# Supplementary material for: Improving Protein Expression, Stability, and Function with ProteinMPNN
Source: J Am Chem Soc. 2024 Jan 9;146(3):2054–61. doi: 10.1021/jacs.3c10941 (PMC10811672; doi:10.1021/jacs.3c10941)
Supplement: Supplementary file 2 — ja3c10941_si_002.zip [file ja3c10941_si_002.zip › Sumida_Design_Structures_Idealizing_with_ProteinMPNN/TEV/hyperTEV0031_m1_39.pdb]

MODEL     1
ATOM      1  N   MET A   1      23.895 -26.386  -9.954  1.00  0.00           N  
ATOM      2  CA  MET A   1      23.253 -26.409  -8.643  1.00  0.00           C  
ATOM      3  C   MET A   1      21.908 -25.691  -8.684  1.00  0.00           C  
ATOM      4  CB  MET A   1      24.157 -25.766  -7.589  1.00  0.00           C  
ATOM      5  O   MET A   1      21.826 -24.542  -9.123  1.00  0.00           O  
ATOM      6  CG  MET A   1      25.329 -26.640  -7.172  1.00  0.00           C  
ATOM      7  SD  MET A   1      25.720 -26.485  -5.386  1.00  0.00           S  
ATOM      8  CE  MET A   1      24.451 -27.575  -4.684  1.00  0.00           C  
ATOM      9  N   THR A   2      20.803 -26.282  -9.213  1.00  0.00           N  
ATOM     10  CA  THR A   2      19.356 -26.129  -9.315  1.00  0.00           C  
ATOM     11  C   THR A   2      18.805 -25.380  -8.106  1.00  0.00           C  
ATOM     12  CB  THR A   2      18.657 -27.496  -9.437  1.00  0.00           C  
ATOM     13  O   THR A   2      19.168 -25.677  -6.966  1.00  0.00           O  
ATOM     14  CG2 THR A   2      18.610 -27.962 -10.889  1.00  0.00           C  
ATOM     15  OG1 THR A   2      19.374 -28.464  -8.660  1.00  0.00           O  
ATOM     16  N   GLU A   3      19.001 -24.103  -7.997  1.00  0.00           N  
ATOM     17  CA  GLU A   3      18.255 -23.367  -6.981  1.00  0.00           C  
ATOM     18  C   GLU A   3      16.970 -24.098  -6.602  1.00  0.00           C  
ATOM     19  CB  GLU A   3      17.931 -21.953  -7.470  1.00  0.00           C  
ATOM     20  O   GLU A   3      16.203 -24.509  -7.476  1.00  0.00           O  
ATOM     21  CG  GLU A   3      18.974 -20.915  -7.084  1.00  0.00           C  
ATOM     22  CD  GLU A   3      18.619 -19.509  -7.541  1.00  0.00           C  
ATOM     23  OE1 GLU A   3      19.378 -18.561  -7.235  1.00  0.00           O  
ATOM     24  OE2 GLU A   3      17.573 -19.353  -8.209  1.00  0.00           O  
ATOM     25  N   ALA A   4      17.034 -25.037  -5.693  1.00  0.00           N  
ATOM     26  CA  ALA A   4      15.870 -25.663  -5.073  1.00  0.00           C  
ATOM     27  C   ALA A   4      14.690 -24.697  -5.021  1.00  0.00           C  
ATOM     28  CB  ALA A   4      16.214 -26.153  -3.668  1.00  0.00           C  
ATOM     29  O   ALA A   4      14.866 -23.505  -4.755  1.00  0.00           O  
ATOM     30  N   ALA A   5      13.713 -24.874  -5.911  1.00  0.00           N  
ATOM     31  CA  ALA A   5      12.454 -24.135  -5.853  1.00  0.00           C  
ATOM     32  C   ALA A   5      12.094 -23.778  -4.414  1.00  0.00           C  
ATOM     33  CB  ALA A   5      11.331 -24.946  -6.494  1.00  0.00           C  
ATOM     34  O   ALA A   5      12.311 -24.574  -3.497  1.00  0.00           O  
ATOM     35  N   PRO A   6      11.861 -22.436  -4.150  1.00  0.00           N  
ATOM     36  CA  PRO A   6      11.442 -22.072  -2.795  1.00  0.00           C  
ATOM     37  C   PRO A   6      10.239 -22.880  -2.312  1.00  0.00           C  
ATOM     38  CB  PRO A   6      11.087 -20.588  -2.922  1.00  0.00           C  
ATOM     39  O   PRO A   6       9.411 -23.305  -3.122  1.00  0.00           O  
ATOM     40  CG  PRO A   6      11.482 -20.219  -4.315  1.00  0.00           C  
ATOM     41  CD  PRO A   6      11.755 -21.480  -5.084  1.00  0.00           C  
ATOM     42  N   GLY A   7      10.317 -23.548  -1.094  1.00  0.00           N  
ATOM     43  CA  GLY A   7       9.187 -24.176  -0.427  1.00  0.00           C  
ATOM     44  C   GLY A   7       8.032 -23.222  -0.185  1.00  0.00           C  
ATOM     45  O   GLY A   7       8.040 -22.092  -0.678  1.00  0.00           O  
ATOM     46  N   PRO A   8       6.985 -23.765   0.402  1.00  0.00           N  
ATOM     47  CA  PRO A   8       5.845 -22.914   0.753  1.00  0.00           C  
ATOM     48  C   PRO A   8       6.259 -21.663   1.525  1.00  0.00           C  
ATOM     49  CB  PRO A   8       4.976 -23.828   1.620  1.00  0.00           C  
ATOM     50  O   PRO A   8       7.134 -21.729   2.391  1.00  0.00           O  
ATOM     51  CG  PRO A   8       5.422 -25.213   1.281  1.00  0.00           C  
ATOM     52  CD  PRO A   8       6.867 -25.164   0.876  1.00  0.00           C  
ATOM     53  N   GLN A   9       5.709 -20.591   1.062  1.00  0.00           N  
ATOM     54  CA  GLN A   9       5.997 -19.319   1.716  1.00  0.00           C  
ATOM     55  C   GLN A   9       4.768 -18.784   2.445  1.00  0.00           C  
ATOM     56  CB  GLN A   9       6.492 -18.291   0.697  1.00  0.00           C  
ATOM     57  O   GLN A   9       3.639 -18.971   1.989  1.00  0.00           O  
ATOM     58  CG  GLN A   9       7.816 -18.662   0.042  1.00  0.00           C  
ATOM     59  CD  GLN A   9       8.307 -17.604  -0.929  1.00  0.00           C  
ATOM     60  NE2 GLN A   9       8.548 -18.007  -2.172  1.00  0.00           N  
ATOM     61  OE1 GLN A   9       8.468 -16.435  -0.564  1.00  0.00           O  
ATOM     62  N   ASP A  10       5.001 -18.299   3.604  1.00  0.00           N  
ATOM     63  CA  ASP A  10       3.938 -17.684   4.394  1.00  0.00           C  
ATOM     64  C   ASP A  10       3.793 -16.201   4.060  1.00  0.00           C  
ATOM     65  CB  ASP A  10       4.210 -17.863   5.889  1.00  0.00           C  
ATOM     66  O   ASP A  10       4.661 -15.395   4.403  1.00  0.00           O  
ATOM     67  CG  ASP A  10       3.084 -17.337   6.763  1.00  0.00           C  
ATOM     68  OD1 ASP A  10       2.031 -16.934   6.224  1.00  0.00           O  
ATOM     69  OD2 ASP A  10       3.254 -17.323   8.002  1.00  0.00           O  
ATOM     70  N   TRP A  11       2.636 -15.868   3.466  1.00  0.00           N  
ATOM     71  CA  TRP A  11       2.435 -14.485   3.048  1.00  0.00           C  
ATOM     72  C   TRP A  11       1.489 -13.761   4.000  1.00  0.00           C  
ATOM     73  CB  TRP A  11       1.884 -14.429   1.620  1.00  0.00           C  
ATOM     74  O   TRP A  11       1.052 -12.642   3.719  1.00  0.00           O  
ATOM     75  CG  TRP A  11       2.822 -14.972   0.584  1.00  0.00           C  
ATOM     76  CD1 TRP A  11       2.754 -16.190  -0.032  1.00  0.00           C  
ATOM     77  CD2 TRP A  11       3.974 -14.315   0.047  1.00  0.00           C  
ATOM     78  CE2 TRP A  11       4.557 -15.194  -0.892  1.00  0.00           C  
ATOM     79  CE3 TRP A  11       4.571 -13.066   0.268  1.00  0.00           C  
ATOM     80  NE1 TRP A  11       3.794 -16.330  -0.922  1.00  0.00           N  
ATOM     81  CH2 TRP A  11       6.272 -13.636  -1.374  1.00  0.00           C  
ATOM     82  CZ2 TRP A  11       5.709 -14.863  -1.610  1.00  0.00           C  
ATOM     83  CZ3 TRP A  11       5.717 -12.739  -0.447  1.00  0.00           C  
ATOM     84  N   SER A  12       1.223 -14.362   5.089  1.00  0.00           N  
ATOM     85  CA  SER A  12       0.263 -13.836   6.054  1.00  0.00           C  
ATOM     86  C   SER A  12       0.766 -12.542   6.685  1.00  0.00           C  
ATOM     87  CB  SER A  12      -0.019 -14.869   7.146  1.00  0.00           C  
ATOM     88  O   SER A  12      -0.009 -11.608   6.899  1.00  0.00           O  
ATOM     89  OG  SER A  12      -0.642 -16.020   6.601  1.00  0.00           O  
ATOM     90  N   PRO A  13       2.054 -12.434   6.856  1.00  0.00           N  
ATOM     91  CA  PRO A  13       2.533 -11.183   7.450  1.00  0.00           C  
ATOM     92  C   PRO A  13       2.238  -9.965   6.578  1.00  0.00           C  
ATOM     93  CB  PRO A  13       4.041 -11.409   7.580  1.00  0.00           C  
ATOM     94  O   PRO A  13       2.031  -8.865   7.097  1.00  0.00           O  
ATOM     95  CG  PRO A  13       4.193 -12.887   7.745  1.00  0.00           C  
ATOM     96  CD  PRO A  13       3.189 -13.571   6.862  1.00  0.00           C  
ATOM     97  N   ILE A  14       2.120 -10.175   5.348  1.00  0.00           N  
ATOM     98  CA  ILE A  14       1.814  -9.081   4.433  1.00  0.00           C  
ATOM     99  C   ILE A  14       0.303  -8.981   4.236  1.00  0.00           C  
ATOM    100  CB  ILE A  14       2.522  -9.267   3.072  1.00  0.00           C  
ATOM    101  O   ILE A  14      -0.276  -7.900   4.363  1.00  0.00           O  
ATOM    102  CG1 ILE A  14       4.044  -9.266   3.257  1.00  0.00           C  
ATOM    103  CG2 ILE A  14       2.089  -8.180   2.085  1.00  0.00           C  
ATOM    104  CD1 ILE A  14       4.818  -9.693   2.018  1.00  0.00           C  
ATOM    105  N   SER A  15      -0.341 -10.137   3.968  1.00  0.00           N  
ATOM    106  CA  SER A  15      -1.763 -10.120   3.640  1.00  0.00           C  
ATOM    107  C   SER A  15      -2.594  -9.599   4.807  1.00  0.00           C  
ATOM    108  CB  SER A  15      -2.240 -11.520   3.249  1.00  0.00           C  
ATOM    109  O   SER A  15      -3.626  -8.956   4.603  1.00  0.00           O  
ATOM    110  OG  SER A  15      -2.134 -12.412   4.346  1.00  0.00           O  
ATOM    111  N   ASP A  16      -2.144  -9.747   6.080  1.00  0.00           N  
ATOM    112  CA  ASP A  16      -2.858  -9.297   7.271  1.00  0.00           C  
ATOM    113  C   ASP A  16      -2.811  -7.776   7.398  1.00  0.00           C  
ATOM    114  CB  ASP A  16      -2.273  -9.949   8.525  1.00  0.00           C  
ATOM    115  O   ASP A  16      -3.571  -7.189   8.171  1.00  0.00           O  
ATOM    116  CG  ASP A  16      -2.634 -11.419   8.653  1.00  0.00           C  
ATOM    117  OD1 ASP A  16      -3.550 -11.886   7.943  1.00  0.00           O  
ATOM    118  OD2 ASP A  16      -1.999 -12.115   9.474  1.00  0.00           O  
ATOM    119  N   ARG A  17      -1.920  -7.147   6.565  1.00  0.00           N  
ATOM    120  CA  ARG A  17      -1.758  -5.700   6.658  1.00  0.00           C  
ATOM    121  C   ARG A  17      -2.502  -4.992   5.530  1.00  0.00           C  
ATOM    122  CB  ARG A  17      -0.276  -5.320   6.628  1.00  0.00           C  
ATOM    123  O   ARG A  17      -2.459  -3.765   5.425  1.00  0.00           O  
ATOM    124  CG  ARG A  17       0.523  -5.865   7.801  1.00  0.00           C  
ATOM    125  CD  ARG A  17      -0.054  -5.413   9.135  1.00  0.00           C  
ATOM    126  NE  ARG A  17       0.760  -5.870  10.258  1.00  0.00           N  
ATOM    127  NH1 ARG A  17      -0.951  -7.026  11.295  1.00  0.00           N  
ATOM    128  NH2 ARG A  17       1.142  -6.986  12.229  1.00  0.00           N  
ATOM    129  CZ  ARG A  17       0.315  -6.626  11.258  1.00  0.00           C  
ATOM    130  N   ILE A  18      -3.162  -5.771   4.699  1.00  0.00           N  
ATOM    131  CA  ILE A  18      -3.885  -5.199   3.568  1.00  0.00           C  
ATOM    132  C   ILE A  18      -5.257  -4.711   4.026  1.00  0.00           C  
ATOM    133  CB  ILE A  18      -4.035  -6.221   2.419  1.00  0.00           C  
ATOM    134  O   ILE A  18      -5.951  -5.403   4.776  1.00  0.00           O  
ATOM    135  CG1 ILE A  18      -2.668  -6.534   1.800  1.00  0.00           C  
ATOM    136  CG2 ILE A  18      -5.011  -5.702   1.359  1.00  0.00           C  
ATOM    137  CD1 ILE A  18      -2.696  -7.658   0.773  1.00  0.00           C  
ATOM    138  N   VAL A  19      -5.602  -3.513   3.600  1.00  0.00           N  
ATOM    139  CA  VAL A  19      -6.897  -2.929   3.933  1.00  0.00           C  
ATOM    140  C   VAL A  19      -7.657  -2.595   2.651  1.00  0.00           C  
ATOM    141  CB  VAL A  19      -6.742  -1.664   4.806  1.00  0.00           C  
ATOM    142  O   VAL A  19      -7.049  -2.339   1.610  1.00  0.00           O  
ATOM    143  CG1 VAL A  19      -6.069  -2.005   6.135  1.00  0.00           C  
ATOM    144  CG2 VAL A  19      -5.947  -0.595   4.060  1.00  0.00           C  
ATOM    145  N   LYS A  20      -8.965  -2.735   2.794  1.00  0.00           N  
ATOM    146  CA  LYS A  20      -9.844  -2.256   1.731  1.00  0.00           C  
ATOM    147  C   LYS A  20     -10.272  -0.812   1.980  1.00  0.00           C  
ATOM    148  CB  LYS A  20     -11.075  -3.154   1.606  1.00  0.00           C  
ATOM    149  O   LYS A  20     -10.735  -0.477   3.072  1.00  0.00           O  
ATOM    150  CG  LYS A  20     -11.974  -2.812   0.427  1.00  0.00           C  
ATOM    151  CD  LYS A  20     -13.154  -3.770   0.328  1.00  0.00           C  
ATOM    152  CE  LYS A  20     -14.087  -3.393  -0.816  1.00  0.00           C  
ATOM    153  NZ  LYS A  20     -15.249  -4.326  -0.913  1.00  0.00           N  
ATOM    154  N   LEU A  21     -10.088   0.037   0.912  1.00  0.00           N  
ATOM    155  CA  LEU A  21     -10.425   1.453   1.005  1.00  0.00           C  
ATOM    156  C   LEU A  21     -11.599   1.793   0.092  1.00  0.00           C  
ATOM    157  CB  LEU A  21      -9.215   2.318   0.642  1.00  0.00           C  
ATOM    158  O   LEU A  21     -11.601   1.429  -1.086  1.00  0.00           O  
ATOM    159  CG  LEU A  21      -7.913   2.005   1.381  1.00  0.00           C  
ATOM    160  CD1 LEU A  21      -6.746   2.746   0.735  1.00  0.00           C  
ATOM    161  CD2 LEU A  21      -8.034   2.370   2.856  1.00  0.00           C  
ATOM    162  N   THR A  22     -12.539   2.420   0.706  1.00  0.00           N  
ATOM    163  CA  THR A  22     -13.671   2.922  -0.064  1.00  0.00           C  
ATOM    164  C   THR A  22     -13.835   4.427   0.133  1.00  0.00           C  
ATOM    165  CB  THR A  22     -14.976   2.206   0.330  1.00  0.00           C  
ATOM    166  O   THR A  22     -14.224   4.878   1.212  1.00  0.00           O  
ATOM    167  CG2 THR A  22     -16.135   2.644  -0.560  1.00  0.00           C  
ATOM    168  OG1 THR A  22     -14.796   0.790   0.198  1.00  0.00           O  
ATOM    169  N   ASN A  23     -13.466   5.186  -0.927  1.00  0.00           N  
ATOM    170  CA  ASN A  23     -13.611   6.637  -0.929  1.00  0.00           C  
ATOM    171  C   ASN A  23     -14.911   7.070  -1.601  1.00  0.00           C  
ATOM    172  CB  ASN A  23     -12.413   7.296  -1.616  1.00  0.00           C  
ATOM    173  O   ASN A  23     -15.148   6.750  -2.767  1.00  0.00           O  
ATOM    174  CG  ASN A  23     -12.501   8.809  -1.619  1.00  0.00           C  
ATOM    175  ND2 ASN A  23     -11.349   9.470  -1.623  1.00  0.00           N  
ATOM    176  OD1 ASN A  23     -13.595   9.380  -1.617  1.00  0.00           O  
ATOM    177  N   THR A  24     -15.746   7.720  -0.832  1.00  0.00           N  
ATOM    178  CA  THR A  24     -17.013   8.243  -1.330  1.00  0.00           C  
ATOM    179  C   THR A  24     -17.011   9.769  -1.318  1.00  0.00           C  
ATOM    180  CB  THR A  24     -18.199   7.721  -0.498  1.00  0.00           C  
ATOM    181  O   THR A  24     -16.871  10.386  -0.260  1.00  0.00           O  
ATOM    182  CG2 THR A  24     -19.529   8.159  -1.102  1.00  0.00           C  
ATOM    183  OG1 THR A  24     -18.154   6.289  -0.457  1.00  0.00           O  
ATOM    184  N   ALA A  25     -17.020  10.370  -2.511  1.00  0.00           N  
ATOM    185  CA  ALA A  25     -17.033  11.823  -2.660  1.00  0.00           C  
ATOM    186  C   ALA A  25     -17.811  12.240  -3.904  1.00  0.00           C  
ATOM    187  CB  ALA A  25     -15.606  12.363  -2.723  1.00  0.00           C  
ATOM    188  O   ALA A  25     -17.710  11.597  -4.952  1.00  0.00           O  
ATOM    189  N   ASP A  26     -18.664  13.290  -3.717  1.00  0.00           N  
ATOM    190  CA  ASP A  26     -19.411  13.910  -4.808  1.00  0.00           C  
ATOM    191  C   ASP A  26     -20.251  12.876  -5.555  1.00  0.00           C  
ATOM    192  CB  ASP A  26     -18.460  14.615  -5.778  1.00  0.00           C  
ATOM    193  O   ASP A  26     -20.276  12.862  -6.787  1.00  0.00           O  
ATOM    194  CG  ASP A  26     -17.756  15.808  -5.156  1.00  0.00           C  
ATOM    195  OD1 ASP A  26     -18.322  16.439  -4.237  1.00  0.00           O  
ATOM    196  OD2 ASP A  26     -16.627  16.122  -5.590  1.00  0.00           O  
ATOM    197  N   GLY A  27     -20.892  11.874  -4.848  1.00  0.00           N  
ATOM    198  CA  GLY A  27     -21.823  10.906  -5.408  1.00  0.00           C  
ATOM    199  C   GLY A  27     -21.133   9.717  -6.049  1.00  0.00           C  
ATOM    200  O   GLY A  27     -21.788   8.859  -6.645  1.00  0.00           O  
ATOM    201  N   GLU A  28     -19.800   9.705  -5.990  1.00  0.00           N  
ATOM    202  CA  GLU A  28     -19.044   8.594  -6.560  1.00  0.00           C  
ATOM    203  C   GLU A  28     -18.253   7.854  -5.485  1.00  0.00           C  
ATOM    204  CB  GLU A  28     -18.099   9.094  -7.657  1.00  0.00           C  
ATOM    205  O   GLU A  28     -17.837   8.452  -4.491  1.00  0.00           O  
ATOM    206  CG  GLU A  28     -18.815   9.635  -8.886  1.00  0.00           C  
ATOM    207  CD  GLU A  28     -17.870   9.999 -10.019  1.00  0.00           C  
ATOM    208  OE1 GLU A  28     -18.325  10.595 -11.022  1.00  0.00           O  
ATOM    209  OE2 GLU A  28     -16.664   9.686  -9.904  1.00  0.00           O  
ATOM    210  N   SER A  29     -18.221   6.544  -5.695  1.00  0.00           N  
ATOM    211  CA  SER A  29     -17.454   5.701  -4.784  1.00  0.00           C  
ATOM    212  C   SER A  29     -16.345   4.956  -5.520  1.00  0.00           C  
ATOM    213  CB  SER A  29     -18.371   4.700  -4.080  1.00  0.00           C  
ATOM    214  O   SER A  29     -16.542   4.496  -6.647  1.00  0.00           O  
ATOM    215  OG  SER A  29     -17.639   3.907  -3.161  1.00  0.00           O  
ATOM    216  N   ARG A  30     -15.222   4.973  -4.884  1.00  0.00           N  
ATOM    217  CA  ARG A  30     -14.077   4.253  -5.432  1.00  0.00           C  
ATOM    218  C   ARG A  30     -13.482   3.303  -4.399  1.00  0.00           C  
ATOM    219  CB  ARG A  30     -13.008   5.233  -5.921  1.00  0.00           C  
ATOM    220  O   ARG A  30     -13.260   3.688  -3.249  1.00  0.00           O  
ATOM    221  CG  ARG A  30     -11.928   4.590  -6.776  1.00  0.00           C  
ATOM    222  CD  ARG A  30     -10.982   5.628  -7.364  1.00  0.00           C  
ATOM    223  NE  ARG A  30     -10.416   5.183  -8.635  1.00  0.00           N  
ATOM    224  NH1 ARG A  30      -8.775   6.807  -8.709  1.00  0.00           N  
ATOM    225  NH2 ARG A  30      -8.947   5.267 -10.398  1.00  0.00           N  
ATOM    226  CZ  ARG A  30      -9.381   5.753  -9.244  1.00  0.00           C  
ATOM    227  N   GLU A  31     -13.205   2.123  -4.965  1.00  0.00           N  
ATOM    228  CA  GLU A  31     -12.622   1.105  -4.097  1.00  0.00           C  
ATOM    229  C   GLU A  31     -11.218   0.725  -4.558  1.00  0.00           C  
ATOM    230  CB  GLU A  31     -13.515  -0.138  -4.049  1.00  0.00           C  
ATOM    231  O   GLU A  31     -10.986   0.516  -5.751  1.00  0.00           O  
ATOM    232  CG  GLU A  31     -14.863   0.099  -3.384  1.00  0.00           C  
ATOM    233  CD  GLU A  31     -15.706  -1.161  -3.273  1.00  0.00           C  
ATOM    234  OE1 GLU A  31     -16.792  -1.112  -2.650  1.00  0.00           O  
ATOM    235  OE2 GLU A  31     -15.278  -2.206  -3.812  1.00  0.00           O  
ATOM    236  N   GLU A  32     -10.384   0.643  -3.596  1.00  0.00           N  
ATOM    237  CA  GLU A  32      -9.015   0.175  -3.790  1.00  0.00           C  
ATOM    238  C   GLU A  32      -8.474  -0.489  -2.527  1.00  0.00           C  
ATOM    239  CB  GLU A  32      -8.104   1.333  -4.207  1.00  0.00           C  
ATOM    240  O   GLU A  32      -9.211  -0.687  -1.559  1.00  0.00           O  
ATOM    241  CG  GLU A  32      -8.547   2.034  -5.483  1.00  0.00           C  
ATOM    242  CD  GLU A  32      -7.604   3.146  -5.914  1.00  0.00           C  
ATOM    243  OE1 GLU A  32      -7.895   3.833  -6.919  1.00  0.00           O  
ATOM    244  OE2 GLU A  32      -6.565   3.332  -5.241  1.00  0.00           O  
ATOM    245  N   PHE A  33      -7.216  -0.817  -2.597  1.00  0.00           N  
ATOM    246  CA  PHE A  33      -6.583  -1.422  -1.430  1.00  0.00           C  
ATOM    247  C   PHE A  33      -5.433  -0.557  -0.929  1.00  0.00           C  
ATOM    248  CB  PHE A  33      -6.076  -2.829  -1.762  1.00  0.00           C  
ATOM    249  O   PHE A  33      -5.026   0.394  -1.600  1.00  0.00           O  
ATOM    250  CG  PHE A  33      -7.174  -3.824  -2.024  1.00  0.00           C  
ATOM    251  CD1 PHE A  33      -7.701  -4.587  -0.989  1.00  0.00           C  
ATOM    252  CD2 PHE A  33      -7.680  -3.996  -3.305  1.00  0.00           C  
ATOM    253  CE1 PHE A  33      -8.718  -5.509  -1.228  1.00  0.00           C  
ATOM    254  CE2 PHE A  33      -8.696  -4.915  -3.553  1.00  0.00           C  
ATOM    255  CZ  PHE A  33      -9.212  -5.672  -2.513  1.00  0.00           C  
ATOM    256  N   GLY A  34      -4.986  -0.850   0.215  1.00  0.00           N  
ATOM    257  CA  GLY A  34      -3.833  -0.218   0.837  1.00  0.00           C  
ATOM    258  C   GLY A  34      -3.097  -1.133   1.798  1.00  0.00           C  
ATOM    259  O   GLY A  34      -3.542  -2.252   2.061  1.00  0.00           O  
ATOM    260  N   ILE A  35      -1.917  -0.651   2.159  1.00  0.00           N  
ATOM    261  CA  ILE A  35      -1.080  -1.391   3.098  1.00  0.00           C  
ATOM    262  C   ILE A  35      -1.017  -0.648   4.430  1.00  0.00           C  
ATOM    263  CB  ILE A  35       0.343  -1.608   2.536  1.00  0.00           C  
ATOM    264  O   ILE A  35      -0.611   0.515   4.480  1.00  0.00           O  
ATOM    265  CG1 ILE A  35       0.278  -2.286   1.163  1.00  0.00           C  
ATOM    266  CG2 ILE A  35       1.190  -2.429   3.513  1.00  0.00           C  
ATOM    267  CD1 ILE A  35       1.565  -2.175   0.356  1.00  0.00           C  
ATOM    268  N   GLY A  36      -1.437  -1.347   5.495  1.00  0.00           N  
ATOM    269  CA  GLY A  36      -1.282  -0.779   6.825  1.00  0.00           C  
ATOM    270  C   GLY A  36       0.128  -0.909   7.369  1.00  0.00           C  
ATOM    271  O   GLY A  36       0.753  -1.964   7.242  1.00  0.00           O  
ATOM    272  N   TYR A  37       0.680   0.140   7.980  1.00  0.00           N  
ATOM    273  CA  TYR A  37       1.992   0.244   8.610  1.00  0.00           C  
ATOM    274  C   TYR A  37       1.978   1.278   9.730  1.00  0.00           C  
ATOM    275  CB  TYR A  37       3.058   0.612   7.574  1.00  0.00           C  
ATOM    276  O   TYR A  37       1.987   2.484   9.471  1.00  0.00           O  
ATOM    277  CG  TYR A  37       4.467   0.574   8.113  1.00  0.00           C  
ATOM    278  CD1 TYR A  37       5.025   1.687   8.738  1.00  0.00           C  
ATOM    279  CD2 TYR A  37       5.244  -0.574   7.999  1.00  0.00           C  
ATOM    280  CE1 TYR A  37       6.324   1.658   9.236  1.00  0.00           C  
ATOM    281  CE2 TYR A  37       6.544  -0.614   8.492  1.00  0.00           C  
ATOM    282  OH  TYR A  37       8.360   0.470   9.599  1.00  0.00           O  
ATOM    283  CZ  TYR A  37       7.074   0.504   9.109  1.00  0.00           C  
ATOM    284  N   GLY A  38       1.986   0.758  11.011  1.00  0.00           N  
ATOM    285  CA  GLY A  38       1.842   1.712  12.099  1.00  0.00           C  
ATOM    286  C   GLY A  38       0.551   2.506  12.030  1.00  0.00           C  
ATOM    287  O   GLY A  38      -0.534   1.929  11.939  1.00  0.00           O  
ATOM    288  N   ARG A  39       0.641   3.820  12.000  1.00  0.00           N  
ATOM    289  CA  ARG A  39      -0.524   4.694  11.911  1.00  0.00           C  
ATOM    290  C   ARG A  39      -0.742   5.171  10.478  1.00  0.00           C  
ATOM    291  CB  ARG A  39      -0.368   5.896  12.845  1.00  0.00           C  
ATOM    292  O   ARG A  39      -1.371   6.207  10.253  1.00  0.00           O  
ATOM    293  CG  ARG A  39      -0.330   5.529  14.320  1.00  0.00           C  
ATOM    294  CD  ARG A  39      -0.254   6.764  15.207  1.00  0.00           C  
ATOM    295  NE  ARG A  39      -0.322   6.415  16.623  1.00  0.00           N  
ATOM    296  NH1 ARG A  39      -0.404   8.600  17.369  1.00  0.00           N  
ATOM    297  NH2 ARG A  39      -0.449   6.869  18.871  1.00  0.00           N  
ATOM    298  CZ  ARG A  39      -0.391   7.295  17.618  1.00  0.00           C  
ATOM    299  N   TYR A  40      -0.164   4.397   9.596  1.00  0.00           N  
ATOM    300  CA  TYR A  40      -0.209   4.835   8.205  1.00  0.00           C  
ATOM    301  C   TYR A  40      -0.935   3.815   7.336  1.00  0.00           C  
ATOM    302  CB  TYR A  40       1.207   5.064   7.669  1.00  0.00           C  
ATOM    303  O   TYR A  40      -0.968   2.625   7.659  1.00  0.00           O  
ATOM    304  CG  TYR A  40       2.022   6.027   8.498  1.00  0.00           C  
ATOM    305  CD1 TYR A  40       1.473   7.225   8.950  1.00  0.00           C  
ATOM    306  CD2 TYR A  40       3.342   5.741   8.831  1.00  0.00           C  
ATOM    307  CE1 TYR A  40       2.221   8.116   9.713  1.00  0.00           C  
ATOM    308  CE2 TYR A  40       4.099   6.624   9.593  1.00  0.00           C  
ATOM    309  OH  TYR A  40       4.276   8.686  10.784  1.00  0.00           O  
ATOM    310  CZ  TYR A  40       3.531   7.807  10.029  1.00  0.00           C  
ATOM    311  N   VAL A  41      -1.494   4.325   6.313  1.00  0.00           N  
ATOM    312  CA  VAL A  41      -1.941   3.513   5.186  1.00  0.00           C  
ATOM    313  C   VAL A  41      -1.253   3.982   3.906  1.00  0.00           C  
ATOM    314  CB  VAL A  41      -3.476   3.572   5.018  1.00  0.00           C  
ATOM    315  O   VAL A  41      -1.293   5.168   3.571  1.00  0.00           O  
ATOM    316  CG1 VAL A  41      -3.902   2.901   3.713  1.00  0.00           C  
ATOM    317  CG2 VAL A  41      -4.168   2.916   6.211  1.00  0.00           C  
ATOM    318  N   ILE A  42      -0.576   3.056   3.297  1.00  0.00           N  
ATOM    319  CA  ILE A  42       0.106   3.312   2.033  1.00  0.00           C  
ATOM    320  C   ILE A  42      -0.769   2.848   0.871  1.00  0.00           C  
ATOM    321  CB  ILE A  42       1.482   2.611   1.982  1.00  0.00           C  
ATOM    322  O   ILE A  42      -1.143   1.675   0.797  1.00  0.00           O  
ATOM    323  CG1 ILE A  42       2.353   3.058   3.161  1.00  0.00           C  
ATOM    324  CG2 ILE A  42       2.180   2.890   0.648  1.00  0.00           C  
ATOM    325  CD1 ILE A  42       2.293   2.125   4.363  1.00  0.00           C  
ATOM    326  N   THR A  43      -1.095   3.751  -0.112  1.00  0.00           N  
ATOM    327  CA  THR A  43      -1.977   3.396  -1.217  1.00  0.00           C  
ATOM    328  C   THR A  43      -1.715   4.289  -2.427  1.00  0.00           C  
ATOM    329  CB  THR A  43      -3.458   3.504  -0.808  1.00  0.00           C  
ATOM    330  O   THR A  43      -0.692   4.974  -2.489  1.00  0.00           O  
ATOM    331  CG2 THR A  43      -3.871   4.960  -0.618  1.00  0.00           C  
ATOM    332  OG1 THR A  43      -4.274   2.917  -1.829  1.00  0.00           O  
ATOM    333  N   ASN A  44      -2.620   4.181  -3.447  1.00  0.00           N  
ATOM    334  CA  ASN A  44      -2.467   4.994  -4.648  1.00  0.00           C  
ATOM    335  C   ASN A  44      -2.991   6.412  -4.436  1.00  0.00           C  
ATOM    336  CB  ASN A  44      -3.176   4.338  -5.835  1.00  0.00           C  
ATOM    337  O   ASN A  44      -4.005   6.609  -3.764  1.00  0.00           O  
ATOM    338  CG  ASN A  44      -2.606   2.974  -6.173  1.00  0.00           C  
ATOM    339  ND2 ASN A  44      -1.510   2.959  -6.922  1.00  0.00           N  
ATOM    340  OD1 ASN A  44      -3.148   1.943  -5.766  1.00  0.00           O  
ATOM    341  N   LEU A  45      -2.267   7.365  -4.989  1.00  0.00           N  
ATOM    342  CA  LEU A  45      -2.668   8.767  -4.952  1.00  0.00           C  
ATOM    343  C   LEU A  45      -4.003   8.970  -5.660  1.00  0.00           C  
ATOM    344  CB  LEU A  45      -1.595   9.648  -5.598  1.00  0.00           C  
ATOM    345  O   LEU A  45      -4.825   9.779  -5.224  1.00  0.00           O  
ATOM    346  CG  LEU A  45      -1.872  11.152  -5.612  1.00  0.00           C  
ATOM    347  CD1 LEU A  45      -2.023  11.677  -4.188  1.00  0.00           C  
ATOM    348  CD2 LEU A  45      -0.760  11.894  -6.346  1.00  0.00           C  
ATOM    349  N   HIS A  46      -4.232   8.187  -6.668  1.00  0.00           N  
ATOM    350  CA  HIS A  46      -5.430   8.374  -7.479  1.00  0.00           C  
ATOM    351  C   HIS A  46      -6.679   7.922  -6.729  1.00  0.00           C  
ATOM    352  CB  HIS A  46      -5.306   7.612  -8.800  1.00  0.00           C  
ATOM    353  O   HIS A  46      -7.792   8.029  -7.248  1.00  0.00           O  
ATOM    354  CG  HIS A  46      -5.299   6.126  -8.637  1.00  0.00           C  
ATOM    355  CD2 HIS A  46      -6.308   5.252  -8.407  1.00  0.00           C  
ATOM    356  ND1 HIS A  46      -4.146   5.375  -8.704  1.00  0.00           N  
ATOM    357  CE1 HIS A  46      -4.446   4.100  -8.523  1.00  0.00           C  
ATOM    358  NE2 HIS A  46      -5.751   3.998  -8.340  1.00  0.00           N  
ATOM    359  N   LEU A  47      -6.536   7.383  -5.509  1.00  0.00           N  
ATOM    360  CA  LEU A  47      -7.685   7.114  -4.651  1.00  0.00           C  
ATOM    361  C   LEU A  47      -8.502   8.381  -4.422  1.00  0.00           C  
ATOM    362  CB  LEU A  47      -7.229   6.536  -3.309  1.00  0.00           C  
ATOM    363  O   LEU A  47      -9.720   8.316  -4.243  1.00  0.00           O  
ATOM    364  CG  LEU A  47      -8.326   6.277  -2.275  1.00  0.00           C  
ATOM    365  CD1 LEU A  47      -9.264   5.178  -2.761  1.00  0.00           C  
ATOM    366  CD2 LEU A  47      -7.714   5.907  -0.928  1.00  0.00           C  
ATOM    367  N   PHE A  48      -7.772   9.555  -4.453  1.00  0.00           N  
ATOM    368  CA  PHE A  48      -8.402  10.833  -4.144  1.00  0.00           C  
ATOM    369  C   PHE A  48      -8.595  11.660  -5.409  1.00  0.00           C  
ATOM    370  CB  PHE A  48      -7.563  11.615  -3.128  1.00  0.00           C  
ATOM    371  O   PHE A  48      -8.191  12.824  -5.464  1.00  0.00           O  
ATOM    372  CG  PHE A  48      -7.474  10.955  -1.779  1.00  0.00           C  
ATOM    373  CD1 PHE A  48      -8.548  10.994  -0.898  1.00  0.00           C  
ATOM    374  CD2 PHE A  48      -6.315  10.296  -1.390  1.00  0.00           C  
ATOM    375  CE1 PHE A  48      -8.468  10.384   0.352  1.00  0.00           C  
ATOM    376  CE2 PHE A  48      -6.228   9.685  -0.143  1.00  0.00           C  
ATOM    377  CZ  PHE A  48      -7.305   9.731   0.727  1.00  0.00           C  
ATOM    378  N   ARG A  49      -9.179  11.026  -6.394  1.00  0.00           N  
ATOM    379  CA  ARG A  49      -9.618  11.775  -7.567  1.00  0.00           C  
ATOM    380  C   ARG A  49     -10.643  12.838  -7.186  1.00  0.00           C  
ATOM    381  CB  ARG A  49     -10.208  10.831  -8.618  1.00  0.00           C  
ATOM    382  O   ARG A  49     -10.601  13.959  -7.697  1.00  0.00           O  
ATOM    383  CG  ARG A  49     -10.609  11.522  -9.911  1.00  0.00           C  
ATOM    384  CD  ARG A  49     -11.179  10.538 -10.923  1.00  0.00           C  
ATOM    385  NE  ARG A  49     -11.808  11.225 -12.048  1.00  0.00           N  
ATOM    386  NH1 ARG A  49     -12.481   9.292 -13.119  1.00  0.00           N  
ATOM    387  NH2 ARG A  49     -12.951  11.340 -14.036  1.00  0.00           N  
ATOM    388  CZ  ARG A  49     -12.412  10.617 -13.065  1.00  0.00           C  
ATOM    389  N   ARG A  50     -11.544  12.252  -6.437  1.00  0.00           N  
ATOM    390  CA  ARG A  50     -12.503  13.134  -5.779  1.00  0.00           C  
ATOM    391  C   ARG A  50     -12.326  13.102  -4.265  1.00  0.00           C  
ATOM    392  CB  ARG A  50     -13.935  12.743  -6.148  1.00  0.00           C  
ATOM    393  O   ARG A  50     -11.959  12.070  -3.699  1.00  0.00           O  
ATOM    394  CG  ARG A  50     -14.230  12.816  -7.638  1.00  0.00           C  
ATOM    395  CD  ARG A  50     -15.706  12.592  -7.933  1.00  0.00           C  
ATOM    396  NE  ARG A  50     -15.996  12.715  -9.359  1.00  0.00           N  
ATOM    397  NH1 ARG A  50     -18.231  12.163  -9.163  1.00  0.00           N  
ATOM    398  NH2 ARG A  50     -17.340  12.648 -11.219  1.00  0.00           N  
ATOM    399  CZ  ARG A  50     -17.188  12.508  -9.911  1.00  0.00           C  
ATOM    400  N   ASN A  51     -12.416  14.297  -3.781  1.00  0.00           N  
ATOM    401  CA  ASN A  51     -12.214  14.455  -2.345  1.00  0.00           C  
ATOM    402  C   ASN A  51     -13.374  15.203  -1.694  1.00  0.00           C  
ATOM    403  CB  ASN A  51     -10.893  15.175  -2.064  1.00  0.00           C  
ATOM    404  O   ASN A  51     -14.347  15.552  -2.365  1.00  0.00           O  
ATOM    405  CG  ASN A  51     -10.338  14.862  -0.689  1.00  0.00           C  
ATOM    406  ND2 ASN A  51      -9.128  15.335  -0.416  1.00  0.00           N  
ATOM    407  OD1 ASN A  51     -10.991  14.200   0.122  1.00  0.00           O  
ATOM    408  N   ASN A  52     -13.382  15.371  -0.452  1.00  0.00           N  
ATOM    409  CA  ASN A  52     -14.440  16.051   0.286  1.00  0.00           C  
ATOM    410  C   ASN A  52     -15.610  15.117   0.578  1.00  0.00           C  
ATOM    411  CB  ASN A  52     -14.923  17.284  -0.482  1.00  0.00           C  
ATOM    412  O   ASN A  52     -16.762  15.451   0.296  1.00  0.00           O  
ATOM    413  CG  ASN A  52     -15.807  18.185   0.357  1.00  0.00           C  
ATOM    414  ND2 ASN A  52     -16.698  18.919  -0.299  1.00  0.00           N  
ATOM    415  OD1 ASN A  52     -15.690  18.222   1.585  1.00  0.00           O  
ATOM    416  N   GLY A  53     -15.311  13.980   1.113  1.00  0.00           N  
ATOM    417  CA  GLY A  53     -16.289  12.969   1.482  1.00  0.00           C  
ATOM    418  C   GLY A  53     -15.829  12.084   2.625  1.00  0.00           C  
ATOM    419  O   GLY A  53     -15.282  12.573   3.615  1.00  0.00           O  
ATOM    420  N   THR A  54     -16.187  10.752   2.466  1.00  0.00           N  
ATOM    421  CA  THR A  54     -15.848   9.797   3.515  1.00  0.00           C  
ATOM    422  C   THR A  54     -14.899   8.726   2.985  1.00  0.00           C  
ATOM    423  CB  THR A  54     -17.111   9.128   4.091  1.00  0.00           C  
ATOM    424  O   THR A  54     -14.903   8.421   1.791  1.00  0.00           O  
ATOM    425  CG2 THR A  54     -18.064  10.166   4.675  1.00  0.00           C  
ATOM    426  OG1 THR A  54     -17.783   8.412   3.047  1.00  0.00           O  
ATOM    427  N   LEU A  55     -14.042   8.321   3.828  1.00  0.00           N  
ATOM    428  CA  LEU A  55     -13.162   7.197   3.526  1.00  0.00           C  
ATOM    429  C   LEU A  55     -13.393   6.048   4.503  1.00  0.00           C  
ATOM    430  CB  LEU A  55     -11.696   7.636   3.574  1.00  0.00           C  
ATOM    431  O   LEU A  55     -13.207   6.209   5.711  1.00  0.00           O  
ATOM    432  CG  LEU A  55     -10.654   6.556   3.281  1.00  0.00           C  
ATOM    433  CD1 LEU A  55     -10.777   6.079   1.837  1.00  0.00           C  
ATOM    434  CD2 LEU A  55      -9.249   7.078   3.559  1.00  0.00           C  
ATOM    435  N   GLU A  56     -13.863   4.939   4.001  1.00  0.00           N  
ATOM    436  CA  GLU A  56     -14.023   3.721   4.790  1.00  0.00           C  
ATOM    437  C   GLU A  56     -12.793   2.825   4.677  1.00  0.00           C  
ATOM    438  CB  GLU A  56     -15.274   2.956   4.350  1.00  0.00           C  
ATOM    439  O   GLU A  56     -12.362   2.491   3.571  1.00  0.00           O  
ATOM    440  CG  GLU A  56     -15.590   1.745   5.215  1.00  0.00           C  
ATOM    441  CD  GLU A  56     -16.825   0.986   4.756  1.00  0.00           C  
ATOM    442  OE1 GLU A  56     -16.721   0.173   3.810  1.00  0.00           O  
ATOM    443  OE2 GLU A  56     -17.905   1.206   5.347  1.00  0.00           O  
ATOM    444  N   ILE A  57     -12.244   2.422   5.822  1.00  0.00           N  
ATOM    445  CA  ILE A  57     -11.089   1.533   5.886  1.00  0.00           C  
ATOM    446  C   ILE A  57     -11.499   0.198   6.502  1.00  0.00           C  
ATOM    447  CB  ILE A  57      -9.933   2.164   6.694  1.00  0.00           C  
ATOM    448  O   ILE A  57     -11.853   0.134   7.682  1.00  0.00           O  
ATOM    449  CG1 ILE A  57      -9.577   3.544   6.129  1.00  0.00           C  
ATOM    450  CG2 ILE A  57      -8.711   1.241   6.698  1.00  0.00           C  
ATOM    451  CD1 ILE A  57      -8.578   4.320   6.975  1.00  0.00           C  
ATOM    452  N   THR A  58     -11.455  -0.852   5.701  1.00  0.00           N  
ATOM    453  CA  THR A  58     -11.789  -2.193   6.167  1.00  0.00           C  
ATOM    454  C   THR A  58     -10.534  -3.052   6.290  1.00  0.00           C  
ATOM    455  CB  THR A  58     -12.793  -2.879   5.222  1.00  0.00           C  
ATOM    456  O   THR A  58      -9.840  -3.291   5.300  1.00  0.00           O  
ATOM    457  CG2 THR A  58     -13.216  -4.241   5.764  1.00  0.00           C  
ATOM    458  OG1 THR A  58     -13.954  -2.051   5.085  1.00  0.00           O  
ATOM    459  N   SER A  59     -10.237  -3.419   7.519  1.00  0.00           N  
ATOM    460  CA  SER A  59      -9.099  -4.283   7.815  1.00  0.00           C  
ATOM    461  C   SER A  59      -9.553  -5.606   8.423  1.00  0.00           C  
ATOM    462  CB  SER A  59      -8.127  -3.583   8.765  1.00  0.00           C  
ATOM    463  O   SER A  59     -10.754  -5.862   8.540  1.00  0.00           O  
ATOM    464  OG  SER A  59      -8.650  -3.545  10.082  1.00  0.00           O  
ATOM    465  N   ALA A  60      -8.585  -6.450   8.782  1.00  0.00           N  
ATOM    466  CA  ALA A  60      -8.879  -7.712   9.456  1.00  0.00           C  
ATOM    467  C   ALA A  60      -9.523  -7.470  10.818  1.00  0.00           C  
ATOM    468  CB  ALA A  60      -7.607  -8.541   9.612  1.00  0.00           C  
ATOM    469  O   ALA A  60     -10.257  -8.321  11.325  1.00  0.00           O  
ATOM    470  N   ASN A  61      -9.301  -6.283  11.312  1.00  0.00           N  
ATOM    471  CA  ASN A  61      -9.719  -5.993  12.680  1.00  0.00           C  
ATOM    472  C   ASN A  61     -11.004  -5.171  12.711  1.00  0.00           C  
ATOM    473  CB  ASN A  61      -8.606  -5.267  13.438  1.00  0.00           C  
ATOM    474  O   ASN A  61     -11.467  -4.775  13.782  1.00  0.00           O  
ATOM    475  CG  ASN A  61      -7.346  -6.101  13.566  1.00  0.00           C  
ATOM    476  ND2 ASN A  61      -6.193  -5.457  13.436  1.00  0.00           N  
ATOM    477  OD1 ASN A  61      -7.409  -7.315  13.779  1.00  0.00           O  
ATOM    478  N   GLY A  62     -11.513  -4.900  11.541  1.00  0.00           N  
ATOM    479  CA  GLY A  62     -12.759  -4.150  11.538  1.00  0.00           C  
ATOM    480  C   GLY A  62     -12.771  -3.020  10.526  1.00  0.00           C  
ATOM    481  O   GLY A  62     -11.877  -2.924   9.683  1.00  0.00           O  
ATOM    482  N   THR A  63     -13.831  -2.308  10.625  1.00  0.00           N  
ATOM    483  CA  THR A  63     -14.054  -1.215   9.686  1.00  0.00           C  
ATOM    484  C   THR A  63     -14.044   0.129  10.409  1.00  0.00           C  
ATOM    485  CB  THR A  63     -15.387  -1.386   8.935  1.00  0.00           C  
ATOM    486  O   THR A  63     -14.584   0.252  11.511  1.00  0.00           O  
ATOM    487  CG2 THR A  63     -15.628  -0.229   7.971  1.00  0.00           C  
ATOM    488  OG1 THR A  63     -15.357  -2.612   8.194  1.00  0.00           O  
ATOM    489  N   PHE A  64     -13.371   1.045   9.838  1.00  0.00           N  
ATOM    490  CA  PHE A  64     -13.258   2.406  10.349  1.00  0.00           C  
ATOM    491  C   PHE A  64     -13.602   3.422   9.266  1.00  0.00           C  
ATOM    492  CB  PHE A  64     -11.846   2.666  10.883  1.00  0.00           C  
ATOM    493  O   PHE A  64     -13.175   3.281   8.118  1.00  0.00           O  
ATOM    494  CG  PHE A  64     -11.672   4.026  11.503  1.00  0.00           C  
ATOM    495  CD1 PHE A  64     -11.216   5.098  10.745  1.00  0.00           C  
ATOM    496  CD2 PHE A  64     -11.964   4.233  12.845  1.00  0.00           C  
ATOM    497  CE1 PHE A  64     -11.054   6.358  11.316  1.00  0.00           C  
ATOM    498  CE2 PHE A  64     -11.804   5.490  13.423  1.00  0.00           C  
ATOM    499  CZ  PHE A  64     -11.348   6.550  12.656  1.00  0.00           C  
ATOM    500  N   THR A  65     -14.313   4.463   9.736  1.00  0.00           N  
ATOM    501  CA  THR A  65     -14.722   5.463   8.756  1.00  0.00           C  
ATOM    502  C   THR A  65     -14.173   6.838   9.124  1.00  0.00           C  
ATOM    503  CB  THR A  65     -16.256   5.535   8.639  1.00  0.00           C  
ATOM    504  O   THR A  65     -14.310   7.281  10.266  1.00  0.00           O  
ATOM    505  CG2 THR A  65     -16.682   6.599   7.632  1.00  0.00           C  
ATOM    506  OG1 THR A  65     -16.757   4.262   8.212  1.00  0.00           O  
ATOM    507  N   ILE A  66     -13.488   7.409   8.154  1.00  0.00           N  
ATOM    508  CA  ILE A  66     -13.118   8.818   8.223  1.00  0.00           C  
ATOM    509  C   ILE A  66     -14.199   9.669   7.561  1.00  0.00           C  
ATOM    510  CB  ILE A  66     -11.749   9.076   7.555  1.00  0.00           C  
ATOM    511  O   ILE A  66     -14.424   9.569   6.353  1.00  0.00           O  
ATOM    512  CG1 ILE A  66     -10.650   8.274   8.262  1.00  0.00           C  
ATOM    513  CG2 ILE A  66     -11.421  10.572   7.556  1.00  0.00           C  
ATOM    514  CD1 ILE A  66      -9.319   8.264   7.523  1.00  0.00           C  
ATOM    515  N   GLU A  67     -14.847  10.566   8.325  1.00  0.00           N  
ATOM    516  CA  GLU A  67     -16.055  11.257   7.883  1.00  0.00           C  
ATOM    517  C   GLU A  67     -15.718  12.419   6.954  1.00  0.00           C  
ATOM    518  CB  GLU A  67     -16.856  11.761   9.086  1.00  0.00           C  
ATOM    519  O   GLU A  67     -16.524  12.790   6.098  1.00  0.00           O  
ATOM    520  CG  GLU A  67     -17.411  10.649   9.965  1.00  0.00           C  
ATOM    521  CD  GLU A  67     -18.446   9.787   9.260  1.00  0.00           C  
ATOM    522  OE1 GLU A  67     -18.644   8.620   9.669  1.00  0.00           O  
ATOM    523  OE2 GLU A  67     -19.063  10.281   8.291  1.00  0.00           O  
ATOM    524  N   ASP A  68     -14.577  12.986   7.169  1.00  0.00           N  
ATOM    525  CA  ASP A  68     -14.164  14.133   6.367  1.00  0.00           C  
ATOM    526  C   ASP A  68     -12.756  13.934   5.810  1.00  0.00           C  
ATOM    527  CB  ASP A  68     -14.226  15.418   7.194  1.00  0.00           C  
ATOM    528  O   ASP A  68     -11.768  14.152   6.514  1.00  0.00           O  
ATOM    529  CG  ASP A  68     -13.978  16.668   6.368  1.00  0.00           C  
ATOM    530  OD1 ASP A  68     -13.655  16.551   5.167  1.00  0.00           O  
ATOM    531  OD2 ASP A  68     -14.105  17.780   6.925  1.00  0.00           O  
ATOM    532  N   THR A  69     -12.660  13.551   4.478  1.00  0.00           N  
ATOM    533  CA  THR A  69     -11.374  13.237   3.866  1.00  0.00           C  
ATOM    534  C   THR A  69     -10.553  14.505   3.652  1.00  0.00           C  
ATOM    535  CB  THR A  69     -11.557  12.507   2.523  1.00  0.00           C  
ATOM    536  O   THR A  69      -9.339  14.438   3.444  1.00  0.00           O  
ATOM    537  CG2 THR A  69     -12.139  11.113   2.728  1.00  0.00           C  
ATOM    538  OG1 THR A  69     -12.444  13.266   1.691  1.00  0.00           O  
ATOM    539  N   THR A  70     -11.123  15.677   3.778  1.00  0.00           N  
ATOM    540  CA  THR A  70     -10.383  16.921   3.595  1.00  0.00           C  
ATOM    541  C   THR A  70      -9.493  17.203   4.802  1.00  0.00           C  
ATOM    542  CB  THR A  70     -11.335  18.109   3.367  1.00  0.00           C  
ATOM    543  O   THR A  70      -8.555  17.999   4.716  1.00  0.00           O  
ATOM    544  CG2 THR A  70     -12.282  17.840   2.203  1.00  0.00           C  
ATOM    545  OG1 THR A  70     -12.107  18.330   4.555  1.00  0.00           O  
ATOM    546  N   LYS A  71      -9.768  16.557   5.867  1.00  0.00           N  
ATOM    547  CA  LYS A  71      -8.982  16.745   7.084  1.00  0.00           C  
ATOM    548  C   LYS A  71      -7.938  15.644   7.239  1.00  0.00           C  
ATOM    549  CB  LYS A  71      -9.894  16.780   8.311  1.00  0.00           C  
ATOM    550  O   LYS A  71      -7.132  15.673   8.172  1.00  0.00           O  
ATOM    551  CG  LYS A  71     -10.861  17.954   8.331  1.00  0.00           C  
ATOM    552  CD  LYS A  71     -11.688  17.976   9.610  1.00  0.00           C  
ATOM    553  CE  LYS A  71     -12.639  19.165   9.642  1.00  0.00           C  
ATOM    554  NZ  LYS A  71     -13.504  19.150  10.859  1.00  0.00           N  
ATOM    555  N   LEU A  72      -7.977  14.697   6.336  1.00  0.00           N  
ATOM    556  CA  LEU A  72      -7.057  13.565   6.388  1.00  0.00           C  
ATOM    557  C   LEU A  72      -5.659  13.980   5.944  1.00  0.00           C  
ATOM    558  CB  LEU A  72      -7.566  12.420   5.508  1.00  0.00           C  
ATOM    559  O   LEU A  72      -5.488  14.538   4.858  1.00  0.00           O  
ATOM    560  CG  LEU A  72      -6.705  11.157   5.474  1.00  0.00           C  
ATOM    561  CD1 LEU A  72      -6.629  10.530   6.862  1.00  0.00           C  
ATOM    562  CD2 LEU A  72      -7.256  10.160   4.461  1.00  0.00           C  
ATOM    563  N   LYS A  73      -4.692  13.722   6.856  1.00  0.00           N  
ATOM    564  CA  LYS A  73      -3.308  14.050   6.529  1.00  0.00           C  
ATOM    565  C   LYS A  73      -2.749  13.092   5.480  1.00  0.00           C  
ATOM    566  CB  LYS A  73      -2.437  14.018   7.786  1.00  0.00           C  
ATOM    567  O   LYS A  73      -2.861  11.873   5.623  1.00  0.00           O  
ATOM    568  CG  LYS A  73      -2.744  15.127   8.780  1.00  0.00           C  
ATOM    569  CD  LYS A  73      -1.792  15.091   9.969  1.00  0.00           C  
ATOM    570  CE  LYS A  73      -2.101  16.199  10.968  1.00  0.00           C  
ATOM    571  NZ  LYS A  73      -1.186  16.152  12.147  1.00  0.00           N  
ATOM    572  N   GLN A  74      -2.189  13.766   4.432  1.00  0.00           N  
ATOM    573  CA  GLN A  74      -1.622  13.002   3.325  1.00  0.00           C  
ATOM    574  C   GLN A  74      -0.185  13.430   3.041  1.00  0.00           C  
ATOM    575  CB  GLN A  74      -2.476  13.164   2.067  1.00  0.00           C  
ATOM    576  O   GLN A  74       0.124  14.623   3.035  1.00  0.00           O  
ATOM    577  CG  GLN A  74      -3.934  12.767   2.258  1.00  0.00           C  
ATOM    578  CD  GLN A  74      -4.796  13.103   1.056  1.00  0.00           C  
ATOM    579  NE2 GLN A  74      -6.039  13.498   1.310  1.00  0.00           N  
ATOM    580  OE1 GLN A  74      -4.349  13.010  -0.091  1.00  0.00           O  
ATOM    581  N   HIS A  75       0.614  12.409   2.932  1.00  0.00           N  
ATOM    582  CA  HIS A  75       1.950  12.649   2.396  1.00  0.00           C  
ATOM    583  C   HIS A  75       2.075  12.119   0.971  1.00  0.00           C  
ATOM    584  CB  HIS A  75       3.010  12.003   3.291  1.00  0.00           C  
ATOM    585  O   HIS A  75       2.133  10.906   0.759  1.00  0.00           O  
ATOM    586  CG  HIS A  75       4.413  12.331   2.890  1.00  0.00           C  
ATOM    587  CD2 HIS A  75       5.252  11.727   2.017  1.00  0.00           C  
ATOM    588  ND1 HIS A  75       5.106  13.400   3.416  1.00  0.00           N  
ATOM    589  CE1 HIS A  75       6.315  13.439   2.880  1.00  0.00           C  
ATOM    590  NE2 HIS A  75       6.429  12.435   2.028  1.00  0.00           N  
ATOM    591  N   ILE A  76       2.136  13.049   0.015  1.00  0.00           N  
ATOM    592  CA  ILE A  76       2.178  12.704  -1.401  1.00  0.00           C  
ATOM    593  C   ILE A  76       3.622  12.452  -1.829  1.00  0.00           C  
ATOM    594  CB  ILE A  76       1.547  13.813  -2.272  1.00  0.00           C  
ATOM    595  O   ILE A  76       4.503  13.278  -1.579  1.00  0.00           O  
ATOM    596  CG1 ILE A  76       0.084  14.037  -1.875  1.00  0.00           C  
ATOM    597  CG2 ILE A  76       1.664  13.465  -3.759  1.00  0.00           C  
ATOM    598  CD1 ILE A  76      -0.533  15.297  -2.466  1.00  0.00           C  
ATOM    599  N   ILE A  77       3.772  11.254  -2.423  1.00  0.00           N  
ATOM    600  CA  ILE A  77       5.090  10.949  -2.970  1.00  0.00           C  
ATOM    601  C   ILE A  77       5.220  11.551  -4.367  1.00  0.00           C  
ATOM    602  CB  ILE A  77       5.343   9.426  -3.017  1.00  0.00           C  
ATOM    603  O   ILE A  77       4.559  11.104  -5.307  1.00  0.00           O  
ATOM    604  CG1 ILE A  77       5.020   8.788  -1.661  1.00  0.00           C  
ATOM    605  CG2 ILE A  77       6.788   9.131  -3.430  1.00  0.00           C  
ATOM    606  CD1 ILE A  77       5.882   9.299  -0.515  1.00  0.00           C  
ATOM    607  N   GLU A  78       6.066  12.466  -4.479  1.00  0.00           N  
ATOM    608  CA  GLU A  78       6.156  13.258  -5.702  1.00  0.00           C  
ATOM    609  C   GLU A  78       6.536  12.388  -6.897  1.00  0.00           C  
ATOM    610  CB  GLU A  78       7.169  14.393  -5.534  1.00  0.00           C  
ATOM    611  O   GLU A  78       7.436  11.551  -6.800  1.00  0.00           O  
ATOM    612  CG  GLU A  78       6.737  15.462  -4.540  1.00  0.00           C  
ATOM    613  CD  GLU A  78       7.690  16.645  -4.478  1.00  0.00           C  
ATOM    614  OE1 GLU A  78       7.395  17.625  -3.758  1.00  0.00           O  
ATOM    615  OE2 GLU A  78       8.740  16.591  -5.157  1.00  0.00           O  
ATOM    616  N   GLY A  79       5.820  12.580  -7.981  1.00  0.00           N  
ATOM    617  CA  GLY A  79       6.136  11.950  -9.253  1.00  0.00           C  
ATOM    618  C   GLY A  79       5.661  10.512  -9.340  1.00  0.00           C  
ATOM    619  O   GLY A  79       6.002   9.796 -10.284  1.00  0.00           O  
ATOM    620  N   ARG A  80       4.847  10.116  -8.293  1.00  0.00           N  
ATOM    621  CA  ARG A  80       4.423   8.721  -8.232  1.00  0.00           C  
ATOM    622  C   ARG A  80       2.952   8.613  -7.843  1.00  0.00           C  
ATOM    623  CB  ARG A  80       5.287   7.938  -7.241  1.00  0.00           C  
ATOM    624  O   ARG A  80       2.425   9.478  -7.141  1.00  0.00           O  
ATOM    625  CG  ARG A  80       6.766   7.923  -7.591  1.00  0.00           C  
ATOM    626  CD  ARG A  80       7.601   7.293  -6.485  1.00  0.00           C  
ATOM    627  NE  ARG A  80       9.029   7.365  -6.780  1.00  0.00           N  
ATOM    628  NH1 ARG A  80       9.168   5.229  -7.650  1.00  0.00           N  
ATOM    629  NH2 ARG A  80      11.035   6.556  -7.552  1.00  0.00           N  
ATOM    630  CZ  ARG A  80       9.741   6.383  -7.327  1.00  0.00           C  
ATOM    631  N   ASP A  81       2.293   7.609  -8.341  1.00  0.00           N  
ATOM    632  CA  ASP A  81       0.944   7.268  -7.899  1.00  0.00           C  
ATOM    633  C   ASP A  81       0.972   6.554  -6.550  1.00  0.00           C  
ATOM    634  CB  ASP A  81       0.241   6.396  -8.942  1.00  0.00           C  
ATOM    635  O   ASP A  81       0.646   5.368  -6.463  1.00  0.00           O  
ATOM    636  CG  ASP A  81      -1.229   6.173  -8.635  1.00  0.00           C  
ATOM    637  OD1 ASP A  81      -1.823   6.973  -7.879  1.00  0.00           O  
ATOM    638  OD2 ASP A  81      -1.799   5.188  -9.151  1.00  0.00           O  
ATOM    639  N   LEU A  82       1.479   7.291  -5.559  1.00  0.00           N  
ATOM    640  CA  LEU A  82       1.691   6.782  -4.209  1.00  0.00           C  
ATOM    641  C   LEU A  82       1.433   7.869  -3.171  1.00  0.00           C  
ATOM    642  CB  LEU A  82       3.116   6.243  -4.057  1.00  0.00           C  
ATOM    643  O   LEU A  82       1.884   9.005  -3.330  1.00  0.00           O  
ATOM    644  CG  LEU A  82       3.397   5.415  -2.803  1.00  0.00           C  
ATOM    645  CD1 LEU A  82       2.601   4.114  -2.836  1.00  0.00           C  
ATOM    646  CD2 LEU A  82       4.890   5.130  -2.673  1.00  0.00           C  
ATOM    647  N   VAL A  83       0.689   7.487  -2.108  1.00  0.00           N  
ATOM    648  CA  VAL A  83       0.399   8.432  -1.034  1.00  0.00           C  
ATOM    649  C   VAL A  83       0.412   7.707   0.310  1.00  0.00           C  
ATOM    650  CB  VAL A  83      -0.960   9.135  -1.248  1.00  0.00           C  
ATOM    651  O   VAL A  83       0.062   6.528   0.390  1.00  0.00           O  
ATOM    652  CG1 VAL A  83      -2.101   8.120  -1.229  1.00  0.00           C  
ATOM    653  CG2 VAL A  83      -1.178  10.209  -0.184  1.00  0.00           C  
ATOM    654  N   ILE A  84       0.892   8.388   1.397  1.00  0.00           N  
ATOM    655  CA  ILE A  84       0.816   7.913   2.774  1.00  0.00           C  
ATOM    656  C   ILE A  84      -0.276   8.675   3.522  1.00  0.00           C  
ATOM    657  CB  ILE A  84       2.171   8.068   3.501  1.00  0.00           C  
ATOM    658  O   ILE A  84      -0.245   9.905   3.596  1.00  0.00           O  
ATOM    659  CG1 ILE A  84       3.285   7.378   2.706  1.00  0.00           C  
ATOM    660  CG2 ILE A  84       2.086   7.509   4.925  1.00  0.00           C  
ATOM    661  CD1 ILE A  84       4.689   7.718   3.185  1.00  0.00           C  
ATOM    662  N   LEU A  85      -1.215   7.903   4.035  1.00  0.00           N  
ATOM    663  CA  LEU A  85      -2.263   8.492   4.861  1.00  0.00           C  
ATOM    664  C   LEU A  85      -1.946   8.321   6.343  1.00  0.00           C  
ATOM    665  CB  LEU A  85      -3.619   7.857   4.541  1.00  0.00           C  
ATOM    666  O   LEU A  85      -1.602   7.223   6.787  1.00  0.00           O  
ATOM    667  CG  LEU A  85      -3.979   7.741   3.059  1.00  0.00           C  
ATOM    668  CD1 LEU A  85      -5.311   7.016   2.893  1.00  0.00           C  
ATOM    669  CD2 LEU A  85      -4.031   9.121   2.411  1.00  0.00           C  
ATOM    670  N   GLU A  86      -2.054   9.415   7.005  1.00  0.00           N  
ATOM    671  CA  GLU A  86      -1.939   9.303   8.456  1.00  0.00           C  
ATOM    672  C   GLU A  86      -3.308   9.120   9.106  1.00  0.00           C  
ATOM    673  CB  GLU A  86      -1.242  10.536   9.037  1.00  0.00           C  
ATOM    674  O   GLU A  86      -4.164  10.003   9.021  1.00  0.00           O  
ATOM    675  CG  GLU A  86      -0.931  10.423  10.522  1.00  0.00           C  
ATOM    676  CD  GLU A  86      -0.221  11.646  11.081  1.00  0.00           C  
ATOM    677  OE1 GLU A  86       0.388  11.550  12.171  1.00  0.00           O  
ATOM    678  OE2 GLU A  86      -0.274  12.710  10.424  1.00  0.00           O  
ATOM    679  N   LEU A  87      -3.440   7.961   9.816  1.00  0.00           N  
ATOM    680  CA  LEU A  87      -4.716   7.657  10.454  1.00  0.00           C  
ATOM    681  C   LEU A  87      -4.873   8.437  11.755  1.00  0.00           C  
ATOM    682  CB  LEU A  87      -4.833   6.155  10.729  1.00  0.00           C  
ATOM    683  O   LEU A  87      -3.880   8.797  12.392  1.00  0.00           O  
ATOM    684  CG  LEU A  87      -4.736   5.234   9.513  1.00  0.00           C  
ATOM    685  CD1 LEU A  87      -4.801   3.773   9.947  1.00  0.00           C  
ATOM    686  CD2 LEU A  87      -5.843   5.549   8.512  1.00  0.00           C  
ATOM    687  N   PRO A  88      -6.121   8.692  12.112  1.00  0.00           N  
ATOM    688  CA  PRO A  88      -6.365   9.382  13.381  1.00  0.00           C  
ATOM    689  C   PRO A  88      -5.841   8.604  14.585  1.00  0.00           C  
ATOM    690  CB  PRO A  88      -7.890   9.502  13.429  1.00  0.00           C  
ATOM    691  O   PRO A  88      -5.702   7.380  14.521  1.00  0.00           O  
ATOM    692  CG  PRO A  88      -8.331   9.347  12.010  1.00  0.00           C  
ATOM    693  CD  PRO A  88      -7.346   8.466  11.298  1.00  0.00           C  
ATOM    694  N   PRO A  89      -5.563   9.287  15.624  1.00  0.00           N  
ATOM    695  CA  PRO A  89      -4.967   8.671  16.811  1.00  0.00           C  
ATOM    696  C   PRO A  89      -5.847   7.578  17.413  1.00  0.00           C  
ATOM    697  CB  PRO A  89      -4.815   9.846  17.780  1.00  0.00           C  
ATOM    698  O   PRO A  89      -5.342   6.673  18.083  1.00  0.00           O  
ATOM    699  CG  PRO A  89      -4.756  11.057  16.906  1.00  0.00           C  
ATOM    700  CD  PRO A  89      -5.540  10.781  15.655  1.00  0.00           C  
ATOM    701  N   ASP A  90      -7.106   7.591  17.159  1.00  0.00           N  
ATOM    702  CA  ASP A  90      -8.010   6.608  17.749  1.00  0.00           C  
ATOM    703  C   ASP A  90      -8.021   5.315  16.937  1.00  0.00           C  
ATOM    704  CB  ASP A  90      -9.427   7.177  17.851  1.00  0.00           C  
ATOM    705  O   ASP A  90      -8.685   4.346  17.312  1.00  0.00           O  
ATOM    706  CG  ASP A  90      -9.974   7.651  16.516  1.00  0.00           C  
ATOM    707  OD1 ASP A  90      -9.189   7.805  15.556  1.00  0.00           O  
ATOM    708  OD2 ASP A  90     -11.200   7.875  16.425  1.00  0.00           O  
ATOM    709  N   PHE A  91      -7.270   5.262  15.866  1.00  0.00           N  
ATOM    710  CA  PHE A  91      -7.081   4.049  15.080  1.00  0.00           C  
ATOM    711  C   PHE A  91      -5.894   3.247  15.599  1.00  0.00           C  
ATOM    712  CB  PHE A  91      -6.876   4.392  13.601  1.00  0.00           C  
ATOM    713  O   PHE A  91      -4.781   3.769  15.698  1.00  0.00           O  
ATOM    714  CG  PHE A  91      -6.983   3.206  12.682  1.00  0.00           C  
ATOM    715  CD1 PHE A  91      -5.902   2.353  12.495  1.00  0.00           C  
ATOM    716  CD2 PHE A  91      -8.167   2.942  12.004  1.00  0.00           C  
ATOM    717  CE1 PHE A  91      -5.998   1.254  11.645  1.00  0.00           C  
ATOM    718  CE2 PHE A  91      -8.270   1.845  11.153  1.00  0.00           C  
ATOM    719  CZ  PHE A  91      -7.185   1.003  10.974  1.00  0.00           C  
ATOM    720  N   PRO A  92      -6.236   1.969  16.001  1.00  0.00           N  
ATOM    721  CA  PRO A  92      -5.091   1.170  16.446  1.00  0.00           C  
ATOM    722  C   PRO A  92      -4.025   1.014  15.364  1.00  0.00           C  
ATOM    723  CB  PRO A  92      -5.718  -0.182  16.794  1.00  0.00           C  
ATOM    724  O   PRO A  92      -4.354   0.816  14.192  1.00  0.00           O  
ATOM    725  CG  PRO A  92      -7.172   0.109  16.986  1.00  0.00           C  
ATOM    726  CD  PRO A  92      -7.538   1.292  16.137  1.00  0.00           C  
ATOM    727  N   PRO A  93      -2.758   1.151  15.822  1.00  0.00           N  
ATOM    728  CA  PRO A  93      -1.692   1.075  14.820  1.00  0.00           C  
ATOM    729  C   PRO A  93      -1.505  -0.334  14.262  1.00  0.00           C  
ATOM    730  CB  PRO A  93      -0.449   1.525  15.593  1.00  0.00           C  
ATOM    731  O   PRO A  93      -1.758  -1.318  14.963  1.00  0.00           O  
ATOM    732  CG  PRO A  93      -0.742   1.186  17.019  1.00  0.00           C  
ATOM    733  CD  PRO A  93      -2.218   1.338  17.251  1.00  0.00           C  
ATOM    734  N   PHE A  94      -1.091  -0.441  12.986  1.00  0.00           N  
ATOM    735  CA  PHE A  94      -0.703  -1.691  12.344  1.00  0.00           C  
ATOM    736  C   PHE A  94       0.695  -2.113  12.780  1.00  0.00           C  
ATOM    737  CB  PHE A  94      -0.758  -1.553  10.819  1.00  0.00           C  
ATOM    738  O   PHE A  94       1.499  -1.277  13.197  1.00  0.00           O  
ATOM    739  CG  PHE A  94      -2.141  -1.301  10.282  1.00  0.00           C  
ATOM    740  CD1 PHE A  94      -3.022  -2.355  10.068  1.00  0.00           C  
ATOM    741  CD2 PHE A  94      -2.561  -0.010   9.991  1.00  0.00           C  
ATOM    742  CE1 PHE A  94      -4.302  -2.124   9.571  1.00  0.00           C  
ATOM    743  CE2 PHE A  94      -3.839   0.228   9.494  1.00  0.00           C  
ATOM    744  CZ  PHE A  94      -4.708  -0.830   9.284  1.00  0.00           C  
ATOM    745  N   PRO A  95       0.982  -3.365  12.724  1.00  0.00           N  
ATOM    746  CA  PRO A  95       2.375  -3.780  12.904  1.00  0.00           C  
ATOM    747  C   PRO A  95       3.326  -3.102  11.921  1.00  0.00           C  
ATOM    748  CB  PRO A  95       2.327  -5.291  12.662  1.00  0.00           C  
ATOM    749  O   PRO A  95       2.930  -2.776  10.798  1.00  0.00           O  
ATOM    750  CG  PRO A  95       0.920  -5.684  12.980  1.00  0.00           C  
ATOM    751  CD  PRO A  95       0.007  -4.569  12.557  1.00  0.00           C  
ATOM    752  N   THR A  96       4.625  -2.917  12.277  1.00  0.00           N  
ATOM    753  CA  THR A  96       5.552  -2.130  11.471  1.00  0.00           C  
ATOM    754  C   THR A  96       6.713  -2.992  10.985  1.00  0.00           C  
ATOM    755  CB  THR A  96       6.099  -0.927  12.263  1.00  0.00           C  
ATOM    756  O   THR A  96       7.815  -2.488  10.756  1.00  0.00           O  
ATOM    757  CG2 THR A  96       4.978   0.031  12.651  1.00  0.00           C  
ATOM    758  OG1 THR A  96       6.743  -1.399  13.453  1.00  0.00           O  
ATOM    759  N   ASP A  97       6.565  -4.303  10.824  1.00  0.00           N  
ATOM    760  CA  ASP A  97       7.687  -5.185  10.517  1.00  0.00           C  
ATOM    761  C   ASP A  97       7.790  -5.440   9.015  1.00  0.00           C  
ATOM    762  CB  ASP A  97       7.549  -6.511  11.268  1.00  0.00           C  
ATOM    763  O   ASP A  97       8.588  -6.270   8.575  1.00  0.00           O  
ATOM    764  CG  ASP A  97       6.210  -7.187  11.035  1.00  0.00           C  
ATOM    765  OD1 ASP A  97       5.234  -6.499  10.665  1.00  0.00           O  
ATOM    766  OD2 ASP A  97       6.128  -8.420  11.225  1.00  0.00           O  
ATOM    767  N   LEU A  98       6.904  -4.704   8.217  1.00  0.00           N  
ATOM    768  CA  LEU A  98       7.026  -4.822   6.768  1.00  0.00           C  
ATOM    769  C   LEU A  98       8.288  -4.124   6.270  1.00  0.00           C  
ATOM    770  CB  LEU A  98       5.795  -4.230   6.076  1.00  0.00           C  
ATOM    771  O   LEU A  98       8.721  -3.127   6.852  1.00  0.00           O  
ATOM    772  CG  LEU A  98       4.458  -4.911   6.372  1.00  0.00           C  
ATOM    773  CD1 LEU A  98       3.322  -4.176   5.669  1.00  0.00           C  
ATOM    774  CD2 LEU A  98       4.499  -6.375   5.947  1.00  0.00           C  
ATOM    775  N   VAL A  99       8.832  -4.672   5.257  1.00  0.00           N  
ATOM    776  CA  VAL A  99      10.024  -4.093   4.646  1.00  0.00           C  
ATOM    777  C   VAL A  99       9.689  -3.574   3.250  1.00  0.00           C  
ATOM    778  CB  VAL A  99      11.178  -5.118   4.571  1.00  0.00           C  
ATOM    779  O   VAL A  99       9.083  -4.285   2.444  1.00  0.00           O  
ATOM    780  CG1 VAL A  99      12.394  -4.511   3.873  1.00  0.00           C  
ATOM    781  CG2 VAL A  99      11.549  -5.607   5.969  1.00  0.00           C  
ATOM    782  N   PHE A 100      10.137  -2.277   2.998  1.00  0.00           N  
ATOM    783  CA  PHE A 100       9.929  -1.634   1.706  1.00  0.00           C  
ATOM    784  C   PHE A 100      11.262  -1.310   1.042  1.00  0.00           C  
ATOM    785  CB  PHE A 100       9.098  -0.357   1.866  1.00  0.00           C  
ATOM    786  O   PHE A 100      12.186  -0.824   1.698  1.00  0.00           O  
ATOM    787  CG  PHE A 100       7.748  -0.586   2.490  1.00  0.00           C  
ATOM    788  CD1 PHE A 100       6.625  -0.789   1.697  1.00  0.00           C  
ATOM    789  CD2 PHE A 100       7.602  -0.599   3.871  1.00  0.00           C  
ATOM    790  CE1 PHE A 100       5.375  -1.001   2.273  1.00  0.00           C  
ATOM    791  CE2 PHE A 100       6.356  -0.810   4.454  1.00  0.00           C  
ATOM    792  CZ  PHE A 100       5.243  -1.010   3.653  1.00  0.00           C  
ATOM    793  N   ARG A 101      11.315  -1.581  -0.215  1.00  0.00           N  
ATOM    794  CA  ARG A 101      12.494  -1.177  -0.975  1.00  0.00           C  
ATOM    795  C   ARG A 101      12.178  -1.078  -2.464  1.00  0.00           C  
ATOM    796  CB  ARG A 101      13.644  -2.160  -0.747  1.00  0.00           C  
ATOM    797  O   ARG A 101      11.108  -1.500  -2.906  1.00  0.00           O  
ATOM    798  CG  ARG A 101      13.364  -3.564  -1.257  1.00  0.00           C  
ATOM    799  CD  ARG A 101      14.638  -4.392  -1.358  1.00  0.00           C  
ATOM    800  NE  ARG A 101      14.357  -5.765  -1.767  1.00  0.00           N  
ATOM    801  NH1 ARG A 101      14.131  -5.270  -4.012  1.00  0.00           N  
ATOM    802  NH2 ARG A 101      13.878  -7.427  -3.278  1.00  0.00           N  
ATOM    803  CZ  ARG A 101      14.123  -6.151  -3.018  1.00  0.00           C  
ATOM    804  N   GLU A 102      13.161  -0.552  -3.159  1.00  0.00           N  
ATOM    805  CA  GLU A 102      12.992  -0.433  -4.604  1.00  0.00           C  
ATOM    806  C   GLU A 102      13.046  -1.800  -5.280  1.00  0.00           C  
ATOM    807  CB  GLU A 102      14.060   0.490  -5.196  1.00  0.00           C  
ATOM    808  O   GLU A 102      13.739  -2.704  -4.810  1.00  0.00           O  
ATOM    809  CG  GLU A 102      13.951   1.935  -4.731  1.00  0.00           C  
ATOM    810  CD  GLU A 102      15.052   2.827  -5.281  1.00  0.00           C  
ATOM    811  OE1 GLU A 102      14.842   3.471  -6.334  1.00  0.00           O  
ATOM    812  OE2 GLU A 102      16.134   2.882  -4.654  1.00  0.00           O  
ATOM    813  N   PRO A 103      12.277  -1.876  -6.478  1.00  0.00           N  
ATOM    814  CA  PRO A 103      12.411  -3.116  -7.245  1.00  0.00           C  
ATOM    815  C   PRO A 103      13.744  -3.211  -7.985  1.00  0.00           C  
ATOM    816  CB  PRO A 103      11.243  -3.048  -8.232  1.00  0.00           C  
ATOM    817  O   PRO A 103      14.394  -2.191  -8.228  1.00  0.00           O  
ATOM    818  CG  PRO A 103      11.032  -1.588  -8.475  1.00  0.00           C  
ATOM    819  CD  PRO A 103      11.325  -0.846  -7.202  1.00  0.00           C  
ATOM    820  N   VAL A 104      14.116  -4.433  -8.269  1.00  0.00           N  
ATOM    821  CA  VAL A 104      15.304  -4.732  -9.062  1.00  0.00           C  
ATOM    822  C   VAL A 104      14.892  -5.289 -10.422  1.00  0.00           C  
ATOM    823  CB  VAL A 104      16.234  -5.731  -8.337  1.00  0.00           C  
ATOM    824  O   VAL A 104      14.010  -6.147 -10.508  1.00  0.00           O  
ATOM    825  CG1 VAL A 104      17.465  -6.039  -9.188  1.00  0.00           C  
ATOM    826  CG2 VAL A 104      16.647  -5.181  -6.973  1.00  0.00           C  
ATOM    827  N   ASP A 105      15.493  -4.757 -11.484  1.00  0.00           N  
ATOM    828  CA  ASP A 105      15.189  -5.212 -12.838  1.00  0.00           C  
ATOM    829  C   ASP A 105      15.339  -6.728 -12.953  1.00  0.00           C  
ATOM    830  CB  ASP A 105      16.096  -4.515 -13.855  1.00  0.00           C  
ATOM    831  O   ASP A 105      16.384  -7.282 -12.607  1.00  0.00           O  
ATOM    832  CG  ASP A 105      15.688  -4.782 -15.293  1.00  0.00           C  
ATOM    833  OD1 ASP A 105      14.517  -5.145 -15.538  1.00  0.00           O  
ATOM    834  OD2 ASP A 105      16.546  -4.630 -16.189  1.00  0.00           O  
ATOM    835  N   GLY A 106      14.280  -7.371 -13.463  1.00  0.00           N  
ATOM    836  CA  GLY A 106      14.307  -8.810 -13.671  1.00  0.00           C  
ATOM    837  C   GLY A 106      13.952  -9.600 -12.426  1.00  0.00           C  
ATOM    838  O   GLY A 106      14.090 -10.825 -12.402  1.00  0.00           O  
ATOM    839  N   GLU A 107      13.525  -8.864 -11.394  1.00  0.00           N  
ATOM    840  CA  GLU A 107      13.179  -9.508 -10.130  1.00  0.00           C  
ATOM    841  C   GLU A 107      11.829 -10.213 -10.222  1.00  0.00           C  
ATOM    842  CB  GLU A 107      13.162  -8.485  -8.992  1.00  0.00           C  
ATOM    843  O   GLU A 107      10.920  -9.739 -10.907  1.00  0.00           O  
ATOM    844  CG  GLU A 107      12.928  -9.096  -7.618  1.00  0.00           C  
ATOM    845  CD  GLU A 107      13.000  -8.081  -6.489  1.00  0.00           C  
ATOM    846  OE1 GLU A 107      13.324  -8.469  -5.344  1.00  0.00           O  
ATOM    847  OE2 GLU A 107      12.729  -6.888  -6.752  1.00  0.00           O  
ATOM    848  N   LYS A 108      11.791 -11.404  -9.559  1.00  0.00           N  
ATOM    849  CA  LYS A 108      10.536 -12.147  -9.478  1.00  0.00           C  
ATOM    850  C   LYS A 108       9.672 -11.642  -8.326  1.00  0.00           C  
ATOM    851  CB  LYS A 108      10.807 -13.643  -9.314  1.00  0.00           C  
ATOM    852  O   LYS A 108      10.144 -11.527  -7.193  1.00  0.00           O  
ATOM    853  CG  LYS A 108      11.514 -14.278 -10.503  1.00  0.00           C  
ATOM    854  CD  LYS A 108      11.727 -15.772 -10.294  1.00  0.00           C  
ATOM    855  CE  LYS A 108      12.429 -16.409 -11.485  1.00  0.00           C  
ATOM    856  NZ  LYS A 108      12.612 -17.880 -11.298  1.00  0.00           N  
ATOM    857  N   VAL A 109       8.362 -11.410  -8.684  1.00  0.00           N  
ATOM    858  CA  VAL A 109       7.464 -10.869  -7.669  1.00  0.00           C  
ATOM    859  C   VAL A 109       6.141 -11.632  -7.689  1.00  0.00           C  
ATOM    860  CB  VAL A 109       7.211  -9.359  -7.881  1.00  0.00           C  
ATOM    861  O   VAL A 109       5.836 -12.332  -8.657  1.00  0.00           O  
ATOM    862  CG1 VAL A 109       8.522  -8.577  -7.811  1.00  0.00           C  
ATOM    863  CG2 VAL A 109       6.512  -9.118  -9.217  1.00  0.00           C  
ATOM    864  N   VAL A 110       5.477 -11.544  -6.554  1.00  0.00           N  
ATOM    865  CA  VAL A 110       4.092 -11.997  -6.476  1.00  0.00           C  
ATOM    866  C   VAL A 110       3.191 -10.837  -6.061  1.00  0.00           C  
ATOM    867  CB  VAL A 110       3.935 -13.174  -5.488  1.00  0.00           C  
ATOM    868  O   VAL A 110       3.652  -9.876  -5.440  1.00  0.00           O  
ATOM    869  CG1 VAL A 110       4.698 -14.401  -5.984  1.00  0.00           C  
ATOM    870  CG2 VAL A 110       4.416 -12.769  -4.096  1.00  0.00           C  
ATOM    871  N   LEU A 111       1.922 -10.932  -6.468  1.00  0.00           N  
ATOM    872  CA  LEU A 111       0.875 -10.027  -6.004  1.00  0.00           C  
ATOM    873  C   LEU A 111       0.127 -10.625  -4.817  1.00  0.00           C  
ATOM    874  CB  LEU A 111      -0.106  -9.717  -7.138  1.00  0.00           C  
ATOM    875  O   LEU A 111      -0.389 -11.741  -4.902  1.00  0.00           O  
ATOM    876  CG  LEU A 111      -1.234  -8.738  -6.809  1.00  0.00           C  
ATOM    877  CD1 LEU A 111      -0.674  -7.335  -6.600  1.00  0.00           C  
ATOM    878  CD2 LEU A 111      -2.285  -8.742  -7.914  1.00  0.00           C  
ATOM    879  N   VAL A 112       0.154  -9.882  -3.747  1.00  0.00           N  
ATOM    880  CA  VAL A 112      -0.479 -10.385  -2.532  1.00  0.00           C  
ATOM    881  C   VAL A 112      -1.763  -9.606  -2.257  1.00  0.00           C  
ATOM    882  CB  VAL A 112       0.471 -10.292  -1.317  1.00  0.00           C  
ATOM    883  O   VAL A 112      -1.770  -8.374  -2.299  1.00  0.00           O  
ATOM    884  CG1 VAL A 112      -0.195 -10.860  -0.065  1.00  0.00           C  
ATOM    885  CG2 VAL A 112       1.781 -11.022  -1.607  1.00  0.00           C  
ATOM    886  N   GLY A 113      -2.827 -10.308  -2.035  1.00  0.00           N  
ATOM    887  CA  GLY A 113      -4.112  -9.706  -1.719  1.00  0.00           C  
ATOM    888  C   GLY A 113      -4.812 -10.373  -0.550  1.00  0.00           C  
ATOM    889  O   GLY A 113      -4.265 -11.289   0.067  1.00  0.00           O  
ATOM    890  N   ARG A 114      -5.935  -9.767  -0.310  1.00  0.00           N  
ATOM    891  CA  ARG A 114      -6.847 -10.297   0.699  1.00  0.00           C  
ATOM    892  C   ARG A 114      -8.296 -10.199   0.233  1.00  0.00           C  
ATOM    893  CB  ARG A 114      -6.672  -9.555   2.025  1.00  0.00           C  
ATOM    894  O   ARG A 114      -8.722  -9.159  -0.272  1.00  0.00           O  
ATOM    895  CG  ARG A 114      -7.288 -10.270   3.217  1.00  0.00           C  
ATOM    896  CD  ARG A 114      -6.838  -9.658   4.536  1.00  0.00           C  
ATOM    897  NE  ARG A 114      -7.448 -10.332   5.679  1.00  0.00           N  
ATOM    898  NH1 ARG A 114      -5.461 -11.167   6.511  1.00  0.00           N  
ATOM    899  NH2 ARG A 114      -7.435 -11.605   7.590  1.00  0.00           N  
ATOM    900  CZ  ARG A 114      -6.780 -11.033   6.591  1.00  0.00           C  
ATOM    901  N   ASP A 115      -9.029 -11.322   0.461  1.00  0.00           N  
ATOM    902  CA  ASP A 115     -10.434 -11.356   0.067  1.00  0.00           C  
ATOM    903  C   ASP A 115     -11.343 -11.002   1.242  1.00  0.00           C  
ATOM    904  CB  ASP A 115     -10.803 -12.733  -0.488  1.00  0.00           C  
ATOM    905  O   ASP A 115     -11.467 -11.777   2.193  1.00  0.00           O  
ATOM    906  CG  ASP A 115     -12.211 -12.786  -1.055  1.00  0.00           C  
ATOM    907  OD1 ASP A 115     -12.948 -11.782  -0.952  1.00  0.00           O  
ATOM    908  OD2 ASP A 115     -12.588 -13.843  -1.607  1.00  0.00           O  
ATOM    909  N   PHE A 116     -12.059  -9.818   1.049  1.00  0.00           N  
ATOM    910  CA  PHE A 116     -12.902  -9.320   2.130  1.00  0.00           C  
ATOM    911  C   PHE A 116     -14.355  -9.726   1.915  1.00  0.00           C  
ATOM    912  CB  PHE A 116     -12.793  -7.796   2.239  1.00  0.00           C  
ATOM    913  O   PHE A 116     -15.256  -9.199   2.572  1.00  0.00           O  
ATOM    914  CG  PHE A 116     -11.486  -7.320   2.815  1.00  0.00           C  
ATOM    915  CD1 PHE A 116     -11.322  -7.192   4.188  1.00  0.00           C  
ATOM    916  CD2 PHE A 116     -10.422  -7.001   1.981  1.00  0.00           C  
ATOM    917  CE1 PHE A 116     -10.113  -6.752   4.724  1.00  0.00           C  
ATOM    918  CE2 PHE A 116      -9.212  -6.561   2.509  1.00  0.00           C  
ATOM    919  CZ  PHE A 116      -9.060  -6.436   3.880  1.00  0.00           C  
ATOM    920  N   SER A 117     -14.660 -10.652   0.981  1.00  0.00           N  
ATOM    921  CA  SER A 117     -16.030 -11.038   0.658  1.00  0.00           C  
ATOM    922  C   SER A 117     -16.604 -11.975   1.716  1.00  0.00           C  
ATOM    923  CB  SER A 117     -16.088 -11.709  -0.715  1.00  0.00           C  
ATOM    924  O   SER A 117     -17.822 -12.048   1.893  1.00  0.00           O  
ATOM    925  OG  SER A 117     -15.363 -12.927  -0.711  1.00  0.00           O  
ATOM    926  N   SER A 118     -15.714 -12.605   2.395  1.00  0.00           N  
ATOM    927  CA  SER A 118     -16.179 -13.544   3.410  1.00  0.00           C  
ATOM    928  C   SER A 118     -15.941 -13.002   4.815  1.00  0.00           C  
ATOM    929  CB  SER A 118     -15.481 -14.896   3.251  1.00  0.00           C  
ATOM    930  O   SER A 118     -15.294 -11.966   4.985  1.00  0.00           O  
ATOM    931  OG  SER A 118     -14.107 -14.794   3.583  1.00  0.00           O  
ATOM    932  N   ASP A 119     -16.596 -13.489   5.816  1.00  0.00           N  
ATOM    933  CA  ASP A 119     -16.455 -13.097   7.215  1.00  0.00           C  
ATOM    934  C   ASP A 119     -15.008 -13.238   7.682  1.00  0.00           C  
ATOM    935  CB  ASP A 119     -17.378 -13.934   8.103  1.00  0.00           C  
ATOM    936  O   ASP A 119     -14.555 -12.489   8.551  1.00  0.00           O  
ATOM    937  CG  ASP A 119     -18.837 -13.528   7.992  1.00  0.00           C  
ATOM    938  OD1 ASP A 119     -19.122 -12.384   7.578  1.00  0.00           O  
ATOM    939  OD2 ASP A 119     -19.710 -14.360   8.323  1.00  0.00           O  
ATOM    940  N   THR A 120     -14.346 -14.192   7.100  1.00  0.00           N  
ATOM    941  CA  THR A 120     -12.934 -14.377   7.418  1.00  0.00           C  
ATOM    942  C   THR A 120     -12.063 -14.084   6.199  1.00  0.00           C  
ATOM    943  CB  THR A 120     -12.656 -15.806   7.919  1.00  0.00           C  
ATOM    944  O   THR A 120     -12.004 -14.886   5.265  1.00  0.00           O  
ATOM    945  CG2 THR A 120     -11.228 -15.939   8.438  1.00  0.00           C  
ATOM    946  OG1 THR A 120     -13.569 -16.121   8.978  1.00  0.00           O  
ATOM    947  N   PRO A 121     -11.499 -12.906   6.185  1.00  0.00           N  
ATOM    948  CA  PRO A 121     -10.674 -12.583   5.019  1.00  0.00           C  
ATOM    949  C   PRO A 121      -9.546 -13.588   4.797  1.00  0.00           C  
ATOM    950  CB  PRO A 121     -10.115 -11.199   5.355  1.00  0.00           C  
ATOM    951  O   PRO A 121      -8.933 -14.056   5.760  1.00  0.00           O  
ATOM    952  CG  PRO A 121     -11.052 -10.646   6.380  1.00  0.00           C  
ATOM    953  CD  PRO A 121     -11.618 -11.788   7.174  1.00  0.00           C  
ATOM    954  N   VAL A 122      -9.417 -14.066   3.521  1.00  0.00           N  
ATOM    955  CA  VAL A 122      -8.426 -15.062   3.128  1.00  0.00           C  
ATOM    956  C   VAL A 122      -7.352 -14.410   2.261  1.00  0.00           C  
ATOM    957  CB  VAL A 122      -9.077 -16.243   2.373  1.00  0.00           C  
ATOM    958  O   VAL A 122      -7.662 -13.610   1.375  1.00  0.00           O  
ATOM    959  CG1 VAL A 122      -8.025 -17.280   1.983  1.00  0.00           C  
ATOM    960  CG2 VAL A 122     -10.172 -16.882   3.225  1.00  0.00           C  
ATOM    961  N   PRO A 123      -6.083 -14.782   2.577  1.00  0.00           N  
ATOM    962  CA  PRO A 123      -5.000 -14.276   1.730  1.00  0.00           C  
ATOM    963  C   PRO A 123      -5.066 -14.817   0.303  1.00  0.00           C  
ATOM    964  CB  PRO A 123      -3.737 -14.767   2.442  1.00  0.00           C  
ATOM    965  O   PRO A 123      -5.450 -15.970   0.093  1.00  0.00           O  
ATOM    966  CG  PRO A 123      -4.184 -15.097   3.829  1.00  0.00           C  
ATOM    967  CD  PRO A 123      -5.641 -15.458   3.788  1.00  0.00           C  
ATOM    968  N   LEU A 124      -4.791 -13.986  -0.657  1.00  0.00           N  
ATOM    969  CA  LEU A 124      -4.658 -14.328  -2.069  1.00  0.00           C  
ATOM    970  C   LEU A 124      -3.252 -14.020  -2.573  1.00  0.00           C  
ATOM    971  CB  LEU A 124      -5.690 -13.567  -2.905  1.00  0.00           C  
ATOM    972  O   LEU A 124      -2.705 -12.953  -2.285  1.00  0.00           O  
ATOM    973  CG  LEU A 124      -7.157 -13.773  -2.524  1.00  0.00           C  
ATOM    974  CD1 LEU A 124      -8.044 -12.788  -3.277  1.00  0.00           C  
ATOM    975  CD2 LEU A 124      -7.586 -15.210  -2.805  1.00  0.00           C  
ATOM    976  N   VAL A 125      -2.752 -15.008  -3.285  1.00  0.00           N  
ATOM    977  CA  VAL A 125      -1.425 -14.774  -3.846  1.00  0.00           C  
ATOM    978  C   VAL A 125      -1.410 -15.172  -5.320  1.00  0.00           C  
ATOM    979  CB  VAL A 125      -0.337 -15.552  -3.073  1.00  0.00           C  
ATOM    980  O   VAL A 125      -1.963 -16.209  -5.696  1.00  0.00           O  
ATOM    981  CG1 VAL A 125       1.046 -15.269  -3.656  1.00  0.00           C  
ATOM    982  CG2 VAL A 125      -0.378 -15.194  -1.589  1.00  0.00           C  
ATOM    983  N   SER A 126      -0.889 -14.396  -6.127  1.00  0.00           N  
ATOM    984  CA  SER A 126      -0.777 -14.691  -7.552  1.00  0.00           C  
ATOM    985  C   SER A 126       0.366 -15.662  -7.828  1.00  0.00           C  
ATOM    986  CB  SER A 126      -0.567 -13.403  -8.351  1.00  0.00           C  
ATOM    987  O   SER A 126       1.119 -16.017  -6.918  1.00  0.00           O  
ATOM    988  OG  SER A 126       0.751 -12.913  -8.178  1.00  0.00           O  
ATOM    989  N   SER A 127       0.480 -16.015  -9.139  1.00  0.00           N  
ATOM    990  CA  SER A 127       1.693 -16.671  -9.617  1.00  0.00           C  
ATOM    991  C   SER A 127       2.867 -15.699  -9.662  1.00  0.00           C  
ATOM    992  CB  SER A 127       1.465 -17.274 -11.004  1.00  0.00           C  
ATOM    993  O   SER A 127       2.677 -14.484  -9.574  1.00  0.00           O  
ATOM    994  OG  SER A 127       1.069 -16.274 -11.927  1.00  0.00           O  
ATOM    995  N   VAL A 128       4.035 -16.194  -9.819  1.00  0.00           N  
ATOM    996  CA  VAL A 128       5.249 -15.386  -9.870  1.00  0.00           C  
ATOM    997  C   VAL A 128       5.371 -14.723 -11.241  1.00  0.00           C  
ATOM    998  CB  VAL A 128       6.507 -16.232  -9.574  1.00  0.00           C  
ATOM    999  O   VAL A 128       4.979 -15.304 -12.255  1.00  0.00           O  
ATOM   1000  CG1 VAL A 128       7.775 -15.406  -9.780  1.00  0.00           C  
ATOM   1001  CG2 VAL A 128       6.452 -16.788  -8.152  1.00  0.00           C  
ATOM   1002  N   SER A 129       5.840 -13.494 -11.238  1.00  0.00           N  
ATOM   1003  CA  SER A 129       6.106 -12.775 -12.479  1.00  0.00           C  
ATOM   1004  C   SER A 129       7.433 -12.027 -12.412  1.00  0.00           C  
ATOM   1005  CB  SER A 129       4.973 -11.793 -12.784  1.00  0.00           C  
ATOM   1006  O   SER A 129       7.828 -11.548 -11.346  1.00  0.00           O  
ATOM   1007  OG  SER A 129       5.203 -11.125 -14.012  1.00  0.00           O  
ATOM   1008  N   THR A 130       8.036 -11.974 -13.501  1.00  0.00           N  
ATOM   1009  CA  THR A 130       9.234 -11.153 -13.636  1.00  0.00           C  
ATOM   1010  C   THR A 130       8.867  -9.712 -13.977  1.00  0.00           C  
ATOM   1011  CB  THR A 130      10.178 -11.714 -14.715  1.00  0.00           C  
ATOM   1012  O   THR A 130       7.979  -9.469 -14.798  1.00  0.00           O  
ATOM   1013  CG2 THR A 130      11.445 -10.873 -14.830  1.00  0.00           C  
ATOM   1014  OG1 THR A 130      10.540 -13.058 -14.373  1.00  0.00           O  
ATOM   1015  N   THR A 131       9.604  -8.793 -13.342  1.00  0.00           N  
ATOM   1016  CA  THR A 131       9.246  -7.391 -13.526  1.00  0.00           C  
ATOM   1017  C   THR A 131      10.378  -6.628 -14.208  1.00  0.00           C  
ATOM   1018  CB  THR A 131       8.909  -6.719 -12.181  1.00  0.00           C  
ATOM   1019  O   THR A 131      11.551  -6.968 -14.041  1.00  0.00           O  
ATOM   1020  CG2 THR A 131       7.735  -7.414 -11.499  1.00  0.00           C  
ATOM   1021  OG1 THR A 131      10.053  -6.784 -11.321  1.00  0.00           O  
ATOM   1022  N   THR A 132      10.049  -5.650 -15.012  1.00  0.00           N  
ATOM   1023  CA  THR A 132      10.979  -4.760 -15.698  1.00  0.00           C  
ATOM   1024  C   THR A 132      10.517  -3.310 -15.595  1.00  0.00           C  
ATOM   1025  CB  THR A 132      11.134  -5.148 -17.180  1.00  0.00           C  
ATOM   1026  O   THR A 132       9.315  -3.036 -15.578  1.00  0.00           O  
ATOM   1027  CG2 THR A 132      11.742  -6.539 -17.323  1.00  0.00           C  
ATOM   1028  OG1 THR A 132       9.846  -5.135 -17.808  1.00  0.00           O  
ATOM   1029  N   PRO A 133      11.506  -2.441 -15.400  1.00  0.00           N  
ATOM   1030  CA  PRO A 133      11.123  -1.029 -15.331  1.00  0.00           C  
ATOM   1031  C   PRO A 133      10.544  -0.510 -16.645  1.00  0.00           C  
ATOM   1032  CB  PRO A 133      12.440  -0.322 -14.998  1.00  0.00           C  
ATOM   1033  O   PRO A 133      10.919  -0.985 -17.720  1.00  0.00           O  
ATOM   1034  CG  PRO A 133      13.503  -1.217 -15.547  1.00  0.00           C  
ATOM   1035  CD  PRO A 133      13.025  -2.638 -15.455  1.00  0.00           C  
ATOM   1036  N   SER A 134       9.578   0.303 -16.554  1.00  0.00           N  
ATOM   1037  CA  SER A 134       9.034   1.044 -17.687  1.00  0.00           C  
ATOM   1038  C   SER A 134       9.423   2.518 -17.622  1.00  0.00           C  
ATOM   1039  CB  SER A 134       7.511   0.912 -17.734  1.00  0.00           C  
ATOM   1040  O   SER A 134       9.289   3.154 -16.574  1.00  0.00           O  
ATOM   1041  OG  SER A 134       6.978   1.630 -18.833  1.00  0.00           O  
ATOM   1042  N   GLY A 135       9.854   3.088 -18.725  1.00  0.00           N  
ATOM   1043  CA  GLY A 135      10.233   4.491 -18.762  1.00  0.00           C  
ATOM   1044  C   GLY A 135      11.327   4.840 -17.770  1.00  0.00           C  
ATOM   1045  O   GLY A 135      12.399   4.230 -17.781  1.00  0.00           O  
ATOM   1046  N   ASP A 136      10.981   5.814 -16.838  1.00  0.00           N  
ATOM   1047  CA  ASP A 136      11.963   6.358 -15.904  1.00  0.00           C  
ATOM   1048  C   ASP A 136      12.078   5.483 -14.658  1.00  0.00           C  
ATOM   1049  CB  ASP A 136      11.592   7.789 -15.510  1.00  0.00           C  
ATOM   1050  O   ASP A 136      12.772   5.842 -13.704  1.00  0.00           O  
ATOM   1051  CG  ASP A 136      10.230   7.887 -14.846  1.00  0.00           C  
ATOM   1052  OD1 ASP A 136       9.527   6.860 -14.741  1.00  0.00           O  
ATOM   1053  OD2 ASP A 136       9.855   9.004 -14.426  1.00  0.00           O  
ATOM   1054  N   GLY A 137      11.368   4.341 -14.581  1.00  0.00           N  
ATOM   1055  CA  GLY A 137      11.522   3.424 -13.463  1.00  0.00           C  
ATOM   1056  C   GLY A 137      10.509   3.656 -12.357  1.00  0.00           C  
ATOM   1057  O   GLY A 137      10.574   3.017 -11.305  1.00  0.00           O  
ATOM   1058  N   VAL A 138       9.587   4.531 -12.559  1.00  0.00           N  
ATOM   1059  CA  VAL A 138       8.530   4.796 -11.589  1.00  0.00           C  
ATOM   1060  C   VAL A 138       7.469   3.701 -11.669  1.00  0.00           C  
ATOM   1061  CB  VAL A 138       7.885   6.182 -11.817  1.00  0.00           C  
ATOM   1062  O   VAL A 138       6.961   3.245 -10.642  1.00  0.00           O  
ATOM   1063  CG1 VAL A 138       6.627   6.339 -10.964  1.00  0.00           C  
ATOM   1064  CG2 VAL A 138       8.886   7.293 -11.509  1.00  0.00           C  
ATOM   1065  N   PHE A 139       7.299   3.304 -12.892  1.00  0.00           N  
ATOM   1066  CA  PHE A 139       6.369   2.205 -13.120  1.00  0.00           C  
ATOM   1067  C   PHE A 139       7.108   0.961 -13.601  1.00  0.00           C  
ATOM   1068  CB  PHE A 139       5.300   2.606 -14.141  1.00  0.00           C  
ATOM   1069  O   PHE A 139       8.136   1.065 -14.274  1.00  0.00           O  
ATOM   1070  CG  PHE A 139       4.364   3.678 -13.650  1.00  0.00           C  
ATOM   1071  CD1 PHE A 139       3.361   3.380 -12.736  1.00  0.00           C  
ATOM   1072  CD2 PHE A 139       4.489   4.985 -14.103  1.00  0.00           C  
ATOM   1073  CE1 PHE A 139       2.494   4.370 -12.279  1.00  0.00           C  
ATOM   1074  CE2 PHE A 139       3.626   5.980 -13.651  1.00  0.00           C  
ATOM   1075  CZ  PHE A 139       2.629   5.670 -12.740  1.00  0.00           C  
ATOM   1076  N   TRP A 140       6.585  -0.136 -13.170  1.00  0.00           N  
ATOM   1077  CA  TRP A 140       7.148  -1.430 -13.539  1.00  0.00           C  
ATOM   1078  C   TRP A 140       6.083  -2.330 -14.158  1.00  0.00           C  
ATOM   1079  CB  TRP A 140       7.766  -2.116 -12.318  1.00  0.00           C  
ATOM   1080  O   TRP A 140       4.918  -2.292 -13.755  1.00  0.00           O  
ATOM   1081  CG  TRP A 140       9.039  -1.482 -11.843  1.00  0.00           C  
ATOM   1082  CD1 TRP A 140       9.185  -0.240 -11.290  1.00  0.00           C  
ATOM   1083  CD2 TRP A 140      10.348  -2.059 -11.884  1.00  0.00           C  
ATOM   1084  CE2 TRP A 140      11.240  -1.110 -11.338  1.00  0.00           C  
ATOM   1085  CE3 TRP A 140      10.853  -3.288 -12.329  1.00  0.00           C  
ATOM   1086  NE1 TRP A 140      10.506  -0.010 -10.984  1.00  0.00           N  
ATOM   1087  CH2 TRP A 140      13.079  -2.562 -11.669  1.00  0.00           C  
ATOM   1088  CZ2 TRP A 140      12.611  -1.352 -11.226  1.00  0.00           C  
ATOM   1089  CZ3 TRP A 140      12.218  -3.527 -12.216  1.00  0.00           C  
ATOM   1090  N   THR A 141       6.524  -3.064 -15.152  1.00  0.00           N  
ATOM   1091  CA  THR A 141       5.582  -3.929 -15.854  1.00  0.00           C  
ATOM   1092  C   THR A 141       5.700  -5.369 -15.363  1.00  0.00           C  
ATOM   1093  CB  THR A 141       5.809  -3.882 -17.376  1.00  0.00           C  
ATOM   1094  O   THR A 141       6.766  -5.790 -14.910  1.00  0.00           O  
ATOM   1095  CG2 THR A 141       5.681  -2.459 -17.908  1.00  0.00           C  
ATOM   1096  OG1 THR A 141       7.122  -4.375 -17.673  1.00  0.00           O  
ATOM   1097  N   HIS A 142       4.583  -6.146 -15.517  1.00  0.00           N  
ATOM   1098  CA  HIS A 142       4.473  -7.557 -15.165  1.00  0.00           C  
ATOM   1099  C   HIS A 142       3.318  -8.222 -15.906  1.00  0.00           C  
ATOM   1100  CB  HIS A 142       4.291  -7.720 -13.655  1.00  0.00           C  
ATOM   1101  O   HIS A 142       2.530  -7.546 -16.571  1.00  0.00           O  
ATOM   1102  CG  HIS A 142       3.027  -7.114 -13.134  1.00  0.00           C  
ATOM   1103  CD2 HIS A 142       2.777  -5.891 -12.610  1.00  0.00           C  
ATOM   1104  ND1 HIS A 142       1.828  -7.795 -13.115  1.00  0.00           N  
ATOM   1105  CE1 HIS A 142       0.893  -7.013 -12.602  1.00  0.00           C  
ATOM   1106  NE2 HIS A 142       1.443  -5.853 -12.287  1.00  0.00           N  
ATOM   1107  N   ASN A 143       3.262  -9.600 -15.779  1.00  0.00           N  
ATOM   1108  CA  ASN A 143       2.254 -10.318 -16.551  1.00  0.00           C  
ATOM   1109  C   ASN A 143       1.193 -10.939 -15.647  1.00  0.00           C  
ATOM   1110  CB  ASN A 143       2.908 -11.394 -17.419  1.00  0.00           C  
ATOM   1111  O   ASN A 143       0.464 -11.840 -16.066  1.00  0.00           O  
ATOM   1112  CG  ASN A 143       3.788 -10.812 -18.507  1.00  0.00           C  
ATOM   1113  ND2 ASN A 143       4.892 -11.489 -18.802  1.00  0.00           N  
ATOM   1114  OD1 ASN A 143       3.479  -9.763 -19.077  1.00  0.00           O  
ATOM   1115  N   ILE A 144       1.159 -10.442 -14.392  1.00  0.00           N  
ATOM   1116  CA  ILE A 144       0.105 -10.909 -13.499  1.00  0.00           C  
ATOM   1117  C   ILE A 144      -1.219 -10.246 -13.872  1.00  0.00           C  
ATOM   1118  CB  ILE A 144       0.449 -10.623 -12.020  1.00  0.00           C  
ATOM   1119  O   ILE A 144      -1.320  -9.017 -13.899  1.00  0.00           O  
ATOM   1120  CG1 ILE A 144       1.759 -11.318 -11.632  1.00  0.00           C  
ATOM   1121  CG2 ILE A 144      -0.697 -11.062 -11.104  1.00  0.00           C  
ATOM   1122  CD1 ILE A 144       2.301 -10.903 -10.271  1.00  0.00           C  
ATOM   1123  N   PRO A 145      -2.246 -11.151 -14.213  1.00  0.00           N  
ATOM   1124  CA  PRO A 145      -3.551 -10.564 -14.528  1.00  0.00           C  
ATOM   1125  C   PRO A 145      -4.182  -9.854 -13.332  1.00  0.00           C  
ATOM   1126  CB  PRO A 145      -4.389 -11.773 -14.950  1.00  0.00           C  
ATOM   1127  O   PRO A 145      -4.128 -10.362 -12.209  1.00  0.00           O  
ATOM   1128  CG  PRO A 145      -3.394 -12.863 -15.187  1.00  0.00           C  
ATOM   1129  CD  PRO A 145      -2.158 -12.564 -14.389  1.00  0.00           C  
ATOM   1130  N   THR A 146      -4.637  -8.663 -13.571  1.00  0.00           N  
ATOM   1131  CA  THR A 146      -5.317  -7.900 -12.530  1.00  0.00           C  
ATOM   1132  C   THR A 146      -6.674  -7.403 -13.023  1.00  0.00           C  
ATOM   1133  CB  THR A 146      -4.466  -6.703 -12.068  1.00  0.00           C  
ATOM   1134  O   THR A 146      -6.924  -7.358 -14.229  1.00  0.00           O  
ATOM   1135  CG2 THR A 146      -3.124  -7.165 -11.511  1.00  0.00           C  
ATOM   1136  OG1 THR A 146      -4.234  -5.831 -13.182  1.00  0.00           O  
ATOM   1137  N   LYS A 147      -7.583  -7.238 -12.090  1.00  0.00           N  
ATOM   1138  CA  LYS A 147      -8.914  -6.710 -12.377  1.00  0.00           C  
ATOM   1139  C   LYS A 147      -9.106  -5.333 -11.748  1.00  0.00           C  
ATOM   1140  CB  LYS A 147      -9.992  -7.671 -11.875  1.00  0.00           C  
ATOM   1141  O   LYS A 147      -8.343  -4.935 -10.866  1.00  0.00           O  
ATOM   1142  CG  LYS A 147      -9.927  -9.056 -12.501  1.00  0.00           C  
ATOM   1143  CD  LYS A 147     -10.984  -9.985 -11.915  1.00  0.00           C  
ATOM   1144  CE  LYS A 147     -10.890 -11.384 -12.508  1.00  0.00           C  
ATOM   1145  NZ  LYS A 147     -11.901 -12.308 -11.910  1.00  0.00           N  
ATOM   1146  N   ASP A 148     -10.167  -4.752 -12.269  1.00  0.00           N  
ATOM   1147  CA  ASP A 148     -10.556  -3.475 -11.676  1.00  0.00           C  
ATOM   1148  C   ASP A 148     -10.820  -3.622 -10.180  1.00  0.00           C  
ATOM   1149  CB  ASP A 148     -11.795  -2.913 -12.377  1.00  0.00           C  
ATOM   1150  O   ASP A 148     -11.463  -4.582  -9.749  1.00  0.00           O  
ATOM   1151  CG  ASP A 148     -11.533  -2.519 -13.820  1.00  0.00           C  
ATOM   1152  OD1 ASP A 148     -10.353  -2.381 -14.210  1.00  0.00           O  
ATOM   1153  OD2 ASP A 148     -12.515  -2.342 -14.573  1.00  0.00           O  
ATOM   1154  N   GLY A 149     -10.259  -2.656  -9.455  1.00  0.00           N  
ATOM   1155  CA  GLY A 149     -10.477  -2.689  -8.018  1.00  0.00           C  
ATOM   1156  C   GLY A 149      -9.297  -3.253  -7.249  1.00  0.00           C  
ATOM   1157  O   GLY A 149      -9.292  -3.245  -6.016  1.00  0.00           O  
ATOM   1158  N   GLN A 150      -8.298  -3.703  -7.966  1.00  0.00           N  
ATOM   1159  CA  GLN A 150      -7.175  -4.335  -7.282  1.00  0.00           C  
ATOM   1160  C   GLN A 150      -6.023  -3.352  -7.092  1.00  0.00           C  
ATOM   1161  CB  GLN A 150      -6.695  -5.563  -8.056  1.00  0.00           C  
ATOM   1162  O   GLN A 150      -4.930  -3.741  -6.677  1.00  0.00           O  
ATOM   1163  CG  GLN A 150      -7.676  -6.727  -8.033  1.00  0.00           C  
ATOM   1164  CD  GLN A 150      -7.193  -7.918  -8.839  1.00  0.00           C  
ATOM   1165  NE2 GLN A 150      -7.387  -9.117  -8.299  1.00  0.00           N  
ATOM   1166  OE1 GLN A 150      -6.650  -7.763  -9.937  1.00  0.00           O  
ATOM   1167  N   CYS A 151      -6.271  -2.098  -7.459  1.00  0.00           N  
ATOM   1168  CA  CYS A 151      -5.265  -1.075  -7.197  1.00  0.00           C  
ATOM   1169  C   CYS A 151      -4.907  -1.029  -5.716  1.00  0.00           C  
ATOM   1170  CB  CYS A 151      -5.763   0.296  -7.654  1.00  0.00           C  
ATOM   1171  O   CYS A 151      -5.769  -1.228  -4.858  1.00  0.00           O  
ATOM   1172  SG  CYS A 151      -5.903   0.459  -9.447  1.00  0.00           S  
ATOM   1173  N   GLY A 152      -3.634  -0.815  -5.504  1.00  0.00           N  
ATOM   1174  CA  GLY A 152      -3.197  -0.675  -4.124  1.00  0.00           C  
ATOM   1175  C   GLY A 152      -2.661  -1.966  -3.535  1.00  0.00           C  
ATOM   1176  O   GLY A 152      -2.085  -1.964  -2.445  1.00  0.00           O  
ATOM   1177  N   LEU A 153      -2.843  -3.099  -4.286  1.00  0.00           N  
ATOM   1178  CA  LEU A 153      -2.285  -4.356  -3.799  1.00  0.00           C  
ATOM   1179  C   LEU A 153      -0.765  -4.360  -3.924  1.00  0.00           C  
ATOM   1180  CB  LEU A 153      -2.876  -5.540  -4.569  1.00  0.00           C  
ATOM   1181  O   LEU A 153      -0.218  -3.862  -4.910  1.00  0.00           O  
ATOM   1182  CG  LEU A 153      -4.353  -5.845  -4.314  1.00  0.00           C  
ATOM   1183  CD1 LEU A 153      -4.825  -6.972  -5.226  1.00  0.00           C  
ATOM   1184  CD2 LEU A 153      -4.580  -6.204  -2.850  1.00  0.00           C  
ATOM   1185  N   PRO A 154      -0.100  -4.990  -2.970  1.00  0.00           N  
ATOM   1186  CA  PRO A 154       1.364  -4.946  -2.942  1.00  0.00           C  
ATOM   1187  C   PRO A 154       2.004  -5.990  -3.854  1.00  0.00           C  
ATOM   1188  CB  PRO A 154       1.697  -5.225  -1.474  1.00  0.00           C  
ATOM   1189  O   PRO A 154       1.494  -7.107  -3.973  1.00  0.00           O  
ATOM   1190  CG  PRO A 154       0.570  -6.073  -0.981  1.00  0.00           C  
ATOM   1191  CD  PRO A 154      -0.695  -5.625  -1.657  1.00  0.00           C  
ATOM   1192  N   TYR A 155       3.039  -5.595  -4.473  1.00  0.00           N  
ATOM   1193  CA  TYR A 155       3.975  -6.507  -5.120  1.00  0.00           C  
ATOM   1194  C   TYR A 155       5.149  -6.826  -4.201  1.00  0.00           C  
ATOM   1195  CB  TYR A 155       4.488  -5.910  -6.433  1.00  0.00           C  
ATOM   1196  O   TYR A 155       5.816  -5.919  -3.698  1.00  0.00           O  
ATOM   1197  CG  TYR A 155       3.486  -5.973  -7.561  1.00  0.00           C  
ATOM   1198  CD1 TYR A 155       3.419  -7.084  -8.398  1.00  0.00           C  
ATOM   1199  CD2 TYR A 155       2.604  -4.922  -7.791  1.00  0.00           C  
ATOM   1200  CE1 TYR A 155       2.499  -7.146  -9.439  1.00  0.00           C  
ATOM   1201  CE2 TYR A 155       1.680  -4.973  -8.829  1.00  0.00           C  
ATOM   1202  OH  TYR A 155       0.721  -6.143 -10.675  1.00  0.00           O  
ATOM   1203  CZ  TYR A 155       1.634  -6.087  -9.646  1.00  0.00           C  
ATOM   1204  N   VAL A 156       5.386  -8.129  -4.032  1.00  0.00           N  
ATOM   1205  CA  VAL A 156       6.357  -8.584  -3.042  1.00  0.00           C  
ATOM   1206  C   VAL A 156       7.441  -9.415  -3.725  1.00  0.00           C  
ATOM   1207  CB  VAL A 156       5.682  -9.406  -1.921  1.00  0.00           C  
ATOM   1208  O   VAL A 156       7.140 -10.289  -4.542  1.00  0.00           O  
ATOM   1209  CG1 VAL A 156       6.698  -9.791  -0.848  1.00  0.00           C  
ATOM   1210  CG2 VAL A 156       4.524  -8.621  -1.309  1.00  0.00           C  
ATOM   1211  N   SER A 157       8.682  -9.124  -3.389  1.00  0.00           N  
ATOM   1212  CA  SER A 157       9.809  -9.889  -3.913  1.00  0.00           C  
ATOM   1213  C   SER A 157       9.823 -11.307  -3.350  1.00  0.00           C  
ATOM   1214  CB  SER A 157      11.129  -9.189  -3.588  1.00  0.00           C  
ATOM   1215  O   SER A 157       9.715 -11.500  -2.138  1.00  0.00           O  
ATOM   1216  OG  SER A 157      12.232 -10.001  -3.954  1.00  0.00           O  
ATOM   1217  N   THR A 158       9.987 -12.256  -4.245  1.00  0.00           N  
ATOM   1218  CA  THR A 158      10.041 -13.646  -3.805  1.00  0.00           C  
ATOM   1219  C   THR A 158      11.401 -13.968  -3.194  1.00  0.00           C  
ATOM   1220  CB  THR A 158       9.757 -14.612  -4.971  1.00  0.00           C  
ATOM   1221  O   THR A 158      11.560 -14.990  -2.523  1.00  0.00           O  
ATOM   1222  CG2 THR A 158       8.360 -14.392  -5.541  1.00  0.00           C  
ATOM   1223  OG1 THR A 158      10.723 -14.397  -6.007  1.00  0.00           O  
ATOM   1224  N   LYS A 159      12.305 -13.068  -3.403  1.00  0.00           N  
ATOM   1225  CA  LYS A 159      13.666 -13.280  -2.919  1.00  0.00           C  
ATOM   1226  C   LYS A 159      13.777 -12.957  -1.432  1.00  0.00           C  
ATOM   1227  CB  LYS A 159      14.658 -12.432  -3.716  1.00  0.00           C  
ATOM   1228  O   LYS A 159      14.359 -13.727  -0.666  1.00  0.00           O  
ATOM   1229  CG  LYS A 159      16.111 -12.638  -3.314  1.00  0.00           C  
ATOM   1230  CD  LYS A 159      17.047 -11.756  -4.131  1.00  0.00           C  
ATOM   1231  CE  LYS A 159      18.489 -11.882  -3.658  1.00  0.00           C  
ATOM   1232  NZ  LYS A 159      19.406 -10.995  -4.435  1.00  0.00           N  
ATOM   1233  N   ASP A 160      13.135 -11.845  -1.012  1.00  0.00           N  
ATOM   1234  CA  ASP A 160      13.387 -11.425   0.363  1.00  0.00           C  
ATOM   1235  C   ASP A 160      12.087 -11.046   1.069  1.00  0.00           C  
ATOM   1236  CB  ASP A 160      14.365 -10.249   0.395  1.00  0.00           C  
ATOM   1237  O   ASP A 160      12.103 -10.627   2.228  1.00  0.00           O  
ATOM   1238  CG  ASP A 160      13.940  -9.100  -0.502  1.00  0.00           C  
ATOM   1239  OD1 ASP A 160      12.782  -9.090  -0.972  1.00  0.00           O  
ATOM   1240  OD2 ASP A 160      14.772  -8.199  -0.744  1.00  0.00           O  
ATOM   1241  N   GLY A 161      10.977 -11.044   0.397  1.00  0.00           N  
ATOM   1242  CA  GLY A 161       9.697 -10.753   1.023  1.00  0.00           C  
ATOM   1243  C   GLY A 161       9.430  -9.267   1.169  1.00  0.00           C  
ATOM   1244  O   GLY A 161       8.477  -8.865   1.840  1.00  0.00           O  
ATOM   1245  N   ALA A 162      10.283  -8.437   0.541  1.00  0.00           N  
ATOM   1246  CA  ALA A 162      10.122  -6.986   0.608  1.00  0.00           C  
ATOM   1247  C   ALA A 162       9.032  -6.510  -0.347  1.00  0.00           C  
ATOM   1248  CB  ALA A 162      11.444  -6.290   0.291  1.00  0.00           C  
ATOM   1249  O   ALA A 162       8.870  -7.061  -1.439  1.00  0.00           O  
ATOM   1250  N   ILE A 163       8.252  -5.534   0.133  1.00  0.00           N  
ATOM   1251  CA  ILE A 163       7.297  -4.880  -0.755  1.00  0.00           C  
ATOM   1252  C   ILE A 163       8.034  -3.927  -1.693  1.00  0.00           C  
ATOM   1253  CB  ILE A 163       6.214  -4.118   0.041  1.00  0.00           C  
ATOM   1254  O   ILE A 163       8.693  -2.987  -1.241  1.00  0.00           O  
ATOM   1255  CG1 ILE A 163       5.401  -5.091   0.902  1.00  0.00           C  
ATOM   1256  CG2 ILE A 163       5.303  -3.330  -0.904  1.00  0.00           C  
ATOM   1257  CD1 ILE A 163       4.438  -4.409   1.865  1.00  0.00           C  
ATOM   1258  N   VAL A 164       7.870  -4.117  -3.003  1.00  0.00           N  
ATOM   1259  CA  VAL A 164       8.686  -3.364  -3.949  1.00  0.00           C  
ATOM   1260  C   VAL A 164       7.802  -2.417  -4.756  1.00  0.00           C  
ATOM   1261  CB  VAL A 164       9.467  -4.301  -4.897  1.00  0.00           C  
ATOM   1262  O   VAL A 164       8.304  -1.575  -5.504  1.00  0.00           O  
ATOM   1263  CG1 VAL A 164      10.495  -5.121  -4.119  1.00  0.00           C  
ATOM   1264  CG2 VAL A 164       8.506  -5.219  -5.650  1.00  0.00           C  
ATOM   1265  N   GLY A 165       6.480  -2.568  -4.574  1.00  0.00           N  
ATOM   1266  CA  GLY A 165       5.557  -1.702  -5.289  1.00  0.00           C  
ATOM   1267  C   GLY A 165       4.101  -1.996  -4.978  1.00  0.00           C  
ATOM   1268  O   GLY A 165       3.797  -2.917  -4.218  1.00  0.00           O  
ATOM   1269  N   ILE A 166       3.204  -1.084  -5.470  1.00  0.00           N  
ATOM   1270  CA  ILE A 166       1.768  -1.305  -5.335  1.00  0.00           C  
ATOM   1271  C   ILE A 166       1.099  -1.195  -6.703  1.00  0.00           C  
ATOM   1272  CB  ILE A 166       1.133  -0.303  -4.345  1.00  0.00           C  
ATOM   1273  O   ILE A 166       1.536  -0.418  -7.555  1.00  0.00           O  
ATOM   1274  CG1 ILE A 166       1.320   1.133  -4.846  1.00  0.00           C  
ATOM   1275  CG2 ILE A 166       1.727  -0.478  -2.944  1.00  0.00           C  
ATOM   1276  CD1 ILE A 166       0.581   2.178  -4.020  1.00  0.00           C  
ATOM   1277  N   HIS A 167       0.157  -2.147  -6.895  1.00  0.00           N  
ATOM   1278  CA  HIS A 167      -0.542  -2.159  -8.175  1.00  0.00           C  
ATOM   1279  C   HIS A 167      -1.139  -0.792  -8.490  1.00  0.00           C  
ATOM   1280  CB  HIS A 167      -1.640  -3.224  -8.176  1.00  0.00           C  
ATOM   1281  O   HIS A 167      -1.800  -0.188  -7.641  1.00  0.00           O  
ATOM   1282  CG  HIS A 167      -2.450  -3.250  -9.433  1.00  0.00           C  
ATOM   1283  CD2 HIS A 167      -3.757  -2.974  -9.654  1.00  0.00           C  
ATOM   1284  ND1 HIS A 167      -1.916  -3.598 -10.655  1.00  0.00           N  
ATOM   1285  CE1 HIS A 167      -2.863  -3.533 -11.576  1.00  0.00           C  
ATOM   1286  NE2 HIS A 167      -3.989  -3.157 -10.995  1.00  0.00           N  
ATOM   1287  N   SER A 168      -1.033  -0.239  -9.762  1.00  0.00           N  
ATOM   1288  CA  SER A 168      -1.485   1.094 -10.147  1.00  0.00           C  
ATOM   1289  C   SER A 168      -2.414   1.035 -11.355  1.00  0.00           C  
ATOM   1290  CB  SER A 168      -0.290   1.997 -10.457  1.00  0.00           C  
ATOM   1291  O   SER A 168      -3.542   1.531 -11.302  1.00  0.00           O  
ATOM   1292  OG  SER A 168      -0.699   3.348 -10.581  1.00  0.00           O  
ATOM   1293  N   ALA A 169      -1.957   0.435 -12.347  1.00  0.00           N  
ATOM   1294  CA  ALA A 169      -2.708   0.592 -13.590  1.00  0.00           C  
ATOM   1295  C   ALA A 169      -2.445  -0.573 -14.540  1.00  0.00           C  
ATOM   1296  CB  ALA A 169      -2.350   1.915 -14.264  1.00  0.00           C  
ATOM   1297  O   ALA A 169      -1.659  -1.471 -14.229  1.00  0.00           O  
ATOM   1298  N   SER A 170      -3.263  -0.548 -15.569  1.00  0.00           N  
ATOM   1299  CA  SER A 170      -3.060  -1.416 -16.724  1.00  0.00           C  
ATOM   1300  C   SER A 170      -3.071  -0.618 -18.024  1.00  0.00           C  
ATOM   1301  CB  SER A 170      -4.134  -2.503 -16.774  1.00  0.00           C  
ATOM   1302  O   SER A 170      -3.443   0.557 -18.034  1.00  0.00           O  
ATOM   1303  OG  SER A 170      -5.416  -1.934 -16.983  1.00  0.00           O  
ATOM   1304  N   ASN A 171      -2.404  -1.150 -19.025  1.00  0.00           N  
ATOM   1305  CA  ASN A 171      -2.535  -0.488 -20.319  1.00  0.00           C  
ATOM   1306  C   ASN A 171      -3.929  -0.682 -20.909  1.00  0.00           C  
ATOM   1307  CB  ASN A 171      -1.470  -0.997 -21.292  1.00  0.00           C  
ATOM   1308  O   ASN A 171      -4.764  -1.376 -20.326  1.00  0.00           O  
ATOM   1309  CG  ASN A 171      -1.671  -2.451 -21.670  1.00  0.00           C  
ATOM   1310  ND2 ASN A 171      -0.767  -2.982 -22.485  1.00  0.00           N  
ATOM   1311  OD1 ASN A 171      -2.631  -3.091 -21.234  1.00  0.00           O  
ATOM   1312  N   PHE A 172      -4.208  -0.005 -22.002  1.00  0.00           N  
ATOM   1313  CA  PHE A 172      -5.537   0.043 -22.599  1.00  0.00           C  
ATOM   1314  C   PHE A 172      -5.962  -1.336 -23.087  1.00  0.00           C  
ATOM   1315  CB  PHE A 172      -5.570   1.044 -23.759  1.00  0.00           C  
ATOM   1316  O   PHE A 172      -7.156  -1.639 -23.146  1.00  0.00           O  
ATOM   1317  CG  PHE A 172      -5.560   2.483 -23.320  1.00  0.00           C  
ATOM   1318  CD1 PHE A 172      -6.699   3.068 -22.780  1.00  0.00           C  
ATOM   1319  CD2 PHE A 172      -4.410   3.252 -23.446  1.00  0.00           C  
ATOM   1320  CE1 PHE A 172      -6.692   4.400 -22.372  1.00  0.00           C  
ATOM   1321  CE2 PHE A 172      -4.396   4.583 -23.041  1.00  0.00           C  
ATOM   1322  CZ  PHE A 172      -5.538   5.156 -22.506  1.00  0.00           C  
ATOM   1323  N   THR A 173      -4.951  -2.153 -23.473  1.00  0.00           N  
ATOM   1324  CA  THR A 173      -5.246  -3.493 -23.969  1.00  0.00           C  
ATOM   1325  C   THR A 173      -5.214  -4.509 -22.831  1.00  0.00           C  
ATOM   1326  CB  THR A 173      -4.251  -3.915 -25.065  1.00  0.00           C  
ATOM   1327  O   THR A 173      -5.440  -5.701 -23.049  1.00  0.00           O  
ATOM   1328  CG2 THR A 173      -4.333  -2.984 -26.270  1.00  0.00           C  
ATOM   1329  OG1 THR A 173      -2.920  -3.877 -24.536  1.00  0.00           O  
ATOM   1330  N   ASN A 174      -4.992  -3.972 -21.621  1.00  0.00           N  
ATOM   1331  CA  ASN A 174      -4.856  -4.785 -20.417  1.00  0.00           C  
ATOM   1332  C   ASN A 174      -3.849  -5.915 -20.614  1.00  0.00           C  
ATOM   1333  CB  ASN A 174      -6.214  -5.351 -19.995  1.00  0.00           C  
ATOM   1334  O   ASN A 174      -4.016  -7.004 -20.062  1.00  0.00           O  
ATOM   1335  CG  ASN A 174      -6.336  -5.517 -18.493  1.00  0.00           C  
ATOM   1336  ND2 ASN A 174      -7.295  -6.328 -18.062  1.00  0.00           N  
ATOM   1337  OD1 ASN A 174      -5.575  -4.921 -17.726  1.00  0.00           O  
ATOM   1338  N   THR A 175      -2.973  -5.682 -21.562  1.00  0.00           N  
ATOM   1339  CA  THR A 175      -1.977  -6.716 -21.818  1.00  0.00           C  
ATOM   1340  C   THR A 175      -0.803  -6.586 -20.852  1.00  0.00           C  
ATOM   1341  CB  THR A 175      -1.462  -6.651 -23.268  1.00  0.00           C  
ATOM   1342  O   THR A 175      -0.109  -7.567 -20.574  1.00  0.00           O  
ATOM   1343  CG2 THR A 175      -2.562  -7.016 -24.259  1.00  0.00           C  
ATOM   1344  OG1 THR A 175      -1.006  -5.321 -23.547  1.00  0.00           O  
ATOM   1345  N   ASN A 176      -0.652  -5.334 -20.427  1.00  0.00           N  
ATOM   1346  CA  ASN A 176       0.421  -5.086 -19.470  1.00  0.00           C  
ATOM   1347  C   ASN A 176      -0.084  -4.327 -18.246  1.00  0.00           C  
ATOM   1348  CB  ASN A 176       1.566  -4.320 -20.134  1.00  0.00           C  
ATOM   1349  O   ASN A 176      -0.848  -3.369 -18.376  1.00  0.00           O  
ATOM   1350  CG  ASN A 176       2.286  -5.142 -21.186  1.00  0.00           C  
ATOM   1351  ND2 ASN A 176       2.681  -4.496 -22.276  1.00  0.00           N  
ATOM   1352  OD1 ASN A 176       2.485  -6.348 -21.019  1.00  0.00           O  
ATOM   1353  N   ASN A 177       0.271  -4.986 -17.168  1.00  0.00           N  
ATOM   1354  CA  ASN A 177      -0.066  -4.332 -15.908  1.00  0.00           C  
ATOM   1355  C   ASN A 177       1.139  -3.613 -15.310  1.00  0.00           C  
ATOM   1356  CB  ASN A 177      -0.629  -5.346 -14.911  1.00  0.00           C  
ATOM   1357  O   ASN A 177       2.284  -3.954 -15.612  1.00  0.00           O  
ATOM   1358  CG  ASN A 177      -1.957  -5.927 -15.354  1.00  0.00           C  
ATOM   1359  ND2 ASN A 177      -1.977  -7.228 -15.619  1.00  0.00           N  
ATOM   1360  OD1 ASN A 177      -2.957  -5.212 -15.459  1.00  0.00           O  
ATOM   1361  N   TYR A 178       0.765  -2.526 -14.583  1.00  0.00           N  
ATOM   1362  CA  TYR A 178       1.832  -1.701 -14.026  1.00  0.00           C  
ATOM   1363  C   TYR A 178       1.673  -1.549 -12.518  1.00  0.00           C  
ATOM   1364  CB  TYR A 178       1.848  -0.321 -14.691  1.00  0.00           C  
ATOM   1365  O   TYR A 178       0.552  -1.521 -12.005  1.00  0.00           O  
ATOM   1366  CG  TYR A 178       2.064  -0.370 -16.185  1.00  0.00           C  
ATOM   1367  CD1 TYR A 178       3.345  -0.286 -16.726  1.00  0.00           C  
ATOM   1368  CD2 TYR A 178       0.988  -0.498 -17.057  1.00  0.00           C  
ATOM   1369  CE1 TYR A 178       3.548  -0.329 -18.101  1.00  0.00           C  
ATOM   1370  CE2 TYR A 178       1.180  -0.542 -18.434  1.00  0.00           C  
ATOM   1371  OH  TYR A 178       2.657  -0.499 -20.308  1.00  0.00           O  
ATOM   1372  CZ  TYR A 178       2.462  -0.457 -18.946  1.00  0.00           C  
ATOM   1373  N   PHE A 179       2.795  -1.567 -11.873  1.00  0.00           N  
ATOM   1374  CA  PHE A 179       2.765  -1.133 -10.482  1.00  0.00           C  
ATOM   1375  C   PHE A 179       3.718   0.035 -10.259  1.00  0.00           C  
ATOM   1376  CB  PHE A 179       3.127  -2.291  -9.547  1.00  0.00           C  
ATOM   1377  O   PHE A 179       4.645   0.246 -11.044  1.00  0.00           O  
ATOM   1378  CG  PHE A 179       4.559  -2.738  -9.660  1.00  0.00           C  
ATOM   1379  CD1 PHE A 179       4.902  -3.826 -10.452  1.00  0.00           C  
ATOM   1380  CD2 PHE A 179       5.564  -2.068  -8.973  1.00  0.00           C  
ATOM   1381  CE1 PHE A 179       6.227  -4.242 -10.559  1.00  0.00           C  
ATOM   1382  CE2 PHE A 179       6.890  -2.477  -9.075  1.00  0.00           C  
ATOM   1383  CZ  PHE A 179       7.220  -3.565  -9.867  1.00  0.00           C  
ATOM   1384  N   THR A 180       3.356   0.877  -9.323  1.00  0.00           N  
ATOM   1385  CA  THR A 180       4.202   1.989  -8.905  1.00  0.00           C  
ATOM   1386  C   THR A 180       5.313   1.506  -7.978  1.00  0.00           C  
ATOM   1387  CB  THR A 180       3.378   3.081  -8.197  1.00  0.00           C  
ATOM   1388  O   THR A 180       5.045   0.861  -6.962  1.00  0.00           O  
ATOM   1389  CG2 THR A 180       4.247   4.284  -7.844  1.00  0.00           C  
ATOM   1390  OG1 THR A 180       2.319   3.509  -9.062  1.00  0.00           O  
ATOM   1391  N   ALA A 181       6.523   1.798  -8.281  1.00  0.00           N  
ATOM   1392  CA  ALA A 181       7.693   1.355  -7.527  1.00  0.00           C  
ATOM   1393  C   ALA A 181       7.795   2.087  -6.192  1.00  0.00           C  
ATOM   1394  CB  ALA A 181       8.964   1.566  -8.345  1.00  0.00           C  
ATOM   1395  O   ALA A 181       7.484   3.277  -6.105  1.00  0.00           O  
ATOM   1396  N   ILE A 182       8.163   1.378  -5.186  1.00  0.00           N  
ATOM   1397  CA  ILE A 182       8.572   2.002  -3.933  1.00  0.00           C  
ATOM   1398  C   ILE A 182       9.860   2.795  -4.147  1.00  0.00           C  
ATOM   1399  CB  ILE A 182       8.769   0.953  -2.816  1.00  0.00           C  
ATOM   1400  O   ILE A 182      10.827   2.279  -4.712  1.00  0.00           O  
ATOM   1401  CG1 ILE A 182       7.457   0.205  -2.549  1.00  0.00           C  
ATOM   1402  CG2 ILE A 182       9.291   1.615  -1.538  1.00  0.00           C  
ATOM   1403  CD1 ILE A 182       6.313   1.103  -2.100  1.00  0.00           C  
ATOM   1404  N   PRO A 183       9.866   4.106  -3.750  1.00  0.00           N  
ATOM   1405  CA  PRO A 183      11.079   4.903  -3.947  1.00  0.00           C  
ATOM   1406  C   PRO A 183      12.201   4.517  -2.987  1.00  0.00           C  
ATOM   1407  CB  PRO A 183      10.605   6.335  -3.686  1.00  0.00           C  
ATOM   1408  O   PRO A 183      11.962   3.813  -2.003  1.00  0.00           O  
ATOM   1409  CG  PRO A 183       9.490   6.195  -2.701  1.00  0.00           C  
ATOM   1410  CD  PRO A 183       8.745   4.926  -3.001  1.00  0.00           C  
ATOM   1411  N   PRO A 184      13.424   5.054  -3.358  1.00  0.00           N  
ATOM   1412  CA  PRO A 184      14.521   4.823  -2.416  1.00  0.00           C  
ATOM   1413  C   PRO A 184      14.280   5.476  -1.057  1.00  0.00           C  
ATOM   1414  CB  PRO A 184      15.728   5.452  -3.118  1.00  0.00           C  
ATOM   1415  O   PRO A 184      13.616   6.512  -0.976  1.00  0.00           O  
ATOM   1416  CG  PRO A 184      15.142   6.452  -4.062  1.00  0.00           C  
ATOM   1417  CD  PRO A 184      13.767   5.990  -4.454  1.00  0.00           C  
ATOM   1418  N   ASP A 185      14.620   4.875   0.061  1.00  0.00           N  
ATOM   1419  CA  ASP A 185      14.605   5.413   1.418  1.00  0.00           C  
ATOM   1420  C   ASP A 185      13.178   5.511   1.954  1.00  0.00           C  
ATOM   1421  CB  ASP A 185      15.277   6.787   1.457  1.00  0.00           C  
ATOM   1422  O   ASP A 185      12.880   6.369   2.787  1.00  0.00           O  
ATOM   1423  CG  ASP A 185      16.764   6.729   1.158  1.00  0.00           C  
ATOM   1424  OD1 ASP A 185      17.434   5.762   1.581  1.00  0.00           O  
ATOM   1425  OD2 ASP A 185      17.272   7.660   0.495  1.00  0.00           O  
ATOM   1426  N   PHE A 186      12.292   4.770   1.312  1.00  0.00           N  
ATOM   1427  CA  PHE A 186      10.890   4.789   1.713  1.00  0.00           C  
ATOM   1428  C   PHE A 186      10.735   4.346   3.163  1.00  0.00           C  
ATOM   1429  CB  PHE A 186      10.055   3.889   0.797  1.00  0.00           C  
ATOM   1430  O   PHE A 186       9.938   4.917   3.911  1.00  0.00           O  
ATOM   1431  CG  PHE A 186       8.570   4.083   0.944  1.00  0.00           C  
ATOM   1432  CD1 PHE A 186       7.774   3.081   1.485  1.00  0.00           C  
ATOM   1433  CD2 PHE A 186       7.970   5.269   0.541  1.00  0.00           C  
ATOM   1434  CE1 PHE A 186       6.399   3.258   1.622  1.00  0.00           C  
ATOM   1435  CE2 PHE A 186       6.597   5.453   0.675  1.00  0.00           C  
ATOM   1436  CZ  PHE A 186       5.813   4.446   1.215  1.00  0.00           C  
ATOM   1437  N   GLN A 187      11.460   3.373   3.518  1.00  0.00           N  
ATOM   1438  CA  GLN A 187      11.400   2.877   4.890  1.00  0.00           C  
ATOM   1439  C   GLN A 187      11.726   3.984   5.889  1.00  0.00           C  
ATOM   1440  CB  GLN A 187      12.358   1.700   5.078  1.00  0.00           C  
ATOM   1441  O   GLN A 187      11.062   4.111   6.920  1.00  0.00           O  
ATOM   1442  CG  GLN A 187      12.236   1.020   6.435  1.00  0.00           C  
ATOM   1443  CD  GLN A 187      10.948   0.232   6.583  1.00  0.00           C  
ATOM   1444  NE2 GLN A 187      10.319   0.338   7.749  1.00  0.00           N  
ATOM   1445  OE1 GLN A 187      10.521  -0.465   5.657  1.00  0.00           O  
ATOM   1446  N   ARG A 188      12.757   4.718   5.613  1.00  0.00           N  
ATOM   1447  CA  ARG A 188      13.174   5.833   6.457  1.00  0.00           C  
ATOM   1448  C   ARG A 188      12.084   6.896   6.539  1.00  0.00           C  
ATOM   1449  CB  ARG A 188      14.471   6.451   5.929  1.00  0.00           C  
ATOM   1450  O   ARG A 188      11.858   7.481   7.600  1.00  0.00           O  
ATOM   1451  CG  ARG A 188      15.072   7.501   6.850  1.00  0.00           C  
ATOM   1452  CD  ARG A 188      16.395   8.030   6.315  1.00  0.00           C  
ATOM   1453  NE  ARG A 188      16.803   9.254   6.998  1.00  0.00           N  
ATOM   1454  NH1 ARG A 188      18.484   9.776   5.502  1.00  0.00           N  
ATOM   1455  NH2 ARG A 188      18.073  11.144   7.294  1.00  0.00           N  
ATOM   1456  CZ  ARG A 188      17.786  10.055   6.597  1.00  0.00           C  
ATOM   1457  N   LEU A 189      11.450   7.140   5.389  1.00  0.00           N  
ATOM   1458  CA  LEU A 189      10.350   8.097   5.340  1.00  0.00           C  
ATOM   1459  C   LEU A 189       9.249   7.711   6.323  1.00  0.00           C  
ATOM   1460  CB  LEU A 189       9.777   8.182   3.923  1.00  0.00           C  
ATOM   1461  O   LEU A 189       8.671   8.576   6.985  1.00  0.00           O  
ATOM   1462  CG  LEU A 189       8.555   9.084   3.739  1.00  0.00           C  
ATOM   1463  CD1 LEU A 189       8.936  10.544   3.958  1.00  0.00           C  
ATOM   1464  CD2 LEU A 189       7.948   8.887   2.354  1.00  0.00           C  
ATOM   1465  N   LEU A 190       9.017   6.432   6.534  1.00  0.00           N  
ATOM   1466  CA  LEU A 190       7.940   5.941   7.386  1.00  0.00           C  
ATOM   1467  C   LEU A 190       8.322   6.043   8.858  1.00  0.00           C  
ATOM   1468  CB  LEU A 190       7.597   4.491   7.034  1.00  0.00           C  
ATOM   1469  O   LEU A 190       7.453   6.191   9.721  1.00  0.00           O  
ATOM   1470  CG  LEU A 190       6.976   4.256   5.656  1.00  0.00           C  
ATOM   1471  CD1 LEU A 190       6.802   2.762   5.402  1.00  0.00           C  
ATOM   1472  CD2 LEU A 190       5.641   4.983   5.540  1.00  0.00           C  
ATOM   1473  N   THR A 191       9.585   6.047   9.148  1.00  0.00           N  
ATOM   1474  CA  THR A 191      10.003   5.940  10.541  1.00  0.00           C  
ATOM   1475  C   THR A 191      10.521   7.281  11.055  1.00  0.00           C  
ATOM   1476  CB  THR A 191      11.092   4.865  10.716  1.00  0.00           C  
ATOM   1477  O   THR A 191      10.616   7.492  12.266  1.00  0.00           O  
ATOM   1478  CG2 THR A 191      10.551   3.477  10.391  1.00  0.00           C  
ATOM   1479  OG1 THR A 191      12.188   5.156   9.841  1.00  0.00           O  
ATOM   1480  N   ASP A 192      10.852   8.189  10.140  1.00  0.00           N  
ATOM   1481  CA  ASP A 192      11.401   9.487  10.522  1.00  0.00           C  
ATOM   1482  C   ASP A 192      10.405  10.609  10.238  1.00  0.00           C  
ATOM   1483  CB  ASP A 192      12.715   9.752   9.784  1.00  0.00           C  
ATOM   1484  O   ASP A 192      10.264  11.047   9.094  1.00  0.00           O  
ATOM   1485  CG  ASP A 192      13.424  11.005  10.267  1.00  0.00           C  
ATOM   1486  OD1 ASP A 192      12.822  11.790  11.031  1.00  0.00           O  
ATOM   1487  OD2 ASP A 192      14.594  11.211   9.877  1.00  0.00           O  
ATOM   1488  N   PRO A 193       9.767  11.068  11.230  1.00  0.00           N  
ATOM   1489  CA  PRO A 193       8.745  12.105  11.073  1.00  0.00           C  
ATOM   1490  C   PRO A 193       9.288  13.375  10.423  1.00  0.00           C  
ATOM   1491  CB  PRO A 193       8.294  12.377  12.510  1.00  0.00           C  
ATOM   1492  O   PRO A 193       8.534  14.123   9.795  1.00  0.00           O  
ATOM   1493  CG  PRO A 193       8.584  11.109  13.247  1.00  0.00           C  
ATOM   1494  CD  PRO A 193       9.817  10.486  12.658  1.00  0.00           C  
ATOM   1495  N   SER A 194      10.600  13.661  10.567  1.00  0.00           N  
ATOM   1496  CA  SER A 194      11.203  14.877  10.031  1.00  0.00           C  
ATOM   1497  C   SER A 194      11.213  14.863   8.506  1.00  0.00           C  
ATOM   1498  CB  SER A 194      12.629  15.046  10.558  1.00  0.00           C  
ATOM   1499  O   SER A 194      11.327  15.914   7.872  1.00  0.00           O  
ATOM   1500  OG  SER A 194      13.500  14.099   9.964  1.00  0.00           O  
ATOM   1501  N   LEU A 195      11.010  13.706   7.860  1.00  0.00           N  
ATOM   1502  CA  LEU A 195      11.053  13.588   6.407  1.00  0.00           C  
ATOM   1503  C   LEU A 195       9.652  13.690   5.812  1.00  0.00           C  
ATOM   1504  CB  LEU A 195      11.701  12.264   5.994  1.00  0.00           C  
ATOM   1505  O   LEU A 195       9.495  13.758   4.591  1.00  0.00           O  
ATOM   1506  CG  LEU A 195      13.172  12.082   6.372  1.00  0.00           C  
ATOM   1507  CD1 LEU A 195      13.658  10.698   5.957  1.00  0.00           C  
ATOM   1508  CD2 LEU A 195      14.027  13.170   5.730  1.00  0.00           C  
ATOM   1509  N   GLN A 196       8.661  13.781   6.678  1.00  0.00           N  
ATOM   1510  CA  GLN A 196       7.279  13.747   6.210  1.00  0.00           C  
ATOM   1511  C   GLN A 196       6.717  15.157   6.055  1.00  0.00           C  
ATOM   1512  CB  GLN A 196       6.406  12.937   7.169  1.00  0.00           C  
ATOM   1513  O   GLN A 196       6.839  15.983   6.962  1.00  0.00           O  
ATOM   1514  CG  GLN A 196       6.850  11.489   7.331  1.00  0.00           C  
ATOM   1515  CD  GLN A 196       6.258  10.827   8.561  1.00  0.00           C  
ATOM   1516  NE2 GLN A 196       6.515   9.534   8.720  1.00  0.00           N  
ATOM   1517  OE1 GLN A 196       5.576  11.474   9.362  1.00  0.00           O  
ATOM   1518  N   LYS A 197       6.188  15.431   4.899  1.00  0.00           N  
ATOM   1519  CA  LYS A 197       5.470  16.670   4.617  1.00  0.00           C  
ATOM   1520  C   LYS A 197       3.987  16.404   4.376  1.00  0.00           C  
ATOM   1521  CB  LYS A 197       6.078  17.380   3.406  1.00  0.00           C  
ATOM   1522  O   LYS A 197       3.606  15.885   3.325  1.00  0.00           O  
ATOM   1523  CG  LYS A 197       7.528  17.799   3.598  1.00  0.00           C  
ATOM   1524  CD  LYS A 197       8.071  18.514   2.368  1.00  0.00           C  
ATOM   1525  CE  LYS A 197       9.533  18.899   2.543  1.00  0.00           C  
ATOM   1526  NZ  LYS A 197      10.079  19.573   1.327  1.00  0.00           N  
ATOM   1527  N   TRP A 198       3.182  16.859   5.339  1.00  0.00           N  
ATOM   1528  CA  TRP A 198       1.770  16.494   5.339  1.00  0.00           C  
ATOM   1529  C   TRP A 198       0.919  17.611   4.744  1.00  0.00           C  
ATOM   1530  CB  TRP A 198       1.296  16.176   6.761  1.00  0.00           C  
ATOM   1531  O   TRP A 198       1.174  18.792   4.990  1.00  0.00           O  
ATOM   1532  CG  TRP A 198       2.029  15.039   7.407  1.00  0.00           C  
ATOM   1533  CD1 TRP A 198       3.041  15.125   8.322  1.00  0.00           C  
ATOM   1534  CD2 TRP A 198       1.808  13.643   7.183  1.00  0.00           C  
ATOM   1535  CE2 TRP A 198       2.723  12.939   7.996  1.00  0.00           C  
ATOM   1536  CE3 TRP A 198       0.923  12.919   6.372  1.00  0.00           C  
ATOM   1537  NE1 TRP A 198       3.463  13.865   8.680  1.00  0.00           N  
ATOM   1538  CH2 TRP A 198       1.902  10.859   7.220  1.00  0.00           C  
ATOM   1539  CZ2 TRP A 198       2.778  11.544   8.023  1.00  0.00           C  
ATOM   1540  CZ3 TRP A 198       0.980  11.530   6.400  1.00  0.00           C  
ATOM   1541  N   VAL A 199       0.048  17.180   3.900  1.00  0.00           N  
ATOM   1542  CA  VAL A 199      -0.964  18.083   3.362  1.00  0.00           C  
ATOM   1543  C   VAL A 199      -2.357  17.525   3.643  1.00  0.00           C  
ATOM   1544  CB  VAL A 199      -0.776  18.307   1.845  1.00  0.00           C  
ATOM   1545  O   VAL A 199      -2.503  16.353   3.999  1.00  0.00           O  
ATOM   1546  CG1 VAL A 199       0.577  18.955   1.558  1.00  0.00           C  
ATOM   1547  CG2 VAL A 199      -0.910  16.986   1.090  1.00  0.00           C  
ATOM   1548  N   SER A 200      -3.342  18.347   3.650  1.00  0.00           N  
ATOM   1549  CA  SER A 200      -4.733  17.919   3.752  1.00  0.00           C  
ATOM   1550  C   SER A 200      -5.577  18.510   2.628  1.00  0.00           C  
ATOM   1551  CB  SER A 200      -5.320  18.320   5.106  1.00  0.00           C  
ATOM   1552  O   SER A 200      -5.223  19.542   2.056  1.00  0.00           O  
ATOM   1553  OG  SER A 200      -4.584  17.733   6.167  1.00  0.00           O  
ATOM   1554  N   GLY A 201      -6.591  17.740   2.220  1.00  0.00           N  
ATOM   1555  CA  GLY A 201      -7.558  18.248   1.259  1.00  0.00           C  
ATOM   1556  C   GLY A 201      -7.087  18.133  -0.179  1.00  0.00           C  
ATOM   1557  O   GLY A 201      -7.585  18.837  -1.059  1.00  0.00           O  
ATOM   1558  N   TRP A 202      -6.119  17.271  -0.381  1.00  0.00           N  
ATOM   1559  CA  TRP A 202      -5.584  17.102  -1.728  1.00  0.00           C  
ATOM   1560  C   TRP A 202      -6.558  16.325  -2.607  1.00  0.00           C  
ATOM   1561  CB  TRP A 202      -4.232  16.382  -1.682  1.00  0.00           C  
ATOM   1562  O   TRP A 202      -7.217  15.393  -2.141  1.00  0.00           O  
ATOM   1563  CG  TRP A 202      -3.535  16.313  -3.007  1.00  0.00           C  
ATOM   1564  CD1 TRP A 202      -2.588  17.175  -3.486  1.00  0.00           C  
ATOM   1565  CD2 TRP A 202      -3.734  15.329  -4.027  1.00  0.00           C  
ATOM   1566  CE2 TRP A 202      -2.872  15.657  -5.098  1.00  0.00           C  
ATOM   1567  CE3 TRP A 202      -4.557  14.201  -4.139  1.00  0.00           C  
ATOM   1568  NE1 TRP A 202      -2.185  16.786  -4.743  1.00  0.00           N  
ATOM   1569  CH2 TRP A 202      -3.627  13.796  -6.351  1.00  0.00           C  
ATOM   1570  CZ2 TRP A 202      -2.812  14.895  -6.267  1.00  0.00           C  
ATOM   1571  CZ3 TRP A 202      -4.495  13.444  -5.304  1.00  0.00           C  
ATOM   1572  N   SER A 203      -6.791  16.727  -3.855  1.00  0.00           N  
ATOM   1573  CA  SER A 203      -7.532  15.965  -4.856  1.00  0.00           C  
ATOM   1574  C   SER A 203      -6.873  16.067  -6.227  1.00  0.00           C  
ATOM   1575  CB  SER A 203      -8.978  16.455  -4.939  1.00  0.00           C  
ATOM   1576  O   SER A 203      -6.188  17.049  -6.522  1.00  0.00           O  
ATOM   1577  OG  SER A 203      -9.033  17.780  -5.438  1.00  0.00           O  
ATOM   1578  N   LEU A 204      -6.969  14.983  -6.994  1.00  0.00           N  
ATOM   1579  CA  LEU A 204      -6.481  14.967  -8.369  1.00  0.00           C  
ATOM   1580  C   LEU A 204      -7.426  15.732  -9.290  1.00  0.00           C  
ATOM   1581  CB  LEU A 204      -6.323  13.527  -8.865  1.00  0.00           C  
ATOM   1582  O   LEU A 204      -8.606  15.392  -9.396  1.00  0.00           O  
ATOM   1583  CG  LEU A 204      -5.648  13.349 -10.226  1.00  0.00           C  
ATOM   1584  CD1 LEU A 204      -4.183  13.766 -10.150  1.00  0.00           C  
ATOM   1585  CD2 LEU A 204      -5.774  11.905 -10.700  1.00  0.00           C  
ATOM   1586  N   ASP A 205      -7.097  16.961  -9.747  1.00  0.00           N  
ATOM   1587  CA  ASP A 205      -7.964  17.837 -10.529  1.00  0.00           C  
ATOM   1588  C   ASP A 205      -7.811  17.569 -12.025  1.00  0.00           C  
ATOM   1589  CB  ASP A 205      -7.659  19.305 -10.224  1.00  0.00           C  
ATOM   1590  O   ASP A 205      -8.593  18.073 -12.834  1.00  0.00           O  
ATOM   1591  CG  ASP A 205      -8.121  19.732  -8.842  1.00  0.00           C  
ATOM   1592  OD1 ASP A 205      -9.032  19.090  -8.278  1.00  0.00           O  
ATOM   1593  OD2 ASP A 205      -7.569  20.721  -8.313  1.00  0.00           O  
ATOM   1594  N   SER A 206      -7.022  16.522 -12.414  1.00  0.00           N  
ATOM   1595  CA  SER A 206      -6.787  16.391 -13.848  1.00  0.00           C  
ATOM   1596  C   SER A 206      -7.253  15.033 -14.364  1.00  0.00           C  
ATOM   1597  CB  SER A 206      -5.304  16.586 -14.169  1.00  0.00           C  
ATOM   1598  O   SER A 206      -7.284  14.056 -13.613  1.00  0.00           O  
ATOM   1599  OG  SER A 206      -4.542  15.480 -13.717  1.00  0.00           O  
ATOM   1600  N   ASP A 207      -7.844  15.022 -15.599  1.00  0.00           N  
ATOM   1601  CA  ASP A 207      -8.276  13.807 -16.283  1.00  0.00           C  
ATOM   1602  C   ASP A 207      -7.080  13.016 -16.807  1.00  0.00           C  
ATOM   1603  CB  ASP A 207      -9.225  14.148 -17.434  1.00  0.00           C  
ATOM   1604  O   ASP A 207      -7.225  11.866 -17.226  1.00  0.00           O  
ATOM   1605  CG  ASP A 207     -10.568  14.675 -16.959  1.00  0.00           C  
ATOM   1606  OD1 ASP A 207     -11.022  14.287 -15.861  1.00  0.00           O  
ATOM   1607  OD2 ASP A 207     -11.179  15.483 -17.691  1.00  0.00           O  
ATOM   1608  N   SER A 208      -5.927  13.670 -16.771  1.00  0.00           N  
ATOM   1609  CA  SER A 208      -4.660  13.039 -17.124  1.00  0.00           C  
ATOM   1610  C   SER A 208      -3.521  13.561 -16.255  1.00  0.00           C  
ATOM   1611  CB  SER A 208      -4.336  13.276 -18.600  1.00  0.00           C  
ATOM   1612  O   SER A 208      -3.571  14.695 -15.773  1.00  0.00           O  
ATOM   1613  OG  SER A 208      -4.061  14.646 -18.841  1.00  0.00           O  
ATOM   1614  N   VAL A 209      -2.708  12.614 -15.876  1.00  0.00           N  
ATOM   1615  CA  VAL A 209      -1.536  12.947 -15.073  1.00  0.00           C  
ATOM   1616  C   VAL A 209      -0.289  12.324 -15.696  1.00  0.00           C  
ATOM   1617  CB  VAL A 209      -1.696  12.472 -13.611  1.00  0.00           C  
ATOM   1618  O   VAL A 209      -0.373  11.299 -16.377  1.00  0.00           O  
ATOM   1619  CG1 VAL A 209      -0.459  12.831 -12.789  1.00  0.00           C  
ATOM   1620  CG2 VAL A 209      -2.951  13.080 -12.988  1.00  0.00           C  
ATOM   1621  N   ASP A 210       0.739  13.133 -15.660  1.00  0.00           N  
ATOM   1622  CA  ASP A 210       2.040  12.615 -16.073  1.00  0.00           C  
ATOM   1623  C   ASP A 210       2.842  12.123 -14.870  1.00  0.00           C  
ATOM   1624  CB  ASP A 210       2.828  13.686 -16.829  1.00  0.00           C  
ATOM   1625  O   ASP A 210       3.224  12.916 -14.006  1.00  0.00           O  
ATOM   1626  CG  ASP A 210       4.098  13.149 -17.465  1.00  0.00           C  
ATOM   1627  OD1 ASP A 210       4.623  12.114 -17.000  1.00  0.00           O  
ATOM   1628  OD2 ASP A 210       4.580  13.767 -18.439  1.00  0.00           O  
ATOM   1629  N   TRP A 211       2.926  10.806 -14.792  1.00  0.00           N  
ATOM   1630  CA  TRP A 211       3.766  10.198 -13.765  1.00  0.00           C  
ATOM   1631  C   TRP A 211       5.021   9.587 -14.379  1.00  0.00           C  
ATOM   1632  CB  TRP A 211       2.986   9.128 -12.996  1.00  0.00           C  
ATOM   1633  O   TRP A 211       4.951   8.557 -15.054  1.00  0.00           O  
ATOM   1634  CG  TRP A 211       1.949   9.682 -12.065  1.00  0.00           C  
ATOM   1635  CD1 TRP A 211       2.032  10.831 -11.329  1.00  0.00           C  
ATOM   1636  CD2 TRP A 211       0.673   9.106 -11.769  1.00  0.00           C  
ATOM   1637  CE2 TRP A 211       0.034   9.960 -10.844  1.00  0.00           C  
ATOM   1638  CE3 TRP A 211       0.008   7.949 -12.196  1.00  0.00           C  
ATOM   1639  NE1 TRP A 211       0.883  11.004 -10.592  1.00  0.00           N  
ATOM   1640  CH2 TRP A 211      -1.870   8.556 -10.773  1.00  0.00           C  
ATOM   1641  CZ2 TRP A 211      -1.241   9.694 -10.338  1.00  0.00           C  
ATOM   1642  CZ3 TRP A 211      -1.261   7.686 -11.692  1.00  0.00           C  
ATOM   1643  N   GLY A 212       6.111  10.204 -14.150  1.00  0.00           N  
ATOM   1644  CA  GLY A 212       7.364   9.587 -14.554  1.00  0.00           C  
ATOM   1645  C   GLY A 212       7.437   9.305 -16.043  1.00  0.00           C  
ATOM   1646  O   GLY A 212       7.979   8.279 -16.460  1.00  0.00           O  
ATOM   1647  N   GLY A 213       6.820  10.169 -16.851  1.00  0.00           N  
ATOM   1648  CA  GLY A 213       6.918  10.075 -18.299  1.00  0.00           C  
ATOM   1649  C   GLY A 213       5.750   9.341 -18.930  1.00  0.00           C  
ATOM   1650  O   GLY A 213       5.694   9.187 -20.152  1.00  0.00           O  
ATOM   1651  N   HIS A 214       4.865   8.788 -18.058  1.00  0.00           N  
ATOM   1652  CA  HIS A 214       3.663   8.120 -18.544  1.00  0.00           C  
ATOM   1653  C   HIS A 214       2.443   9.028 -18.427  1.00  0.00           C  
ATOM   1654  CB  HIS A 214       3.424   6.819 -17.776  1.00  0.00           C  
ATOM   1655  O   HIS A 214       2.202   9.619 -17.372  1.00  0.00           O  
ATOM   1656  CG  HIS A 214       4.465   5.775 -18.026  1.00  0.00           C  
ATOM   1657  CD2 HIS A 214       5.597   5.468 -17.350  1.00  0.00           C  
ATOM   1658  ND1 HIS A 214       4.402   4.902 -19.090  1.00  0.00           N  
ATOM   1659  CE1 HIS A 214       5.453   4.099 -19.057  1.00  0.00           C  
ATOM   1660  NE2 HIS A 214       6.194   4.422 -18.011  1.00  0.00           N  
ATOM   1661  N   LYS A 215       1.868   9.218 -19.568  1.00  0.00           N  
ATOM   1662  CA  LYS A 215       0.562   9.867 -19.498  1.00  0.00           C  
ATOM   1663  C   LYS A 215      -0.517   8.885 -19.051  1.00  0.00           C  
ATOM   1664  CB  LYS A 215       0.190  10.473 -20.853  1.00  0.00           C  
ATOM   1665  O   LYS A 215      -0.704   7.836 -19.670  1.00  0.00           O  
ATOM   1666  CG  LYS A 215       0.989  11.717 -21.214  1.00  0.00           C  
ATOM   1667  CD  LYS A 215       0.450  12.380 -22.476  1.00  0.00           C  
ATOM   1668  CE  LYS A 215       1.303  13.571 -22.891  1.00  0.00           C  
ATOM   1669  NZ  LYS A 215       0.634  14.391 -23.944  1.00  0.00           N  
ATOM   1670  N   VAL A 216      -0.996   9.119 -17.893  1.00  0.00           N  
ATOM   1671  CA  VAL A 216      -2.001   8.238 -17.307  1.00  0.00           C  
ATOM   1672  C   VAL A 216      -3.389   8.850 -17.479  1.00  0.00           C  
ATOM   1673  CB  VAL A 216      -1.717   7.969 -15.812  1.00  0.00           C  
ATOM   1674  O   VAL A 216      -3.603  10.020 -17.153  1.00  0.00           O  
ATOM   1675  CG1 VAL A 216      -2.735   6.984 -15.239  1.00  0.00           C  
ATOM   1676  CG2 VAL A 216      -0.296   7.442 -15.625  1.00  0.00           C  
ATOM   1677  N   PHE A 217      -4.193   7.969 -18.087  1.00  0.00           N  
ATOM   1678  CA  PHE A 217      -5.564   8.405 -18.326  1.00  0.00           C  
ATOM   1679  C   PHE A 217      -6.529   7.701 -17.381  1.00  0.00           C  
ATOM   1680  CB  PHE A 217      -5.967   8.142 -19.780  1.00  0.00           C  
ATOM   1681  O   PHE A 217      -6.352   6.521 -17.070  1.00  0.00           O  
ATOM   1682  CG  PHE A 217      -5.140   8.897 -20.786  1.00  0.00           C  
ATOM   1683  CD1 PHE A 217      -5.541  10.148 -21.237  1.00  0.00           C  
ATOM   1684  CD2 PHE A 217      -3.961   8.355 -21.280  1.00  0.00           C  
ATOM   1685  CE1 PHE A 217      -4.778  10.849 -22.168  1.00  0.00           C  
ATOM   1686  CE2 PHE A 217      -3.192   9.050 -22.210  1.00  0.00           C  
ATOM   1687  CZ  PHE A 217      -3.603  10.296 -22.653  1.00  0.00           C  
ATOM   1688  N   MET A 218      -7.439   8.396 -16.854  1.00  0.00           N  
ATOM   1689  CA  MET A 218      -8.395   7.930 -15.855  1.00  0.00           C  
ATOM   1690  C   MET A 218      -9.564   7.207 -16.516  1.00  0.00           C  
ATOM   1691  CB  MET A 218      -8.911   9.100 -15.016  1.00  0.00           C  
ATOM   1692  O   MET A 218     -10.172   6.321 -15.913  1.00  0.00           O  
ATOM   1693  CG  MET A 218      -7.847   9.744 -14.142  1.00  0.00           C  
ATOM   1694  SD  MET A 218      -8.557  10.898 -12.905  1.00  0.00           S  
ATOM   1695  CE  MET A 218      -8.471   9.864 -11.416  1.00  0.00           C  
ATOM   1696  N   ASP A 219      -9.777   7.329 -17.943  1.00  0.00           N  
ATOM   1697  CA  ASP A 219     -10.811   6.664 -18.731  1.00  0.00           C  
ATOM   1698  C   ASP A 219     -10.279   6.253 -20.101  1.00  0.00           C  
ATOM   1699  CB  ASP A 219     -12.032   7.573 -18.891  1.00  0.00           C  
ATOM   1700  O   ASP A 219      -9.407   6.922 -20.661  1.00  0.00           O  
ATOM   1701  CG  ASP A 219     -12.832   7.723 -17.609  1.00  0.00           C  
ATOM   1702  OD1 ASP A 219     -12.818   6.797 -16.770  1.00  0.00           O  
ATOM   1703  OD2 ASP A 219     -13.485   8.775 -17.439  1.00  0.00           O  
ATOM   1704  N   LYS A 220     -10.684   4.965 -20.451  1.00  0.00           N  
ATOM   1705  CA  LYS A 220     -10.356   4.553 -21.813  1.00  0.00           C  
ATOM   1706  C   LYS A 220     -10.981   5.494 -22.838  1.00  0.00           C  
ATOM   1707  CB  LYS A 220     -10.821   3.118 -22.066  1.00  0.00           C  
ATOM   1708  O   LYS A 220     -12.135   5.902 -22.691  1.00  0.00           O  
ATOM   1709  CG  LYS A 220     -10.173   2.462 -23.276  1.00  0.00           C  
ATOM   1710  CD  LYS A 220     -10.602   1.007 -23.420  1.00  0.00           C  
ATOM   1711  CE  LYS A 220     -10.060   0.387 -24.701  1.00  0.00           C  
ATOM   1712  NZ  LYS A 220     -10.467  -1.043 -24.840  1.00  0.00           N  
ATOM   1713  N   GLU A 221     -10.345   6.626 -23.203  1.00  0.00           N  
ATOM   1714  CA  GLU A 221     -11.042   7.339 -24.270  1.00  0.00           C  
ATOM   1715  C   GLU A 221     -11.870   6.383 -25.124  1.00  0.00           C  
ATOM   1716  CB  GLU A 221     -10.045   8.100 -25.148  1.00  0.00           C  
ATOM   1717  O   GLU A 221     -11.477   5.234 -25.337  1.00  0.00           O  
ATOM   1718  CG  GLU A 221      -9.553   9.402 -24.534  1.00  0.00           C  
ATOM   1719  CD  GLU A 221      -8.540  10.131 -25.403  1.00  0.00           C  
ATOM   1720  OE1 GLU A 221      -8.058  11.212 -24.996  1.00  0.00           O  
ATOM   1721  OE2 GLU A 221      -8.227   9.616 -26.500  1.00  0.00           O  
ATOM   1722  N   GLU A 422     -13.332   3.015 -11.982  1.00  0.00           N  
ATOM   1723  CA  GLU A 422     -12.571   3.859 -12.898  1.00  0.00           C  
ATOM   1724  C   GLU A 422     -11.073   3.592 -12.780  1.00  0.00           C  
ATOM   1725  CB  GLU A 422     -12.863   5.338 -12.634  1.00  0.00           C  
ATOM   1726  O   GLU A 422     -10.540   3.492 -11.672  1.00  0.00           O  
ATOM   1727  CG  GLU A 422     -14.128   5.845 -13.313  1.00  0.00           C  
ATOM   1728  CD  GLU A 422     -14.399   7.319 -13.053  1.00  0.00           C  
ATOM   1729  OE1 GLU A 422     -15.369   7.867 -13.623  1.00  0.00           O  
ATOM   1730  OE2 GLU A 422     -13.633   7.930 -12.274  1.00  0.00           O  
ATOM   1731  N   ASN A 423     -10.333   3.206 -13.870  1.00  0.00           N  
ATOM   1732  CA  ASN A 423      -8.974   2.686 -13.966  1.00  0.00           C  
ATOM   1733  C   ASN A 423      -8.044   3.671 -14.667  1.00  0.00           C  
ATOM   1734  CB  ASN A 423      -8.965   1.339 -14.692  1.00  0.00           C  
ATOM   1735  O   ASN A 423      -8.505   4.597 -15.337  1.00  0.00           O  
ATOM   1736  CG  ASN A 423      -9.555   0.220 -13.856  1.00  0.00           C  
ATOM   1737  ND2 ASN A 423     -10.256  -0.700 -14.506  1.00  0.00           N  
ATOM   1738  OD1 ASN A 423      -9.382   0.185 -12.635  1.00  0.00           O  
ATOM   1739  N   LEU A 424      -6.821   3.564 -14.196  1.00  0.00           N  
ATOM   1740  CA  LEU A 424      -5.768   4.306 -14.881  1.00  0.00           C  
ATOM   1741  C   LEU A 424      -5.191   3.491 -16.034  1.00  0.00           C  
ATOM   1742  CB  LEU A 424      -4.655   4.684 -13.901  1.00  0.00           C  
ATOM   1743  O   LEU A 424      -4.975   2.285 -15.900  1.00  0.00           O  
ATOM   1744  CG  LEU A 424      -5.044   5.635 -12.767  1.00  0.00           C  
ATOM   1745  CD1 LEU A 424      -3.875   5.819 -11.805  1.00  0.00           C  
ATOM   1746  CD2 LEU A 424      -5.497   6.979 -13.328  1.00  0.00           C  
ATOM   1747  N   TYR A 425      -5.214   4.069 -17.200  1.00  0.00           N  
ATOM   1748  CA  TYR A 425      -4.623   3.436 -18.374  1.00  0.00           C  
ATOM   1749  C   TYR A 425      -3.382   4.193 -18.834  1.00  0.00           C  
ATOM   1750  CB  TYR A 425      -5.641   3.361 -19.515  1.00  0.00           C  
ATOM   1751  O   TYR A 425      -3.400   5.422 -18.938  1.00  0.00           O  
ATOM   1752  CG  TYR A 425      -6.874   2.558 -19.177  1.00  0.00           C  
ATOM   1753  CD1 TYR A 425      -6.880   1.170 -19.299  1.00  0.00           C  
ATOM   1754  CD2 TYR A 425      -8.034   3.184 -18.735  1.00  0.00           C  
ATOM   1755  CE1 TYR A 425      -8.013   0.426 -18.990  1.00  0.00           C  
ATOM   1756  CE2 TYR A 425      -9.174   2.450 -18.423  1.00  0.00           C  
ATOM   1757  OH  TYR A 425     -10.279   0.341 -18.246  1.00  0.00           O  
ATOM   1758  CZ  TYR A 425      -9.154   1.073 -18.553  1.00  0.00           C  
ATOM   1759  N   PHE A 426      -2.321   3.317 -18.890  1.00  0.00           N  
ATOM   1760  CA  PHE A 426      -1.066   3.903 -19.347  1.00  0.00           C  
ATOM   1761  C   PHE A 426      -1.004   3.932 -20.869  1.00  0.00           C  
ATOM   1762  CB  PHE A 426       0.128   3.124 -18.787  1.00  0.00           C  
ATOM   1763  O   PHE A 426      -1.428   2.983 -21.531  1.00  0.00           O  
ATOM   1764  CG  PHE A 426       0.430   3.429 -17.345  1.00  0.00           C  
ATOM   1765  CD1 PHE A 426       1.436   4.327 -17.006  1.00  0.00           C  
ATOM   1766  CD2 PHE A 426      -0.291   2.819 -16.328  1.00  0.00           C  
ATOM   1767  CE1 PHE A 426       1.718   4.611 -15.672  1.00  0.00           C  
ATOM   1768  CE2 PHE A 426      -0.015   3.098 -14.992  1.00  0.00           C  
ATOM   1769  CZ  PHE A 426       0.991   3.994 -14.667  1.00  0.00           C  
ATOM   1770  N   GLN A 427      -0.775   5.159 -21.480  1.00  0.00           N  
ATOM   1771  CA  GLN A 427      -0.389   5.271 -22.883  1.00  0.00           C  
ATOM   1772  C   GLN A 427       1.116   5.480 -23.024  1.00  0.00           C  
ATOM   1773  CB  GLN A 427      -1.143   6.418 -23.558  1.00  0.00           C  
ATOM   1774  O   GLN A 427       1.733   6.161 -22.202  1.00  0.00           O  
ATOM   1775  CG  GLN A 427      -1.012   6.432 -25.075  1.00  0.00           C  
ATOM   1776  CD  GLN A 427      -1.933   7.441 -25.734  1.00  0.00           C  
ATOM   1777  NE2 GLN A 427      -2.178   7.264 -27.028  1.00  0.00           N  
ATOM   1778  OE1 GLN A 427      -2.420   8.373 -25.086  1.00  0.00           O  
TER    1779      GLN A 427
ENDMDL
END
