# Supplementary material for: Improving Protein Expression, Stability, and Function with ProteinMPNN
Source: J Am Chem Soc. 2024 Jan 9;146(3):2054–61. doi: 10.1021/jacs.3c10941 (PMC10811672; doi:10.1021/jacs.3c10941)
Supplement: Supplementary file 2 — ja3c10941_si_002.zip [file ja3c10941_si_002.zip › Sumida_Design_Structures_Idealizing_with_ProteinMPNN/TEV/hyperTEV0129_m4_3.pdb]

MODEL     1
ATOM      1  N   GLY A   1     -22.012  16.868  18.521  1.00  0.00           N  
ATOM      2  CA  GLY A   1     -20.565  16.825  18.656  1.00  0.00           C  
ATOM      3  C   GLY A   1     -20.020  15.415  18.786  1.00  0.00           C  
ATOM      4  O   GLY A   1     -18.956  15.103  18.247  1.00  0.00           O  
ATOM      5  N   GLU A   2     -20.734  14.543  19.569  1.00  0.00           N  
ATOM      6  CA  GLU A   2     -20.392  13.141  19.791  1.00  0.00           C  
ATOM      7  C   GLU A   2     -20.307  12.378  18.473  1.00  0.00           C  
ATOM      8  CB  GLU A   2     -21.415  12.479  20.718  1.00  0.00           C  
ATOM      9  O   GLU A   2     -19.436  11.522  18.300  1.00  0.00           O  
ATOM     10  CG  GLU A   2     -21.001  11.097  21.202  1.00  0.00           C  
ATOM     11  CD  GLU A   2     -21.989  10.483  22.182  1.00  0.00           C  
ATOM     12  OE1 GLU A   2     -21.752   9.347  22.651  1.00  0.00           O  
ATOM     13  OE2 GLU A   2     -23.009  11.144  22.481  1.00  0.00           O  
ATOM     14  N   SER A   3     -21.144  12.688  17.559  1.00  0.00           N  
ATOM     15  CA  SER A   3     -21.207  12.004  16.272  1.00  0.00           C  
ATOM     16  C   SER A   3     -20.005  12.352  15.401  1.00  0.00           C  
ATOM     17  CB  SER A   3     -22.500  12.362  15.537  1.00  0.00           C  
ATOM     18  O   SER A   3     -19.676  11.619  14.466  1.00  0.00           O  
ATOM     19  OG  SER A   3     -22.581  13.759  15.315  1.00  0.00           O  
ATOM     20  N   LEU A   4     -19.286  13.521  15.743  1.00  0.00           N  
ATOM     21  CA  LEU A   4     -18.157  14.005  14.956  1.00  0.00           C  
ATOM     22  C   LEU A   4     -16.862  13.325  15.388  1.00  0.00           C  
ATOM     23  CB  LEU A   4     -18.019  15.524  15.094  1.00  0.00           C  
ATOM     24  O   LEU A   4     -15.857  13.383  14.675  1.00  0.00           O  
ATOM     25  CG  LEU A   4     -19.135  16.364  14.470  1.00  0.00           C  
ATOM     26  CD1 LEU A   4     -18.970  17.831  14.854  1.00  0.00           C  
ATOM     27  CD2 LEU A   4     -19.145  16.201  12.954  1.00  0.00           C  
ATOM     28  N   GLU A   5     -16.910  12.622  16.582  1.00  0.00           N  
ATOM     29  CA  GLU A   5     -15.693  12.031  17.131  1.00  0.00           C  
ATOM     30  C   GLU A   5     -15.840  10.521  17.301  1.00  0.00           C  
ATOM     31  CB  GLU A   5     -15.338  12.678  18.472  1.00  0.00           C  
ATOM     32  O   GLU A   5     -16.296  10.050  18.345  1.00  0.00           O  
ATOM     33  CG  GLU A   5     -15.149  14.187  18.396  1.00  0.00           C  
ATOM     34  CD  GLU A   5     -13.933  14.599  17.582  1.00  0.00           C  
ATOM     35  OE1 GLU A   5     -13.902  15.743  17.074  1.00  0.00           O  
ATOM     36  OE2 GLU A   5     -13.005  13.770  17.449  1.00  0.00           O  
ATOM     37  N   PRO A   6     -15.623   9.830  16.240  1.00  0.00           N  
ATOM     38  CA  PRO A   6     -15.765   8.380  16.395  1.00  0.00           C  
ATOM     39  C   PRO A   6     -14.923   7.824  17.541  1.00  0.00           C  
ATOM     40  CB  PRO A   6     -15.284   7.833  15.048  1.00  0.00           C  
ATOM     41  O   PRO A   6     -13.937   8.446  17.946  1.00  0.00           O  
ATOM     42  CG  PRO A   6     -14.518   8.959  14.431  1.00  0.00           C  
ATOM     43  CD  PRO A   6     -14.887  10.231  15.137  1.00  0.00           C  
ATOM     44  N   GLY A   7     -15.468   6.765  18.286  1.00  0.00           N  
ATOM     45  CA  GLY A   7     -14.799   6.088  19.385  1.00  0.00           C  
ATOM     46  C   GLY A   7     -13.580   5.298  18.947  1.00  0.00           C  
ATOM     47  O   GLY A   7     -13.154   5.394  17.794  1.00  0.00           O  
ATOM     48  N   PRO A   8     -13.000   4.662  19.885  1.00  0.00           N  
ATOM     49  CA  PRO A   8     -11.815   3.849  19.602  1.00  0.00           C  
ATOM     50  C   PRO A   8     -12.069   2.786  18.535  1.00  0.00           C  
ATOM     51  CB  PRO A   8     -11.499   3.202  20.953  1.00  0.00           C  
ATOM     52  O   PRO A   8     -13.171   2.235  18.458  1.00  0.00           O  
ATOM     53  CG  PRO A   8     -12.228   4.037  21.955  1.00  0.00           C  
ATOM     54  CD  PRO A   8     -13.410   4.671  21.280  1.00  0.00           C  
ATOM     55  N   ARG A   9     -11.110   2.603  17.702  1.00  0.00           N  
ATOM     56  CA  ARG A   9     -11.186   1.583  16.660  1.00  0.00           C  
ATOM     57  C   ARG A   9      -9.973   0.660  16.708  1.00  0.00           C  
ATOM     58  CB  ARG A   9     -11.297   2.233  15.279  1.00  0.00           C  
ATOM     59  O   ARG A   9      -8.853   1.111  16.952  1.00  0.00           O  
ATOM     60  CG  ARG A   9     -11.409   1.236  14.137  1.00  0.00           C  
ATOM     61  CD  ARG A   9     -11.653   1.930  12.804  1.00  0.00           C  
ATOM     62  NE  ARG A   9     -12.998   2.492  12.727  1.00  0.00           N  
ATOM     63  NH1 ARG A   9     -14.030   0.488  12.220  1.00  0.00           N  
ATOM     64  NH2 ARG A   9     -15.271   2.406  12.406  1.00  0.00           N  
ATOM     65  CZ  ARG A   9     -14.096   1.794  12.451  1.00  0.00           C  
ATOM     66  N   ASP A  10     -10.244  -0.537  16.463  1.00  0.00           N  
ATOM     67  CA  ASP A  10      -9.184  -1.538  16.386  1.00  0.00           C  
ATOM     68  C   ASP A  10      -8.631  -1.643  14.967  1.00  0.00           C  
ATOM     69  CB  ASP A  10      -9.698  -2.901  16.853  1.00  0.00           C  
ATOM     70  O   ASP A  10      -9.301  -2.160  14.070  1.00  0.00           O  
ATOM     71  CG  ASP A  10      -8.602  -3.948  16.945  1.00  0.00           C  
ATOM     72  OD1 ASP A  10      -7.418  -3.613  16.722  1.00  0.00           O  
ATOM     73  OD2 ASP A  10      -8.925  -5.119  17.240  1.00  0.00           O  
ATOM     74  N   TYR A  11      -7.335  -1.205  14.748  1.00  0.00           N  
ATOM     75  CA  TYR A  11      -6.738  -1.226  13.417  1.00  0.00           C  
ATOM     76  C   TYR A  11      -5.880  -2.471  13.224  1.00  0.00           C  
ATOM     77  CB  TYR A  11      -5.895   0.031  13.187  1.00  0.00           C  
ATOM     78  O   TYR A  11      -5.211  -2.618  12.199  1.00  0.00           O  
ATOM     79  CG  TYR A  11      -6.708   1.299  13.095  1.00  0.00           C  
ATOM     80  CD1 TYR A  11      -7.343   1.658  11.908  1.00  0.00           C  
ATOM     81  CD2 TYR A  11      -6.841   2.142  14.193  1.00  0.00           C  
ATOM     82  CE1 TYR A  11      -8.092   2.827  11.818  1.00  0.00           C  
ATOM     83  CE2 TYR A  11      -7.587   3.313  14.114  1.00  0.00           C  
ATOM     84  OH  TYR A  11      -8.948   4.805  12.841  1.00  0.00           O  
ATOM     85  CZ  TYR A  11      -8.209   3.646  12.925  1.00  0.00           C  
ATOM     86  N   ASN A  12      -5.880  -3.364  14.179  1.00  0.00           N  
ATOM     87  CA  ASN A  12      -5.033  -4.552  14.165  1.00  0.00           C  
ATOM     88  C   ASN A  12      -5.387  -5.479  13.005  1.00  0.00           C  
ATOM     89  CB  ASN A  12      -5.139  -5.302  15.494  1.00  0.00           C  
ATOM     90  O   ASN A  12      -4.498  -6.028  12.351  1.00  0.00           O  
ATOM     91  CG  ASN A  12      -4.338  -4.644  16.601  1.00  0.00           C  
ATOM     92  ND2 ASN A  12      -4.785  -4.817  17.839  1.00  0.00           N  
ATOM     93  OD1 ASN A  12      -3.327  -3.985  16.345  1.00  0.00           O  
ATOM     94  N   PRO A  13      -6.628  -5.583  12.693  1.00  0.00           N  
ATOM     95  CA  PRO A  13      -6.946  -6.449  11.555  1.00  0.00           C  
ATOM     96  C   PRO A  13      -6.336  -5.952  10.247  1.00  0.00           C  
ATOM     97  CB  PRO A  13      -8.475  -6.407  11.496  1.00  0.00           C  
ATOM     98  O   PRO A  13      -5.966  -6.757   9.389  1.00  0.00           O  
ATOM     99  CG  PRO A  13      -8.905  -6.163  12.907  1.00  0.00           C  
ATOM    100  CD  PRO A  13      -7.931  -5.214  13.545  1.00  0.00           C  
ATOM    101  N   ILE A  14      -6.192  -4.662  10.123  1.00  0.00           N  
ATOM    102  CA  ILE A  14      -5.560  -4.086   8.941  1.00  0.00           C  
ATOM    103  C   ILE A  14      -4.042  -4.212   9.054  1.00  0.00           C  
ATOM    104  CB  ILE A  14      -5.962  -2.606   8.750  1.00  0.00           C  
ATOM    105  O   ILE A  14      -3.381  -4.673   8.121  1.00  0.00           O  
ATOM    106  CG1 ILE A  14      -7.469  -2.490   8.495  1.00  0.00           C  
ATOM    107  CG2 ILE A  14      -5.163  -1.973   7.607  1.00  0.00           C  
ATOM    108  CD1 ILE A  14      -7.995  -1.062   8.533  1.00  0.00           C  
ATOM    109  N   SER A  15      -3.510  -3.859  10.216  1.00  0.00           N  
ATOM    110  CA  SER A  15      -2.064  -3.858  10.412  1.00  0.00           C  
ATOM    111  C   SER A  15      -1.485  -5.261  10.257  1.00  0.00           C  
ATOM    112  CB  SER A  15      -1.710  -3.302  11.792  1.00  0.00           C  
ATOM    113  O   SER A  15      -0.367  -5.425   9.763  1.00  0.00           O  
ATOM    114  OG  SER A  15      -2.304  -4.081  12.816  1.00  0.00           O  
ATOM    115  N   ASP A  16      -2.255  -6.339  10.615  1.00  0.00           N  
ATOM    116  CA  ASP A  16      -1.797  -7.724  10.557  1.00  0.00           C  
ATOM    117  C   ASP A  16      -1.653  -8.195   9.112  1.00  0.00           C  
ATOM    118  CB  ASP A  16      -2.760  -8.640  11.315  1.00  0.00           C  
ATOM    119  O   ASP A  16      -1.031  -9.226   8.849  1.00  0.00           O  
ATOM    120  CG  ASP A  16      -2.638  -8.511  12.824  1.00  0.00           C  
ATOM    121  OD1 ASP A  16      -1.646  -7.923  13.307  1.00  0.00           O  
ATOM    122  OD2 ASP A  16      -3.540  -9.003  13.535  1.00  0.00           O  
ATOM    123  N   THR A  17      -2.210  -7.410   8.175  1.00  0.00           N  
ATOM    124  CA  THR A  17      -2.147  -7.827   6.779  1.00  0.00           C  
ATOM    125  C   THR A  17      -1.051  -7.069   6.036  1.00  0.00           C  
ATOM    126  CB  THR A  17      -3.497  -7.609   6.070  1.00  0.00           C  
ATOM    127  O   THR A  17      -0.788  -7.339   4.863  1.00  0.00           O  
ATOM    128  CG2 THR A  17      -4.634  -8.283   6.832  1.00  0.00           C  
ATOM    129  OG1 THR A  17      -3.762  -6.204   5.982  1.00  0.00           O  
ATOM    130  N   ILE A  18      -0.410  -6.119   6.704  1.00  0.00           N  
ATOM    131  CA  ILE A  18       0.615  -5.288   6.081  1.00  0.00           C  
ATOM    132  C   ILE A  18       1.906  -6.089   5.928  1.00  0.00           C  
ATOM    133  CB  ILE A  18       0.875  -4.003   6.898  1.00  0.00           C  
ATOM    134  O   ILE A  18       2.309  -6.809   6.844  1.00  0.00           O  
ATOM    135  CG1 ILE A  18      -0.357  -3.091   6.866  1.00  0.00           C  
ATOM    136  CG2 ILE A  18       2.113  -3.269   6.373  1.00  0.00           C  
ATOM    137  CD1 ILE A  18      -0.258  -1.883   7.787  1.00  0.00           C  
ATOM    138  N   VAL A  19       2.529  -5.990   4.774  1.00  0.00           N  
ATOM    139  CA  VAL A  19       3.787  -6.670   4.484  1.00  0.00           C  
ATOM    140  C   VAL A  19       4.835  -5.651   4.040  1.00  0.00           C  
ATOM    141  CB  VAL A  19       3.608  -7.757   3.400  1.00  0.00           C  
ATOM    142  O   VAL A  19       4.493  -4.579   3.536  1.00  0.00           O  
ATOM    143  CG1 VAL A  19       2.639  -8.838   3.875  1.00  0.00           C  
ATOM    144  CG2 VAL A  19       3.117  -7.132   2.095  1.00  0.00           C  
ATOM    145  N   LYS A  20       6.048  -5.989   4.347  1.00  0.00           N  
ATOM    146  CA  LYS A  20       7.176  -5.243   3.796  1.00  0.00           C  
ATOM    147  C   LYS A  20       7.750  -5.941   2.567  1.00  0.00           C  
ATOM    148  CB  LYS A  20       8.267  -5.061   4.853  1.00  0.00           C  
ATOM    149  O   LYS A  20       8.088  -7.126   2.620  1.00  0.00           O  
ATOM    150  CG  LYS A  20       9.400  -4.142   4.421  1.00  0.00           C  
ATOM    151  CD  LYS A  20      10.419  -3.948   5.536  1.00  0.00           C  
ATOM    152  CE  LYS A  20      11.521  -2.981   5.126  1.00  0.00           C  
ATOM    153  NZ  LYS A  20      12.519  -2.782   6.220  1.00  0.00           N  
ATOM    154  N   LEU A  21       7.843  -5.155   1.469  1.00  0.00           N  
ATOM    155  CA  LEU A  21       8.330  -5.690   0.202  1.00  0.00           C  
ATOM    156  C   LEU A  21       9.670  -5.067  -0.172  1.00  0.00           C  
ATOM    157  CB  LEU A  21       7.310  -5.443  -0.912  1.00  0.00           C  
ATOM    158  O   LEU A  21       9.818  -3.843  -0.152  1.00  0.00           O  
ATOM    159  CG  LEU A  21       5.884  -5.928  -0.646  1.00  0.00           C  
ATOM    160  CD1 LEU A  21       4.924  -5.342  -1.676  1.00  0.00           C  
ATOM    161  CD2 LEU A  21       5.825  -7.451  -0.658  1.00  0.00           C  
ATOM    162  N   THR A  22      10.572  -5.949  -0.459  1.00  0.00           N  
ATOM    163  CA  THR A  22      11.868  -5.484  -0.942  1.00  0.00           C  
ATOM    164  C   THR A  22      12.213  -6.137  -2.277  1.00  0.00           C  
ATOM    165  CB  THR A  22      12.983  -5.777   0.079  1.00  0.00           C  
ATOM    166  O   THR A  22      12.397  -7.354  -2.350  1.00  0.00           O  
ATOM    167  CG2 THR A  22      14.322  -5.223  -0.395  1.00  0.00           C  
ATOM    168  OG1 THR A  22      12.645  -5.172   1.333  1.00  0.00           O  
ATOM    169  N   ASN A  23      12.254  -5.276  -3.343  1.00  0.00           N  
ATOM    170  CA  ASN A  23      12.649  -5.724  -4.674  1.00  0.00           C  
ATOM    171  C   ASN A  23      14.111  -5.400  -4.964  1.00  0.00           C  
ATOM    172  CB  ASN A  23      11.745  -5.101  -5.741  1.00  0.00           C  
ATOM    173  O   ASN A  23      14.490  -4.230  -5.036  1.00  0.00           O  
ATOM    174  CG  ASN A  23      12.038  -5.625  -7.133  1.00  0.00           C  
ATOM    175  ND2 ASN A  23      11.191  -5.267  -8.091  1.00  0.00           N  
ATOM    176  OD1 ASN A  23      13.016  -6.347  -7.345  1.00  0.00           O  
ATOM    177  N   THR A  24      14.873  -6.459  -5.137  1.00  0.00           N  
ATOM    178  CA  THR A  24      16.285  -6.330  -5.481  1.00  0.00           C  
ATOM    179  C   THR A  24      16.535  -6.775  -6.919  1.00  0.00           C  
ATOM    180  CB  THR A  24      17.170  -7.152  -4.525  1.00  0.00           C  
ATOM    181  O   THR A  24      16.381  -7.954  -7.244  1.00  0.00           O  
ATOM    182  CG2 THR A  24      18.650  -6.914  -4.805  1.00  0.00           C  
ATOM    183  OG1 THR A  24      16.883  -6.772  -3.173  1.00  0.00           O  
ATOM    184  N   SER A  25      16.813  -5.721  -7.777  1.00  0.00           N  
ATOM    185  CA  SER A  25      17.050  -5.986  -9.192  1.00  0.00           C  
ATOM    186  C   SER A  25      18.121  -5.059  -9.757  1.00  0.00           C  
ATOM    187  CB  SER A  25      15.755  -5.829  -9.991  1.00  0.00           C  
ATOM    188  O   SER A  25      18.146  -3.867  -9.443  1.00  0.00           O  
ATOM    189  OG  SER A  25      14.763  -6.727  -9.523  1.00  0.00           O  
ATOM    190  N   ASP A  26      19.059  -5.654 -10.485  1.00  0.00           N  
ATOM    191  CA  ASP A  26      20.083  -4.897 -11.198  1.00  0.00           C  
ATOM    192  C   ASP A  26      20.902  -4.039 -10.236  1.00  0.00           C  
ATOM    193  CB  ASP A  26      19.447  -4.017 -12.276  1.00  0.00           C  
ATOM    194  O   ASP A  26      21.159  -2.865 -10.508  1.00  0.00           O  
ATOM    195  CG  ASP A  26      18.828  -4.819 -13.407  1.00  0.00           C  
ATOM    196  OD1 ASP A  26      19.289  -5.949 -13.677  1.00  0.00           O  
ATOM    197  OD2 ASP A  26      17.873  -4.315 -14.037  1.00  0.00           O  
ATOM    198  N   GLY A  27      21.252  -4.549  -8.993  1.00  0.00           N  
ATOM    199  CA  GLY A  27      22.103  -3.870  -8.030  1.00  0.00           C  
ATOM    200  C   GLY A  27      21.366  -2.825  -7.215  1.00  0.00           C  
ATOM    201  O   GLY A  27      21.969  -2.130  -6.394  1.00  0.00           O  
ATOM    202  N   PHE A  28      20.062  -2.631  -7.485  1.00  0.00           N  
ATOM    203  CA  PHE A  28      19.257  -1.665  -6.746  1.00  0.00           C  
ATOM    204  C   PHE A  28      18.212  -2.373  -5.892  1.00  0.00           C  
ATOM    205  CB  PHE A  28      18.576  -0.685  -7.706  1.00  0.00           C  
ATOM    206  O   PHE A  28      17.780  -3.479  -6.221  1.00  0.00           O  
ATOM    207  CG  PHE A  28      19.534   0.221  -8.430  1.00  0.00           C  
ATOM    208  CD1 PHE A  28      19.875   1.460  -7.903  1.00  0.00           C  
ATOM    209  CD2 PHE A  28      20.094  -0.167  -9.641  1.00  0.00           C  
ATOM    210  CE1 PHE A  28      20.762   2.301  -8.571  1.00  0.00           C  
ATOM    211  CE2 PHE A  28      20.982   0.667 -10.315  1.00  0.00           C  
ATOM    212  CZ  PHE A  28      21.313   1.901  -9.779  1.00  0.00           C  
ATOM    213  N   SER A  29      17.863  -1.686  -4.799  1.00  0.00           N  
ATOM    214  CA  SER A  29      16.848  -2.219  -3.896  1.00  0.00           C  
ATOM    215  C   SER A  29      15.779  -1.176  -3.588  1.00  0.00           C  
ATOM    216  CB  SER A  29      17.489  -2.705  -2.596  1.00  0.00           C  
ATOM    217  O   SER A  29      16.098  -0.027  -3.275  1.00  0.00           O  
ATOM    218  OG  SER A  29      16.518  -3.286  -1.743  1.00  0.00           O  
ATOM    219  N   ILE A  30      14.529  -1.580  -3.876  1.00  0.00           N  
ATOM    220  CA  ILE A  30      13.393  -0.738  -3.519  1.00  0.00           C  
ATOM    221  C   ILE A  30      12.546  -1.436  -2.457  1.00  0.00           C  
ATOM    222  CB  ILE A  30      12.530  -0.398  -4.755  1.00  0.00           C  
ATOM    223  O   ILE A  30      12.191  -2.608  -2.609  1.00  0.00           O  
ATOM    224  CG1 ILE A  30      13.351   0.398  -5.776  1.00  0.00           C  
ATOM    225  CG2 ILE A  30      11.274   0.373  -4.341  1.00  0.00           C  
ATOM    226  CD1 ILE A  30      12.617   0.670  -7.082  1.00  0.00           C  
ATOM    227  N   SER A  31      12.320  -0.666  -1.367  1.00  0.00           N  
ATOM    228  CA  SER A  31      11.499  -1.207  -0.289  1.00  0.00           C  
ATOM    229  C   SER A  31      10.251  -0.360  -0.067  1.00  0.00           C  
ATOM    230  CB  SER A  31      12.305  -1.291   1.008  1.00  0.00           C  
ATOM    231  O   SER A  31      10.336   0.865   0.042  1.00  0.00           O  
ATOM    232  OG  SER A  31      13.361  -2.228   0.884  1.00  0.00           O  
ATOM    233  N   LEU A  32       9.133  -1.069  -0.066  1.00  0.00           N  
ATOM    234  CA  LEU A  32       7.845  -0.457   0.238  1.00  0.00           C  
ATOM    235  C   LEU A  32       6.966  -1.408   1.044  1.00  0.00           C  
ATOM    236  CB  LEU A  32       7.127  -0.050  -1.052  1.00  0.00           C  
ATOM    237  O   LEU A  32       7.370  -2.537   1.334  1.00  0.00           O  
ATOM    238  CG  LEU A  32       6.976  -1.139  -2.116  1.00  0.00           C  
ATOM    239  CD1 LEU A  32       5.640  -1.856  -1.953  1.00  0.00           C  
ATOM    240  CD2 LEU A  32       7.102  -0.542  -3.513  1.00  0.00           C  
ATOM    241  N   TYR A  33       5.796  -0.958   1.348  1.00  0.00           N  
ATOM    242  CA  TYR A  33       4.829  -1.795   2.048  1.00  0.00           C  
ATOM    243  C   TYR A  33       3.722  -2.254   1.107  1.00  0.00           C  
ATOM    244  CB  TYR A  33       4.225  -1.041   3.236  1.00  0.00           C  
ATOM    245  O   TYR A  33       3.621  -1.773  -0.024  1.00  0.00           O  
ATOM    246  CG  TYR A  33       5.202  -0.797   4.361  1.00  0.00           C  
ATOM    247  CD1 TYR A  33       5.384  -1.743   5.368  1.00  0.00           C  
ATOM    248  CD2 TYR A  33       5.943   0.378   4.421  1.00  0.00           C  
ATOM    249  CE1 TYR A  33       6.281  -1.522   6.408  1.00  0.00           C  
ATOM    250  CE2 TYR A  33       6.843   0.609   5.456  1.00  0.00           C  
ATOM    251  OH  TYR A  33       7.895  -0.122   7.469  1.00  0.00           O  
ATOM    252  CZ  TYR A  33       7.005  -0.346   6.443  1.00  0.00           C  
ATOM    253  N   GLY A  34       2.970  -3.184   1.575  1.00  0.00           N  
ATOM    254  CA  GLY A  34       1.812  -3.692   0.856  1.00  0.00           C  
ATOM    255  C   GLY A  34       0.741  -4.252   1.772  1.00  0.00           C  
ATOM    256  O   GLY A  34       0.946  -4.361   2.983  1.00  0.00           O  
ATOM    257  N   ILE A  35      -0.401  -4.448   1.145  1.00  0.00           N  
ATOM    258  CA  ILE A  35      -1.539  -5.005   1.869  1.00  0.00           C  
ATOM    259  C   ILE A  35      -1.800  -6.434   1.399  1.00  0.00           C  
ATOM    260  CB  ILE A  35      -2.805  -4.139   1.683  1.00  0.00           C  
ATOM    261  O   ILE A  35      -1.972  -6.679   0.202  1.00  0.00           O  
ATOM    262  CG1 ILE A  35      -2.527  -2.690   2.097  1.00  0.00           C  
ATOM    263  CG2 ILE A  35      -3.978  -4.721   2.479  1.00  0.00           C  
ATOM    264  CD1 ILE A  35      -3.586  -1.699   1.633  1.00  0.00           C  
ATOM    265  N   GLY A  36      -1.815  -7.352   2.363  1.00  0.00           N  
ATOM    266  CA  GLY A  36      -2.201  -8.718   2.045  1.00  0.00           C  
ATOM    267  C   GLY A  36      -3.704  -8.922   2.018  1.00  0.00           C  
ATOM    268  O   GLY A  36      -4.423  -8.393   2.869  1.00  0.00           O  
ATOM    269  N   PHE A  37      -4.224  -9.659   1.065  1.00  0.00           N  
ATOM    270  CA  PHE A  37      -5.620 -10.034   0.875  1.00  0.00           C  
ATOM    271  C   PHE A  37      -5.727 -11.384   0.174  1.00  0.00           C  
ATOM    272  CB  PHE A  37      -6.361  -8.964   0.068  1.00  0.00           C  
ATOM    273  O   PHE A  37      -5.576 -11.469  -1.046  1.00  0.00           O  
ATOM    274  CG  PHE A  37      -7.850  -9.171   0.009  1.00  0.00           C  
ATOM    275  CD1 PHE A  37      -8.420  -9.934  -1.003  1.00  0.00           C  
ATOM    276  CD2 PHE A  37      -8.681  -8.602   0.965  1.00  0.00           C  
ATOM    277  CE1 PHE A  37      -9.799 -10.128  -1.060  1.00  0.00           C  
ATOM    278  CE2 PHE A  37     -10.059  -8.791   0.915  1.00  0.00           C  
ATOM    279  CZ  PHE A  37     -10.616  -9.553  -0.099  1.00  0.00           C  
ATOM    280  N   GLY A  38      -5.992 -12.465   1.007  1.00  0.00           N  
ATOM    281  CA  GLY A  38      -5.979 -13.787   0.401  1.00  0.00           C  
ATOM    282  C   GLY A  38      -4.634 -14.155  -0.197  1.00  0.00           C  
ATOM    283  O   GLY A  38      -3.604 -14.061   0.473  1.00  0.00           O  
ATOM    284  N   PRO A  39      -4.611 -14.543  -1.527  1.00  0.00           N  
ATOM    285  CA  PRO A  39      -3.355 -14.883  -2.199  1.00  0.00           C  
ATOM    286  C   PRO A  39      -2.681 -13.670  -2.836  1.00  0.00           C  
ATOM    287  CB  PRO A  39      -3.788 -15.890  -3.267  1.00  0.00           C  
ATOM    288  O   PRO A  39      -1.741 -13.823  -3.621  1.00  0.00           O  
ATOM    289  CG  PRO A  39      -5.165 -15.462  -3.661  1.00  0.00           C  
ATOM    290  CD  PRO A  39      -5.871 -14.945  -2.440  1.00  0.00           C  
ATOM    291  N   PHE A  40      -3.164 -12.507  -2.447  1.00  0.00           N  
ATOM    292  CA  PHE A  40      -2.718 -11.324  -3.172  1.00  0.00           C  
ATOM    293  C   PHE A  40      -1.969 -10.372  -2.247  1.00  0.00           C  
ATOM    294  CB  PHE A  40      -3.909 -10.604  -3.813  1.00  0.00           C  
ATOM    295  O   PHE A  40      -2.218 -10.347  -1.040  1.00  0.00           O  
ATOM    296  CG  PHE A  40      -4.773 -11.497  -4.662  1.00  0.00           C  
ATOM    297  CD1 PHE A  40      -4.211 -12.294  -5.653  1.00  0.00           C  
ATOM    298  CD2 PHE A  40      -6.147 -11.541  -4.469  1.00  0.00           C  
ATOM    299  CE1 PHE A  40      -5.008 -13.121  -6.440  1.00  0.00           C  
ATOM    300  CE2 PHE A  40      -6.950 -12.365  -5.252  1.00  0.00           C  
ATOM    301  CZ  PHE A  40      -6.379 -13.154  -6.238  1.00  0.00           C  
ATOM    302  N   ILE A  41      -1.094  -9.671  -2.850  1.00  0.00           N  
ATOM    303  CA  ILE A  41      -0.512  -8.490  -2.222  1.00  0.00           C  
ATOM    304  C   ILE A  41      -0.824  -7.253  -3.061  1.00  0.00           C  
ATOM    305  CB  ILE A  41       1.015  -8.642  -2.038  1.00  0.00           C  
ATOM    306  O   ILE A  41      -0.562  -7.230  -4.266  1.00  0.00           O  
ATOM    307  CG1 ILE A  41       1.324  -9.773  -1.050  1.00  0.00           C  
ATOM    308  CG2 ILE A  41       1.636  -7.322  -1.571  1.00  0.00           C  
ATOM    309  CD1 ILE A  41       2.808 -10.073  -0.898  1.00  0.00           C  
ATOM    310  N   ILE A  42      -1.438  -6.270  -2.416  1.00  0.00           N  
ATOM    311  CA  ILE A  42      -1.759  -4.993  -3.044  1.00  0.00           C  
ATOM    312  C   ILE A  42      -0.694  -3.959  -2.686  1.00  0.00           C  
ATOM    313  CB  ILE A  42      -3.158  -4.491  -2.621  1.00  0.00           C  
ATOM    314  O   ILE A  42      -0.454  -3.689  -1.506  1.00  0.00           O  
ATOM    315  CG1 ILE A  42      -4.225  -5.541  -2.951  1.00  0.00           C  
ATOM    316  CG2 ILE A  42      -3.479  -3.154  -3.296  1.00  0.00           C  
ATOM    317  CD1 ILE A  42      -5.035  -6.000  -1.746  1.00  0.00           C  
ATOM    318  N   THR A  43      -0.043  -3.356  -3.686  1.00  0.00           N  
ATOM    319  CA  THR A  43       1.016  -2.391  -3.414  1.00  0.00           C  
ATOM    320  C   THR A  43       1.164  -1.409  -4.573  1.00  0.00           C  
ATOM    321  CB  THR A  43       2.361  -3.095  -3.159  1.00  0.00           C  
ATOM    322  O   THR A  43       0.289  -1.324  -5.437  1.00  0.00           O  
ATOM    323  CG2 THR A  43       2.916  -3.702  -4.443  1.00  0.00           C  
ATOM    324  OG1 THR A  43       3.302  -2.143  -2.648  1.00  0.00           O  
ATOM    325  N   ASN A  44       2.275  -0.584  -4.530  1.00  0.00           N  
ATOM    326  CA  ASN A  44       2.507   0.417  -5.566  1.00  0.00           C  
ATOM    327  C   ASN A  44       3.189  -0.190  -6.788  1.00  0.00           C  
ATOM    328  CB  ASN A  44       3.337   1.578  -5.015  1.00  0.00           C  
ATOM    329  O   ASN A  44       4.014  -1.096  -6.658  1.00  0.00           O  
ATOM    330  CG  ASN A  44       2.629   2.327  -3.904  1.00  0.00           C  
ATOM    331  ND2 ASN A  44       1.770   3.268  -4.277  1.00  0.00           N  
ATOM    332  OD1 ASN A  44       2.852   2.063  -2.720  1.00  0.00           O  
ATOM    333  N   LEU A  45       2.854   0.344  -7.947  1.00  0.00           N  
ATOM    334  CA  LEU A  45       3.434  -0.068  -9.220  1.00  0.00           C  
ATOM    335  C   LEU A  45       4.935   0.199  -9.246  1.00  0.00           C  
ATOM    336  CB  LEU A  45       2.754   0.664 -10.381  1.00  0.00           C  
ATOM    337  O   LEU A  45       5.696  -0.564  -9.846  1.00  0.00           O  
ATOM    338  CG  LEU A  45       1.367   0.158 -10.781  1.00  0.00           C  
ATOM    339  CD1 LEU A  45       0.737   1.096 -11.805  1.00  0.00           C  
ATOM    340  CD2 LEU A  45       1.453  -1.261 -11.331  1.00  0.00           C  
ATOM    341  N   HIS A  46       5.315   1.233  -8.569  1.00  0.00           N  
ATOM    342  CA  HIS A  46       6.711   1.645  -8.670  1.00  0.00           C  
ATOM    343  C   HIS A  46       7.619   0.714  -7.874  1.00  0.00           C  
ATOM    344  CB  HIS A  46       6.880   3.086  -8.184  1.00  0.00           C  
ATOM    345  O   HIS A  46       8.828   0.942  -7.791  1.00  0.00           O  
ATOM    346  CG  HIS A  46       6.538   3.276  -6.741  1.00  0.00           C  
ATOM    347  CD2 HIS A  46       7.253   3.029  -5.618  1.00  0.00           C  
ATOM    348  ND1 HIS A  46       5.324   3.778  -6.323  1.00  0.00           N  
ATOM    349  CE1 HIS A  46       5.308   3.831  -5.002  1.00  0.00           C  
ATOM    350  NE2 HIS A  46       6.466   3.382  -4.549  1.00  0.00           N  
ATOM    351  N   LEU A  47       7.062  -0.320  -7.250  1.00  0.00           N  
ATOM    352  CA  LEU A  47       7.878  -1.380  -6.669  1.00  0.00           C  
ATOM    353  C   LEU A  47       8.710  -2.076  -7.741  1.00  0.00           C  
ATOM    354  CB  LEU A  47       6.994  -2.403  -5.949  1.00  0.00           C  
ATOM    355  O   LEU A  47       9.805  -2.569  -7.460  1.00  0.00           O  
ATOM    356  CG  LEU A  47       7.707  -3.624  -5.367  1.00  0.00           C  
ATOM    357  CD1 LEU A  47       8.646  -3.202  -4.241  1.00  0.00           C  
ATOM    358  CD2 LEU A  47       6.693  -4.648  -4.869  1.00  0.00           C  
ATOM    359  N   PHE A  48       8.171  -2.079  -8.993  1.00  0.00           N  
ATOM    360  CA  PHE A  48       8.801  -2.809 -10.086  1.00  0.00           C  
ATOM    361  C   PHE A  48       9.396  -1.848 -11.108  1.00  0.00           C  
ATOM    362  CB  PHE A  48       7.791  -3.738 -10.767  1.00  0.00           C  
ATOM    363  O   PHE A  48       9.157  -1.983 -12.309  1.00  0.00           O  
ATOM    364  CG  PHE A  48       7.331  -4.876  -9.896  1.00  0.00           C  
ATOM    365  CD1 PHE A  48       8.159  -5.967  -9.659  1.00  0.00           C  
ATOM    366  CD2 PHE A  48       6.070  -4.856  -9.315  1.00  0.00           C  
ATOM    367  CE1 PHE A  48       7.736  -7.022  -8.854  1.00  0.00           C  
ATOM    368  CE2 PHE A  48       5.640  -5.906  -8.509  1.00  0.00           C  
ATOM    369  CZ  PHE A  48       6.474  -6.989  -8.280  1.00  0.00           C  
ATOM    370  N   ARG A  49      10.152  -0.807 -10.596  1.00  0.00           N  
ATOM    371  CA  ARG A  49      10.909   0.053 -11.500  1.00  0.00           C  
ATOM    372  C   ARG A  49      11.973  -0.741 -12.250  1.00  0.00           C  
ATOM    373  CB  ARG A  49      11.560   1.203 -10.728  1.00  0.00           C  
ATOM    374  O   ARG A  49      12.312  -0.413 -13.389  1.00  0.00           O  
ATOM    375  CG  ARG A  49      10.583   2.285 -10.294  1.00  0.00           C  
ATOM    376  CD  ARG A  49      11.296   3.454  -9.628  1.00  0.00           C  
ATOM    377  NE  ARG A  49      10.355   4.486  -9.203  1.00  0.00           N  
ATOM    378  NH1 ARG A  49      11.959   5.839  -8.236  1.00  0.00           N  
ATOM    379  NH2 ARG A  49       9.755   6.469  -8.211  1.00  0.00           N  
ATOM    380  CZ  ARG A  49      10.692   5.596  -8.551  1.00  0.00           C  
ATOM    381  N   ARG A  50      12.394  -1.692 -11.477  1.00  0.00           N  
ATOM    382  CA  ARG A  50      13.290  -2.698 -12.039  1.00  0.00           C  
ATOM    383  C   ARG A  50      12.754  -4.105 -11.797  1.00  0.00           C  
ATOM    384  CB  ARG A  50      14.693  -2.562 -11.442  1.00  0.00           C  
ATOM    385  O   ARG A  50      11.979  -4.328 -10.864  1.00  0.00           O  
ATOM    386  CG  ARG A  50      15.384  -1.252 -11.785  1.00  0.00           C  
ATOM    387  CD  ARG A  50      16.722  -1.116 -11.072  1.00  0.00           C  
ATOM    388  NE  ARG A  50      17.406   0.120 -11.441  1.00  0.00           N  
ATOM    389  NH1 ARG A  50      16.237   1.453  -9.960  1.00  0.00           N  
ATOM    390  NH2 ARG A  50      17.843   2.371 -11.315  1.00  0.00           N  
ATOM    391  CZ  ARG A  50      17.161   1.312 -10.905  1.00  0.00           C  
ATOM    392  N   ASN A  51      13.089  -4.948 -12.710  1.00  0.00           N  
ATOM    393  CA  ASN A  51      12.531  -6.295 -12.650  1.00  0.00           C  
ATOM    394  C   ASN A  51      13.591  -7.354 -12.941  1.00  0.00           C  
ATOM    395  CB  ASN A  51      11.359  -6.435 -13.624  1.00  0.00           C  
ATOM    396  O   ASN A  51      14.764  -7.028 -13.135  1.00  0.00           O  
ATOM    397  CG  ASN A  51      10.379  -7.514 -13.207  1.00  0.00           C  
ATOM    398  ND2 ASN A  51       9.339  -7.712 -14.008  1.00  0.00           N  
ATOM    399  OD1 ASN A  51      10.555  -8.164 -12.173  1.00  0.00           O  
ATOM    400  N   ASN A  52      13.249  -8.603 -12.863  1.00  0.00           N  
ATOM    401  CA  ASN A  52      14.141  -9.732 -13.103  1.00  0.00           C  
ATOM    402  C   ASN A  52      15.140  -9.909 -11.963  1.00  0.00           C  
ATOM    403  CB  ASN A  52      14.878  -9.562 -14.433  1.00  0.00           C  
ATOM    404  O   ASN A  52      16.313 -10.205 -12.200  1.00  0.00           O  
ATOM    405  CG  ASN A  52      15.532 -10.845 -14.907  1.00  0.00           C  
ATOM    406  ND2 ASN A  52      16.605 -10.713 -15.678  1.00  0.00           N  
ATOM    407  OD1 ASN A  52      15.076 -11.945 -14.583  1.00  0.00           O  
ATOM    408  N   GLY A  53      14.669  -9.759 -10.771  1.00  0.00           N  
ATOM    409  CA  GLY A  53      15.448  -9.941  -9.557  1.00  0.00           C  
ATOM    410  C   GLY A  53      14.726 -10.757  -8.501  1.00  0.00           C  
ATOM    411  O   GLY A  53      14.057 -11.742  -8.821  1.00  0.00           O  
ATOM    412  N   THR A  54      15.039 -10.393  -7.223  1.00  0.00           N  
ATOM    413  CA  THR A  54      14.478 -11.112  -6.085  1.00  0.00           C  
ATOM    414  C   THR A  54      13.518 -10.221  -5.303  1.00  0.00           C  
ATOM    415  CB  THR A  54      15.587 -11.624  -5.146  1.00  0.00           C  
ATOM    416  O   THR A  54      13.811  -9.049  -5.056  1.00  0.00           O  
ATOM    417  CG2 THR A  54      15.000 -12.425  -3.988  1.00  0.00           C  
ATOM    418  OG1 THR A  54      16.483 -12.462  -5.887  1.00  0.00           O  
ATOM    419  N   LEU A  55      12.337 -10.762  -5.038  1.00  0.00           N  
ATOM    420  CA  LEU A  55      11.383 -10.072  -4.177  1.00  0.00           C  
ATOM    421  C   LEU A  55      11.318 -10.728  -2.802  1.00  0.00           C  
ATOM    422  CB  LEU A  55       9.992 -10.062  -4.817  1.00  0.00           C  
ATOM    423  O   LEU A  55      11.019 -11.919  -2.691  1.00  0.00           O  
ATOM    424  CG  LEU A  55       8.884  -9.372  -4.021  1.00  0.00           C  
ATOM    425  CD1 LEU A  55       9.152  -7.873  -3.928  1.00  0.00           C  
ATOM    426  CD2 LEU A  55       7.523  -9.638  -4.656  1.00  0.00           C  
ATOM    427  N   THR A  56      11.649  -9.982  -1.779  1.00  0.00           N  
ATOM    428  CA  THR A  56      11.537 -10.448  -0.401  1.00  0.00           C  
ATOM    429  C   THR A  56      10.282  -9.886   0.260  1.00  0.00           C  
ATOM    430  CB  THR A  56      12.776 -10.052   0.424  1.00  0.00           C  
ATOM    431  O   THR A  56      10.065  -8.673   0.262  1.00  0.00           O  
ATOM    432  CG2 THR A  56      12.676 -10.578   1.852  1.00  0.00           C  
ATOM    433  OG1 THR A  56      13.948 -10.598  -0.193  1.00  0.00           O  
ATOM    434  N   VAL A  57       9.471 -10.811   0.813  1.00  0.00           N  
ATOM    435  CA  VAL A  57       8.245 -10.424   1.502  1.00  0.00           C  
ATOM    436  C   VAL A  57       8.377 -10.713   2.995  1.00  0.00           C  
ATOM    437  CB  VAL A  57       7.013 -11.156   0.924  1.00  0.00           C  
ATOM    438  O   VAL A  57       8.555 -11.865   3.397  1.00  0.00           O  
ATOM    439  CG1 VAL A  57       5.730 -10.660   1.587  1.00  0.00           C  
ATOM    440  CG2 VAL A  57       6.944 -10.968  -0.590  1.00  0.00           C  
ATOM    441  N   THR A  58       8.319  -9.655   3.793  1.00  0.00           N  
ATOM    442  CA  THR A  58       8.298  -9.791   5.245  1.00  0.00           C  
ATOM    443  C   THR A  58       6.893  -9.552   5.790  1.00  0.00           C  
ATOM    444  CB  THR A  58       9.284  -8.814   5.912  1.00  0.00           C  
ATOM    445  O   THR A  58       6.329  -8.470   5.614  1.00  0.00           O  
ATOM    446  CG2 THR A  58       9.357  -9.049   7.417  1.00  0.00           C  
ATOM    447  OG1 THR A  58      10.588  -9.000   5.347  1.00  0.00           O  
ATOM    448  N   SER A  59       6.323 -10.583   6.366  1.00  0.00           N  
ATOM    449  CA  SER A  59       4.984 -10.519   6.942  1.00  0.00           C  
ATOM    450  C   SER A  59       4.963 -11.089   8.357  1.00  0.00           C  
ATOM    451  CB  SER A  59       3.986 -11.276   6.064  1.00  0.00           C  
ATOM    452  O   SER A  59       6.013 -11.403   8.921  1.00  0.00           O  
ATOM    453  OG  SER A  59       4.178 -12.675   6.177  1.00  0.00           O  
ATOM    454  N   ILE A  60       3.753 -11.228   8.895  1.00  0.00           N  
ATOM    455  CA  ILE A  60       3.602 -11.815  10.222  1.00  0.00           C  
ATOM    456  C   ILE A  60       3.912 -13.309  10.164  1.00  0.00           C  
ATOM    457  CB  ILE A  60       2.181 -11.584  10.783  1.00  0.00           C  
ATOM    458  O   ILE A  60       4.192 -13.931  11.192  1.00  0.00           O  
ATOM    459  CG1 ILE A  60       1.134 -12.224   9.865  1.00  0.00           C  
ATOM    460  CG2 ILE A  60       1.908 -10.088  10.965  1.00  0.00           C  
ATOM    461  CD1 ILE A  60      -0.256 -12.315  10.479  1.00  0.00           C  
ATOM    462  N   HIS A  61       3.841 -13.797   8.971  1.00  0.00           N  
ATOM    463  CA  HIS A  61       4.074 -15.224   8.779  1.00  0.00           C  
ATOM    464  C   HIS A  61       5.555 -15.518   8.568  1.00  0.00           C  
ATOM    465  CB  HIS A  61       3.261 -15.745   7.592  1.00  0.00           C  
ATOM    466  O   HIS A  61       5.948 -16.677   8.419  1.00  0.00           O  
ATOM    467  CG  HIS A  61       1.784 -15.585   7.760  1.00  0.00           C  
ATOM    468  CD2 HIS A  61       0.874 -14.901   7.026  1.00  0.00           C  
ATOM    469  ND1 HIS A  61       1.084 -16.171   8.793  1.00  0.00           N  
ATOM    470  CE1 HIS A  61      -0.195 -15.854   8.686  1.00  0.00           C  
ATOM    471  NE2 HIS A  61      -0.349 -15.084   7.622  1.00  0.00           N  
ATOM    472  N   GLY A  62       6.348 -14.488   8.519  1.00  0.00           N  
ATOM    473  CA  GLY A  62       7.775 -14.673   8.303  1.00  0.00           C  
ATOM    474  C   GLY A  62       8.265 -14.070   7.001  1.00  0.00           C  
ATOM    475  O   GLY A  62       7.629 -13.169   6.450  1.00  0.00           O  
ATOM    476  N   VAL A  63       9.412 -14.514   6.642  1.00  0.00           N  
ATOM    477  CA  VAL A  63      10.045 -13.977   5.441  1.00  0.00           C  
ATOM    478  C   VAL A  63       9.894 -14.969   4.290  1.00  0.00           C  
ATOM    479  CB  VAL A  63      11.538 -13.661   5.680  1.00  0.00           C  
ATOM    480  O   VAL A  63      10.127 -16.168   4.460  1.00  0.00           O  
ATOM    481  CG1 VAL A  63      12.190 -13.137   4.402  1.00  0.00           C  
ATOM    482  CG2 VAL A  63      11.694 -12.652   6.816  1.00  0.00           C  
ATOM    483  N   PHE A  64       9.411 -14.477   3.202  1.00  0.00           N  
ATOM    484  CA  PHE A  64       9.253 -15.258   1.981  1.00  0.00           C  
ATOM    485  C   PHE A  64      10.012 -14.617   0.826  1.00  0.00           C  
ATOM    486  CB  PHE A  64       7.771 -15.401   1.622  1.00  0.00           C  
ATOM    487  O   PHE A  64       9.939 -13.403   0.627  1.00  0.00           O  
ATOM    488  CG  PHE A  64       7.512 -16.337   0.472  1.00  0.00           C  
ATOM    489  CD1 PHE A  64       7.499 -15.867  -0.836  1.00  0.00           C  
ATOM    490  CD2 PHE A  64       7.283 -17.688   0.699  1.00  0.00           C  
ATOM    491  CE1 PHE A  64       7.260 -16.731  -1.902  1.00  0.00           C  
ATOM    492  CE2 PHE A  64       7.044 -18.558  -0.361  1.00  0.00           C  
ATOM    493  CZ  PHE A  64       7.032 -18.077  -1.661  1.00  0.00           C  
ATOM    494  N   THR A  65      10.690 -15.500   0.061  1.00  0.00           N  
ATOM    495  CA  THR A  65      11.492 -14.963  -1.033  1.00  0.00           C  
ATOM    496  C   THR A  65      11.063 -15.567  -2.367  1.00  0.00           C  
ATOM    497  CB  THR A  65      12.993 -15.225  -0.807  1.00  0.00           C  
ATOM    498  O   THR A  65      10.923 -16.786  -2.485  1.00  0.00           O  
ATOM    499  CG2 THR A  65      13.829 -14.650  -1.945  1.00  0.00           C  
ATOM    500  OG1 THR A  65      13.398 -14.616   0.425  1.00  0.00           O  
ATOM    501  N   VAL A  66      10.786 -14.615  -3.298  1.00  0.00           N  
ATOM    502  CA  VAL A  66      10.615 -14.993  -4.697  1.00  0.00           C  
ATOM    503  C   VAL A  66      11.905 -14.719  -5.468  1.00  0.00           C  
ATOM    504  CB  VAL A  66       9.435 -14.238  -5.349  1.00  0.00           C  
ATOM    505  O   VAL A  66      12.311 -13.565  -5.621  1.00  0.00           O  
ATOM    506  CG1 VAL A  66       9.253 -14.671  -6.802  1.00  0.00           C  
ATOM    507  CG2 VAL A  66       8.151 -14.470  -4.554  1.00  0.00           C  
ATOM    508  N   GLU A  67      12.592 -15.754  -5.987  1.00  0.00           N  
ATOM    509  CA  GLU A  67      13.931 -15.647  -6.559  1.00  0.00           C  
ATOM    510  C   GLU A  67      13.902 -14.928  -7.904  1.00  0.00           C  
ATOM    511  CB  GLU A  67      14.561 -17.033  -6.717  1.00  0.00           C  
ATOM    512  O   GLU A  67      14.869 -14.262  -8.280  1.00  0.00           O  
ATOM    513  CG  GLU A  67      14.835 -17.738  -5.396  1.00  0.00           C  
ATOM    514  CD  GLU A  67      15.885 -17.037  -4.548  1.00  0.00           C  
ATOM    515  OE1 GLU A  67      15.889 -17.223  -3.310  1.00  0.00           O  
ATOM    516  OE2 GLU A  67      16.709 -16.294  -5.127  1.00  0.00           O  
ATOM    517  N   ASN A  68      12.831 -15.062  -8.586  1.00  0.00           N  
ATOM    518  CA  ASN A  68      12.678 -14.435  -9.895  1.00  0.00           C  
ATOM    519  C   ASN A  68      11.354 -13.686 -10.007  1.00  0.00           C  
ATOM    520  CB  ASN A  68      12.793 -15.480 -11.007  1.00  0.00           C  
ATOM    521  O   ASN A  68      10.296 -14.304 -10.139  1.00  0.00           O  
ATOM    522  CG  ASN A  68      12.799 -14.862 -12.391  1.00  0.00           C  
ATOM    523  ND2 ASN A  68      13.077 -15.676 -13.403  1.00  0.00           N  
ATOM    524  OD1 ASN A  68      12.558 -13.662 -12.549  1.00  0.00           O  
ATOM    525  N   THR A  69      11.432 -12.320  -9.988  1.00  0.00           N  
ATOM    526  CA  THR A  69      10.231 -11.493  -9.974  1.00  0.00           C  
ATOM    527  C   THR A  69       9.488 -11.595 -11.303  1.00  0.00           C  
ATOM    528  CB  THR A  69      10.572 -10.019  -9.685  1.00  0.00           C  
ATOM    529  O   THR A  69       8.303 -11.266 -11.385  1.00  0.00           O  
ATOM    530  CG2 THR A  69      11.075  -9.841  -8.257  1.00  0.00           C  
ATOM    531  OG1 THR A  69      11.588  -9.582 -10.596  1.00  0.00           O  
ATOM    532  N   THR A  70      10.081 -12.121 -12.364  1.00  0.00           N  
ATOM    533  CA  THR A  70       9.437 -12.228 -13.668  1.00  0.00           C  
ATOM    534  C   THR A  70       8.405 -13.352 -13.672  1.00  0.00           C  
ATOM    535  CB  THR A  70      10.471 -12.474 -14.783  1.00  0.00           C  
ATOM    536  O   THR A  70       7.554 -13.418 -14.561  1.00  0.00           O  
ATOM    537  CG2 THR A  70      11.506 -11.355 -14.829  1.00  0.00           C  
ATOM    538  OG1 THR A  70      11.139 -13.718 -14.541  1.00  0.00           O  
ATOM    539  N   THR A  71       8.463 -14.161 -12.695  1.00  0.00           N  
ATOM    540  CA  THR A  71       7.540 -15.287 -12.619  1.00  0.00           C  
ATOM    541  C   THR A  71       6.256 -14.886 -11.898  1.00  0.00           C  
ATOM    542  CB  THR A  71       8.181 -16.488 -11.899  1.00  0.00           C  
ATOM    543  O   THR A  71       5.288 -15.649 -11.871  1.00  0.00           O  
ATOM    544  CG2 THR A  71       9.482 -16.905 -12.578  1.00  0.00           C  
ATOM    545  OG1 THR A  71       8.458 -16.131 -10.540  1.00  0.00           O  
ATOM    546  N   LEU A  72       6.237 -13.701 -11.342  1.00  0.00           N  
ATOM    547  CA  LEU A  72       5.074 -13.239 -10.593  1.00  0.00           C  
ATOM    548  C   LEU A  72       3.939 -12.850 -11.535  1.00  0.00           C  
ATOM    549  CB  LEU A  72       5.446 -12.049  -9.704  1.00  0.00           C  
ATOM    550  O   LEU A  72       4.181 -12.283 -12.603  1.00  0.00           O  
ATOM    551  CG  LEU A  72       6.339 -12.355  -8.501  1.00  0.00           C  
ATOM    552  CD1 LEU A  72       6.850 -11.060  -7.878  1.00  0.00           C  
ATOM    553  CD2 LEU A  72       5.584 -13.188  -7.472  1.00  0.00           C  
ATOM    554  N   GLN A  73       2.772 -13.221 -11.132  1.00  0.00           N  
ATOM    555  CA  GLN A  73       1.577 -12.764 -11.835  1.00  0.00           C  
ATOM    556  C   GLN A  73       1.091 -11.428 -11.282  1.00  0.00           C  
ATOM    557  CB  GLN A  73       0.465 -13.809 -11.739  1.00  0.00           C  
ATOM    558  O   GLN A  73       0.799 -11.312 -10.090  1.00  0.00           O  
ATOM    559  CG  GLN A  73       0.802 -15.131 -12.414  1.00  0.00           C  
ATOM    560  CD  GLN A  73      -0.316 -16.150 -12.301  1.00  0.00           C  
ATOM    561  NE2 GLN A  73      -0.484 -16.964 -13.339  1.00  0.00           N  
ATOM    562  OE1 GLN A  73      -1.023 -16.207 -11.290  1.00  0.00           O  
ATOM    563  N   LEU A  74       1.062 -10.456 -12.224  1.00  0.00           N  
ATOM    564  CA  LEU A  74       0.734  -9.095 -11.813  1.00  0.00           C  
ATOM    565  C   LEU A  74      -0.538  -8.611 -12.502  1.00  0.00           C  
ATOM    566  CB  LEU A  74       1.892  -8.145 -12.129  1.00  0.00           C  
ATOM    567  O   LEU A  74      -0.783  -8.942 -13.664  1.00  0.00           O  
ATOM    568  CG  LEU A  74       3.281  -8.594 -11.670  1.00  0.00           C  
ATOM    569  CD1 LEU A  74       4.345  -7.626 -12.177  1.00  0.00           C  
ATOM    570  CD2 LEU A  74       3.332  -8.704 -10.150  1.00  0.00           C  
ATOM    571  N   HIS A  75      -1.309  -7.952 -11.737  1.00  0.00           N  
ATOM    572  CA  HIS A  75      -2.445  -7.218 -12.283  1.00  0.00           C  
ATOM    573  C   HIS A  75      -2.300  -5.719 -12.041  1.00  0.00           C  
ATOM    574  CB  HIS A  75      -3.753  -7.725 -11.673  1.00  0.00           C  
ATOM    575  O   HIS A  75      -2.378  -5.260 -10.899  1.00  0.00           O  
ATOM    576  CG  HIS A  75      -4.975  -7.125 -12.292  1.00  0.00           C  
ATOM    577  CD2 HIS A  75      -5.708  -6.041 -11.945  1.00  0.00           C  
ATOM    578  ND1 HIS A  75      -5.579  -7.657 -13.411  1.00  0.00           N  
ATOM    579  CE1 HIS A  75      -6.632  -6.922 -13.727  1.00  0.00           C  
ATOM    580  NE2 HIS A  75      -6.733  -5.935 -12.852  1.00  0.00           N  
ATOM    581  N   LEU A  76      -2.161  -4.967 -13.157  1.00  0.00           N  
ATOM    582  CA  LEU A  76      -1.983  -3.522 -13.070  1.00  0.00           C  
ATOM    583  C   LEU A  76      -3.330  -2.807 -13.082  1.00  0.00           C  
ATOM    584  CB  LEU A  76      -1.114  -3.018 -14.225  1.00  0.00           C  
ATOM    585  O   LEU A  76      -4.199  -3.125 -13.896  1.00  0.00           O  
ATOM    586  CG  LEU A  76       0.374  -3.366 -14.156  1.00  0.00           C  
ATOM    587  CD1 LEU A  76       0.580  -4.861 -14.376  1.00  0.00           C  
ATOM    588  CD2 LEU A  76       1.161  -2.556 -15.181  1.00  0.00           C  
ATOM    589  N   ILE A  77      -3.425  -1.893 -12.122  1.00  0.00           N  
ATOM    590  CA  ILE A  77      -4.632  -1.074 -12.108  1.00  0.00           C  
ATOM    591  C   ILE A  77      -4.434   0.153 -12.994  1.00  0.00           C  
ATOM    592  CB  ILE A  77      -5.006  -0.644 -10.672  1.00  0.00           C  
ATOM    593  O   ILE A  77      -3.583   1.000 -12.712  1.00  0.00           O  
ATOM    594  CG1 ILE A  77      -5.065  -1.865  -9.747  1.00  0.00           C  
ATOM    595  CG2 ILE A  77      -6.337   0.114 -10.664  1.00  0.00           C  
ATOM    596  CD1 ILE A  77      -6.111  -2.895 -10.147  1.00  0.00           C  
ATOM    597  N   GLU A  78      -5.199   0.237 -14.006  1.00  0.00           N  
ATOM    598  CA  GLU A  78      -5.008   1.253 -15.037  1.00  0.00           C  
ATOM    599  C   GLU A  78      -5.133   2.658 -14.457  1.00  0.00           C  
ATOM    600  CB  GLU A  78      -6.015   1.061 -16.174  1.00  0.00           C  
ATOM    601  O   GLU A  78      -6.062   2.941 -13.697  1.00  0.00           O  
ATOM    602  CG  GLU A  78      -5.766  -0.183 -17.013  1.00  0.00           C  
ATOM    603  CD  GLU A  78      -6.718  -0.312 -18.192  1.00  0.00           C  
ATOM    604  OE1 GLU A  78      -6.605  -1.296 -18.958  1.00  0.00           O  
ATOM    605  OE2 GLU A  78      -7.582   0.578 -18.351  1.00  0.00           O  
ATOM    606  N   GLY A  79      -4.141   3.498 -14.801  1.00  0.00           N  
ATOM    607  CA  GLY A  79      -4.183   4.917 -14.486  1.00  0.00           C  
ATOM    608  C   GLY A  79      -3.808   5.220 -13.047  1.00  0.00           C  
ATOM    609  O   GLY A  79      -3.975   6.349 -12.581  1.00  0.00           O  
ATOM    610  N   ARG A  80      -3.359   4.144 -12.330  1.00  0.00           N  
ATOM    611  CA  ARG A  80      -3.066   4.311 -10.910  1.00  0.00           C  
ATOM    612  C   ARG A  80      -1.731   3.670 -10.547  1.00  0.00           C  
ATOM    613  CB  ARG A  80      -4.185   3.712 -10.056  1.00  0.00           C  
ATOM    614  O   ARG A  80      -1.309   2.701 -11.182  1.00  0.00           O  
ATOM    615  CG  ARG A  80      -5.551   4.333 -10.305  1.00  0.00           C  
ATOM    616  CD  ARG A  80      -6.649   3.603  -9.544  1.00  0.00           C  
ATOM    617  NE  ARG A  80      -7.969   4.152  -9.845  1.00  0.00           N  
ATOM    618  NH1 ARG A  80      -8.182   5.287  -7.844  1.00  0.00           N  
ATOM    619  NH2 ARG A  80      -9.858   5.382  -9.405  1.00  0.00           N  
ATOM    620  CZ  ARG A  80      -8.666   4.939  -9.031  1.00  0.00           C  
ATOM    621  N   ASP A  81      -1.001   4.286  -9.620  1.00  0.00           N  
ATOM    622  CA  ASP A  81       0.188   3.665  -9.043  1.00  0.00           C  
ATOM    623  C   ASP A  81      -0.192   2.541  -8.081  1.00  0.00           C  
ATOM    624  CB  ASP A  81       1.042   4.709  -8.322  1.00  0.00           C  
ATOM    625  O   ASP A  81       0.014   2.657  -6.871  1.00  0.00           O  
ATOM    626  CG  ASP A  81       2.377   4.160  -7.851  1.00  0.00           C  
ATOM    627  OD1 ASP A  81       2.839   3.131  -8.391  1.00  0.00           O  
ATOM    628  OD2 ASP A  81       2.972   4.759  -6.929  1.00  0.00           O  
ATOM    629  N   LEU A  82      -0.905   1.559  -8.612  1.00  0.00           N  
ATOM    630  CA  LEU A  82      -1.450   0.427  -7.870  1.00  0.00           C  
ATOM    631  C   LEU A  82      -1.309  -0.865  -8.668  1.00  0.00           C  
ATOM    632  CB  LEU A  82      -2.922   0.671  -7.528  1.00  0.00           C  
ATOM    633  O   LEU A  82      -1.619  -0.900  -9.861  1.00  0.00           O  
ATOM    634  CG  LEU A  82      -3.546  -0.278  -6.503  1.00  0.00           C  
ATOM    635  CD1 LEU A  82      -2.928  -0.052  -5.127  1.00  0.00           C  
ATOM    636  CD2 LEU A  82      -5.059  -0.092  -6.453  1.00  0.00           C  
ATOM    637  N   ILE A  83      -0.831  -1.919  -7.938  1.00  0.00           N  
ATOM    638  CA  ILE A  83      -0.670  -3.213  -8.592  1.00  0.00           C  
ATOM    639  C   ILE A  83      -1.101  -4.329  -7.642  1.00  0.00           C  
ATOM    640  CB  ILE A  83       0.788  -3.436  -9.053  1.00  0.00           C  
ATOM    641  O   ILE A  83      -1.007  -4.183  -6.421  1.00  0.00           O  
ATOM    642  CG1 ILE A  83       0.894  -4.717  -9.889  1.00  0.00           C  
ATOM    643  CG2 ILE A  83       1.733  -3.488  -7.850  1.00  0.00           C  
ATOM    644  CD1 ILE A  83       2.237  -4.893 -10.584  1.00  0.00           C  
ATOM    645  N   ILE A  84      -1.664  -5.419  -8.198  1.00  0.00           N  
ATOM    646  CA  ILE A  84      -1.986  -6.631  -7.452  1.00  0.00           C  
ATOM    647  C   ILE A  84      -1.017  -7.747  -7.838  1.00  0.00           C  
ATOM    648  CB  ILE A  84      -3.444  -7.078  -7.701  1.00  0.00           C  
ATOM    649  O   ILE A  84      -0.861  -8.061  -9.021  1.00  0.00           O  
ATOM    650  CG1 ILE A  84      -4.414  -5.935  -7.380  1.00  0.00           C  
ATOM    651  CG2 ILE A  84      -3.775  -8.325  -6.877  1.00  0.00           C  
ATOM    652  CD1 ILE A  84      -5.847  -6.196  -7.825  1.00  0.00           C  
ATOM    653  N   ILE A  85      -0.396  -8.284  -6.791  1.00  0.00           N  
ATOM    654  CA  ILE A  85       0.542  -9.379  -7.013  1.00  0.00           C  
ATOM    655  C   ILE A  85      -0.079 -10.694  -6.546  1.00  0.00           C  
ATOM    656  CB  ILE A  85       1.883  -9.132  -6.286  1.00  0.00           C  
ATOM    657  O   ILE A  85      -0.453 -10.831  -5.379  1.00  0.00           O  
ATOM    658  CG1 ILE A  85       2.433  -7.744  -6.637  1.00  0.00           C  
ATOM    659  CG2 ILE A  85       2.896 -10.226  -6.632  1.00  0.00           C  
ATOM    660  CD1 ILE A  85       3.611  -7.309  -5.776  1.00  0.00           C  
ATOM    661  N   ARG A  86      -0.168 -11.561  -7.483  1.00  0.00           N  
ATOM    662  CA  ARG A  86      -0.555 -12.911  -7.084  1.00  0.00           C  
ATOM    663  C   ARG A  86       0.654 -13.708  -6.606  1.00  0.00           C  
ATOM    664  CB  ARG A  86      -1.237 -13.640  -8.244  1.00  0.00           C  
ATOM    665  O   ARG A  86       1.574 -13.977  -7.382  1.00  0.00           O  
ATOM    666  CG  ARG A  86      -1.830 -14.986  -7.862  1.00  0.00           C  
ATOM    667  CD  ARG A  86      -2.617 -15.602  -9.010  1.00  0.00           C  
ATOM    668  NE  ARG A  86      -3.202 -16.886  -8.635  1.00  0.00           N  
ATOM    669  NH1 ARG A  86      -4.350 -17.177 -10.618  1.00  0.00           N  
ATOM    670  NH2 ARG A  86      -4.487 -18.761  -8.966  1.00  0.00           N  
ATOM    671  CZ  ARG A  86      -4.012 -17.605  -9.407  1.00  0.00           C  
ATOM    672  N   MET A  87       0.520 -14.150  -5.345  1.00  0.00           N  
ATOM    673  CA  MET A  87       1.654 -14.848  -4.746  1.00  0.00           C  
ATOM    674  C   MET A  87       1.630 -16.331  -5.102  1.00  0.00           C  
ATOM    675  CB  MET A  87       1.650 -14.675  -3.226  1.00  0.00           C  
ATOM    676  O   MET A  87       0.572 -16.883  -5.409  1.00  0.00           O  
ATOM    677  CG  MET A  87       1.782 -13.230  -2.773  1.00  0.00           C  
ATOM    678  SD  MET A  87       3.321 -12.440  -3.385  1.00  0.00           S  
ATOM    679  CE  MET A  87       4.558 -13.370  -2.437  1.00  0.00           C  
ATOM    680  N   PRO A  88       2.831 -16.948  -5.130  1.00  0.00           N  
ATOM    681  CA  PRO A  88       2.897 -18.388  -5.393  1.00  0.00           C  
ATOM    682  C   PRO A  88       2.073 -19.207  -4.402  1.00  0.00           C  
ATOM    683  CB  PRO A  88       4.389 -18.703  -5.254  1.00  0.00           C  
ATOM    684  O   PRO A  88       1.789 -18.741  -3.296  1.00  0.00           O  
ATOM    685  CG  PRO A  88       5.076 -17.388  -5.437  1.00  0.00           C  
ATOM    686  CD  PRO A  88       4.165 -16.301  -4.943  1.00  0.00           C  
ATOM    687  N   LYS A  89       1.731 -20.361  -4.753  1.00  0.00           N  
ATOM    688  CA  LYS A  89       0.828 -21.226  -3.999  1.00  0.00           C  
ATOM    689  C   LYS A  89       1.426 -21.597  -2.645  1.00  0.00           C  
ATOM    690  CB  LYS A  89       0.509 -22.492  -4.796  1.00  0.00           C  
ATOM    691  O   LYS A  89       0.694 -21.887  -1.696  1.00  0.00           O  
ATOM    692  CG  LYS A  89      -0.412 -22.260  -5.985  1.00  0.00           C  
ATOM    693  CD  LYS A  89      -0.784 -23.569  -6.668  1.00  0.00           C  
ATOM    694  CE  LYS A  89      -1.703 -23.338  -7.860  1.00  0.00           C  
ATOM    695  NZ  LYS A  89      -2.044 -24.616  -8.553  1.00  0.00           N  
ATOM    696  N   ASP A  90       2.740 -21.596  -2.543  1.00  0.00           N  
ATOM    697  CA  ASP A  90       3.373 -21.975  -1.284  1.00  0.00           C  
ATOM    698  C   ASP A  90       3.463 -20.783  -0.334  1.00  0.00           C  
ATOM    699  CB  ASP A  90       4.768 -22.552  -1.538  1.00  0.00           C  
ATOM    700  O   ASP A  90       4.020 -20.896   0.761  1.00  0.00           O  
ATOM    701  CG  ASP A  90       5.682 -21.591  -2.276  1.00  0.00           C  
ATOM    702  OD1 ASP A  90       5.186 -20.604  -2.860  1.00  0.00           O  
ATOM    703  OD2 ASP A  90       6.911 -21.823  -2.275  1.00  0.00           O  
ATOM    704  N   PHE A  91       2.946 -19.604  -0.760  1.00  0.00           N  
ATOM    705  CA  PHE A  91       2.807 -18.426   0.087  1.00  0.00           C  
ATOM    706  C   PHE A  91       1.503 -18.475   0.874  1.00  0.00           C  
ATOM    707  CB  PHE A  91       2.863 -17.147  -0.755  1.00  0.00           C  
ATOM    708  O   PHE A  91       0.430 -18.661   0.296  1.00  0.00           O  
ATOM    709  CG  PHE A  91       2.907 -15.884   0.062  1.00  0.00           C  
ATOM    710  CD1 PHE A  91       1.743 -15.175   0.335  1.00  0.00           C  
ATOM    711  CD2 PHE A  91       4.113 -15.404   0.556  1.00  0.00           C  
ATOM    712  CE1 PHE A  91       1.781 -14.006   1.090  1.00  0.00           C  
ATOM    713  CE2 PHE A  91       4.159 -14.236   1.312  1.00  0.00           C  
ATOM    714  CZ  PHE A  91       2.992 -13.538   1.577  1.00  0.00           C  
ATOM    715  N   PRO A  92       1.639 -18.390   2.245  1.00  0.00           N  
ATOM    716  CA  PRO A  92       0.407 -18.455   3.034  1.00  0.00           C  
ATOM    717  C   PRO A  92      -0.565 -17.325   2.704  1.00  0.00           C  
ATOM    718  CB  PRO A  92       0.906 -18.342   4.477  1.00  0.00           C  
ATOM    719  O   PRO A  92      -0.149 -16.174   2.547  1.00  0.00           O  
ATOM    720  CG  PRO A  92       2.370 -18.632   4.399  1.00  0.00           C  
ATOM    721  CD  PRO A  92       2.847 -18.305   3.013  1.00  0.00           C  
ATOM    722  N   PRO A  93      -1.852 -17.703   2.582  1.00  0.00           N  
ATOM    723  CA  PRO A  93      -2.825 -16.658   2.255  1.00  0.00           C  
ATOM    724  C   PRO A  93      -3.133 -15.746   3.440  1.00  0.00           C  
ATOM    725  CB  PRO A  93      -4.067 -17.451   1.839  1.00  0.00           C  
ATOM    726  O   PRO A  93      -2.999 -16.161   4.594  1.00  0.00           O  
ATOM    727  CG  PRO A  93      -3.975 -18.733   2.602  1.00  0.00           C  
ATOM    728  CD  PRO A  93      -2.526 -19.105   2.737  1.00  0.00           C  
ATOM    729  N   PHE A  94      -3.599 -14.465   3.178  1.00  0.00           N  
ATOM    730  CA  PHE A  94      -4.020 -13.481   4.168  1.00  0.00           C  
ATOM    731  C   PHE A  94      -5.522 -13.564   4.408  1.00  0.00           C  
ATOM    732  CB  PHE A  94      -3.636 -12.067   3.720  1.00  0.00           C  
ATOM    733  O   PHE A  94      -6.262 -14.090   3.574  1.00  0.00           O  
ATOM    734  CG  PHE A  94      -2.152 -11.821   3.693  1.00  0.00           C  
ATOM    735  CD1 PHE A  94      -1.477 -11.435   4.845  1.00  0.00           C  
ATOM    736  CD2 PHE A  94      -1.432 -11.974   2.515  1.00  0.00           C  
ATOM    737  CE1 PHE A  94      -0.103 -11.206   4.822  1.00  0.00           C  
ATOM    738  CE2 PHE A  94      -0.059 -11.747   2.486  1.00  0.00           C  
ATOM    739  CZ  PHE A  94       0.603 -11.362   3.640  1.00  0.00           C  
ATOM    740  N   PRO A  95      -5.957 -13.084   5.532  1.00  0.00           N  
ATOM    741  CA  PRO A  95      -7.403 -12.956   5.727  1.00  0.00           C  
ATOM    742  C   PRO A  95      -8.057 -12.031   4.704  1.00  0.00           C  
ATOM    743  CB  PRO A  95      -7.518 -12.377   7.139  1.00  0.00           C  
ATOM    744  O   PRO A  95      -7.431 -11.073   4.243  1.00  0.00           O  
ATOM    745  CG  PRO A  95      -6.229 -12.736   7.806  1.00  0.00           C  
ATOM    746  CD  PRO A  95      -5.152 -12.793   6.761  1.00  0.00           C  
ATOM    747  N   GLN A  96      -9.286 -12.243   4.277  1.00  0.00           N  
ATOM    748  CA  GLN A  96      -9.999 -11.483   3.256  1.00  0.00           C  
ATOM    749  C   GLN A  96     -11.129 -10.662   3.869  1.00  0.00           C  
ATOM    750  CB  GLN A  96     -10.553 -12.417   2.179  1.00  0.00           C  
ATOM    751  O   GLN A  96     -12.196 -10.518   3.268  1.00  0.00           O  
ATOM    752  CG  GLN A  96      -9.478 -13.142   1.381  1.00  0.00           C  
ATOM    753  CD  GLN A  96     -10.051 -14.008   0.275  1.00  0.00           C  
ATOM    754  NE2 GLN A  96      -9.182 -14.516  -0.592  1.00  0.00           N  
ATOM    755  OE1 GLN A  96     -11.266 -14.219   0.200  1.00  0.00           O  
ATOM    756  N   LYS A  97     -10.942 -10.078   5.069  1.00  0.00           N  
ATOM    757  CA  LYS A  97     -12.009  -9.364   5.763  1.00  0.00           C  
ATOM    758  C   LYS A  97     -11.896  -7.858   5.544  1.00  0.00           C  
ATOM    759  CB  LYS A  97     -11.982  -9.679   7.259  1.00  0.00           C  
ATOM    760  O   LYS A  97     -12.762  -7.095   5.976  1.00  0.00           O  
ATOM    761  CG  LYS A  97     -12.290 -11.131   7.591  1.00  0.00           C  
ATOM    762  CD  LYS A  97     -12.249 -11.382   9.093  1.00  0.00           C  
ATOM    763  CE  LYS A  97     -12.511 -12.845   9.424  1.00  0.00           C  
ATOM    764  NZ  LYS A  97     -12.438 -13.103  10.894  1.00  0.00           N  
ATOM    765  N   LEU A  98     -10.804  -7.495   4.818  1.00  0.00           N  
ATOM    766  CA  LEU A  98     -10.609  -6.068   4.584  1.00  0.00           C  
ATOM    767  C   LEU A  98     -11.658  -5.528   3.618  1.00  0.00           C  
ATOM    768  CB  LEU A  98      -9.205  -5.803   4.032  1.00  0.00           C  
ATOM    769  O   LEU A  98     -12.124  -6.249   2.733  1.00  0.00           O  
ATOM    770  CG  LEU A  98      -8.036  -6.269   4.900  1.00  0.00           C  
ATOM    771  CD1 LEU A  98      -6.713  -6.027   4.181  1.00  0.00           C  
ATOM    772  CD2 LEU A  98      -8.055  -5.559   6.249  1.00  0.00           C  
ATOM    773  N   VAL A  99     -11.988  -4.281   3.847  1.00  0.00           N  
ATOM    774  CA  VAL A  99     -12.941  -3.600   2.977  1.00  0.00           C  
ATOM    775  C   VAL A  99     -12.264  -2.410   2.301  1.00  0.00           C  
ATOM    776  CB  VAL A  99     -14.188  -3.131   3.759  1.00  0.00           C  
ATOM    777  O   VAL A  99     -11.584  -1.619   2.958  1.00  0.00           O  
ATOM    778  CG1 VAL A  99     -15.169  -2.416   2.831  1.00  0.00           C  
ATOM    779  CG2 VAL A  99     -14.864  -4.316   4.445  1.00  0.00           C  
ATOM    780  N   PHE A 100     -12.502  -2.307   0.911  1.00  0.00           N  
ATOM    781  CA  PHE A 100     -11.924  -1.231   0.115  1.00  0.00           C  
ATOM    782  C   PHE A 100     -13.017  -0.366  -0.501  1.00  0.00           C  
ATOM    783  CB  PHE A 100     -11.021  -1.799  -0.985  1.00  0.00           C  
ATOM    784  O   PHE A 100     -14.045  -0.880  -0.947  1.00  0.00           O  
ATOM    785  CG  PHE A 100      -9.876  -2.624  -0.464  1.00  0.00           C  
ATOM    786  CD1 PHE A 100      -8.630  -2.049  -0.244  1.00  0.00           C  
ATOM    787  CD2 PHE A 100     -10.045  -3.976  -0.194  1.00  0.00           C  
ATOM    788  CE1 PHE A 100      -7.568  -2.810   0.238  1.00  0.00           C  
ATOM    789  CE2 PHE A 100      -8.988  -4.743   0.287  1.00  0.00           C  
ATOM    790  CZ  PHE A 100      -7.750  -4.159   0.502  1.00  0.00           C  
ATOM    791  N   ARG A 101     -12.751   0.902  -0.459  1.00  0.00           N  
ATOM    792  CA  ARG A 101     -13.645   1.821  -1.157  1.00  0.00           C  
ATOM    793  C   ARG A 101     -12.928   3.120  -1.510  1.00  0.00           C  
ATOM    794  CB  ARG A 101     -14.881   2.119  -0.306  1.00  0.00           C  
ATOM    795  O   ARG A 101     -11.827   3.380  -1.021  1.00  0.00           O  
ATOM    796  CG  ARG A 101     -14.578   2.881   0.975  1.00  0.00           C  
ATOM    797  CD  ARG A 101     -15.842   3.451   1.604  1.00  0.00           C  
ATOM    798  NE  ARG A 101     -15.560   4.110   2.876  1.00  0.00           N  
ATOM    799  NH1 ARG A 101     -14.752   6.055   1.928  1.00  0.00           N  
ATOM    800  NH2 ARG A 101     -14.833   5.834   4.208  1.00  0.00           N  
ATOM    801  CZ  ARG A 101     -15.049   5.331   3.001  1.00  0.00           C  
ATOM    802  N   GLU A 102     -13.586   3.875  -2.330  1.00  0.00           N  
ATOM    803  CA  GLU A 102     -13.034   5.178  -2.687  1.00  0.00           C  
ATOM    804  C   GLU A 102     -13.163   6.167  -1.532  1.00  0.00           C  
ATOM    805  CB  GLU A 102     -13.728   5.733  -3.934  1.00  0.00           C  
ATOM    806  O   GLU A 102     -14.100   6.081  -0.735  1.00  0.00           O  
ATOM    807  CG  GLU A 102     -13.373   4.993  -5.215  1.00  0.00           C  
ATOM    808  CD  GLU A 102     -13.961   5.636  -6.462  1.00  0.00           C  
ATOM    809  OE1 GLU A 102     -13.185   6.111  -7.322  1.00  0.00           O  
ATOM    810  OE2 GLU A 102     -15.206   5.666  -6.578  1.00  0.00           O  
ATOM    811  N   PRO A 103     -12.179   7.164  -1.518  1.00  0.00           N  
ATOM    812  CA  PRO A 103     -12.294   8.190  -0.479  1.00  0.00           C  
ATOM    813  C   PRO A 103     -13.408   9.196  -0.764  1.00  0.00           C  
ATOM    814  CB  PRO A 103     -10.924   8.872  -0.503  1.00  0.00           C  
ATOM    815  O   PRO A 103     -13.834   9.342  -1.912  1.00  0.00           O  
ATOM    816  CG  PRO A 103     -10.448   8.724  -1.912  1.00  0.00           C  
ATOM    817  CD  PRO A 103     -10.948   7.414  -2.449  1.00  0.00           C  
ATOM    818  N   VAL A 104     -13.839   9.844   0.284  1.00  0.00           N  
ATOM    819  CA  VAL A 104     -14.789  10.950   0.214  1.00  0.00           C  
ATOM    820  C   VAL A 104     -14.067  12.269   0.481  1.00  0.00           C  
ATOM    821  CB  VAL A 104     -15.949  10.765   1.217  1.00  0.00           C  
ATOM    822  O   VAL A 104     -13.246  12.360   1.397  1.00  0.00           O  
ATOM    823  CG1 VAL A 104     -16.924  11.939   1.138  1.00  0.00           C  
ATOM    824  CG2 VAL A 104     -16.675   9.446   0.955  1.00  0.00           C  
ATOM    825  N   VAL A 105     -14.355  13.286  -0.358  1.00  0.00           N  
ATOM    826  CA  VAL A 105     -13.715  14.590  -0.211  1.00  0.00           C  
ATOM    827  C   VAL A 105     -13.925  15.111   1.209  1.00  0.00           C  
ATOM    828  CB  VAL A 105     -14.258  15.608  -1.239  1.00  0.00           C  
ATOM    829  O   VAL A 105     -15.055  15.151   1.701  1.00  0.00           O  
ATOM    830  CG1 VAL A 105     -13.660  16.992  -0.996  1.00  0.00           C  
ATOM    831  CG2 VAL A 105     -13.964  15.137  -2.662  1.00  0.00           C  
ATOM    832  N   GLY A 106     -12.794  15.461   1.876  1.00  0.00           N  
ATOM    833  CA  GLY A 106     -12.859  16.057   3.202  1.00  0.00           C  
ATOM    834  C   GLY A 106     -12.947  15.028   4.314  1.00  0.00           C  
ATOM    835  O   GLY A 106     -13.170  15.379   5.474  1.00  0.00           O  
ATOM    836  N   GLU A 107     -12.812  13.741   3.954  1.00  0.00           N  
ATOM    837  CA  GLU A 107     -12.886  12.698   4.973  1.00  0.00           C  
ATOM    838  C   GLU A 107     -11.574  12.584   5.743  1.00  0.00           C  
ATOM    839  CB  GLU A 107     -13.242  11.351   4.338  1.00  0.00           C  
ATOM    840  O   GLU A 107     -10.510  12.921   5.220  1.00  0.00           O  
ATOM    841  CG  GLU A 107     -12.136  10.769   3.470  1.00  0.00           C  
ATOM    842  CD  GLU A 107     -12.471   9.393   2.915  1.00  0.00           C  
ATOM    843  OE1 GLU A 107     -11.885   8.997   1.882  1.00  0.00           O  
ATOM    844  OE2 GLU A 107     -13.325   8.706   3.518  1.00  0.00           O  
ATOM    845  N   ARG A 108     -11.714  12.168   7.050  1.00  0.00           N  
ATOM    846  CA  ARG A 108     -10.540  11.972   7.895  1.00  0.00           C  
ATOM    847  C   ARG A 108      -9.961  10.573   7.712  1.00  0.00           C  
ATOM    848  CB  ARG A 108     -10.891  12.206   9.366  1.00  0.00           C  
ATOM    849  O   ARG A 108     -10.694   9.582   7.754  1.00  0.00           O  
ATOM    850  CG  ARG A 108     -11.258  13.645   9.691  1.00  0.00           C  
ATOM    851  CD  ARG A 108     -11.576  13.827  11.168  1.00  0.00           C  
ATOM    852  NE  ARG A 108     -10.363  13.856  11.981  1.00  0.00           N  
ATOM    853  NH1 ARG A 108     -11.451  14.360  13.956  1.00  0.00           N  
ATOM    854  NH2 ARG A 108      -9.173  14.110  13.928  1.00  0.00           N  
ATOM    855  CZ  ARG A 108     -10.332  14.109  13.286  1.00  0.00           C  
ATOM    856  N   ILE A 109      -8.666  10.545   7.543  1.00  0.00           N  
ATOM    857  CA  ILE A 109      -8.010   9.265   7.302  1.00  0.00           C  
ATOM    858  C   ILE A 109      -6.808   9.117   8.233  1.00  0.00           C  
ATOM    859  CB  ILE A 109      -7.567   9.126   5.828  1.00  0.00           C  
ATOM    860  O   ILE A 109      -6.323  10.104   8.791  1.00  0.00           O  
ATOM    861  CG1 ILE A 109      -6.620  10.269   5.445  1.00  0.00           C  
ATOM    862  CG2 ILE A 109      -8.784   9.087   4.900  1.00  0.00           C  
ATOM    863  CD1 ILE A 109      -5.954  10.092   4.087  1.00  0.00           C  
ATOM    864  N   VAL A 110      -6.448   7.879   8.437  1.00  0.00           N  
ATOM    865  CA  VAL A 110      -5.220   7.573   9.164  1.00  0.00           C  
ATOM    866  C   VAL A 110      -4.329   6.668   8.315  1.00  0.00           C  
ATOM    867  CB  VAL A 110      -5.518   6.904  10.524  1.00  0.00           C  
ATOM    868  O   VAL A 110      -4.816   5.961   7.430  1.00  0.00           O  
ATOM    869  CG1 VAL A 110      -6.289   7.856  11.437  1.00  0.00           C  
ATOM    870  CG2 VAL A 110      -6.296   5.605  10.321  1.00  0.00           C  
ATOM    871  N   LEU A 111      -3.062   6.777   8.570  1.00  0.00           N  
ATOM    872  CA  LEU A 111      -2.079   5.878   7.975  1.00  0.00           C  
ATOM    873  C   LEU A 111      -1.736   4.738   8.928  1.00  0.00           C  
ATOM    874  CB  LEU A 111      -0.808   6.646   7.602  1.00  0.00           C  
ATOM    875  O   LEU A 111      -1.365   4.976  10.079  1.00  0.00           O  
ATOM    876  CG  LEU A 111       0.264   5.857   6.848  1.00  0.00           C  
ATOM    877  CD1 LEU A 111      -0.119   5.714   5.378  1.00  0.00           C  
ATOM    878  CD2 LEU A 111       1.624   6.533   6.988  1.00  0.00           C  
ATOM    879  N   VAL A 112      -1.955   3.552   8.431  1.00  0.00           N  
ATOM    880  CA  VAL A 112      -1.683   2.385   9.263  1.00  0.00           C  
ATOM    881  C   VAL A 112      -0.414   1.688   8.778  1.00  0.00           C  
ATOM    882  CB  VAL A 112      -2.870   1.395   9.258  1.00  0.00           C  
ATOM    883  O   VAL A 112      -0.279   1.386   7.590  1.00  0.00           O  
ATOM    884  CG1 VAL A 112      -2.601   0.226  10.204  1.00  0.00           C  
ATOM    885  CG2 VAL A 112      -4.163   2.112   9.643  1.00  0.00           C  
ATOM    886  N   THR A 113       0.534   1.478   9.696  1.00  0.00           N  
ATOM    887  CA  THR A 113       1.793   0.811   9.384  1.00  0.00           C  
ATOM    888  C   THR A 113       2.122  -0.244  10.436  1.00  0.00           C  
ATOM    889  CB  THR A 113       2.951   1.821   9.286  1.00  0.00           C  
ATOM    890  O   THR A 113       1.356  -0.446  11.381  1.00  0.00           O  
ATOM    891  CG2 THR A 113       2.659   2.894   8.243  1.00  0.00           C  
ATOM    892  OG1 THR A 113       3.139   2.448  10.561  1.00  0.00           O  
ATOM    893  N   ARG A 114       3.137  -0.940  10.077  1.00  0.00           N  
ATOM    894  CA  ARG A 114       3.602  -1.972  10.998  1.00  0.00           C  
ATOM    895  C   ARG A 114       5.108  -1.872  11.218  1.00  0.00           C  
ATOM    896  CB  ARG A 114       3.241  -3.364  10.474  1.00  0.00           C  
ATOM    897  O   ARG A 114       5.861  -1.603  10.280  1.00  0.00           O  
ATOM    898  CG  ARG A 114       3.524  -4.486  11.460  1.00  0.00           C  
ATOM    899  CD  ARG A 114       2.747  -5.749  11.116  1.00  0.00           C  
ATOM    900  NE  ARG A 114       2.889  -6.768  12.151  1.00  0.00           N  
ATOM    901  NH1 ARG A 114       0.732  -7.569  11.949  1.00  0.00           N  
ATOM    902  NH2 ARG A 114       2.166  -8.499  13.477  1.00  0.00           N  
ATOM    903  CZ  ARG A 114       1.929  -7.610  12.523  1.00  0.00           C  
ATOM    904  N   ASN A 115       5.425  -2.061  12.496  1.00  0.00           N  
ATOM    905  CA  ASN A 115       6.838  -2.144  12.848  1.00  0.00           C  
ATOM    906  C   ASN A 115       7.324  -3.590  12.879  1.00  0.00           C  
ATOM    907  CB  ASN A 115       7.097  -1.469  14.196  1.00  0.00           C  
ATOM    908  O   ASN A 115       6.908  -4.372  13.736  1.00  0.00           O  
ATOM    909  CG  ASN A 115       8.574  -1.305  14.494  1.00  0.00           C  
ATOM    910  ND2 ASN A 115       8.895  -0.978  15.740  1.00  0.00           N  
ATOM    911  OD1 ASN A 115       9.420  -1.470  13.611  1.00  0.00           O  
ATOM    912  N   PHE A 116       8.217  -3.929  11.895  1.00  0.00           N  
ATOM    913  CA  PHE A 116       8.703  -5.302  11.817  1.00  0.00           C  
ATOM    914  C   PHE A 116       9.947  -5.485  12.678  1.00  0.00           C  
ATOM    915  CB  PHE A 116       9.008  -5.684  10.365  1.00  0.00           C  
ATOM    916  O   PHE A 116      11.058  -5.169  12.247  1.00  0.00           O  
ATOM    917  CG  PHE A 116       7.781  -5.829   9.505  1.00  0.00           C  
ATOM    918  CD1 PHE A 116       7.030  -6.998   9.533  1.00  0.00           C  
ATOM    919  CD2 PHE A 116       7.379  -4.796   8.669  1.00  0.00           C  
ATOM    920  CE1 PHE A 116       5.895  -7.135   8.738  1.00  0.00           C  
ATOM    921  CE2 PHE A 116       6.245  -4.925   7.872  1.00  0.00           C  
ATOM    922  CZ  PHE A 116       5.505  -6.096   7.907  1.00  0.00           C  
ATOM    923  N   GLN A 117       9.847  -5.513  14.040  1.00  0.00           N  
ATOM    924  CA  GLN A 117      10.919  -5.788  14.991  1.00  0.00           C  
ATOM    925  C   GLN A 117      10.914  -7.254  15.416  1.00  0.00           C  
ATOM    926  CB  GLN A 117      10.793  -4.885  16.219  1.00  0.00           C  
ATOM    927  O   GLN A 117       9.858  -7.889  15.461  1.00  0.00           O  
ATOM    928  CG  GLN A 117      11.029  -3.410  15.925  1.00  0.00           C  
ATOM    929  CD  GLN A 117      10.886  -2.536  17.156  1.00  0.00           C  
ATOM    930  NE2 GLN A 117      10.971  -1.224  16.965  1.00  0.00           N  
ATOM    931  OE1 GLN A 117      10.699  -3.035  18.270  1.00  0.00           O  
ATOM    932  N   THR A 118      12.093  -7.722  15.571  1.00  0.00           N  
ATOM    933  CA  THR A 118      12.310  -9.099  16.002  1.00  0.00           C  
ATOM    934  C   THR A 118      11.670  -9.345  17.365  1.00  0.00           C  
ATOM    935  CB  THR A 118      13.811  -9.434  16.068  1.00  0.00           C  
ATOM    936  O   THR A 118      11.795  -8.522  18.274  1.00  0.00           O  
ATOM    937  CG2 THR A 118      14.050 -10.928  15.877  1.00  0.00           C  
ATOM    938  OG1 THR A 118      14.501  -8.716  15.038  1.00  0.00           O  
ATOM    939  N   LYS A 119      10.455 -10.038  17.444  1.00  0.00           N  
ATOM    940  CA  LYS A 119       9.856 -10.582  18.659  1.00  0.00           C  
ATOM    941  C   LYS A 119       8.639  -9.767  19.084  1.00  0.00           C  
ATOM    942  CB  LYS A 119      10.883 -10.622  19.792  1.00  0.00           C  
ATOM    943  O   LYS A 119       7.806 -10.243  19.859  1.00  0.00           O  
ATOM    944  CG  LYS A 119      12.004 -11.628  19.577  1.00  0.00           C  
ATOM    945  CD  LYS A 119      12.912 -11.722  20.796  1.00  0.00           C  
ATOM    946  CE  LYS A 119      14.053 -12.704  20.570  1.00  0.00           C  
ATOM    947  NZ  LYS A 119      14.963 -12.779  21.752  1.00  0.00           N  
ATOM    948  N   SER A 120       8.587  -8.528  18.556  1.00  0.00           N  
ATOM    949  CA  SER A 120       7.412  -7.780  18.992  1.00  0.00           C  
ATOM    950  C   SER A 120       6.899  -6.864  17.886  1.00  0.00           C  
ATOM    951  CB  SER A 120       7.734  -6.956  20.239  1.00  0.00           C  
ATOM    952  O   SER A 120       7.148  -5.657  17.907  1.00  0.00           O  
ATOM    953  OG  SER A 120       6.552  -6.410  20.800  1.00  0.00           O  
ATOM    954  N   PRO A 121       6.279  -7.538  16.898  1.00  0.00           N  
ATOM    955  CA  PRO A 121       5.698  -6.627  15.909  1.00  0.00           C  
ATOM    956  C   PRO A 121       4.588  -5.755  16.492  1.00  0.00           C  
ATOM    957  CB  PRO A 121       5.145  -7.573  14.840  1.00  0.00           C  
ATOM    958  O   PRO A 121       3.853  -6.196  17.379  1.00  0.00           O  
ATOM    959  CG  PRO A 121       4.918  -8.866  15.555  1.00  0.00           C  
ATOM    960  CD  PRO A 121       5.870  -8.944  16.714  1.00  0.00           C  
ATOM    961  N   SER A 122       4.707  -4.486  16.296  1.00  0.00           N  
ATOM    962  CA  SER A 122       3.686  -3.567  16.789  1.00  0.00           C  
ATOM    963  C   SER A 122       3.054  -2.778  15.647  1.00  0.00           C  
ATOM    964  CB  SER A 122       4.282  -2.604  17.816  1.00  0.00           C  
ATOM    965  O   SER A 122       3.664  -2.614  14.587  1.00  0.00           O  
ATOM    966  OG  SER A 122       5.277  -1.788  17.223  1.00  0.00           O  
ATOM    967  N   SER A 123       1.794  -2.456  15.875  1.00  0.00           N  
ATOM    968  CA  SER A 123       1.059  -1.621  14.930  1.00  0.00           C  
ATOM    969  C   SER A 123       1.277  -0.139  15.216  1.00  0.00           C  
ATOM    970  CB  SER A 123      -0.435  -1.943  14.979  1.00  0.00           C  
ATOM    971  O   SER A 123       1.381   0.266  16.376  1.00  0.00           O  
ATOM    972  OG  SER A 123      -0.660  -3.323  14.743  1.00  0.00           O  
ATOM    973  N   MET A 124       1.489   0.588  14.118  1.00  0.00           N  
ATOM    974  CA  MET A 124       1.636   2.038  14.218  1.00  0.00           C  
ATOM    975  C   MET A 124       0.545   2.750  13.425  1.00  0.00           C  
ATOM    976  CB  MET A 124       3.015   2.474  13.720  1.00  0.00           C  
ATOM    977  O   MET A 124       0.303   2.423  12.262  1.00  0.00           O  
ATOM    978  CG  MET A 124       4.168   1.900  14.526  1.00  0.00           C  
ATOM    979  SD  MET A 124       5.800   2.512  13.952  1.00  0.00           S  
ATOM    980  CE  MET A 124       5.855   1.774  12.296  1.00  0.00           C  
ATOM    981  N   VAL A 125      -0.106   3.669  14.083  1.00  0.00           N  
ATOM    982  CA  VAL A 125      -1.163   4.433  13.429  1.00  0.00           C  
ATOM    983  C   VAL A 125      -0.866   5.927  13.541  1.00  0.00           C  
ATOM    984  CB  VAL A 125      -2.549   4.118  14.035  1.00  0.00           C  
ATOM    985  O   VAL A 125      -0.482   6.412  14.607  1.00  0.00           O  
ATOM    986  CG1 VAL A 125      -3.649   4.869  13.287  1.00  0.00           C  
ATOM    987  CG2 VAL A 125      -2.813   2.614  14.010  1.00  0.00           C  
ATOM    988  N   SER A 126      -0.961   6.596  12.553  1.00  0.00           N  
ATOM    989  CA  SER A 126      -0.706   8.033  12.548  1.00  0.00           C  
ATOM    990  C   SER A 126      -1.844   8.799  13.214  1.00  0.00           C  
ATOM    991  CB  SER A 126      -0.510   8.537  11.118  1.00  0.00           C  
ATOM    992  O   SER A 126      -2.877   8.217  13.552  1.00  0.00           O  
ATOM    993  OG  SER A 126      -1.745   8.577  10.424  1.00  0.00           O  
ATOM    994  N   ASP A 127      -1.618  10.126  13.340  1.00  0.00           N  
ATOM    995  CA  ASP A 127      -2.730  11.039  13.586  1.00  0.00           C  
ATOM    996  C   ASP A 127      -3.624  11.161  12.354  1.00  0.00           C  
ATOM    997  CB  ASP A 127      -2.211  12.419  13.998  1.00  0.00           C  
ATOM    998  O   ASP A 127      -3.265  10.693  11.271  1.00  0.00           O  
ATOM    999  CG  ASP A 127      -3.109  13.113  15.007  1.00  0.00           C  
ATOM   1000  OD1 ASP A 127      -4.304  12.760  15.104  1.00  0.00           O  
ATOM   1001  OD2 ASP A 127      -2.618  14.024  15.708  1.00  0.00           O  
ATOM   1002  N   THR A 128      -4.795  11.719  12.542  1.00  0.00           N  
ATOM   1003  CA  THR A 128      -5.730  11.830  11.427  1.00  0.00           C  
ATOM   1004  C   THR A 128      -5.344  12.988  10.511  1.00  0.00           C  
ATOM   1005  CB  THR A 128      -7.173  12.026  11.926  1.00  0.00           C  
ATOM   1006  O   THR A 128      -4.665  13.924  10.938  1.00  0.00           O  
ATOM   1007  CG2 THR A 128      -7.607  10.871  12.823  1.00  0.00           C  
ATOM   1008  OG1 THR A 128      -7.254  13.249  12.669  1.00  0.00           O  
ATOM   1009  N   SER A 129      -5.730  12.869   9.256  1.00  0.00           N  
ATOM   1010  CA  SER A 129      -5.587  13.913   8.246  1.00  0.00           C  
ATOM   1011  C   SER A 129      -6.814  13.981   7.343  1.00  0.00           C  
ATOM   1012  CB  SER A 129      -4.335  13.674   7.401  1.00  0.00           C  
ATOM   1013  O   SER A 129      -7.460  12.963   7.087  1.00  0.00           O  
ATOM   1014  OG  SER A 129      -4.181  14.695   6.430  1.00  0.00           O  
ATOM   1015  N   THR A 130      -7.114  15.144   6.988  1.00  0.00           N  
ATOM   1016  CA  THR A 130      -8.160  15.300   5.982  1.00  0.00           C  
ATOM   1017  C   THR A 130      -7.601  15.068   4.581  1.00  0.00           C  
ATOM   1018  CB  THR A 130      -8.802  16.698   6.057  1.00  0.00           C  
ATOM   1019  O   THR A 130      -6.454  15.419   4.298  1.00  0.00           O  
ATOM   1020  CG2 THR A 130     -10.003  16.801   5.123  1.00  0.00           C  
ATOM   1021  OG1 THR A 130      -9.233  16.948   7.401  1.00  0.00           O  
ATOM   1022  N   THR A 131      -8.426  14.421   3.750  1.00  0.00           N  
ATOM   1023  CA  THR A 131      -7.915  14.101   2.423  1.00  0.00           C  
ATOM   1024  C   THR A 131      -8.764  14.762   1.341  1.00  0.00           C  
ATOM   1025  CB  THR A 131      -7.877  12.579   2.191  1.00  0.00           C  
ATOM   1026  O   THR A 131      -9.972  14.937   1.514  1.00  0.00           O  
ATOM   1027  CG2 THR A 131      -9.284  11.989   2.179  1.00  0.00           C  
ATOM   1028  OG1 THR A 131      -7.247  12.308   0.932  1.00  0.00           O  
ATOM   1029  N   PHE A 132      -8.084  15.176   0.208  1.00  0.00           N  
ATOM   1030  CA  PHE A 132      -8.703  15.835  -0.936  1.00  0.00           C  
ATOM   1031  C   PHE A 132      -8.094  15.338  -2.242  1.00  0.00           C  
ATOM   1032  CB  PHE A 132      -8.550  17.355  -0.830  1.00  0.00           C  
ATOM   1033  O   PHE A 132      -6.921  14.963  -2.282  1.00  0.00           O  
ATOM   1034  CG  PHE A 132      -9.284  17.959   0.337  1.00  0.00           C  
ATOM   1035  CD1 PHE A 132     -10.604  18.373   0.206  1.00  0.00           C  
ATOM   1036  CD2 PHE A 132      -8.653  18.113   1.565  1.00  0.00           C  
ATOM   1037  CE1 PHE A 132     -11.286  18.933   1.285  1.00  0.00           C  
ATOM   1038  CE2 PHE A 132      -9.328  18.671   2.647  1.00  0.00           C  
ATOM   1039  CZ  PHE A 132     -10.644  19.081   2.504  1.00  0.00           C  
ATOM   1040  N   PRO A 133      -8.971  15.287  -3.199  1.00  0.00           N  
ATOM   1041  CA  PRO A 133      -8.410  14.933  -4.505  1.00  0.00           C  
ATOM   1042  C   PRO A 133      -7.432  15.982  -5.031  1.00  0.00           C  
ATOM   1043  CB  PRO A 133      -9.645  14.839  -5.405  1.00  0.00           C  
ATOM   1044  O   PRO A 133      -7.589  17.173  -4.750  1.00  0.00           O  
ATOM   1045  CG  PRO A 133     -10.647  15.752  -4.776  1.00  0.00           C  
ATOM   1046  CD  PRO A 133     -10.432  15.744  -3.290  1.00  0.00           C  
ATOM   1047  N   SER A 134      -6.392  15.416  -5.700  1.00  0.00           N  
ATOM   1048  CA  SER A 134      -5.484  16.328  -6.390  1.00  0.00           C  
ATOM   1049  C   SER A 134      -6.076  16.803  -7.712  1.00  0.00           C  
ATOM   1050  CB  SER A 134      -4.134  15.653  -6.639  1.00  0.00           C  
ATOM   1051  O   SER A 134      -6.954  16.147  -8.277  1.00  0.00           O  
ATOM   1052  OG  SER A 134      -3.293  16.485  -7.419  1.00  0.00           O  
ATOM   1053  N   SER A 135      -5.807  18.011  -8.080  1.00  0.00           N  
ATOM   1054  CA  SER A 135      -6.334  18.616  -9.299  1.00  0.00           C  
ATOM   1055  C   SER A 135      -5.897  17.838 -10.536  1.00  0.00           C  
ATOM   1056  CB  SER A 135      -5.878  20.072  -9.416  1.00  0.00           C  
ATOM   1057  O   SER A 135      -6.612  17.807 -11.540  1.00  0.00           O  
ATOM   1058  OG  SER A 135      -4.473  20.173  -9.258  1.00  0.00           O  
ATOM   1059  N   ASP A 136      -4.885  17.014 -10.375  1.00  0.00           N  
ATOM   1060  CA  ASP A 136      -4.229  16.472 -11.562  1.00  0.00           C  
ATOM   1061  C   ASP A 136      -4.501  14.977 -11.705  1.00  0.00           C  
ATOM   1062  CB  ASP A 136      -2.722  16.730 -11.507  1.00  0.00           C  
ATOM   1063  O   ASP A 136      -3.889  14.306 -12.538  1.00  0.00           O  
ATOM   1064  CG  ASP A 136      -2.369  18.206 -11.562  1.00  0.00           C  
ATOM   1065  OD1 ASP A 136      -3.129  18.992 -12.169  1.00  0.00           O  
ATOM   1066  OD2 ASP A 136      -1.321  18.586 -10.997  1.00  0.00           O  
ATOM   1067  N   GLY A 137      -5.580  14.487 -11.118  1.00  0.00           N  
ATOM   1068  CA  GLY A 137      -5.623  13.067 -11.429  1.00  0.00           C  
ATOM   1069  C   GLY A 137      -6.092  12.216 -10.265  1.00  0.00           C  
ATOM   1070  O   GLY A 137      -6.971  12.626  -9.503  1.00  0.00           O  
ATOM   1071  N   VAL A 138      -5.597  10.928 -10.266  1.00  0.00           N  
ATOM   1072  CA  VAL A 138      -6.072   9.828  -9.434  1.00  0.00           C  
ATOM   1073  C   VAL A 138      -5.436   9.915  -8.049  1.00  0.00           C  
ATOM   1074  CB  VAL A 138      -5.764   8.456 -10.076  1.00  0.00           C  
ATOM   1075  O   VAL A 138      -5.761   9.126  -7.159  1.00  0.00           O  
ATOM   1076  CG1 VAL A 138      -6.409   7.327  -9.274  1.00  0.00           C  
ATOM   1077  CG2 VAL A 138      -6.243   8.427 -11.527  1.00  0.00           C  
ATOM   1078  N   PHE A 139      -4.635  10.934  -7.888  1.00  0.00           N  
ATOM   1079  CA  PHE A 139      -3.979  11.043  -6.591  1.00  0.00           C  
ATOM   1080  C   PHE A 139      -4.807  11.894  -5.635  1.00  0.00           C  
ATOM   1081  CB  PHE A 139      -2.577  11.641  -6.744  1.00  0.00           C  
ATOM   1082  O   PHE A 139      -5.558  12.770  -6.068  1.00  0.00           O  
ATOM   1083  CG  PHE A 139      -1.582  10.701  -7.371  1.00  0.00           C  
ATOM   1084  CD1 PHE A 139      -1.176   9.552  -6.705  1.00  0.00           C  
ATOM   1085  CD2 PHE A 139      -1.054  10.968  -8.628  1.00  0.00           C  
ATOM   1086  CE1 PHE A 139      -0.255   8.680  -7.283  1.00  0.00           C  
ATOM   1087  CE2 PHE A 139      -0.134  10.102  -9.212  1.00  0.00           C  
ATOM   1088  CZ  PHE A 139       0.265   8.960  -8.537  1.00  0.00           C  
ATOM   1089  N   TRP A 140      -4.692  11.524  -4.419  1.00  0.00           N  
ATOM   1090  CA  TRP A 140      -5.299  12.264  -3.317  1.00  0.00           C  
ATOM   1091  C   TRP A 140      -4.235  12.768  -2.348  1.00  0.00           C  
ATOM   1092  CB  TRP A 140      -6.311  11.388  -2.574  1.00  0.00           C  
ATOM   1093  O   TRP A 140      -3.171  12.161  -2.214  1.00  0.00           O  
ATOM   1094  CG  TRP A 140      -7.593  11.171  -3.320  1.00  0.00           C  
ATOM   1095  CD1 TRP A 140      -7.753  10.525  -4.514  1.00  0.00           C  
ATOM   1096  CD2 TRP A 140      -8.897  11.606  -2.921  1.00  0.00           C  
ATOM   1097  CE2 TRP A 140      -9.801  11.188  -3.923  1.00  0.00           C  
ATOM   1098  CE3 TRP A 140      -9.389  12.308  -1.813  1.00  0.00           C  
ATOM   1099  NE1 TRP A 140      -9.078  10.532  -4.882  1.00  0.00           N  
ATOM   1100  CH2 TRP A 140     -11.626  12.138  -2.754  1.00  0.00           C  
ATOM   1101  CZ2 TRP A 140     -11.171  11.450  -3.849  1.00  0.00           C  
ATOM   1102  CZ3 TRP A 140     -10.753  12.568  -1.741  1.00  0.00           C  
ATOM   1103  N   LYS A 141      -4.553  13.867  -1.790  1.00  0.00           N  
ATOM   1104  CA  LYS A 141      -3.592  14.487  -0.883  1.00  0.00           C  
ATOM   1105  C   LYS A 141      -3.922  14.164   0.572  1.00  0.00           C  
ATOM   1106  CB  LYS A 141      -3.559  16.002  -1.089  1.00  0.00           C  
ATOM   1107  O   LYS A 141      -5.088  13.971   0.921  1.00  0.00           O  
ATOM   1108  CG  LYS A 141      -3.141  16.427  -2.489  1.00  0.00           C  
ATOM   1109  CD  LYS A 141      -3.189  17.941  -2.650  1.00  0.00           C  
ATOM   1110  CE  LYS A 141      -2.857  18.363  -4.075  1.00  0.00           C  
ATOM   1111  NZ  LYS A 141      -2.980  19.840  -4.259  1.00  0.00           N  
ATOM   1112  N   HIS A 142      -2.870  14.111   1.357  1.00  0.00           N  
ATOM   1113  CA  HIS A 142      -2.957  14.061   2.812  1.00  0.00           C  
ATOM   1114  C   HIS A 142      -1.754  14.738   3.460  1.00  0.00           C  
ATOM   1115  CB  HIS A 142      -3.065  12.612   3.293  1.00  0.00           C  
ATOM   1116  O   HIS A 142      -0.769  15.043   2.784  1.00  0.00           O  
ATOM   1117  CG  HIS A 142      -1.828  11.807   3.054  1.00  0.00           C  
ATOM   1118  CD2 HIS A 142      -1.458  11.035   2.006  1.00  0.00           C  
ATOM   1119  ND1 HIS A 142      -0.798  11.738   3.968  1.00  0.00           N  
ATOM   1120  CE1 HIS A 142       0.155  10.955   3.489  1.00  0.00           C  
ATOM   1121  NE2 HIS A 142      -0.221  10.516   2.300  1.00  0.00           N  
ATOM   1122  N   TRP A 143      -1.777  14.972   4.776  1.00  0.00           N  
ATOM   1123  CA  TRP A 143      -0.752  15.777   5.433  1.00  0.00           C  
ATOM   1124  C   TRP A 143      -0.078  14.992   6.553  1.00  0.00           C  
ATOM   1125  CB  TRP A 143      -1.358  17.068   5.991  1.00  0.00           C  
ATOM   1126  O   TRP A 143       0.502  15.579   7.469  1.00  0.00           O  
ATOM   1127  CG  TRP A 143      -1.638  18.109   4.949  1.00  0.00           C  
ATOM   1128  CD1 TRP A 143      -0.820  19.138   4.571  1.00  0.00           C  
ATOM   1129  CD2 TRP A 143      -2.822  18.225   4.153  1.00  0.00           C  
ATOM   1130  CE2 TRP A 143      -2.652  19.348   3.313  1.00  0.00           C  
ATOM   1131  CE3 TRP A 143      -4.010  17.487   4.069  1.00  0.00           C  
ATOM   1132  NE1 TRP A 143      -1.424  19.886   3.588  1.00  0.00           N  
ATOM   1133  CH2 TRP A 143      -4.782  19.011   2.336  1.00  0.00           C  
ATOM   1134  CZ2 TRP A 143      -3.629  19.750   2.399  1.00  0.00           C  
ATOM   1135  CZ3 TRP A 143      -4.980  17.889   3.158  1.00  0.00           C  
ATOM   1136  N   ILE A 144      -0.240  13.703   6.420  1.00  0.00           N  
ATOM   1137  CA  ILE A 144       0.421  12.832   7.386  1.00  0.00           C  
ATOM   1138  C   ILE A 144       1.921  12.791   7.102  1.00  0.00           C  
ATOM   1139  CB  ILE A 144      -0.169  11.404   7.357  1.00  0.00           C  
ATOM   1140  O   ILE A 144       2.337  12.614   5.955  1.00  0.00           O  
ATOM   1141  CG1 ILE A 144      -1.656  11.433   7.728  1.00  0.00           C  
ATOM   1142  CG2 ILE A 144       0.612  10.478   8.294  1.00  0.00           C  
ATOM   1143  CD1 ILE A 144      -2.393  10.134   7.433  1.00  0.00           C  
ATOM   1144  N   GLN A 145       2.720  13.008   8.201  1.00  0.00           N  
ATOM   1145  CA  GLN A 145       4.171  12.936   8.066  1.00  0.00           C  
ATOM   1146  C   GLN A 145       4.621  11.520   7.719  1.00  0.00           C  
ATOM   1147  CB  GLN A 145       4.854  13.405   9.352  1.00  0.00           C  
ATOM   1148  O   GLN A 145       4.229  10.558   8.383  1.00  0.00           O  
ATOM   1149  CG  GLN A 145       4.694  14.894   9.625  1.00  0.00           C  
ATOM   1150  CD  GLN A 145       5.377  15.332  10.907  1.00  0.00           C  
ATOM   1151  NE2 GLN A 145       5.578  16.637  11.056  1.00  0.00           N  
ATOM   1152  OE1 GLN A 145       5.720  14.504  11.757  1.00  0.00           O  
ATOM   1153  N   THR A 146       5.376  11.409   6.615  1.00  0.00           N  
ATOM   1154  CA  THR A 146       5.872  10.101   6.200  1.00  0.00           C  
ATOM   1155  C   THR A 146       7.371  10.154   5.923  1.00  0.00           C  
ATOM   1156  CB  THR A 146       5.133   9.596   4.946  1.00  0.00           C  
ATOM   1157  O   THR A 146       7.948  11.237   5.801  1.00  0.00           O  
ATOM   1158  CG2 THR A 146       3.629   9.523   5.186  1.00  0.00           C  
ATOM   1159  OG1 THR A 146       5.389  10.490   3.856  1.00  0.00           O  
ATOM   1160  N   LYS A 147       8.020   9.079   6.030  1.00  0.00           N  
ATOM   1161  CA  LYS A 147       9.425   8.912   5.672  1.00  0.00           C  
ATOM   1162  C   LYS A 147       9.575   8.056   4.418  1.00  0.00           C  
ATOM   1163  CB  LYS A 147      10.204   8.286   6.830  1.00  0.00           C  
ATOM   1164  O   LYS A 147       8.631   7.377   4.007  1.00  0.00           O  
ATOM   1165  CG  LYS A 147      10.219   9.132   8.095  1.00  0.00           C  
ATOM   1166  CD  LYS A 147      11.004   8.455   9.211  1.00  0.00           C  
ATOM   1167  CE  LYS A 147      11.003   9.292  10.483  1.00  0.00           C  
ATOM   1168  NZ  LYS A 147      11.742   8.615  11.591  1.00  0.00           N  
ATOM   1169  N   ASP A 148      10.767   8.235   3.859  1.00  0.00           N  
ATOM   1170  CA  ASP A 148      11.075   7.359   2.733  1.00  0.00           C  
ATOM   1171  C   ASP A 148      10.884   5.892   3.110  1.00  0.00           C  
ATOM   1172  CB  ASP A 148      12.507   7.595   2.246  1.00  0.00           C  
ATOM   1173  O   ASP A 148      11.320   5.459   4.179  1.00  0.00           O  
ATOM   1174  CG  ASP A 148      12.686   8.938   1.560  1.00  0.00           C  
ATOM   1175  OD1 ASP A 148      11.685   9.521   1.089  1.00  0.00           O  
ATOM   1176  OD2 ASP A 148      13.839   9.416   1.487  1.00  0.00           O  
ATOM   1177  N   GLY A 149      10.134   5.182   2.314  1.00  0.00           N  
ATOM   1178  CA  GLY A 149       9.946   3.762   2.565  1.00  0.00           C  
ATOM   1179  C   GLY A 149       8.555   3.424   3.069  1.00  0.00           C  
ATOM   1180  O   GLY A 149       8.216   2.250   3.232  1.00  0.00           O  
ATOM   1181  N   GLN A 150       7.756   4.413   3.293  1.00  0.00           N  
ATOM   1182  CA  GLN A 150       6.427   4.162   3.842  1.00  0.00           C  
ATOM   1183  C   GLN A 150       5.388   4.036   2.731  1.00  0.00           C  
ATOM   1184  CB  GLN A 150       6.027   5.275   4.812  1.00  0.00           C  
ATOM   1185  O   GLN A 150       4.190   3.932   3.004  1.00  0.00           O  
ATOM   1186  CG  GLN A 150       6.800   5.255   6.124  1.00  0.00           C  
ATOM   1187  CD  GLN A 150       6.386   6.369   7.066  1.00  0.00           C  
ATOM   1188  NE2 GLN A 150       6.375   6.077   8.362  1.00  0.00           N  
ATOM   1189  OE1 GLN A 150       6.079   7.485   6.633  1.00  0.00           O  
ATOM   1190  N   CYS A 151       5.893   4.129   1.518  1.00  0.00           N  
ATOM   1191  CA  CYS A 151       4.991   3.869   0.402  1.00  0.00           C  
ATOM   1192  C   CYS A 151       4.357   2.488   0.524  1.00  0.00           C  
ATOM   1193  CB  CYS A 151       5.736   3.982  -0.927  1.00  0.00           C  
ATOM   1194  O   CYS A 151       4.982   1.556   1.033  1.00  0.00           O  
ATOM   1195  SG  CYS A 151       6.221   5.671  -1.348  1.00  0.00           S  
ATOM   1196  N   GLY A 152       3.110   2.469   0.124  1.00  0.00           N  
ATOM   1197  CA  GLY A 152       2.421   1.189   0.141  1.00  0.00           C  
ATOM   1198  C   GLY A 152       1.590   0.974   1.392  1.00  0.00           C  
ATOM   1199  O   GLY A 152       0.802   0.029   1.465  1.00  0.00           O  
ATOM   1200  N   SER A 153       1.757   1.900   2.362  1.00  0.00           N  
ATOM   1201  CA  SER A 153       0.974   1.785   3.588  1.00  0.00           C  
ATOM   1202  C   SER A 153      -0.483   2.171   3.353  1.00  0.00           C  
ATOM   1203  CB  SER A 153       1.571   2.661   4.690  1.00  0.00           C  
ATOM   1204  O   SER A 153      -0.769   3.107   2.603  1.00  0.00           O  
ATOM   1205  OG  SER A 153       2.897   2.261   4.989  1.00  0.00           O  
ATOM   1206  N   PRO A 154      -1.378   1.503   4.014  1.00  0.00           N  
ATOM   1207  CA  PRO A 154      -2.803   1.757   3.791  1.00  0.00           C  
ATOM   1208  C   PRO A 154      -3.278   3.059   4.432  1.00  0.00           C  
ATOM   1209  CB  PRO A 154      -3.483   0.549   4.442  1.00  0.00           C  
ATOM   1210  O   PRO A 154      -2.877   3.381   5.554  1.00  0.00           O  
ATOM   1211  CG  PRO A 154      -2.504   0.063   5.461  1.00  0.00           C  
ATOM   1212  CD  PRO A 154      -1.118   0.398   4.989  1.00  0.00           C  
ATOM   1213  N   LEU A 155      -4.033   3.764   3.695  1.00  0.00           N  
ATOM   1214  CA  LEU A 155      -4.818   4.871   4.229  1.00  0.00           C  
ATOM   1215  C   LEU A 155      -6.247   4.431   4.528  1.00  0.00           C  
ATOM   1216  CB  LEU A 155      -4.829   6.044   3.245  1.00  0.00           C  
ATOM   1217  O   LEU A 155      -6.945   3.930   3.643  1.00  0.00           O  
ATOM   1218  CG  LEU A 155      -3.569   6.911   3.210  1.00  0.00           C  
ATOM   1219  CD1 LEU A 155      -3.344   7.572   4.566  1.00  0.00           C  
ATOM   1220  CD2 LEU A 155      -2.357   6.078   2.807  1.00  0.00           C  
ATOM   1221  N   VAL A 156      -6.655   4.677   5.778  1.00  0.00           N  
ATOM   1222  CA  VAL A 156      -7.900   4.098   6.271  1.00  0.00           C  
ATOM   1223  C   VAL A 156      -8.843   5.209   6.727  1.00  0.00           C  
ATOM   1224  CB  VAL A 156      -7.646   3.106   7.428  1.00  0.00           C  
ATOM   1225  O   VAL A 156      -8.426   6.138   7.423  1.00  0.00           O  
ATOM   1226  CG1 VAL A 156      -8.957   2.483   7.903  1.00  0.00           C  
ATOM   1227  CG2 VAL A 156      -6.662   2.021   6.994  1.00  0.00           C  
ATOM   1228  N   SER A 157     -10.081   5.090   6.342  1.00  0.00           N  
ATOM   1229  CA  SER A 157     -11.105   6.030   6.785  1.00  0.00           C  
ATOM   1230  C   SER A 157     -11.407   5.859   8.270  1.00  0.00           C  
ATOM   1231  CB  SER A 157     -12.387   5.849   5.972  1.00  0.00           C  
ATOM   1232  O   SER A 157     -11.646   4.743   8.736  1.00  0.00           O  
ATOM   1233  OG  SER A 157     -13.435   6.643   6.501  1.00  0.00           O  
ATOM   1234  N   THR A 158     -11.406   6.978   8.988  1.00  0.00           N  
ATOM   1235  CA  THR A 158     -11.697   6.924  10.417  1.00  0.00           C  
ATOM   1236  C   THR A 158     -13.192   6.735  10.658  1.00  0.00           C  
ATOM   1237  CB  THR A 158     -11.217   8.201  11.133  1.00  0.00           C  
ATOM   1238  O   THR A 158     -13.607   6.368  11.759  1.00  0.00           O  
ATOM   1239  CG2 THR A 158      -9.707   8.369  11.002  1.00  0.00           C  
ATOM   1240  OG1 THR A 158     -11.866   9.339  10.553  1.00  0.00           O  
ATOM   1241  N   ARG A 159     -13.985   6.938   9.630  1.00  0.00           N  
ATOM   1242  CA  ARG A 159     -15.437   6.854   9.751  1.00  0.00           C  
ATOM   1243  C   ARG A 159     -15.903   5.402   9.755  1.00  0.00           C  
ATOM   1244  CB  ARG A 159     -16.117   7.619   8.615  1.00  0.00           C  
ATOM   1245  O   ARG A 159     -16.701   5.003  10.606  1.00  0.00           O  
ATOM   1246  CG  ARG A 159     -17.633   7.661   8.721  1.00  0.00           C  
ATOM   1247  CD  ARG A 159     -18.262   8.391   7.542  1.00  0.00           C  
ATOM   1248  NE  ARG A 159     -19.719   8.298   7.565  1.00  0.00           N  
ATOM   1249  NH1 ARG A 159     -20.024   9.341   5.526  1.00  0.00           N  
ATOM   1250  NH2 ARG A 159     -21.835   8.616   6.730  1.00  0.00           N  
ATOM   1251  CZ  ARG A 159     -20.522   8.752   6.607  1.00  0.00           C  
ATOM   1252  N   ASP A 160     -15.318   4.596   8.815  1.00  0.00           N  
ATOM   1253  CA  ASP A 160     -15.874   3.252   8.691  1.00  0.00           C  
ATOM   1254  C   ASP A 160     -14.770   2.197   8.715  1.00  0.00           C  
ATOM   1255  CB  ASP A 160     -16.694   3.126   7.406  1.00  0.00           C  
ATOM   1256  O   ASP A 160     -15.045   1.000   8.605  1.00  0.00           O  
ATOM   1257  CG  ASP A 160     -15.908   3.499   6.161  1.00  0.00           C  
ATOM   1258  OD1 ASP A 160     -14.671   3.662   6.247  1.00  0.00           O  
ATOM   1259  OD2 ASP A 160     -16.530   3.635   5.086  1.00  0.00           O  
ATOM   1260  N   GLY A 161     -13.521   2.534   8.700  1.00  0.00           N  
ATOM   1261  CA  GLY A 161     -12.420   1.589   8.795  1.00  0.00           C  
ATOM   1262  C   GLY A 161     -12.053   0.964   7.462  1.00  0.00           C  
ATOM   1263  O   GLY A 161     -11.302  -0.013   7.414  1.00  0.00           O  
ATOM   1264  N   SER A 162     -12.638   1.509   6.415  1.00  0.00           N  
ATOM   1265  CA  SER A 162     -12.353   1.000   5.077  1.00  0.00           C  
ATOM   1266  C   SER A 162     -11.030   1.545   4.549  1.00  0.00           C  
ATOM   1267  CB  SER A 162     -13.484   1.360   4.113  1.00  0.00           C  
ATOM   1268  O   SER A 162     -10.656   2.681   4.850  1.00  0.00           O  
ATOM   1269  OG  SER A 162     -14.712   0.802   4.548  1.00  0.00           O  
ATOM   1270  N   ILE A 163     -10.283   0.700   3.845  1.00  0.00           N  
ATOM   1271  CA  ILE A 163      -9.074   1.157   3.168  1.00  0.00           C  
ATOM   1272  C   ILE A 163      -9.450   1.964   1.928  1.00  0.00           C  
ATOM   1273  CB  ILE A 163      -8.161  -0.028   2.780  1.00  0.00           C  
ATOM   1274  O   ILE A 163     -10.149   1.465   1.043  1.00  0.00           O  
ATOM   1275  CG1 ILE A 163      -7.702  -0.781   4.034  1.00  0.00           C  
ATOM   1276  CG2 ILE A 163      -6.961   0.460   1.963  1.00  0.00           C  
ATOM   1277  CD1 ILE A 163      -6.961  -2.078   3.740  1.00  0.00           C  
ATOM   1278  N   VAL A 164      -8.960   3.208   1.856  1.00  0.00           N  
ATOM   1279  CA  VAL A 164      -9.394   4.089   0.777  1.00  0.00           C  
ATOM   1280  C   VAL A 164      -8.255   4.285  -0.221  1.00  0.00           C  
ATOM   1281  CB  VAL A 164      -9.870   5.456   1.317  1.00  0.00           C  
ATOM   1282  O   VAL A 164      -8.458   4.842  -1.302  1.00  0.00           O  
ATOM   1283  CG1 VAL A 164     -11.131   5.293   2.165  1.00  0.00           C  
ATOM   1284  CG2 VAL A 164      -8.761   6.125   2.127  1.00  0.00           C  
ATOM   1285  N   GLY A 165      -7.076   3.796   0.139  1.00  0.00           N  
ATOM   1286  CA  GLY A 165      -5.933   3.927  -0.750  1.00  0.00           C  
ATOM   1287  C   GLY A 165      -4.622   3.525  -0.100  1.00  0.00           C  
ATOM   1288  O   GLY A 165      -4.612   2.994   1.012  1.00  0.00           O  
ATOM   1289  N   ILE A 166      -3.578   3.601  -0.891  1.00  0.00           N  
ATOM   1290  CA  ILE A 166      -2.251   3.306  -0.363  1.00  0.00           C  
ATOM   1291  C   ILE A 166      -1.319   4.489  -0.620  1.00  0.00           C  
ATOM   1292  CB  ILE A 166      -1.667   2.019  -0.988  1.00  0.00           C  
ATOM   1293  O   ILE A 166      -1.455   5.187  -1.628  1.00  0.00           O  
ATOM   1294  CG1 ILE A 166      -1.534   2.175  -2.507  1.00  0.00           C  
ATOM   1295  CG2 ILE A 166      -2.534   0.807  -0.635  1.00  0.00           C  
ATOM   1296  CD1 ILE A 166      -0.825   1.013  -3.189  1.00  0.00           C  
ATOM   1297  N   HIS A 167      -0.515   4.745   0.392  1.00  0.00           N  
ATOM   1298  CA  HIS A 167       0.436   5.847   0.302  1.00  0.00           C  
ATOM   1299  C   HIS A 167       1.375   5.669  -0.887  1.00  0.00           C  
ATOM   1300  CB  HIS A 167       1.244   5.965   1.595  1.00  0.00           C  
ATOM   1301  O   HIS A 167       1.913   4.580  -1.101  1.00  0.00           O  
ATOM   1302  CG  HIS A 167       2.282   7.040   1.559  1.00  0.00           C  
ATOM   1303  CD2 HIS A 167       3.634   6.971   1.529  1.00  0.00           C  
ATOM   1304  ND1 HIS A 167       1.965   8.381   1.553  1.00  0.00           N  
ATOM   1305  CE1 HIS A 167       3.080   9.092   1.519  1.00  0.00           C  
ATOM   1306  NE2 HIS A 167       4.107   8.260   1.504  1.00  0.00           N  
ATOM   1307  N   SER A 168       1.701   6.684  -1.734  1.00  0.00           N  
ATOM   1308  CA  SER A 168       2.490   6.586  -2.957  1.00  0.00           C  
ATOM   1309  C   SER A 168       3.715   7.493  -2.899  1.00  0.00           C  
ATOM   1310  CB  SER A 168       1.638   6.945  -4.176  1.00  0.00           C  
ATOM   1311  O   SER A 168       4.839   7.043  -3.134  1.00  0.00           O  
ATOM   1312  OG  SER A 168       0.642   5.962  -4.400  1.00  0.00           O  
ATOM   1313  N   ALA A 169       3.586   8.698  -2.755  1.00  0.00           N  
ATOM   1314  CA  ALA A 169       4.733   9.591  -2.895  1.00  0.00           C  
ATOM   1315  C   ALA A 169       4.598  10.806  -1.981  1.00  0.00           C  
ATOM   1316  CB  ALA A 169       4.888  10.036  -4.347  1.00  0.00           C  
ATOM   1317  O   ALA A 169       3.526  11.053  -1.422  1.00  0.00           O  
ATOM   1318  N   SER A 170       5.819  11.320  -1.773  1.00  0.00           N  
ATOM   1319  CA  SER A 170       5.947  12.619  -1.120  1.00  0.00           C  
ATOM   1320  C   SER A 170       6.533  13.659  -2.069  1.00  0.00           C  
ATOM   1321  CB  SER A 170       6.822  12.507   0.129  1.00  0.00           C  
ATOM   1322  O   SER A 170       7.224  13.312  -3.030  1.00  0.00           O  
ATOM   1323  OG  SER A 170       8.160  12.195  -0.219  1.00  0.00           O  
ATOM   1324  N   ASN A 171       5.834  14.742  -2.268  1.00  0.00           N  
ATOM   1325  CA  ASN A 171       6.432  15.862  -2.988  1.00  0.00           C  
ATOM   1326  C   ASN A 171       7.602  16.464  -2.215  1.00  0.00           C  
ATOM   1327  CB  ASN A 171       5.381  16.935  -3.281  1.00  0.00           C  
ATOM   1328  O   ASN A 171       7.530  16.622  -0.995  1.00  0.00           O  
ATOM   1329  CG  ASN A 171       5.865  17.968  -4.279  1.00  0.00           C  
ATOM   1330  ND2 ASN A 171       4.965  18.847  -4.706  1.00  0.00           N  
ATOM   1331  OD1 ASN A 171       7.037  17.976  -4.665  1.00  0.00           O  
ATOM   1332  N   PHE A 172       8.835  16.550  -2.849  1.00  0.00           N  
ATOM   1333  CA  PHE A 172      10.105  17.073  -2.360  1.00  0.00           C  
ATOM   1334  C   PHE A 172       9.966  18.534  -1.947  1.00  0.00           C  
ATOM   1335  CB  PHE A 172      11.193  16.931  -3.429  1.00  0.00           C  
ATOM   1336  O   PHE A 172      10.623  18.983  -1.007  1.00  0.00           O  
ATOM   1337  CG  PHE A 172      11.591  15.506  -3.704  1.00  0.00           C  
ATOM   1338  CD1 PHE A 172      12.446  14.830  -2.843  1.00  0.00           C  
ATOM   1339  CD2 PHE A 172      11.109  14.843  -4.825  1.00  0.00           C  
ATOM   1340  CE1 PHE A 172      12.816  13.511  -3.096  1.00  0.00           C  
ATOM   1341  CE2 PHE A 172      11.474  13.525  -5.084  1.00  0.00           C  
ATOM   1342  CZ  PHE A 172      12.329  12.861  -4.219  1.00  0.00           C  
ATOM   1343  N   THR A 173       8.850  19.203  -2.495  1.00  0.00           N  
ATOM   1344  CA  THR A 173       8.752  20.646  -2.308  1.00  0.00           C  
ATOM   1345  C   THR A 173       7.506  21.004  -1.503  1.00  0.00           C  
ATOM   1346  CB  THR A 173       8.723  21.385  -3.659  1.00  0.00           C  
ATOM   1347  O   THR A 173       7.482  22.019  -0.804  1.00  0.00           O  
ATOM   1348  CG2 THR A 173      10.037  21.205  -4.412  1.00  0.00           C  
ATOM   1349  OG1 THR A 173       7.652  20.865  -4.457  1.00  0.00           O  
ATOM   1350  N   ASN A 174       6.630  20.069  -1.339  1.00  0.00           N  
ATOM   1351  CA  ASN A 174       5.322  20.360  -0.762  1.00  0.00           C  
ATOM   1352  C   ASN A 174       5.078  19.551   0.509  1.00  0.00           C  
ATOM   1353  CB  ASN A 174       4.214  20.093  -1.783  1.00  0.00           C  
ATOM   1354  O   ASN A 174       5.707  18.513   0.719  1.00  0.00           O  
ATOM   1355  CG  ASN A 174       3.714  21.360  -2.448  1.00  0.00           C  
ATOM   1356  ND2 ASN A 174       3.028  21.208  -3.575  1.00  0.00           N  
ATOM   1357  OD1 ASN A 174       3.944  22.467  -1.954  1.00  0.00           O  
ATOM   1358  N   THR A 175       4.640  20.212   1.612  1.00  0.00           N  
ATOM   1359  CA  THR A 175       4.222  19.752   2.932  1.00  0.00           C  
ATOM   1360  C   THR A 175       3.155  18.667   2.813  1.00  0.00           C  
ATOM   1361  CB  THR A 175       3.682  20.915   3.784  1.00  0.00           C  
ATOM   1362  O   THR A 175       2.682  18.141   3.823  1.00  0.00           O  
ATOM   1363  CG2 THR A 175       4.787  21.913   4.114  1.00  0.00           C  
ATOM   1364  OG1 THR A 175       2.645  21.588   3.061  1.00  0.00           O  
ATOM   1365  N   ASN A 176       2.769  18.374   1.467  1.00  0.00           N  
ATOM   1366  CA  ASN A 176       1.702  17.379   1.423  1.00  0.00           C  
ATOM   1367  C   ASN A 176       2.175  16.078   0.780  1.00  0.00           C  
ATOM   1368  CB  ASN A 176       0.485  17.929   0.676  1.00  0.00           C  
ATOM   1369  O   ASN A 176       3.205  16.054   0.104  1.00  0.00           O  
ATOM   1370  CG  ASN A 176       0.834  18.449  -0.704  1.00  0.00           C  
ATOM   1371  ND2 ASN A 176      -0.083  19.200  -1.304  1.00  0.00           N  
ATOM   1372  OD1 ASN A 176       1.918  18.179  -1.228  1.00  0.00           O  
ATOM   1373  N   ASN A 177       1.582  14.999   1.224  1.00  0.00           N  
ATOM   1374  CA  ASN A 177       1.800  13.665   0.673  1.00  0.00           C  
ATOM   1375  C   ASN A 177       0.639  13.229  -0.217  1.00  0.00           C  
ATOM   1376  CB  ASN A 177       2.018  12.650   1.797  1.00  0.00           C  
ATOM   1377  O   ASN A 177      -0.429  13.844  -0.197  1.00  0.00           O  
ATOM   1378  CG  ASN A 177       3.291  12.908   2.578  1.00  0.00           C  
ATOM   1379  ND2 ASN A 177       3.170  12.992   3.898  1.00  0.00           N  
ATOM   1380  OD1 ASN A 177       4.374  13.032   2.000  1.00  0.00           O  
ATOM   1381  N   TYR A 178       0.953  12.222  -1.101  1.00  0.00           N  
ATOM   1382  CA  TYR A 178      -0.067  11.730  -2.019  1.00  0.00           C  
ATOM   1383  C   TYR A 178      -0.300  10.236  -1.826  1.00  0.00           C  
ATOM   1384  CB  TYR A 178       0.335  12.012  -3.470  1.00  0.00           C  
ATOM   1385  O   TYR A 178       0.596   9.514  -1.380  1.00  0.00           O  
ATOM   1386  CG  TYR A 178       0.494  13.480  -3.781  1.00  0.00           C  
ATOM   1387  CD1 TYR A 178      -0.604  14.260  -4.137  1.00  0.00           C  
ATOM   1388  CD2 TYR A 178       1.743  14.090  -3.721  1.00  0.00           C  
ATOM   1389  CE1 TYR A 178      -0.461  15.613  -4.426  1.00  0.00           C  
ATOM   1390  CE2 TYR A 178       1.897  15.442  -4.009  1.00  0.00           C  
ATOM   1391  OH  TYR A 178       0.938  17.534  -4.644  1.00  0.00           O  
ATOM   1392  CZ  TYR A 178       0.791  16.195  -4.359  1.00  0.00           C  
ATOM   1393  N   PHE A 179      -1.508   9.886  -2.055  1.00  0.00           N  
ATOM   1394  CA  PHE A 179      -1.786   8.455  -2.091  1.00  0.00           C  
ATOM   1395  C   PHE A 179      -2.659   8.103  -3.289  1.00  0.00           C  
ATOM   1396  CB  PHE A 179      -2.468   8.006  -0.795  1.00  0.00           C  
ATOM   1397  O   PHE A 179      -3.301   8.978  -3.874  1.00  0.00           O  
ATOM   1398  CG  PHE A 179      -3.888   8.485  -0.659  1.00  0.00           C  
ATOM   1399  CD1 PHE A 179      -4.163   9.770  -0.209  1.00  0.00           C  
ATOM   1400  CD2 PHE A 179      -4.949   7.648  -0.981  1.00  0.00           C  
ATOM   1401  CE1 PHE A 179      -5.477  10.216  -0.082  1.00  0.00           C  
ATOM   1402  CE2 PHE A 179      -6.265   8.087  -0.857  1.00  0.00           C  
ATOM   1403  CZ  PHE A 179      -6.526   9.371  -0.406  1.00  0.00           C  
ATOM   1404  N   THR A 180      -2.533   6.878  -3.707  1.00  0.00           N  
ATOM   1405  CA  THR A 180      -3.340   6.337  -4.795  1.00  0.00           C  
ATOM   1406  C   THR A 180      -4.627   5.717  -4.256  1.00  0.00           C  
ATOM   1407  CB  THR A 180      -2.558   5.283  -5.600  1.00  0.00           C  
ATOM   1408  O   THR A 180      -4.589   4.898  -3.336  1.00  0.00           O  
ATOM   1409  CG2 THR A 180      -3.364   4.798  -6.801  1.00  0.00           C  
ATOM   1410  OG1 THR A 180      -1.330   5.859  -6.064  1.00  0.00           O  
ATOM   1411  N   THR A 181      -5.714   6.099  -4.835  1.00  0.00           N  
ATOM   1412  CA  THR A 181      -7.007   5.619  -4.359  1.00  0.00           C  
ATOM   1413  C   THR A 181      -7.325   4.247  -4.947  1.00  0.00           C  
ATOM   1414  CB  THR A 181      -8.134   6.606  -4.713  1.00  0.00           C  
ATOM   1415  O   THR A 181      -6.845   3.904  -6.030  1.00  0.00           O  
ATOM   1416  CG2 THR A 181      -7.855   7.990  -4.136  1.00  0.00           C  
ATOM   1417  OG1 THR A 181      -8.242   6.708  -6.138  1.00  0.00           O  
ATOM   1418  N   VAL A 182      -8.124   3.529  -4.170  1.00  0.00           N  
ATOM   1419  CA  VAL A 182      -8.661   2.275  -4.691  1.00  0.00           C  
ATOM   1420  C   VAL A 182      -9.807   2.565  -5.657  1.00  0.00           C  
ATOM   1421  CB  VAL A 182      -9.145   1.349  -3.553  1.00  0.00           C  
ATOM   1422  O   VAL A 182     -10.601   3.481  -5.432  1.00  0.00           O  
ATOM   1423  CG1 VAL A 182      -7.967   0.883  -2.698  1.00  0.00           C  
ATOM   1424  CG2 VAL A 182     -10.185   2.062  -2.691  1.00  0.00           C  
ATOM   1425  N   PRO A 183      -9.814   1.887  -6.860  1.00  0.00           N  
ATOM   1426  CA  PRO A 183     -10.912   2.123  -7.800  1.00  0.00           C  
ATOM   1427  C   PRO A 183     -12.258   1.633  -7.271  1.00  0.00           C  
ATOM   1428  CB  PRO A 183     -10.491   1.331  -9.040  1.00  0.00           C  
ATOM   1429  O   PRO A 183     -12.302   0.831  -6.335  1.00  0.00           O  
ATOM   1430  CG  PRO A 183      -9.647   0.215  -8.513  1.00  0.00           C  
ATOM   1431  CD  PRO A 183      -8.919   0.704  -7.294  1.00  0.00           C  
ATOM   1432  N   PRO A 184     -13.306   2.193  -8.006  1.00  0.00           N  
ATOM   1433  CA  PRO A 184     -14.617   1.651  -7.639  1.00  0.00           C  
ATOM   1434  C   PRO A 184     -14.734   0.154  -7.915  1.00  0.00           C  
ATOM   1435  CB  PRO A 184     -15.585   2.446  -8.519  1.00  0.00           C  
ATOM   1436  O   PRO A 184     -14.102  -0.359  -8.842  1.00  0.00           O  
ATOM   1437  CG  PRO A 184     -14.750   2.943  -9.654  1.00  0.00           C  
ATOM   1438  CD  PRO A 184     -13.320   3.012  -9.200  1.00  0.00           C  
ATOM   1439  N   ASP A 185     -15.261  -0.634  -7.057  1.00  0.00           N  
ATOM   1440  CA  ASP A 185     -15.547  -2.054  -7.242  1.00  0.00           C  
ATOM   1441  C   ASP A 185     -14.279  -2.892  -7.100  1.00  0.00           C  
ATOM   1442  CB  ASP A 185     -16.188  -2.298  -8.610  1.00  0.00           C  
ATOM   1443  O   ASP A 185     -14.119  -3.906  -7.783  1.00  0.00           O  
ATOM   1444  CG  ASP A 185     -17.536  -1.614  -8.764  1.00  0.00           C  
ATOM   1445  OD1 ASP A 185     -18.315  -1.575  -7.787  1.00  0.00           O  
ATOM   1446  OD2 ASP A 185     -17.822  -1.112  -9.872  1.00  0.00           O  
ATOM   1447  N   PHE A 186     -13.314  -2.320  -6.447  1.00  0.00           N  
ATOM   1448  CA  PHE A 186     -12.034  -2.978  -6.213  1.00  0.00           C  
ATOM   1449  C   PHE A 186     -12.239  -4.352  -5.585  1.00  0.00           C  
ATOM   1450  CB  PHE A 186     -11.142  -2.117  -5.313  1.00  0.00           C  
ATOM   1451  O   PHE A 186     -11.540  -5.307  -5.928  1.00  0.00           O  
ATOM   1452  CG  PHE A 186      -9.702  -2.553  -5.290  1.00  0.00           C  
ATOM   1453  CD1 PHE A 186      -9.064  -2.831  -4.087  1.00  0.00           C  
ATOM   1454  CD2 PHE A 186      -8.985  -2.685  -6.473  1.00  0.00           C  
ATOM   1455  CE1 PHE A 186      -7.731  -3.235  -4.064  1.00  0.00           C  
ATOM   1456  CE2 PHE A 186      -7.653  -3.088  -6.457  1.00  0.00           C  
ATOM   1457  CZ  PHE A 186      -7.027  -3.362  -5.251  1.00  0.00           C  
ATOM   1458  N   MET A 187     -13.204  -4.435  -4.821  1.00  0.00           N  
ATOM   1459  CA  MET A 187     -13.488  -5.702  -4.152  1.00  0.00           C  
ATOM   1460  C   MET A 187     -13.873  -6.776  -5.164  1.00  0.00           C  
ATOM   1461  CB  MET A 187     -14.607  -5.528  -3.123  1.00  0.00           C  
ATOM   1462  O   MET A 187     -13.485  -7.937  -5.020  1.00  0.00           O  
ATOM   1463  CG  MET A 187     -14.171  -4.798  -1.862  1.00  0.00           C  
ATOM   1464  SD  MET A 187     -12.833  -5.679  -0.968  1.00  0.00           S  
ATOM   1465  CE  MET A 187     -13.736  -7.151  -0.410  1.00  0.00           C  
ATOM   1466  N   LYS A 188     -14.639  -6.417  -6.118  1.00  0.00           N  
ATOM   1467  CA  LYS A 188     -15.044  -7.345  -7.169  1.00  0.00           C  
ATOM   1468  C   LYS A 188     -13.833  -7.878  -7.930  1.00  0.00           C  
ATOM   1469  CB  LYS A 188     -16.016  -6.669  -8.137  1.00  0.00           C  
ATOM   1470  O   LYS A 188     -13.774  -9.064  -8.262  1.00  0.00           O  
ATOM   1471  CG  LYS A 188     -17.407  -6.446  -7.564  1.00  0.00           C  
ATOM   1472  CD  LYS A 188     -18.355  -5.864  -8.605  1.00  0.00           C  
ATOM   1473  CE  LYS A 188     -19.721  -5.555  -8.008  1.00  0.00           C  
ATOM   1474  NZ  LYS A 188     -20.640  -4.947  -9.016  1.00  0.00           N  
ATOM   1475  N   LEU A 189     -12.908  -6.958  -8.133  1.00  0.00           N  
ATOM   1476  CA  LEU A 189     -11.676  -7.334  -8.818  1.00  0.00           C  
ATOM   1477  C   LEU A 189     -10.901  -8.372  -8.012  1.00  0.00           C  
ATOM   1478  CB  LEU A 189     -10.800  -6.102  -9.061  1.00  0.00           C  
ATOM   1479  O   LEU A 189     -10.354  -9.321  -8.577  1.00  0.00           O  
ATOM   1480  CG  LEU A 189      -9.458  -6.350  -9.751  1.00  0.00           C  
ATOM   1481  CD1 LEU A 189      -9.677  -6.773 -11.200  1.00  0.00           C  
ATOM   1482  CD2 LEU A 189      -8.581  -5.104  -9.679  1.00  0.00           C  
ATOM   1483  N   LEU A 190     -10.940  -8.281  -6.711  1.00  0.00           N  
ATOM   1484  CA  LEU A 190     -10.160  -9.145  -5.832  1.00  0.00           C  
ATOM   1485  C   LEU A 190     -10.831 -10.505  -5.671  1.00  0.00           C  
ATOM   1486  CB  LEU A 190      -9.974  -8.488  -4.461  1.00  0.00           C  
ATOM   1487  O   LEU A 190     -10.157 -11.512  -5.442  1.00  0.00           O  
ATOM   1488  CG  LEU A 190      -9.084  -7.245  -4.420  1.00  0.00           C  
ATOM   1489  CD1 LEU A 190      -9.076  -6.646  -3.018  1.00  0.00           C  
ATOM   1490  CD2 LEU A 190      -7.668  -7.586  -4.870  1.00  0.00           C  
ATOM   1491  N   THR A 191     -12.104 -10.558  -5.882  1.00  0.00           N  
ATOM   1492  CA  THR A 191     -12.824 -11.777  -5.533  1.00  0.00           C  
ATOM   1493  C   THR A 191     -13.303 -12.500  -6.789  1.00  0.00           C  
ATOM   1494  CB  THR A 191     -14.027 -11.474  -4.622  1.00  0.00           C  
ATOM   1495  O   THR A 191     -13.577 -13.702  -6.753  1.00  0.00           O  
ATOM   1496  CG2 THR A 191     -13.571 -10.947  -3.265  1.00  0.00           C  
ATOM   1497  OG1 THR A 191     -14.859 -10.490  -5.249  1.00  0.00           O  
ATOM   1498  N   ASP A 192     -13.353 -11.759  -7.902  1.00  0.00           N  
ATOM   1499  CA  ASP A 192     -13.863 -12.346  -9.138  1.00  0.00           C  
ATOM   1500  C   ASP A 192     -12.722 -12.708 -10.086  1.00  0.00           C  
ATOM   1501  CB  ASP A 192     -14.834 -11.386  -9.827  1.00  0.00           C  
ATOM   1502  O   ASP A 192     -12.095 -11.826 -10.677  1.00  0.00           O  
ATOM   1503  CG  ASP A 192     -15.551 -12.014 -11.009  1.00  0.00           C  
ATOM   1504  OD1 ASP A 192     -15.149 -13.112 -11.453  1.00  0.00           O  
ATOM   1505  OD2 ASP A 192     -16.524 -11.405 -11.503  1.00  0.00           O  
ATOM   1506  N   PRO A 193     -12.472 -13.918 -10.227  1.00  0.00           N  
ATOM   1507  CA  PRO A 193     -11.380 -14.379 -11.088  1.00  0.00           C  
ATOM   1508  C   PRO A 193     -11.528 -13.907 -12.532  1.00  0.00           C  
ATOM   1509  CB  PRO A 193     -11.480 -15.904 -10.999  1.00  0.00           C  
ATOM   1510  O   PRO A 193     -10.529 -13.732 -13.234  1.00  0.00           O  
ATOM   1511  CG  PRO A 193     -12.233 -16.164  -9.735  1.00  0.00           C  
ATOM   1512  CD  PRO A 193     -13.148 -15.001  -9.477  1.00  0.00           C  
ATOM   1513  N   GLU A 194     -12.741 -13.718 -12.979  1.00  0.00           N  
ATOM   1514  CA  GLU A 194     -13.012 -13.348 -14.365  1.00  0.00           C  
ATOM   1515  C   GLU A 194     -12.522 -11.934 -14.665  1.00  0.00           C  
ATOM   1516  CB  GLU A 194     -14.508 -13.461 -14.669  1.00  0.00           C  
ATOM   1517  O   GLU A 194     -12.246 -11.599 -15.819  1.00  0.00           O  
ATOM   1518  CG  GLU A 194     -15.035 -14.889 -14.646  1.00  0.00           C  
ATOM   1519  CD  GLU A 194     -16.479 -15.003 -15.105  1.00  0.00           C  
ATOM   1520  OE1 GLU A 194     -16.955 -16.139 -15.334  1.00  0.00           O  
ATOM   1521  OE2 GLU A 194     -17.141 -13.949 -15.238  1.00  0.00           O  
ATOM   1522  N   LEU A 195     -12.382 -11.121 -13.640  1.00  0.00           N  
ATOM   1523  CA  LEU A 195     -11.983  -9.731 -13.833  1.00  0.00           C  
ATOM   1524  C   LEU A 195     -10.468  -9.581 -13.735  1.00  0.00           C  
ATOM   1525  CB  LEU A 195     -12.664  -8.829 -12.801  1.00  0.00           C  
ATOM   1526  O   LEU A 195      -9.920  -8.531 -14.078  1.00  0.00           O  
ATOM   1527  CG  LEU A 195     -14.179  -8.669 -12.935  1.00  0.00           C  
ATOM   1528  CD1 LEU A 195     -14.729  -7.840 -11.779  1.00  0.00           C  
ATOM   1529  CD2 LEU A 195     -14.533  -8.030 -14.274  1.00  0.00           C  
ATOM   1530  N   GLN A 196      -9.839 -10.674 -13.408  1.00  0.00           N  
ATOM   1531  CA  GLN A 196      -8.403 -10.605 -13.161  1.00  0.00           C  
ATOM   1532  C   GLN A 196      -7.610 -10.942 -14.420  1.00  0.00           C  
ATOM   1533  CB  GLN A 196      -8.008 -11.548 -12.024  1.00  0.00           C  
ATOM   1534  O   GLN A 196      -7.773 -12.022 -14.992  1.00  0.00           O  
ATOM   1535  CG  GLN A 196      -8.662 -11.213 -10.690  1.00  0.00           C  
ATOM   1536  CD  GLN A 196      -8.503 -12.319  -9.664  1.00  0.00           C  
ATOM   1537  NE2 GLN A 196      -8.810 -12.011  -8.408  1.00  0.00           N  
ATOM   1538  OE1 GLN A 196      -8.108 -13.441  -9.996  1.00  0.00           O  
ATOM   1539  N   LYS A 197      -6.963  -9.951 -15.037  1.00  0.00           N  
ATOM   1540  CA  LYS A 197      -6.038 -10.154 -16.148  1.00  0.00           C  
ATOM   1541  C   LYS A 197      -4.589 -10.130 -15.669  1.00  0.00           C  
ATOM   1542  CB  LYS A 197      -6.251  -9.091 -17.226  1.00  0.00           C  
ATOM   1543  O   LYS A 197      -4.062  -9.070 -15.324  1.00  0.00           O  
ATOM   1544  CG  LYS A 197      -7.630  -9.128 -17.869  1.00  0.00           C  
ATOM   1545  CD  LYS A 197      -7.770  -8.067 -18.953  1.00  0.00           C  
ATOM   1546  CE  LYS A 197      -9.158  -8.087 -19.578  1.00  0.00           C  
ATOM   1547  NZ  LYS A 197      -9.308  -7.034 -20.627  1.00  0.00           N  
ATOM   1548  N   TRP A 198      -3.978 -11.298 -15.713  1.00  0.00           N  
ATOM   1549  CA  TRP A 198      -2.653 -11.449 -15.120  1.00  0.00           C  
ATOM   1550  C   TRP A 198      -1.566 -11.372 -16.186  1.00  0.00           C  
ATOM   1551  CB  TRP A 198      -2.551 -12.776 -14.363  1.00  0.00           C  
ATOM   1552  O   TRP A 198      -1.726 -11.910 -17.284  1.00  0.00           O  
ATOM   1553  CG  TRP A 198      -3.562 -12.931 -13.266  1.00  0.00           C  
ATOM   1554  CD1 TRP A 198      -4.703 -13.683 -13.298  1.00  0.00           C  
ATOM   1555  CD2 TRP A 198      -3.524 -12.314 -11.976  1.00  0.00           C  
ATOM   1556  CE2 TRP A 198      -4.675 -12.737 -11.276  1.00  0.00           C  
ATOM   1557  CE3 TRP A 198      -2.627 -11.443 -11.343  1.00  0.00           C  
ATOM   1558  NE1 TRP A 198      -5.377 -13.571 -12.104  1.00  0.00           N  
ATOM   1559  CH2 TRP A 198      -4.058 -11.468  -9.376  1.00  0.00           C  
ATOM   1560  CZ2 TRP A 198      -4.952 -12.319  -9.972  1.00  0.00           C  
ATOM   1561  CZ3 TRP A 198      -2.904 -11.028 -10.046  1.00  0.00           C  
ATOM   1562  N   ILE A 199      -0.620 -10.557 -15.827  1.00  0.00           N  
ATOM   1563  CA  ILE A 199       0.548 -10.461 -16.696  1.00  0.00           C  
ATOM   1564  C   ILE A 199       1.804 -10.850 -15.918  1.00  0.00           C  
ATOM   1565  CB  ILE A 199       0.701  -9.040 -17.283  1.00  0.00           C  
ATOM   1566  O   ILE A 199       1.819 -10.798 -14.686  1.00  0.00           O  
ATOM   1567  CG1 ILE A 199       0.860  -8.011 -16.158  1.00  0.00           C  
ATOM   1568  CG2 ILE A 199      -0.494  -8.694 -18.176  1.00  0.00           C  
ATOM   1569  CD1 ILE A 199       1.298  -6.633 -16.636  1.00  0.00           C  
ATOM   1570  N   SER A 200       2.767 -11.460 -16.612  1.00  0.00           N  
ATOM   1571  CA  SER A 200       4.060 -11.777 -16.015  1.00  0.00           C  
ATOM   1572  C   SER A 200       5.190 -11.034 -16.719  1.00  0.00           C  
ATOM   1573  CB  SER A 200       4.320 -13.283 -16.066  1.00  0.00           C  
ATOM   1574  O   SER A 200       5.032 -10.585 -17.856  1.00  0.00           O  
ATOM   1575  OG  SER A 200       3.302 -13.992 -15.379  1.00  0.00           O  
ATOM   1576  N   GLY A 201       6.295 -10.781 -15.975  1.00  0.00           N  
ATOM   1577  CA  GLY A 201       7.478 -10.191 -16.579  1.00  0.00           C  
ATOM   1578  C   GLY A 201       7.339  -8.702 -16.834  1.00  0.00           C  
ATOM   1579  O   GLY A 201       7.974  -8.159 -17.740  1.00  0.00           O  
ATOM   1580  N   TRP A 202       6.475  -8.094 -16.094  1.00  0.00           N  
ATOM   1581  CA  TRP A 202       6.182  -6.680 -16.304  1.00  0.00           C  
ATOM   1582  C   TRP A 202       7.181  -5.800 -15.560  1.00  0.00           C  
ATOM   1583  CB  TRP A 202       4.757  -6.353 -15.848  1.00  0.00           C  
ATOM   1584  O   TRP A 202       7.664  -6.169 -14.487  1.00  0.00           O  
ATOM   1585  CG  TRP A 202       4.335  -4.942 -16.133  1.00  0.00           C  
ATOM   1586  CD1 TRP A 202       3.702  -4.482 -17.254  1.00  0.00           C  
ATOM   1587  CD2 TRP A 202       4.521  -3.807 -15.282  1.00  0.00           C  
ATOM   1588  CE2 TRP A 202       3.975  -2.689 -15.952  1.00  0.00           C  
ATOM   1589  CE3 TRP A 202       5.096  -3.626 -14.017  1.00  0.00           C  
ATOM   1590  NE1 TRP A 202       3.483  -3.128 -17.152  1.00  0.00           N  
ATOM   1591  CH2 TRP A 202       4.556  -1.258 -14.159  1.00  0.00           C  
ATOM   1592  CZ2 TRP A 202       3.987  -1.407 -15.398  1.00  0.00           C  
ATOM   1593  CZ3 TRP A 202       5.107  -2.349 -13.467  1.00  0.00           C  
ATOM   1594  N   ARG A 203       7.609  -4.650 -16.068  1.00  0.00           N  
ATOM   1595  CA  ARG A 203       8.391  -3.604 -15.417  1.00  0.00           C  
ATOM   1596  C   ARG A 203       7.775  -2.230 -15.656  1.00  0.00           C  
ATOM   1597  CB  ARG A 203       9.837  -3.624 -15.917  1.00  0.00           C  
ATOM   1598  O   ARG A 203       7.117  -2.007 -16.674  1.00  0.00           O  
ATOM   1599  CG  ARG A 203       9.999  -3.154 -17.354  1.00  0.00           C  
ATOM   1600  CD  ARG A 203      11.460  -3.139 -17.781  1.00  0.00           C  
ATOM   1601  NE  ARG A 203      11.615  -2.662 -19.153  1.00  0.00           N  
ATOM   1602  NH1 ARG A 203      13.922  -2.780 -19.152  1.00  0.00           N  
ATOM   1603  NH2 ARG A 203      12.808  -2.061 -21.021  1.00  0.00           N  
ATOM   1604  CZ  ARG A 203      12.781  -2.502 -19.772  1.00  0.00           C  
ATOM   1605  N   LEU A 204       7.846  -1.327 -14.624  1.00  0.00           N  
ATOM   1606  CA  LEU A 204       7.248  -0.001 -14.732  1.00  0.00           C  
ATOM   1607  C   LEU A 204       7.839   0.768 -15.908  1.00  0.00           C  
ATOM   1608  CB  LEU A 204       7.455   0.787 -13.436  1.00  0.00           C  
ATOM   1609  O   LEU A 204       9.061   0.837 -16.059  1.00  0.00           O  
ATOM   1610  CG  LEU A 204       6.824   2.179 -13.381  1.00  0.00           C  
ATOM   1611  CD1 LEU A 204       5.303   2.070 -13.328  1.00  0.00           C  
ATOM   1612  CD2 LEU A 204       7.350   2.958 -12.180  1.00  0.00           C  
ATOM   1613  N   ASN A 205       6.885   1.146 -16.760  1.00  0.00           N  
ATOM   1614  CA  ASN A 205       7.142   2.176 -17.760  1.00  0.00           C  
ATOM   1615  C   ASN A 205       6.586   3.529 -17.327  1.00  0.00           C  
ATOM   1616  CB  ASN A 205       6.555   1.769 -19.114  1.00  0.00           C  
ATOM   1617  O   ASN A 205       5.370   3.706 -17.237  1.00  0.00           O  
ATOM   1618  CG  ASN A 205       6.983   2.693 -20.237  1.00  0.00           C  
ATOM   1619  ND2 ASN A 205       6.914   2.201 -21.468  1.00  0.00           N  
ATOM   1620  OD1 ASN A 205       7.372   3.840 -20.000  1.00  0.00           O  
ATOM   1621  N   ALA A 206       7.359   4.409 -16.752  1.00  0.00           N  
ATOM   1622  CA  ALA A 206       6.948   5.700 -16.206  1.00  0.00           C  
ATOM   1623  C   ALA A 206       5.898   6.362 -17.094  1.00  0.00           C  
ATOM   1624  CB  ALA A 206       8.157   6.618 -16.043  1.00  0.00           C  
ATOM   1625  O   ALA A 206       5.082   7.154 -16.616  1.00  0.00           O  
ATOM   1626  N   ASP A 207       5.785   5.959 -18.352  1.00  0.00           N  
ATOM   1627  CA  ASP A 207       4.816   6.553 -19.268  1.00  0.00           C  
ATOM   1628  C   ASP A 207       3.428   5.950 -19.067  1.00  0.00           C  
ATOM   1629  CB  ASP A 207       5.265   6.366 -20.719  1.00  0.00           C  
ATOM   1630  O   ASP A 207       2.426   6.527 -19.496  1.00  0.00           O  
ATOM   1631  CG  ASP A 207       6.497   7.183 -21.069  1.00  0.00           C  
ATOM   1632  OD1 ASP A 207       6.732   8.234 -20.434  1.00  0.00           O  
ATOM   1633  OD2 ASP A 207       7.237   6.773 -21.989  1.00  0.00           O  
ATOM   1634  N   SER A 208       3.309   4.828 -18.356  1.00  0.00           N  
ATOM   1635  CA  SER A 208       2.053   4.091 -18.250  1.00  0.00           C  
ATOM   1636  C   SER A 208       1.237   4.559 -17.050  1.00  0.00           C  
ATOM   1637  CB  SER A 208       2.320   2.589 -18.141  1.00  0.00           C  
ATOM   1638  O   SER A 208       0.035   4.298 -16.970  1.00  0.00           O  
ATOM   1639  OG  SER A 208       3.153   2.306 -17.030  1.00  0.00           O  
ATOM   1640  N   VAL A 209       1.912   5.314 -16.102  1.00  0.00           N  
ATOM   1641  CA  VAL A 209       1.176   5.813 -14.945  1.00  0.00           C  
ATOM   1642  C   VAL A 209       0.845   7.291 -15.140  1.00  0.00           C  
ATOM   1643  CB  VAL A 209       1.973   5.614 -13.636  1.00  0.00           C  
ATOM   1644  O   VAL A 209       1.701   8.075 -15.557  1.00  0.00           O  
ATOM   1645  CG1 VAL A 209       1.183   6.137 -12.438  1.00  0.00           C  
ATOM   1646  CG2 VAL A 209       2.324   4.139 -13.446  1.00  0.00           C  
ATOM   1647  N   GLU A 210      -0.478   7.595 -15.105  1.00  0.00           N  
ATOM   1648  CA  GLU A 210      -0.902   8.992 -15.130  1.00  0.00           C  
ATOM   1649  C   GLU A 210      -0.509   9.711 -13.842  1.00  0.00           C  
ATOM   1650  CB  GLU A 210      -2.414   9.091 -15.347  1.00  0.00           C  
ATOM   1651  O   GLU A 210      -1.112   9.486 -12.791  1.00  0.00           O  
ATOM   1652  CG  GLU A 210      -2.890  10.485 -15.729  1.00  0.00           C  
ATOM   1653  CD  GLU A 210      -4.328  10.514 -16.221  1.00  0.00           C  
ATOM   1654  OE1 GLU A 210      -4.817  11.601 -16.604  1.00  0.00           O  
ATOM   1655  OE2 GLU A 210      -4.972   9.441 -16.222  1.00  0.00           O  
ATOM   1656  N   TRP A 211       0.607  10.128 -13.791  1.00  0.00           N  
ATOM   1657  CA  TRP A 211       1.120  10.813 -12.609  1.00  0.00           C  
ATOM   1658  C   TRP A 211       0.608  12.248 -12.545  1.00  0.00           C  
ATOM   1659  CB  TRP A 211       2.651  10.803 -12.604  1.00  0.00           C  
ATOM   1660  O   TRP A 211       0.957  12.998 -11.631  1.00  0.00           O  
ATOM   1661  CG  TRP A 211       3.252   9.431 -12.546  1.00  0.00           C  
ATOM   1662  CD1 TRP A 211       3.705   8.685 -13.598  1.00  0.00           C  
ATOM   1663  CD2 TRP A 211       3.459   8.638 -11.373  1.00  0.00           C  
ATOM   1664  CE2 TRP A 211       4.044   7.422 -11.789  1.00  0.00           C  
ATOM   1665  CE3 TRP A 211       3.207   8.839 -10.010  1.00  0.00           C  
ATOM   1666  NE1 TRP A 211       4.183   7.475 -13.150  1.00  0.00           N  
ATOM   1667  CH2 TRP A 211       4.124   6.631  -9.559  1.00  0.00           C  
ATOM   1668  CZ2 TRP A 211       4.381   6.409 -10.888  1.00  0.00           C  
ATOM   1669  CZ3 TRP A 211       3.544   7.830  -9.114  1.00  0.00           C  
ATOM   1670  N   GLY A 212      -0.364  12.534 -13.444  1.00  0.00           N  
ATOM   1671  CA  GLY A 212      -0.726  13.940 -13.520  1.00  0.00           C  
ATOM   1672  C   GLY A 212       0.468  14.853 -13.724  1.00  0.00           C  
ATOM   1673  O   GLY A 212       1.277  14.634 -14.629  1.00  0.00           O  
ATOM   1674  N   GLY A 213       0.588  15.946 -13.022  1.00  0.00           N  
ATOM   1675  CA  GLY A 213       1.670  16.915 -13.081  1.00  0.00           C  
ATOM   1676  C   GLY A 213       2.918  16.460 -12.347  1.00  0.00           C  
ATOM   1677  O   GLY A 213       3.932  17.161 -12.343  1.00  0.00           O  
ATOM   1678  N   HIS A 214       2.852  15.193 -11.774  1.00  0.00           N  
ATOM   1679  CA  HIS A 214       3.961  14.691 -10.971  1.00  0.00           C  
ATOM   1680  C   HIS A 214       4.975  13.946 -11.834  1.00  0.00           C  
ATOM   1681  CB  HIS A 214       3.446  13.776  -9.858  1.00  0.00           C  
ATOM   1682  O   HIS A 214       4.595  13.168 -12.712  1.00  0.00           O  
ATOM   1683  CG  HIS A 214       2.501  14.451  -8.916  1.00  0.00           C  
ATOM   1684  CD2 HIS A 214       1.148  14.466  -8.872  1.00  0.00           C  
ATOM   1685  ND1 HIS A 214       2.930  15.229  -7.862  1.00  0.00           N  
ATOM   1686  CE1 HIS A 214       1.878  15.693  -7.209  1.00  0.00           C  
ATOM   1687  NE2 HIS A 214       0.785  15.245  -7.802  1.00  0.00           N  
ATOM   1688  N   LYS A 215       6.162  14.516 -12.091  1.00  0.00           N  
ATOM   1689  CA  LYS A 215       7.240  13.915 -12.869  1.00  0.00           C  
ATOM   1690  C   LYS A 215       7.974  12.849 -12.061  1.00  0.00           C  
ATOM   1691  CB  LYS A 215       8.225  14.986 -13.340  1.00  0.00           C  
ATOM   1692  O   LYS A 215       8.275  13.054 -10.883  1.00  0.00           O  
ATOM   1693  CG  LYS A 215       7.696  15.862 -14.466  1.00  0.00           C  
ATOM   1694  CD  LYS A 215       8.765  16.817 -14.981  1.00  0.00           C  
ATOM   1695  CE  LYS A 215       8.212  17.756 -16.044  1.00  0.00           C  
ATOM   1696  NZ  LYS A 215       9.253  18.705 -16.541  1.00  0.00           N  
ATOM   1697  N   VAL A 216       7.809  11.577 -12.437  1.00  0.00           N  
ATOM   1698  CA  VAL A 216       8.630  10.515 -11.864  1.00  0.00           C  
ATOM   1699  C   VAL A 216      10.064  10.638 -12.374  1.00  0.00           C  
ATOM   1700  CB  VAL A 216       8.064   9.117 -12.197  1.00  0.00           C  
ATOM   1701  O   VAL A 216      10.297  10.688 -13.584  1.00  0.00           O  
ATOM   1702  CG1 VAL A 216       8.922   8.022 -11.565  1.00  0.00           C  
ATOM   1703  CG2 VAL A 216       6.615   9.003 -11.726  1.00  0.00           C  
ATOM   1704  N   PHE A 217      10.929  11.241 -11.628  1.00  0.00           N  
ATOM   1705  CA  PHE A 217      12.316  11.356 -12.060  1.00  0.00           C  
ATOM   1706  C   PHE A 217      13.005   9.997 -12.040  1.00  0.00           C  
ATOM   1707  CB  PHE A 217      13.078  12.343 -11.170  1.00  0.00           C  
ATOM   1708  O   PHE A 217      12.990   9.303 -11.022  1.00  0.00           O  
ATOM   1709  CG  PHE A 217      12.611  13.767 -11.305  1.00  0.00           C  
ATOM   1710  CD1 PHE A 217      13.085  14.575 -12.332  1.00  0.00           C  
ATOM   1711  CD2 PHE A 217      11.698  14.299 -10.404  1.00  0.00           C  
ATOM   1712  CE1 PHE A 217      12.655  15.893 -12.460  1.00  0.00           C  
ATOM   1713  CE2 PHE A 217      11.263  15.616 -10.525  1.00  0.00           C  
ATOM   1714  CZ  PHE A 217      11.743  16.412 -11.553  1.00  0.00           C  
ATOM   1715  N   MET A 218      12.955   9.206 -13.155  1.00  0.00           N  
ATOM   1716  CA  MET A 218      13.580   7.895 -13.301  1.00  0.00           C  
ATOM   1717  C   MET A 218      15.099   8.020 -13.364  1.00  0.00           C  
ATOM   1718  CB  MET A 218      13.062   7.189 -14.555  1.00  0.00           C  
ATOM   1719  O   MET A 218      15.818   7.086 -13.006  1.00  0.00           O  
ATOM   1720  CG  MET A 218      11.623   6.713 -14.440  1.00  0.00           C  
ATOM   1721  SD  MET A 218      11.499   4.990 -13.823  1.00  0.00           S  
ATOM   1722  CE  MET A 218      10.069   4.410 -14.778  1.00  0.00           C  
ATOM   1723  N   ASP A 219      15.731   9.094 -12.718  1.00  0.00           N  
ATOM   1724  CA  ASP A 219      17.184   9.094 -12.862  1.00  0.00           C  
ATOM   1725  C   ASP A 219      17.761  10.485 -12.611  1.00  0.00           C  
ATOM   1726  CB  ASP A 219      17.585   8.602 -14.254  1.00  0.00           C  
ATOM   1727  O   ASP A 219      17.678  11.363 -13.472  1.00  0.00           O  
ATOM   1728  CG  ASP A 219      17.578   7.088 -14.373  1.00  0.00           C  
ATOM   1729  OD1 ASP A 219      17.726   6.395 -13.343  1.00  0.00           O  
ATOM   1730  OD2 ASP A 219      17.427   6.583 -15.506  1.00  0.00           O  
ATOM   1731  N   LYS A 220      17.541  11.020 -11.460  1.00  0.00           N  
ATOM   1732  CA  LYS A 220      18.444  12.161 -11.332  1.00  0.00           C  
ATOM   1733  C   LYS A 220      19.892  11.702 -11.193  1.00  0.00           C  
ATOM   1734  CB  LYS A 220      18.050  13.025 -10.133  1.00  0.00           C  
ATOM   1735  O   LYS A 220      20.167  10.677 -10.566  1.00  0.00           O  
ATOM   1736  CG  LYS A 220      16.857  13.934 -10.390  1.00  0.00           C  
ATOM   1737  CD  LYS A 220      16.648  14.918  -9.247  1.00  0.00           C  
ATOM   1738  CE  LYS A 220      15.417  15.786  -9.473  1.00  0.00           C  
ATOM   1739  NZ  LYS A 220      15.216  16.763  -8.362  1.00  0.00           N  
ATOM   1740  N   PRO A 221      20.793  11.996 -12.148  1.00  0.00           N  
ATOM   1741  CA  PRO A 221      22.216  11.655 -12.067  1.00  0.00           C  
ATOM   1742  C   PRO A 221      22.702  11.489 -10.629  1.00  0.00           C  
ATOM   1743  CB  PRO A 221      22.902  12.846 -12.742  1.00  0.00           C  
ATOM   1744  O   PRO A 221      22.182  12.140  -9.719  1.00  0.00           O  
ATOM   1745  CG  PRO A 221      21.793  13.794 -13.063  1.00  0.00           C  
ATOM   1746  CD  PRO A 221      20.497  13.185 -12.610  1.00  0.00           C  
TER    1747      PRO A 221
ENDMDL
END
