# Supplementary material for: Improving Protein Expression, Stability, and Function with ProteinMPNN
Source: J Am Chem Soc. 2024 Jan 9;146(3):2054–61. doi: 10.1021/jacs.3c10941 (PMC10811672; doi:10.1021/jacs.3c10941)
Supplement: Supplementary file 2 — ja3c10941_si_002.zip [file ja3c10941_si_002.zip › Sumida_Design_Structures_Idealizing_with_ProteinMPNN/TEV/hyperTEV0067_m3_27.pdb]

MODEL     1
ATOM      1  N   SER A   1     -24.536  23.179   6.729  1.00  0.00           N  
ATOM      2  CA  SER A   1     -23.223  23.357   7.340  1.00  0.00           C  
ATOM      3  C   SER A   1     -22.750  22.074   8.017  1.00  0.00           C  
ATOM      4  CB  SER A   1     -23.254  24.498   8.357  1.00  0.00           C  
ATOM      5  O   SER A   1     -21.551  21.884   8.230  1.00  0.00           O  
ATOM      6  OG  SER A   1     -24.176  24.220   9.397  1.00  0.00           O  
ATOM      7  N   GLU A   2     -23.661  21.114   8.444  1.00  0.00           N  
ATOM      8  CA  GLU A   2     -23.387  19.865   9.150  1.00  0.00           C  
ATOM      9  C   GLU A   2     -22.696  18.856   8.238  1.00  0.00           C  
ATOM     10  CB  GLU A   2     -24.682  19.269   9.708  1.00  0.00           C  
ATOM     11  O   GLU A   2     -21.854  18.077   8.690  1.00  0.00           O  
ATOM     12  CG  GLU A   2     -24.555  18.749  11.133  1.00  0.00           C  
ATOM     13  CD  GLU A   2     -25.865  18.228  11.701  1.00  0.00           C  
ATOM     14  OE1 GLU A   2     -25.859  17.655  12.814  1.00  0.00           O  
ATOM     15  OE2 GLU A   2     -26.907  18.394  11.027  1.00  0.00           O  
ATOM     16  N   SER A   3     -22.664  19.054   6.900  1.00  0.00           N  
ATOM     17  CA  SER A   3     -22.033  18.105   5.989  1.00  0.00           C  
ATOM     18  C   SER A   3     -20.685  18.622   5.499  1.00  0.00           C  
ATOM     19  CB  SER A   3     -22.944  17.822   4.793  1.00  0.00           C  
ATOM     20  O   SER A   3     -19.964  17.917   4.790  1.00  0.00           O  
ATOM     21  OG  SER A   3     -23.138  18.994   4.020  1.00  0.00           O  
ATOM     22  N   ALA A   4     -20.406  19.966   5.888  1.00  0.00           N  
ATOM     23  CA  ALA A   4     -19.197  20.543   5.306  1.00  0.00           C  
ATOM     24  C   ALA A   4     -17.944  19.955   5.948  1.00  0.00           C  
ATOM     25  CB  ALA A   4     -19.206  22.062   5.457  1.00  0.00           C  
ATOM     26  O   ALA A   4     -16.886  19.892   5.317  1.00  0.00           O  
ATOM     27  N   ALA A   5     -18.130  19.414   7.243  1.00  0.00           N  
ATOM     28  CA  ALA A   5     -16.953  18.864   7.908  1.00  0.00           C  
ATOM     29  C   ALA A   5     -17.258  17.502   8.527  1.00  0.00           C  
ATOM     30  CB  ALA A   5     -16.446  19.829   8.977  1.00  0.00           C  
ATOM     31  O   ALA A   5     -17.916  17.420   9.567  1.00  0.00           O  
ATOM     32  N   PRO A   6     -16.954  16.509   7.807  1.00  0.00           N  
ATOM     33  CA  PRO A   6     -17.206  15.208   8.432  1.00  0.00           C  
ATOM     34  C   PRO A   6     -16.533  15.068   9.795  1.00  0.00           C  
ATOM     35  CB  PRO A   6     -16.618  14.214   7.427  1.00  0.00           C  
ATOM     36  O   PRO A   6     -15.568  15.779  10.087  1.00  0.00           O  
ATOM     37  CG  PRO A   6     -15.843  15.057   6.466  1.00  0.00           C  
ATOM     38  CD  PRO A   6     -16.141  16.501   6.749  1.00  0.00           C  
ATOM     39  N   GLY A   7     -17.292  14.505  10.830  1.00  0.00           N  
ATOM     40  CA  GLY A   7     -16.778  14.215  12.159  1.00  0.00           C  
ATOM     41  C   GLY A   7     -15.566  13.303  12.144  1.00  0.00           C  
ATOM     42  O   GLY A   7     -15.028  12.994  11.079  1.00  0.00           O  
ATOM     43  N   PRO A   8     -15.078  13.046  13.293  1.00  0.00           N  
ATOM     44  CA  PRO A   8     -13.923  12.152  13.409  1.00  0.00           C  
ATOM     45  C   PRO A   8     -14.170  10.785  12.776  1.00  0.00           C  
ATOM     46  CB  PRO A   8     -13.726  12.026  14.922  1.00  0.00           C  
ATOM     47  O   PRO A   8     -15.287  10.266  12.834  1.00  0.00           O  
ATOM     48  CG  PRO A   8     -14.488  13.173  15.503  1.00  0.00           C  
ATOM     49  CD  PRO A   8     -15.578  13.557  14.545  1.00  0.00           C  
ATOM     50  N   ARG A   9     -13.225  10.317  12.087  1.00  0.00           N  
ATOM     51  CA  ARG A   9     -13.295   8.991  11.482  1.00  0.00           C  
ATOM     52  C   ARG A   9     -12.187   8.088  12.014  1.00  0.00           C  
ATOM     53  CB  ARG A   9     -13.204   9.090   9.958  1.00  0.00           C  
ATOM     54  O   ARG A   9     -11.058   8.538  12.221  1.00  0.00           O  
ATOM     55  CG  ARG A   9     -13.313   7.750   9.246  1.00  0.00           C  
ATOM     56  CD  ARG A   9     -13.383   7.919   7.735  1.00  0.00           C  
ATOM     57  NE  ARG A   9     -14.675   8.453   7.312  1.00  0.00           N  
ATOM     58  NH1 ARG A   9     -15.744   6.406   7.276  1.00  0.00           N  
ATOM     59  NH2 ARG A   9     -16.889   8.312   6.720  1.00  0.00           N  
ATOM     60  CZ  ARG A   9     -15.766   7.722   7.104  1.00  0.00           C  
ATOM     61  N   ASP A  10     -12.553   6.922  12.202  1.00  0.00           N  
ATOM     62  CA  ASP A  10     -11.599   5.911  12.646  1.00  0.00           C  
ATOM     63  C   ASP A  10     -10.909   5.247  11.457  1.00  0.00           C  
ATOM     64  CB  ASP A  10     -12.296   4.856  13.507  1.00  0.00           C  
ATOM     65  O   ASP A  10     -11.529   4.470  10.728  1.00  0.00           O  
ATOM     66  CG  ASP A  10     -11.329   3.867  14.133  1.00  0.00           C  
ATOM     67  OD1 ASP A  10     -10.100   4.032  13.975  1.00  0.00           O  
ATOM     68  OD2 ASP A  10     -11.800   2.912  14.788  1.00  0.00           O  
ATOM     69  N   TYR A  11      -9.550   5.498  11.274  1.00  0.00           N  
ATOM     70  CA  TYR A  11      -8.808   4.932  10.153  1.00  0.00           C  
ATOM     71  C   TYR A  11      -8.051   3.679  10.577  1.00  0.00           C  
ATOM     72  CB  TYR A  11      -7.832   5.962   9.578  1.00  0.00           C  
ATOM     73  O   TYR A  11      -7.286   3.113   9.793  1.00  0.00           O  
ATOM     74  CG  TYR A  11      -8.509   7.104   8.858  1.00  0.00           C  
ATOM     75  CD1 TYR A  11      -8.932   6.967   7.538  1.00  0.00           C  
ATOM     76  CD2 TYR A  11      -8.725   8.320   9.496  1.00  0.00           C  
ATOM     77  CE1 TYR A  11      -9.554   8.017   6.870  1.00  0.00           C  
ATOM     78  CE2 TYR A  11      -9.346   9.377   8.838  1.00  0.00           C  
ATOM     79  OH  TYR A  11     -10.372  10.258   6.871  1.00  0.00           O  
ATOM     80  CZ  TYR A  11      -9.757   9.216   7.528  1.00  0.00           C  
ATOM     81  N   ASN A  12      -8.246   3.253  11.780  1.00  0.00           N  
ATOM     82  CA  ASN A  12      -7.518   2.124  12.347  1.00  0.00           C  
ATOM     83  C   ASN A  12      -7.817   0.830  11.595  1.00  0.00           C  
ATOM     84  CB  ASN A  12      -7.848   1.963  13.832  1.00  0.00           C  
ATOM     85  O   ASN A  12      -6.913   0.034  11.336  1.00  0.00           O  
ATOM     86  CG  ASN A  12      -7.136   2.981  14.702  1.00  0.00           C  
ATOM     87  ND2 ASN A  12      -7.666   3.215  15.896  1.00  0.00           N  
ATOM     88  OD1 ASN A  12      -6.119   3.554  14.302  1.00  0.00           O  
ATOM     89  N   PRO A  13      -9.038   0.661  11.178  1.00  0.00           N  
ATOM     90  CA  PRO A  13      -9.303  -0.569  10.428  1.00  0.00           C  
ATOM     91  C   PRO A  13      -8.497  -0.657   9.134  1.00  0.00           C  
ATOM     92  CB  PRO A  13     -10.803  -0.486  10.132  1.00  0.00           C  
ATOM     93  O   PRO A  13      -8.113  -1.752   8.715  1.00  0.00           O  
ATOM     94  CG  PRO A  13     -11.371   0.316  11.258  1.00  0.00           C  
ATOM     95  CD  PRO A  13     -10.389   1.394  11.619  1.00  0.00           C  
ATOM     96  N   ILE A  14      -8.192   0.469   8.557  1.00  0.00           N  
ATOM     97  CA  ILE A  14      -7.379   0.501   7.346  1.00  0.00           C  
ATOM     98  C   ILE A  14      -5.902   0.386   7.713  1.00  0.00           C  
ATOM     99  CB  ILE A  14      -7.630   1.790   6.531  1.00  0.00           C  
ATOM    100  O   ILE A  14      -5.180  -0.445   7.155  1.00  0.00           O  
ATOM    101  CG1 ILE A  14      -9.081   1.836   6.039  1.00  0.00           C  
ATOM    102  CG2 ILE A  14      -6.650   1.886   5.358  1.00  0.00           C  
ATOM    103  CD1 ILE A  14      -9.485   3.171   5.428  1.00  0.00           C  
ATOM    104  N   SER A  15      -5.479   1.180   8.700  1.00  0.00           N  
ATOM    105  CA  SER A  15      -4.067   1.228   9.063  1.00  0.00           C  
ATOM    106  C   SER A  15      -3.583  -0.122   9.583  1.00  0.00           C  
ATOM    107  CB  SER A  15      -3.821   2.307  10.119  1.00  0.00           C  
ATOM    108  O   SER A  15      -2.435  -0.507   9.351  1.00  0.00           O  
ATOM    109  OG  SER A  15      -4.588   2.056  11.283  1.00  0.00           O  
ATOM    110  N   ASP A  16      -4.455  -0.927  10.240  1.00  0.00           N  
ATOM    111  CA  ASP A  16      -4.099  -2.216  10.824  1.00  0.00           C  
ATOM    112  C   ASP A  16      -3.837  -3.258   9.739  1.00  0.00           C  
ATOM    113  CB  ASP A  16      -5.204  -2.703  11.764  1.00  0.00           C  
ATOM    114  O   ASP A  16      -3.263  -4.314  10.010  1.00  0.00           O  
ATOM    115  CG  ASP A  16      -5.253  -1.932  13.071  1.00  0.00           C  
ATOM    116  OD1 ASP A  16      -4.277  -1.223  13.398  1.00  0.00           O  
ATOM    117  OD2 ASP A  16      -6.275  -2.037  13.783  1.00  0.00           O  
ATOM    118  N   THR A  17      -4.242  -2.950   8.483  1.00  0.00           N  
ATOM    119  CA  THR A  17      -4.073  -3.921   7.407  1.00  0.00           C  
ATOM    120  C   THR A  17      -2.851  -3.580   6.558  1.00  0.00           C  
ATOM    121  CB  THR A  17      -5.323  -3.985   6.510  1.00  0.00           C  
ATOM    122  O   THR A  17      -2.500  -4.323   5.639  1.00  0.00           O  
ATOM    123  CG2 THR A  17      -6.578  -4.247   7.335  1.00  0.00           C  
ATOM    124  OG1 THR A  17      -5.471  -2.740   5.817  1.00  0.00           O  
ATOM    125  N   ILE A  18      -2.207  -2.449   6.846  1.00  0.00           N  
ATOM    126  CA  ILE A  18      -1.061  -1.987   6.071  1.00  0.00           C  
ATOM    127  C   ILE A  18       0.170  -2.820   6.422  1.00  0.00           C  
ATOM    128  CB  ILE A  18      -0.781  -0.487   6.316  1.00  0.00           C  
ATOM    129  O   ILE A  18       0.417  -3.110   7.595  1.00  0.00           O  
ATOM    130  CG1 ILE A  18      -1.924   0.368   5.758  1.00  0.00           C  
ATOM    131  CG2 ILE A  18       0.560  -0.080   5.698  1.00  0.00           C  
ATOM    132  CD1 ILE A  18      -1.823   1.845   6.114  1.00  0.00           C  
ATOM    133  N   VAL A  19       0.913  -3.234   5.410  1.00  0.00           N  
ATOM    134  CA  VAL A  19       2.138  -4.006   5.584  1.00  0.00           C  
ATOM    135  C   VAL A  19       3.300  -3.296   4.893  1.00  0.00           C  
ATOM    136  CB  VAL A  19       1.988  -5.442   5.033  1.00  0.00           C  
ATOM    137  O   VAL A  19       3.094  -2.528   3.950  1.00  0.00           O  
ATOM    138  CG1 VAL A  19       0.897  -6.199   5.788  1.00  0.00           C  
ATOM    139  CG2 VAL A  19       1.681  -5.408   3.537  1.00  0.00           C  
ATOM    140  N   LYS A  20       4.457  -3.500   5.469  1.00  0.00           N  
ATOM    141  CA  LYS A  20       5.688  -3.062   4.817  1.00  0.00           C  
ATOM    142  C   LYS A  20       6.346  -4.211   4.056  1.00  0.00           C  
ATOM    143  CB  LYS A  20       6.665  -2.487   5.843  1.00  0.00           C  
ATOM    144  O   LYS A  20       6.601  -5.273   4.626  1.00  0.00           O  
ATOM    145  CG  LYS A  20       7.898  -1.840   5.230  1.00  0.00           C  
ATOM    146  CD  LYS A  20       8.784  -1.205   6.294  1.00  0.00           C  
ATOM    147  CE  LYS A  20       9.986  -0.503   5.676  1.00  0.00           C  
ATOM    148  NZ  LYS A  20      10.855   0.126   6.715  1.00  0.00           N  
ATOM    149  N   LEU A  21       6.590  -3.951   2.757  1.00  0.00           N  
ATOM    150  CA  LEU A  21       7.171  -4.963   1.882  1.00  0.00           C  
ATOM    151  C   LEU A  21       8.572  -4.557   1.437  1.00  0.00           C  
ATOM    152  CB  LEU A  21       6.279  -5.189   0.658  1.00  0.00           C  
ATOM    153  O   LEU A  21       8.776  -3.440   0.957  1.00  0.00           O  
ATOM    154  CG  LEU A  21       4.803  -5.472   0.938  1.00  0.00           C  
ATOM    155  CD1 LEU A  21       3.987  -5.350  -0.345  1.00  0.00           C  
ATOM    156  CD2 LEU A  21       4.631  -6.856   1.557  1.00  0.00           C  
ATOM    157  N   THR A  22       9.460  -5.470   1.664  1.00  0.00           N  
ATOM    158  CA  THR A  22      10.820  -5.243   1.186  1.00  0.00           C  
ATOM    159  C   THR A  22      11.283  -6.399   0.305  1.00  0.00           C  
ATOM    160  CB  THR A  22      11.801  -5.062   2.359  1.00  0.00           C  
ATOM    161  O   THR A  22      11.419  -7.530   0.776  1.00  0.00           O  
ATOM    162  CG2 THR A  22      13.200  -4.719   1.858  1.00  0.00           C  
ATOM    163  OG1 THR A  22      11.336  -4.003   3.205  1.00  0.00           O  
ATOM    164  N   ASN A  23      11.464  -6.074  -1.018  1.00  0.00           N  
ATOM    165  CA  ASN A  23      11.991  -7.041  -1.974  1.00  0.00           C  
ATOM    166  C   ASN A  23      13.492  -6.863  -2.184  1.00  0.00           C  
ATOM    167  CB  ASN A  23      11.251  -6.933  -3.310  1.00  0.00           C  
ATOM    168  O   ASN A  23      13.931  -5.840  -2.713  1.00  0.00           O  
ATOM    169  CG  ASN A  23      11.690  -7.988  -4.307  1.00  0.00           C  
ATOM    170  ND2 ASN A  23      11.039  -8.017  -5.464  1.00  0.00           N  
ATOM    171  OD1 ASN A  23      12.605  -8.771  -4.039  1.00  0.00           O  
ATOM    172  N   THR A  24      14.238  -7.860  -1.775  1.00  0.00           N  
ATOM    173  CA  THR A  24      15.685  -7.880  -1.954  1.00  0.00           C  
ATOM    174  C   THR A  24      16.085  -8.892  -3.024  1.00  0.00           C  
ATOM    175  CB  THR A  24      16.406  -8.212  -0.634  1.00  0.00           C  
ATOM    176  O   THR A  24      15.937 -10.100  -2.829  1.00  0.00           O  
ATOM    177  CG2 THR A  24      17.920  -8.113  -0.795  1.00  0.00           C  
ATOM    178  OG1 THR A  24      15.984  -7.292   0.380  1.00  0.00           O  
ATOM    179  N   SER A  25      16.465  -8.310  -4.210  1.00  0.00           N  
ATOM    180  CA  SER A  25      16.855  -9.145  -5.342  1.00  0.00           C  
ATOM    181  C   SER A  25      18.043  -8.546  -6.087  1.00  0.00           C  
ATOM    182  CB  SER A  25      15.680  -9.328  -6.303  1.00  0.00           C  
ATOM    183  O   SER A  25      18.107  -7.332  -6.292  1.00  0.00           O  
ATOM    184  OG  SER A  25      14.586  -9.947  -5.648  1.00  0.00           O  
ATOM    185  N   ASP A  26      19.037  -9.390  -6.368  1.00  0.00           N  
ATOM    186  CA  ASP A  26      20.192  -9.003  -7.171  1.00  0.00           C  
ATOM    187  C   ASP A  26      20.937  -7.833  -6.532  1.00  0.00           C  
ATOM    188  CB  ASP A  26      19.760  -8.638  -8.592  1.00  0.00           C  
ATOM    189  O   ASP A  26      21.307  -6.877  -7.217  1.00  0.00           O  
ATOM    190  CG  ASP A  26      19.257  -9.832  -9.384  1.00  0.00           C  
ATOM    191  OD1 ASP A  26      19.657 -10.976  -9.082  1.00  0.00           O  
ATOM    192  OD2 ASP A  26      18.454  -9.625 -10.320  1.00  0.00           O  
ATOM    193  N   GLY A  27      21.111  -7.790  -5.138  1.00  0.00           N  
ATOM    194  CA  GLY A  27      21.889  -6.800  -4.410  1.00  0.00           C  
ATOM    195  C   GLY A  27      21.151  -5.489  -4.213  1.00  0.00           C  
ATOM    196  O   GLY A  27      21.712  -4.529  -3.681  1.00  0.00           O  
ATOM    197  N   GLN A  28      19.912  -5.386  -4.709  1.00  0.00           N  
ATOM    198  CA  GLN A  28      19.102  -4.183  -4.551  1.00  0.00           C  
ATOM    199  C   GLN A  28      17.850  -4.467  -3.725  1.00  0.00           C  
ATOM    200  CB  GLN A  28      18.713  -3.613  -5.916  1.00  0.00           C  
ATOM    201  O   GLN A  28      17.382  -5.605  -3.671  1.00  0.00           O  
ATOM    202  CG  GLN A  28      19.897  -3.113  -6.733  1.00  0.00           C  
ATOM    203  CD  GLN A  28      19.474  -2.286  -7.933  1.00  0.00           C  
ATOM    204  NE2 GLN A  28      20.335  -2.223  -8.943  1.00  0.00           N  
ATOM    205  OE1 GLN A  28      18.382  -1.710  -7.953  1.00  0.00           O  
ATOM    206  N   SER A  29      17.425  -3.404  -3.063  1.00  0.00           N  
ATOM    207  CA  SER A  29      16.234  -3.539  -2.231  1.00  0.00           C  
ATOM    208  C   SER A  29      15.208  -2.458  -2.554  1.00  0.00           C  
ATOM    209  CB  SER A  29      16.605  -3.475  -0.749  1.00  0.00           C  
ATOM    210  O   SER A  29      15.568  -1.298  -2.766  1.00  0.00           O  
ATOM    211  OG  SER A  29      15.465  -3.693   0.065  1.00  0.00           O  
ATOM    212  N   ILE A  30      13.971  -2.926  -2.781  1.00  0.00           N  
ATOM    213  CA  ILE A  30      12.851  -2.005  -2.943  1.00  0.00           C  
ATOM    214  C   ILE A  30      11.861  -2.189  -1.795  1.00  0.00           C  
ATOM    215  CB  ILE A  30      12.143  -2.210  -4.301  1.00  0.00           C  
ATOM    216  O   ILE A  30      11.431  -3.309  -1.512  1.00  0.00           O  
ATOM    217  CG1 ILE A  30      13.115  -1.945  -5.456  1.00  0.00           C  
ATOM    218  CG2 ILE A  30      10.908  -1.311  -4.407  1.00  0.00           C  
ATOM    219  CD1 ILE A  30      12.536  -2.242  -6.832  1.00  0.00           C  
ATOM    220  N   SER A  31      11.615  -1.044  -1.135  1.00  0.00           N  
ATOM    221  CA  SER A  31      10.667  -1.072  -0.026  1.00  0.00           C  
ATOM    222  C   SER A  31       9.448  -0.203  -0.318  1.00  0.00           C  
ATOM    223  CB  SER A  31      11.340  -0.603   1.265  1.00  0.00           C  
ATOM    224  O   SER A  31       9.586   0.959  -0.707  1.00  0.00           O  
ATOM    225  OG  SER A  31      12.347  -1.516   1.668  1.00  0.00           O  
ATOM    226  N   LEU A  32       8.288  -0.836  -0.155  1.00  0.00           N  
ATOM    227  CA  LEU A  32       7.007  -0.155  -0.297  1.00  0.00           C  
ATOM    228  C   LEU A  32       6.001  -0.668   0.729  1.00  0.00           C  
ATOM    229  CB  LEU A  32       6.452  -0.344  -1.711  1.00  0.00           C  
ATOM    230  O   LEU A  32       6.307  -1.578   1.503  1.00  0.00           O  
ATOM    231  CG  LEU A  32       6.809  -1.658  -2.409  1.00  0.00           C  
ATOM    232  CD1 LEU A  32       5.597  -2.582  -2.450  1.00  0.00           C  
ATOM    233  CD2 LEU A  32       7.333  -1.392  -3.816  1.00  0.00           C  
ATOM    234  N   TYR A  33       4.848  -0.110   0.678  1.00  0.00           N  
ATOM    235  CA  TYR A  33       3.762  -0.575   1.535  1.00  0.00           C  
ATOM    236  C   TYR A  33       2.735  -1.364   0.732  1.00  0.00           C  
ATOM    237  CB  TYR A  33       3.084   0.608   2.232  1.00  0.00           C  
ATOM    238  O   TYR A  33       2.780  -1.381  -0.500  1.00  0.00           O  
ATOM    239  CG  TYR A  33       3.947   1.274   3.276  1.00  0.00           C  
ATOM    240  CD1 TYR A  33       3.985   0.796   4.585  1.00  0.00           C  
ATOM    241  CD2 TYR A  33       4.726   2.381   2.958  1.00  0.00           C  
ATOM    242  CE1 TYR A  33       4.777   1.407   5.551  1.00  0.00           C  
ATOM    243  CE2 TYR A  33       5.522   3.000   3.916  1.00  0.00           C  
ATOM    244  OH  TYR A  33       6.328   3.115   6.160  1.00  0.00           O  
ATOM    245  CZ  TYR A  33       5.542   2.506   5.207  1.00  0.00           C  
ATOM    246  N   GLY A  34       1.903  -2.031   1.431  1.00  0.00           N  
ATOM    247  CA  GLY A  34       0.790  -2.770   0.857  1.00  0.00           C  
ATOM    248  C   GLY A  34      -0.412  -2.850   1.779  1.00  0.00           C  
ATOM    249  O   GLY A  34      -0.336  -2.451   2.943  1.00  0.00           O  
ATOM    250  N   ILE A  35      -1.524  -3.233   1.148  1.00  0.00           N  
ATOM    251  CA  ILE A  35      -2.770  -3.390   1.891  1.00  0.00           C  
ATOM    252  C   ILE A  35      -3.128  -4.871   1.991  1.00  0.00           C  
ATOM    253  CB  ILE A  35      -3.924  -2.603   1.231  1.00  0.00           C  
ATOM    254  O   ILE A  35      -3.221  -5.563   0.975  1.00  0.00           O  
ATOM    255  CG1 ILE A  35      -3.532  -1.132   1.048  1.00  0.00           C  
ATOM    256  CG2 ILE A  35      -5.206  -2.729   2.058  1.00  0.00           C  
ATOM    257  CD1 ILE A  35      -4.444  -0.360   0.105  1.00  0.00           C  
ATOM    258  N   GLY A  36      -3.312  -5.324   3.241  1.00  0.00           N  
ATOM    259  CA  GLY A  36      -3.777  -6.686   3.448  1.00  0.00           C  
ATOM    260  C   GLY A  36      -5.283  -6.826   3.337  1.00  0.00           C  
ATOM    261  O   GLY A  36      -6.028  -5.958   3.798  1.00  0.00           O  
ATOM    262  N   PHE A  37      -5.800  -7.883   2.721  1.00  0.00           N  
ATOM    263  CA  PHE A  37      -7.197  -8.264   2.549  1.00  0.00           C  
ATOM    264  C   PHE A  37      -7.341  -9.779   2.484  1.00  0.00           C  
ATOM    265  CB  PHE A  37      -7.777  -7.626   1.283  1.00  0.00           C  
ATOM    266  O   PHE A  37      -7.075 -10.389   1.446  1.00  0.00           O  
ATOM    267  CG  PHE A  37      -9.269  -7.777   1.157  1.00  0.00           C  
ATOM    268  CD1 PHE A  37      -9.820  -8.898   0.549  1.00  0.00           C  
ATOM    269  CD2 PHE A  37     -10.122  -6.795   1.646  1.00  0.00           C  
ATOM    270  CE1 PHE A  37     -11.200  -9.041   0.431  1.00  0.00           C  
ATOM    271  CE2 PHE A  37     -11.502  -6.930   1.531  1.00  0.00           C  
ATOM    272  CZ  PHE A  37     -12.040  -8.053   0.922  1.00  0.00           C  
ATOM    273  N   GLY A  38      -7.792 -10.379   3.656  1.00  0.00           N  
ATOM    274  CA  GLY A  38      -7.807 -11.833   3.677  1.00  0.00           C  
ATOM    275  C   GLY A  38      -6.437 -12.447   3.461  1.00  0.00           C  
ATOM    276  O   GLY A  38      -5.473 -12.081   4.137  1.00  0.00           O  
ATOM    277  N   PRO A  39      -6.277 -13.391   2.474  1.00  0.00           N  
ATOM    278  CA  PRO A  39      -4.977 -13.985   2.150  1.00  0.00           C  
ATOM    279  C   PRO A  39      -4.213 -13.192   1.093  1.00  0.00           C  
ATOM    280  CB  PRO A  39      -5.346 -15.376   1.628  1.00  0.00           C  
ATOM    281  O   PRO A  39      -3.267 -13.709   0.492  1.00  0.00           O  
ATOM    282  CG  PRO A  39      -6.661 -15.191   0.943  1.00  0.00           C  
ATOM    283  CD  PRO A  39      -7.461 -14.178   1.711  1.00  0.00           C  
ATOM    284  N   LEU A  40      -4.623 -11.974   0.884  1.00  0.00           N  
ATOM    285  CA  LEU A  40      -4.083 -11.208  -0.233  1.00  0.00           C  
ATOM    286  C   LEU A  40      -3.345  -9.969   0.264  1.00  0.00           C  
ATOM    287  CB  LEU A  40      -5.202 -10.798  -1.193  1.00  0.00           C  
ATOM    288  O   LEU A  40      -3.690  -9.414   1.310  1.00  0.00           O  
ATOM    289  CG  LEU A  40      -6.129 -11.917  -1.671  1.00  0.00           C  
ATOM    290  CD1 LEU A  40      -7.301 -11.336  -2.455  1.00  0.00           C  
ATOM    291  CD2 LEU A  40      -5.359 -12.925  -2.518  1.00  0.00           C  
ATOM    292  N   ILE A  41      -2.375  -9.606  -0.486  1.00  0.00           N  
ATOM    293  CA  ILE A  41      -1.741  -8.304  -0.315  1.00  0.00           C  
ATOM    294  C   ILE A  41      -1.830  -7.511  -1.616  1.00  0.00           C  
ATOM    295  CB  ILE A  41      -0.267  -8.446   0.126  1.00  0.00           C  
ATOM    296  O   ILE A  41      -1.462  -8.011  -2.682  1.00  0.00           O  
ATOM    297  CG1 ILE A  41      -0.186  -9.056   1.531  1.00  0.00           C  
ATOM    298  CG2 ILE A  41       0.446  -7.092   0.075  1.00  0.00           C  
ATOM    299  CD1 ILE A  41       1.234  -9.329   2.006  1.00  0.00           C  
ATOM    300  N   ILE A  42      -2.379  -6.317  -1.508  1.00  0.00           N  
ATOM    301  CA  ILE A  42      -2.486  -5.397  -2.635  1.00  0.00           C  
ATOM    302  C   ILE A  42      -1.356  -4.372  -2.574  1.00  0.00           C  
ATOM    303  CB  ILE A  42      -3.856  -4.683  -2.653  1.00  0.00           C  
ATOM    304  O   ILE A  42      -1.197  -3.673  -1.570  1.00  0.00           O  
ATOM    305  CG1 ILE A  42      -4.994  -5.711  -2.654  1.00  0.00           C  
ATOM    306  CG2 ILE A  42      -3.962  -3.748  -3.861  1.00  0.00           C  
ATOM    307  CD1 ILE A  42      -5.567  -6.000  -1.273  1.00  0.00           C  
ATOM    308  N   THR A  43      -0.545  -4.242  -3.645  1.00  0.00           N  
ATOM    309  CA  THR A  43       0.561  -3.291  -3.658  1.00  0.00           C  
ATOM    310  C   THR A  43       0.902  -2.877  -5.087  1.00  0.00           C  
ATOM    311  CB  THR A  43       1.812  -3.879  -2.979  1.00  0.00           C  
ATOM    312  O   THR A  43       0.124  -3.121  -6.012  1.00  0.00           O  
ATOM    313  CG2 THR A  43       2.434  -4.980  -3.832  1.00  0.00           C  
ATOM    314  OG1 THR A  43       2.777  -2.838  -2.785  1.00  0.00           O  
ATOM    315  N   ASN A  44       2.055  -2.130  -5.242  1.00  0.00           N  
ATOM    316  CA  ASN A  44       2.477  -1.677  -6.563  1.00  0.00           C  
ATOM    317  C   ASN A  44       3.284  -2.748  -7.292  1.00  0.00           C  
ATOM    318  CB  ASN A  44       3.288  -0.384  -6.454  1.00  0.00           C  
ATOM    319  O   ASN A  44       4.040  -3.495  -6.666  1.00  0.00           O  
ATOM    320  CG  ASN A  44       2.484   0.761  -5.870  1.00  0.00           C  
ATOM    321  ND2 ASN A  44       1.720   1.442  -6.716  1.00  0.00           N  
ATOM    322  OD1 ASN A  44       2.550   1.033  -4.668  1.00  0.00           O  
ATOM    323  N   MET A  45       3.153  -2.800  -8.584  1.00  0.00           N  
ATOM    324  CA  MET A  45       3.861  -3.749  -9.438  1.00  0.00           C  
ATOM    325  C   MET A  45       5.365  -3.497  -9.401  1.00  0.00           C  
ATOM    326  CB  MET A  45       3.352  -3.662 -10.877  1.00  0.00           C  
ATOM    327  O   MET A  45       6.158  -4.426  -9.563  1.00  0.00           O  
ATOM    328  CG  MET A  45       1.956  -4.234 -11.069  1.00  0.00           C  
ATOM    329  SD  MET A  45       1.419  -4.204 -12.824  1.00  0.00           S  
ATOM    330  CE  MET A  45      -0.292  -4.779 -12.645  1.00  0.00           C  
ATOM    331  N   HIS A  46       5.668  -2.230  -9.200  1.00  0.00           N  
ATOM    332  CA  HIS A  46       7.087  -1.900  -9.280  1.00  0.00           C  
ATOM    333  C   HIS A  46       7.842  -2.417  -8.059  1.00  0.00           C  
ATOM    334  CB  HIS A  46       7.279  -0.388  -9.414  1.00  0.00           C  
ATOM    335  O   HIS A  46       9.049  -2.199  -7.933  1.00  0.00           O  
ATOM    336  CG  HIS A  46       6.773   0.388  -8.240  1.00  0.00           C  
ATOM    337  CD2 HIS A  46       7.330   0.636  -7.032  1.00  0.00           C  
ATOM    338  ND1 HIS A  46       5.545   1.014  -8.235  1.00  0.00           N  
ATOM    339  CE1 HIS A  46       5.370   1.615  -7.071  1.00  0.00           C  
ATOM    340  NE2 HIS A  46       6.438   1.401  -6.322  1.00  0.00           N  
ATOM    341  N   LEU A  47       7.153  -3.100  -7.149  1.00  0.00           N  
ATOM    342  CA  LEU A  47       7.826  -3.830  -6.080  1.00  0.00           C  
ATOM    343  C   LEU A  47       8.705  -4.939  -6.648  1.00  0.00           C  
ATOM    344  CB  LEU A  47       6.802  -4.422  -5.107  1.00  0.00           C  
ATOM    345  O   LEU A  47       9.719  -5.302  -6.047  1.00  0.00           O  
ATOM    346  CG  LEU A  47       7.361  -5.294  -3.982  1.00  0.00           C  
ATOM    347  CD1 LEU A  47       8.215  -4.455  -3.036  1.00  0.00           C  
ATOM    348  CD2 LEU A  47       6.230  -5.980  -3.224  1.00  0.00           C  
ATOM    349  N   PHE A  48       8.306  -5.457  -7.854  1.00  0.00           N  
ATOM    350  CA  PHE A  48       8.977  -6.606  -8.449  1.00  0.00           C  
ATOM    351  C   PHE A  48       9.758  -6.193  -9.691  1.00  0.00           C  
ATOM    352  CB  PHE A  48       7.963  -7.698  -8.805  1.00  0.00           C  
ATOM    353  O   PHE A  48       9.630  -6.817 -10.747  1.00  0.00           O  
ATOM    354  CG  PHE A  48       7.241  -8.267  -7.614  1.00  0.00           C  
ATOM    355  CD1 PHE A  48       7.879  -9.153  -6.755  1.00  0.00           C  
ATOM    356  CD2 PHE A  48       5.923  -7.915  -7.353  1.00  0.00           C  
ATOM    357  CE1 PHE A  48       7.212  -9.682  -5.652  1.00  0.00           C  
ATOM    358  CE2 PHE A  48       5.251  -8.439  -6.253  1.00  0.00           C  
ATOM    359  CZ  PHE A  48       5.897  -9.323  -5.404  1.00  0.00           C  
ATOM    360  N   ARG A  49      10.523  -5.063  -9.565  1.00  0.00           N  
ATOM    361  CA  ARG A  49      11.428  -4.670 -10.641  1.00  0.00           C  
ATOM    362  C   ARG A  49      12.491  -5.737 -10.879  1.00  0.00           C  
ATOM    363  CB  ARG A  49      12.093  -3.330 -10.321  1.00  0.00           C  
ATOM    364  O   ARG A  49      12.954  -5.918 -12.007  1.00  0.00           O  
ATOM    365  CG  ARG A  49      11.169  -2.132 -10.474  1.00  0.00           C  
ATOM    366  CD  ARG A  49      11.908  -0.819 -10.255  1.00  0.00           C  
ATOM    367  NE  ARG A  49      11.025   0.332 -10.426  1.00  0.00           N  
ATOM    368  NH1 ARG A  49      12.656   1.910  -9.993  1.00  0.00           N  
ATOM    369  NH2 ARG A  49      10.514   2.570 -10.476  1.00  0.00           N  
ATOM    370  CZ  ARG A  49      11.400   1.601 -10.298  1.00  0.00           C  
ATOM    371  N   ARG A  50      12.780  -6.312  -9.765  1.00  0.00           N  
ATOM    372  CA  ARG A  50      13.664  -7.473  -9.762  1.00  0.00           C  
ATOM    373  C   ARG A  50      13.034  -8.640  -9.008  1.00  0.00           C  
ATOM    374  CB  ARG A  50      15.017  -7.118  -9.141  1.00  0.00           C  
ATOM    375  O   ARG A  50      12.166  -8.438  -8.156  1.00  0.00           O  
ATOM    376  CG  ARG A  50      15.796  -6.069  -9.919  1.00  0.00           C  
ATOM    377  CD  ARG A  50      17.096  -5.698  -9.220  1.00  0.00           C  
ATOM    378  NE  ARG A  50      17.866  -4.727  -9.993  1.00  0.00           N  
ATOM    379  NH1 ARG A  50      16.619  -2.900  -9.327  1.00  0.00           N  
ATOM    380  NH2 ARG A  50      18.385  -2.627 -10.764  1.00  0.00           N  
ATOM    381  CZ  ARG A  50      17.621  -3.420 -10.026  1.00  0.00           C  
ATOM    382  N   ASN A  51      13.410  -9.750  -9.473  1.00  0.00           N  
ATOM    383  CA  ASN A  51      12.785 -10.941  -8.907  1.00  0.00           C  
ATOM    384  C   ASN A  51      13.820 -12.010  -8.569  1.00  0.00           C  
ATOM    385  CB  ASN A  51      11.734 -11.504  -9.867  1.00  0.00           C  
ATOM    386  O   ASN A  51      15.024 -11.773  -8.683  1.00  0.00           O  
ATOM    387  CG  ASN A  51      10.636 -12.263  -9.149  1.00  0.00           C  
ATOM    388  ND2 ASN A  51       9.651 -12.735  -9.904  1.00  0.00           N  
ATOM    389  OD1 ASN A  51      10.672 -12.424  -7.927  1.00  0.00           O  
ATOM    390  N   ASN A  52      13.387 -13.135  -8.028  1.00  0.00           N  
ATOM    391  CA  ASN A  52      14.238 -14.257  -7.646  1.00  0.00           C  
ATOM    392  C   ASN A  52      15.084 -13.926  -6.420  1.00  0.00           C  
ATOM    393  CB  ASN A  52      15.135 -14.673  -8.814  1.00  0.00           C  
ATOM    394  O   ASN A  52      16.254 -14.306  -6.347  1.00  0.00           O  
ATOM    395  CG  ASN A  52      15.767 -16.036  -8.608  1.00  0.00           C  
ATOM    396  ND2 ASN A  52      16.929 -16.248  -9.214  1.00  0.00           N  
ATOM    397  OD1 ASN A  52      15.215 -16.890  -7.910  1.00  0.00           O  
ATOM    398  N   GLY A  53      14.501 -13.222  -5.500  1.00  0.00           N  
ATOM    399  CA  GLY A  53      15.126 -12.864  -4.237  1.00  0.00           C  
ATOM    400  C   GLY A  53      14.250 -13.157  -3.034  1.00  0.00           C  
ATOM    401  O   GLY A  53      13.547 -14.170  -3.003  1.00  0.00           O  
ATOM    402  N   THR A  54      14.472 -12.319  -1.963  1.00  0.00           N  
ATOM    403  CA  THR A  54      13.761 -12.493  -0.702  1.00  0.00           C  
ATOM    404  C   THR A  54      12.766 -11.357  -0.481  1.00  0.00           C  
ATOM    405  CB  THR A  54      14.738 -12.561   0.486  1.00  0.00           C  
ATOM    406  O   THR A  54      13.100 -10.186  -0.671  1.00  0.00           O  
ATOM    407  CG2 THR A  54      13.994 -12.780   1.799  1.00  0.00           C  
ATOM    408  OG1 THR A  54      15.654 -13.644   0.283  1.00  0.00           O  
ATOM    409  N   LEU A  55      11.517 -11.732  -0.204  1.00  0.00           N  
ATOM    410  CA  LEU A  55      10.505 -10.748   0.164  1.00  0.00           C  
ATOM    411  C   LEU A  55      10.247 -10.771   1.667  1.00  0.00           C  
ATOM    412  CB  LEU A  55       9.201 -11.011  -0.593  1.00  0.00           C  
ATOM    413  O   LEU A  55       9.864 -11.804   2.220  1.00  0.00           O  
ATOM    414  CG  LEU A  55       8.049 -10.045  -0.314  1.00  0.00           C  
ATOM    415  CD1 LEU A  55       8.407  -8.641  -0.790  1.00  0.00           C  
ATOM    416  CD2 LEU A  55       6.768 -10.531  -0.984  1.00  0.00           C  
ATOM    417  N   THR A  56      10.535  -9.657   2.332  1.00  0.00           N  
ATOM    418  CA  THR A  56      10.248  -9.494   3.753  1.00  0.00           C  
ATOM    419  C   THR A  56       8.962  -8.697   3.956  1.00  0.00           C  
ATOM    420  CB  THR A  56      11.410  -8.793   4.481  1.00  0.00           C  
ATOM    421  O   THR A  56       8.813  -7.600   3.414  1.00  0.00           O  
ATOM    422  CG2 THR A  56      11.122  -8.658   5.972  1.00  0.00           C  
ATOM    423  OG1 THR A  56      12.608  -9.559   4.304  1.00  0.00           O  
ATOM    424  N   ILE A  57       8.063  -9.276   4.770  1.00  0.00           N  
ATOM    425  CA  ILE A  57       6.783  -8.634   5.050  1.00  0.00           C  
ATOM    426  C   ILE A  57       6.687  -8.303   6.537  1.00  0.00           C  
ATOM    427  CB  ILE A  57       5.598  -9.528   4.621  1.00  0.00           C  
ATOM    428  O   ILE A  57       6.771  -9.194   7.385  1.00  0.00           O  
ATOM    429  CG1 ILE A  57       5.744  -9.942   3.153  1.00  0.00           C  
ATOM    430  CG2 ILE A  57       4.267  -8.809   4.858  1.00  0.00           C  
ATOM    431  CD1 ILE A  57       4.864 -11.117   2.750  1.00  0.00           C  
ATOM    432  N   VAL A  58       6.511  -7.018   6.817  1.00  0.00           N  
ATOM    433  CA  VAL A  58       6.296  -6.574   8.190  1.00  0.00           C  
ATOM    434  C   VAL A  58       4.845  -6.133   8.371  1.00  0.00           C  
ATOM    435  CB  VAL A  58       7.254  -5.422   8.570  1.00  0.00           C  
ATOM    436  O   VAL A  58       4.379  -5.217   7.690  1.00  0.00           O  
ATOM    437  CG1 VAL A  58       7.071  -5.029  10.035  1.00  0.00           C  
ATOM    438  CG2 VAL A  58       8.703  -5.822   8.297  1.00  0.00           C  
ATOM    439  N   SER A  59       4.141  -6.834   9.230  1.00  0.00           N  
ATOM    440  CA  SER A  59       2.744  -6.532   9.524  1.00  0.00           C  
ATOM    441  C   SER A  59       2.500  -6.455  11.028  1.00  0.00           C  
ATOM    442  CB  SER A  59       1.825  -7.585   8.903  1.00  0.00           C  
ATOM    443  O   SER A  59       3.444  -6.510  11.819  1.00  0.00           O  
ATOM    444  OG  SER A  59       1.910  -8.809   9.613  1.00  0.00           O  
ATOM    445  N   GLN A  60       1.218  -6.291  11.356  1.00  0.00           N  
ATOM    446  CA  GLN A  60       0.826  -6.299  12.761  1.00  0.00           C  
ATOM    447  C   GLN A  60       1.099  -7.657  13.401  1.00  0.00           C  
ATOM    448  CB  GLN A  60      -0.653  -5.937  12.908  1.00  0.00           C  
ATOM    449  O   GLN A  60       1.297  -7.748  14.614  1.00  0.00           O  
ATOM    450  CG  GLN A  60      -1.103  -5.763  14.352  1.00  0.00           C  
ATOM    451  CD  GLN A  60      -2.540  -5.289  14.466  1.00  0.00           C  
ATOM    452  NE2 GLN A  60      -3.015  -5.127  15.696  1.00  0.00           N  
ATOM    453  OE1 GLN A  60      -3.217  -5.070  13.457  1.00  0.00           O  
ATOM    454  N   HIS A  61       1.140  -8.655  12.576  1.00  0.00           N  
ATOM    455  CA  HIS A  61       1.304 -10.026  13.047  1.00  0.00           C  
ATOM    456  C   HIS A  61       2.779 -10.398  13.157  1.00  0.00           C  
ATOM    457  CB  HIS A  61       0.585 -11.002  12.114  1.00  0.00           C  
ATOM    458  O   HIS A  61       3.114 -11.517  13.552  1.00  0.00           O  
ATOM    459  CG  HIS A  61      -0.888 -10.764  12.017  1.00  0.00           C  
ATOM    460  CD2 HIS A  61      -1.658 -10.370  10.975  1.00  0.00           C  
ATOM    461  ND1 HIS A  61      -1.741 -10.929  13.087  1.00  0.00           N  
ATOM    462  CE1 HIS A  61      -2.976 -10.647  12.706  1.00  0.00           C  
ATOM    463  NE2 HIS A  61      -2.953 -10.305  11.429  1.00  0.00           N  
ATOM    464  N   GLY A  62       3.633  -9.495  12.764  1.00  0.00           N  
ATOM    465  CA  GLY A  62       5.060  -9.770  12.832  1.00  0.00           C  
ATOM    466  C   GLY A  62       5.738  -9.746  11.475  1.00  0.00           C  
ATOM    467  O   GLY A  62       5.241  -9.117  10.538  1.00  0.00           O  
ATOM    468  N   THR A  63       6.891 -10.281  11.479  1.00  0.00           N  
ATOM    469  CA  THR A  63       7.697 -10.303  10.263  1.00  0.00           C  
ATOM    470  C   THR A  63       7.639 -11.676   9.601  1.00  0.00           C  
ATOM    471  CB  THR A  63       9.163  -9.934  10.558  1.00  0.00           C  
ATOM    472  O   THR A  63       7.755 -12.702  10.275  1.00  0.00           O  
ATOM    473  CG2 THR A  63      10.003  -9.959   9.285  1.00  0.00           C  
ATOM    474  OG1 THR A  63       9.214  -8.619  11.125  1.00  0.00           O  
ATOM    475  N   PHE A  64       7.355 -11.681   8.351  1.00  0.00           N  
ATOM    476  CA  PHE A  64       7.282 -12.886   7.534  1.00  0.00           C  
ATOM    477  C   PHE A  64       8.228 -12.790   6.343  1.00  0.00           C  
ATOM    478  CB  PHE A  64       5.848 -13.122   7.048  1.00  0.00           C  
ATOM    479  O   PHE A  64       8.254 -11.775   5.644  1.00  0.00           O  
ATOM    480  CG  PHE A  64       5.632 -14.476   6.428  1.00  0.00           C  
ATOM    481  CD1 PHE A  64       5.840 -14.675   5.069  1.00  0.00           C  
ATOM    482  CD2 PHE A  64       5.221 -15.551   7.206  1.00  0.00           C  
ATOM    483  CE1 PHE A  64       5.641 -15.927   4.493  1.00  0.00           C  
ATOM    484  CE2 PHE A  64       5.020 -16.805   6.637  1.00  0.00           C  
ATOM    485  CZ  PHE A  64       5.230 -16.991   5.280  1.00  0.00           C  
ATOM    486  N   THR A  65       8.987 -13.893   6.137  1.00  0.00           N  
ATOM    487  CA  THR A  65       9.968 -13.869   5.058  1.00  0.00           C  
ATOM    488  C   THR A  65       9.690 -14.980   4.050  1.00  0.00           C  
ATOM    489  CB  THR A  65      11.401 -14.014   5.603  1.00  0.00           C  
ATOM    490  O   THR A  65       9.483 -16.134   4.431  1.00  0.00           O  
ATOM    491  CG2 THR A  65      12.425 -13.982   4.473  1.00  0.00           C  
ATOM    492  OG1 THR A  65      11.673 -12.937   6.509  1.00  0.00           O  
ATOM    493  N   ILE A  66       9.621 -14.515   2.783  1.00  0.00           N  
ATOM    494  CA  ILE A  66       9.571 -15.444   1.659  1.00  0.00           C  
ATOM    495  C   ILE A  66      10.928 -15.480   0.959  1.00  0.00           C  
ATOM    496  CB  ILE A  66       8.461 -15.059   0.656  1.00  0.00           C  
ATOM    497  O   ILE A  66      11.376 -14.472   0.408  1.00  0.00           O  
ATOM    498  CG1 ILE A  66       7.094 -15.050   1.350  1.00  0.00           C  
ATOM    499  CG2 ILE A  66       8.461 -16.014  -0.542  1.00  0.00           C  
ATOM    500  CD1 ILE A  66       5.991 -14.388   0.536  1.00  0.00           C  
ATOM    501  N   SER A  67      11.633 -16.593   0.940  1.00  0.00           N  
ATOM    502  CA  SER A  67      13.023 -16.708   0.511  1.00  0.00           C  
ATOM    503  C   SER A  67      13.140 -16.634  -1.008  1.00  0.00           C  
ATOM    504  CB  SER A  67      13.632 -18.017   1.014  1.00  0.00           C  
ATOM    505  O   SER A  67      14.182 -16.243  -1.537  1.00  0.00           O  
ATOM    506  OG  SER A  67      13.677 -18.040   2.430  1.00  0.00           O  
ATOM    507  N   ASN A  68      12.099 -16.992  -1.694  1.00  0.00           N  
ATOM    508  CA  ASN A  68      12.116 -16.981  -3.153  1.00  0.00           C  
ATOM    509  C   ASN A  68      10.866 -16.318  -3.724  1.00  0.00           C  
ATOM    510  CB  ASN A  68      12.259 -18.403  -3.699  1.00  0.00           C  
ATOM    511  O   ASN A  68       9.788 -16.915  -3.728  1.00  0.00           O  
ATOM    512  CG  ASN A  68      12.430 -18.437  -5.205  1.00  0.00           C  
ATOM    513  ND2 ASN A  68      12.685 -19.622  -5.747  1.00  0.00           N  
ATOM    514  OD1 ASN A  68      12.335 -17.406  -5.876  1.00  0.00           O  
ATOM    515  N   THR A  69      11.031 -15.085  -4.255  1.00  0.00           N  
ATOM    516  CA  THR A  69       9.898 -14.304  -4.739  1.00  0.00           C  
ATOM    517  C   THR A  69       9.313 -14.925  -6.004  1.00  0.00           C  
ATOM    518  CB  THR A  69      10.303 -12.845  -5.020  1.00  0.00           C  
ATOM    519  O   THR A  69       8.180 -14.623  -6.384  1.00  0.00           O  
ATOM    520  CG2 THR A  69      10.636 -12.108  -3.727  1.00  0.00           C  
ATOM    521  OG1 THR A  69      11.453 -12.831  -5.874  1.00  0.00           O  
ATOM    522  N   THR A  70       9.985 -15.883  -6.668  1.00  0.00           N  
ATOM    523  CA  THR A  70       9.494 -16.503  -7.893  1.00  0.00           C  
ATOM    524  C   THR A  70       8.382 -17.502  -7.586  1.00  0.00           C  
ATOM    525  CB  THR A  70      10.630 -17.213  -8.654  1.00  0.00           C  
ATOM    526  O   THR A  70       7.633 -17.899  -8.481  1.00  0.00           O  
ATOM    527  CG2 THR A  70      11.749 -16.238  -9.006  1.00  0.00           C  
ATOM    528  OG1 THR A  70      11.163 -18.261  -7.835  1.00  0.00           O  
ATOM    529  N   THR A  71       8.271 -17.841  -6.365  1.00  0.00           N  
ATOM    530  CA  THR A  71       7.266 -18.822  -5.971  1.00  0.00           C  
ATOM    531  C   THR A  71       5.949 -18.136  -5.618  1.00  0.00           C  
ATOM    532  CB  THR A  71       7.746 -19.663  -4.773  1.00  0.00           C  
ATOM    533  O   THR A  71       4.937 -18.803  -5.392  1.00  0.00           O  
ATOM    534  CG2 THR A  71       9.074 -20.349  -5.080  1.00  0.00           C  
ATOM    535  OG1 THR A  71       7.913 -18.810  -3.634  1.00  0.00           O  
ATOM    536  N   LEU A  72       5.947 -16.811  -5.625  1.00  0.00           N  
ATOM    537  CA  LEU A  72       4.756 -16.056  -5.250  1.00  0.00           C  
ATOM    538  C   LEU A  72       3.708 -16.109  -6.357  1.00  0.00           C  
ATOM    539  CB  LEU A  72       5.118 -14.601  -4.944  1.00  0.00           C  
ATOM    540  O   LEU A  72       4.044 -16.025  -7.540  1.00  0.00           O  
ATOM    541  CG  LEU A  72       5.859 -14.349  -3.629  1.00  0.00           C  
ATOM    542  CD1 LEU A  72       6.355 -12.908  -3.568  1.00  0.00           C  
ATOM    543  CD2 LEU A  72       4.957 -14.660  -2.439  1.00  0.00           C  
ATOM    544  N   LYS A  73       2.504 -16.285  -5.911  1.00  0.00           N  
ATOM    545  CA  LYS A  73       1.383 -16.184  -6.841  1.00  0.00           C  
ATOM    546  C   LYS A  73       0.893 -14.744  -6.956  1.00  0.00           C  
ATOM    547  CB  LYS A  73       0.236 -17.095  -6.401  1.00  0.00           C  
ATOM    548  O   LYS A  73       0.468 -14.146  -5.964  1.00  0.00           O  
ATOM    549  CG  LYS A  73       0.570 -18.579  -6.451  1.00  0.00           C  
ATOM    550  CD  LYS A  73      -0.623 -19.434  -6.045  1.00  0.00           C  
ATOM    551  CE  LYS A  73      -0.282 -20.918  -6.068  1.00  0.00           C  
ATOM    552  NZ  LYS A  73      -1.437 -21.759  -5.632  1.00  0.00           N  
ATOM    553  N   LEU A  74       1.021 -14.227  -8.220  1.00  0.00           N  
ATOM    554  CA  LEU A  74       0.699 -12.823  -8.453  1.00  0.00           C  
ATOM    555  C   LEU A  74      -0.445 -12.686  -9.451  1.00  0.00           C  
ATOM    556  CB  LEU A  74       1.930 -12.068  -8.962  1.00  0.00           C  
ATOM    557  O   LEU A  74      -0.558 -13.483 -10.386  1.00  0.00           O  
ATOM    558  CG  LEU A  74       3.212 -12.230  -8.144  1.00  0.00           C  
ATOM    559  CD1 LEU A  74       4.375 -11.528  -8.836  1.00  0.00           C  
ATOM    560  CD2 LEU A  74       3.017 -11.689  -6.731  1.00  0.00           C  
ATOM    561  N   HIS A  75      -1.272 -11.751  -9.166  1.00  0.00           N  
ATOM    562  CA  HIS A  75      -2.266 -11.300 -10.133  1.00  0.00           C  
ATOM    563  C   HIS A  75      -2.057  -9.833 -10.494  1.00  0.00           C  
ATOM    564  CB  HIS A  75      -3.679 -11.509  -9.585  1.00  0.00           C  
ATOM    565  O   HIS A  75      -2.262  -8.948  -9.660  1.00  0.00           O  
ATOM    566  CG  HIS A  75      -4.758 -11.126 -10.548  1.00  0.00           C  
ATOM    567  CD2 HIS A  75      -5.576 -10.048 -10.584  1.00  0.00           C  
ATOM    568  ND1 HIS A  75      -5.097 -11.904 -11.633  1.00  0.00           N  
ATOM    569  CE1 HIS A  75      -6.079 -11.318 -12.298  1.00  0.00           C  
ATOM    570  NE2 HIS A  75      -6.388 -10.190 -11.682  1.00  0.00           N  
ATOM    571  N   LEU A  76      -1.693  -9.572 -11.790  1.00  0.00           N  
ATOM    572  CA  LEU A  76      -1.427  -8.218 -12.264  1.00  0.00           C  
ATOM    573  C   LEU A  76      -2.706  -7.558 -12.770  1.00  0.00           C  
ATOM    574  CB  LEU A  76      -0.375  -8.237 -13.376  1.00  0.00           C  
ATOM    575  O   LEU A  76      -3.463  -8.164 -13.532  1.00  0.00           O  
ATOM    576  CG  LEU A  76       1.022  -8.718 -12.980  1.00  0.00           C  
ATOM    577  CD1 LEU A  76       1.018 -10.225 -12.749  1.00  0.00           C  
ATOM    578  CD2 LEU A  76       2.042  -8.337 -14.047  1.00  0.00           C  
ATOM    579  N   ILE A  77      -2.890  -6.342 -12.260  1.00  0.00           N  
ATOM    580  CA  ILE A  77      -4.032  -5.580 -12.753  1.00  0.00           C  
ATOM    581  C   ILE A  77      -3.652  -4.856 -14.043  1.00  0.00           C  
ATOM    582  CB  ILE A  77      -4.534  -4.568 -11.699  1.00  0.00           C  
ATOM    583  O   ILE A  77      -2.771  -3.992 -14.041  1.00  0.00           O  
ATOM    584  CG1 ILE A  77      -4.794  -5.274 -10.363  1.00  0.00           C  
ATOM    585  CG2 ILE A  77      -5.794  -3.852 -12.194  1.00  0.00           C  
ATOM    586  CD1 ILE A  77      -5.866  -6.352 -10.430  1.00  0.00           C  
ATOM    587  N   GLU A  78      -4.297  -5.184 -15.063  1.00  0.00           N  
ATOM    588  CA  GLU A  78      -3.934  -4.701 -16.392  1.00  0.00           C  
ATOM    589  C   GLU A  78      -4.038  -3.181 -16.474  1.00  0.00           C  
ATOM    590  CB  GLU A  78      -4.821  -5.347 -17.459  1.00  0.00           C  
ATOM    591  O   GLU A  78      -5.022  -2.595 -16.018  1.00  0.00           O  
ATOM    592  CG  GLU A  78      -4.561  -6.834 -17.658  1.00  0.00           C  
ATOM    593  CD  GLU A  78      -5.376  -7.439 -18.790  1.00  0.00           C  
ATOM    594  OE1 GLU A  78      -5.227  -8.652 -19.063  1.00  0.00           O  
ATOM    595  OE2 GLU A  78      -6.169  -6.695 -19.408  1.00  0.00           O  
ATOM    596  N   GLY A  79      -2.983  -2.577 -17.021  1.00  0.00           N  
ATOM    597  CA  GLY A  79      -2.983  -1.158 -17.339  1.00  0.00           C  
ATOM    598  C   GLY A  79      -2.743  -0.275 -16.129  1.00  0.00           C  
ATOM    599  O   GLY A  79      -2.908   0.944 -16.202  1.00  0.00           O  
ATOM    600  N   ARG A  80      -2.372  -0.976 -15.002  1.00  0.00           N  
ATOM    601  CA  ARG A  80      -2.218  -0.224 -13.761  1.00  0.00           C  
ATOM    602  C   ARG A  80      -0.996  -0.700 -12.982  1.00  0.00           C  
ATOM    603  CB  ARG A  80      -3.473  -0.351 -12.895  1.00  0.00           C  
ATOM    604  O   ARG A  80      -0.592  -1.859 -13.097  1.00  0.00           O  
ATOM    605  CG  ARG A  80      -4.744   0.128 -13.580  1.00  0.00           C  
ATOM    606  CD  ARG A  80      -5.981  -0.166 -12.742  1.00  0.00           C  
ATOM    607  NE  ARG A  80      -7.206   0.223 -13.435  1.00  0.00           N  
ATOM    608  NH1 ARG A  80      -7.522   2.163 -12.221  1.00  0.00           N  
ATOM    609  NH2 ARG A  80      -9.010   1.577 -13.863  1.00  0.00           N  
ATOM    610  CZ  ARG A  80      -7.910   1.320 -13.171  1.00  0.00           C  
ATOM    611  N   ASP A  81      -0.325   0.207 -12.276  1.00  0.00           N  
ATOM    612  CA  ASP A  81       0.751  -0.152 -11.357  1.00  0.00           C  
ATOM    613  C   ASP A  81       0.195  -0.768 -10.075  1.00  0.00           C  
ATOM    614  CB  ASP A  81       1.603   1.075 -11.024  1.00  0.00           C  
ATOM    615  O   ASP A  81       0.302  -0.177  -8.999  1.00  0.00           O  
ATOM    616  CG  ASP A  81       2.844   0.733 -10.218  1.00  0.00           C  
ATOM    617  OD1 ASP A  81       3.278  -0.439 -10.233  1.00  0.00           O  
ATOM    618  OD2 ASP A  81       3.392   1.644  -9.560  1.00  0.00           O  
ATOM    619  N   LEU A  82      -0.541  -1.856 -10.256  1.00  0.00           N  
ATOM    620  CA  LEU A  82      -1.201  -2.584  -9.178  1.00  0.00           C  
ATOM    621  C   LEU A  82      -1.019  -4.089  -9.347  1.00  0.00           C  
ATOM    622  CB  LEU A  82      -2.692  -2.240  -9.133  1.00  0.00           C  
ATOM    623  O   LEU A  82      -1.181  -4.618 -10.450  1.00  0.00           O  
ATOM    624  CG  LEU A  82      -3.441  -2.640  -7.860  1.00  0.00           C  
ATOM    625  CD1 LEU A  82      -2.958  -1.807  -6.677  1.00  0.00           C  
ATOM    626  CD2 LEU A  82      -4.946  -2.481  -8.054  1.00  0.00           C  
ATOM    627  N   VAL A  83      -0.679  -4.740  -8.221  1.00  0.00           N  
ATOM    628  CA  VAL A  83      -0.529  -6.191  -8.237  1.00  0.00           C  
ATOM    629  C   VAL A  83      -1.129  -6.786  -6.965  1.00  0.00           C  
ATOM    630  CB  VAL A  83       0.952  -6.608  -8.372  1.00  0.00           C  
ATOM    631  O   VAL A  83      -1.088  -6.163  -5.901  1.00  0.00           O  
ATOM    632  CG1 VAL A  83       1.767  -6.103  -7.183  1.00  0.00           C  
ATOM    633  CG2 VAL A  83       1.070  -8.126  -8.499  1.00  0.00           C  
ATOM    634  N   ILE A  84      -1.784  -7.955  -7.081  1.00  0.00           N  
ATOM    635  CA  ILE A  84      -2.305  -8.710  -5.946  1.00  0.00           C  
ATOM    636  C   ILE A  84      -1.423  -9.929  -5.689  1.00  0.00           C  
ATOM    637  CB  ILE A  84      -3.769  -9.146  -6.181  1.00  0.00           C  
ATOM    638  O   ILE A  84      -1.143 -10.705  -6.606  1.00  0.00           O  
ATOM    639  CG1 ILE A  84      -4.650  -7.925  -6.468  1.00  0.00           C  
ATOM    640  CG2 ILE A  84      -4.297  -9.933  -4.978  1.00  0.00           C  
ATOM    641  CD1 ILE A  84      -6.058  -8.274  -6.933  1.00  0.00           C  
ATOM    642  N   ILE A  85      -1.021 -10.051  -4.451  1.00  0.00           N  
ATOM    643  CA  ILE A  85      -0.183 -11.179  -4.060  1.00  0.00           C  
ATOM    644  C   ILE A  85      -0.997 -12.159  -3.218  1.00  0.00           C  
ATOM    645  CB  ILE A  85       1.067 -10.711  -3.281  1.00  0.00           C  
ATOM    646  O   ILE A  85      -1.573 -11.779  -2.196  1.00  0.00           O  
ATOM    647  CG1 ILE A  85       1.800  -9.612  -4.058  1.00  0.00           C  
ATOM    648  CG2 ILE A  85       1.997 -11.893  -2.993  1.00  0.00           C  
ATOM    649  CD1 ILE A  85       2.906  -8.927  -3.267  1.00  0.00           C  
ATOM    650  N   LEU A  86      -1.027 -13.353  -3.688  1.00  0.00           N  
ATOM    651  CA  LEU A  86      -1.605 -14.413  -2.870  1.00  0.00           C  
ATOM    652  C   LEU A  86      -0.567 -14.987  -1.911  1.00  0.00           C  
ATOM    653  CB  LEU A  86      -2.170 -15.527  -3.755  1.00  0.00           C  
ATOM    654  O   LEU A  86       0.419 -15.587  -2.344  1.00  0.00           O  
ATOM    655  CG  LEU A  86      -2.834 -16.699  -3.031  1.00  0.00           C  
ATOM    656  CD1 LEU A  86      -4.028 -16.211  -2.217  1.00  0.00           C  
ATOM    657  CD2 LEU A  86      -3.261 -17.772  -4.027  1.00  0.00           C  
ATOM    658  N   MET A  87      -0.902 -14.863  -0.645  1.00  0.00           N  
ATOM    659  CA  MET A  87       0.058 -15.288   0.370  1.00  0.00           C  
ATOM    660  C   MET A  87      -0.046 -16.789   0.622  1.00  0.00           C  
ATOM    661  CB  MET A  87      -0.164 -14.522   1.675  1.00  0.00           C  
ATOM    662  O   MET A  87      -1.108 -17.383   0.427  1.00  0.00           O  
ATOM    663  CG  MET A  87       0.011 -13.018   1.540  1.00  0.00           C  
ATOM    664  SD  MET A  87       1.660 -12.559   0.877  1.00  0.00           S  
ATOM    665  CE  MET A  87       2.727 -13.231   2.182  1.00  0.00           C  
ATOM    666  N   PRO A  88       1.113 -17.378   0.998  1.00  0.00           N  
ATOM    667  CA  PRO A  88       1.082 -18.798   1.358  1.00  0.00           C  
ATOM    668  C   PRO A  88       0.136 -19.091   2.520  1.00  0.00           C  
ATOM    669  CB  PRO A  88       2.533 -19.095   1.746  1.00  0.00           C  
ATOM    670  O   PRO A  88      -0.211 -18.185   3.282  1.00  0.00           O  
ATOM    671  CG  PRO A  88       3.323 -17.971   1.160  1.00  0.00           C  
ATOM    672  CD  PRO A  88       2.426 -16.773   1.031  1.00  0.00           C  
ATOM    673  N   LYS A  89      -0.234 -20.254   2.682  1.00  0.00           N  
ATOM    674  CA  LYS A  89      -1.249 -20.677   3.642  1.00  0.00           C  
ATOM    675  C   LYS A  89      -0.770 -20.470   5.076  1.00  0.00           C  
ATOM    676  CB  LYS A  89      -1.621 -22.144   3.420  1.00  0.00           C  
ATOM    677  O   LYS A  89      -1.581 -20.314   5.991  1.00  0.00           O  
ATOM    678  CG  LYS A  89      -2.435 -22.392   2.159  1.00  0.00           C  
ATOM    679  CD  LYS A  89      -2.878 -23.846   2.057  1.00  0.00           C  
ATOM    680  CE  LYS A  89      -3.708 -24.092   0.804  1.00  0.00           C  
ATOM    681  NZ  LYS A  89      -4.105 -25.526   0.675  1.00  0.00           N  
ATOM    682  N   ASP A  90       0.519 -20.439   5.279  1.00  0.00           N  
ATOM    683  CA  ASP A  90       1.040 -20.277   6.634  1.00  0.00           C  
ATOM    684  C   ASP A  90       1.114 -18.802   7.021  1.00  0.00           C  
ATOM    685  CB  ASP A  90       2.420 -20.925   6.759  1.00  0.00           C  
ATOM    686  O   ASP A  90       1.564 -18.465   8.118  1.00  0.00           O  
ATOM    687  CG  ASP A  90       3.434 -20.354   5.782  1.00  0.00           C  
ATOM    688  OD1 ASP A  90       3.032 -19.671   4.816  1.00  0.00           O  
ATOM    689  OD2 ASP A  90       4.645 -20.593   5.979  1.00  0.00           O  
ATOM    690  N   PHE A  91       0.717 -17.898   6.118  1.00  0.00           N  
ATOM    691  CA  PHE A  91       0.589 -16.472   6.396  1.00  0.00           C  
ATOM    692  C   PHE A  91      -0.790 -16.153   6.962  1.00  0.00           C  
ATOM    693  CB  PHE A  91       0.838 -15.652   5.126  1.00  0.00           C  
ATOM    694  O   PHE A  91      -1.809 -16.516   6.372  1.00  0.00           O  
ATOM    695  CG  PHE A  91       0.954 -14.172   5.373  1.00  0.00           C  
ATOM    696  CD1 PHE A  91      -0.162 -13.349   5.287  1.00  0.00           C  
ATOM    697  CD2 PHE A  91       2.181 -13.604   5.690  1.00  0.00           C  
ATOM    698  CE1 PHE A  91      -0.057 -11.979   5.515  1.00  0.00           C  
ATOM    699  CE2 PHE A  91       2.294 -12.235   5.919  1.00  0.00           C  
ATOM    700  CZ  PHE A  91       1.174 -11.425   5.830  1.00  0.00           C  
ATOM    701  N   PRO A  92      -0.792 -15.506   8.191  1.00  0.00           N  
ATOM    702  CA  PRO A  92      -2.101 -15.189   8.767  1.00  0.00           C  
ATOM    703  C   PRO A  92      -2.927 -14.260   7.881  1.00  0.00           C  
ATOM    704  CB  PRO A  92      -1.747 -14.509  10.092  1.00  0.00           C  
ATOM    705  O   PRO A  92      -2.391 -13.305   7.313  1.00  0.00           O  
ATOM    706  CG  PRO A  92      -0.326 -14.893  10.351  1.00  0.00           C  
ATOM    707  CD  PRO A  92       0.338 -15.180   9.035  1.00  0.00           C  
ATOM    708  N   PRO A  93      -4.224 -14.599   7.774  1.00  0.00           N  
ATOM    709  CA  PRO A  93      -5.061 -13.750   6.922  1.00  0.00           C  
ATOM    710  C   PRO A  93      -5.386 -12.405   7.566  1.00  0.00           C  
ATOM    711  CB  PRO A  93      -6.330 -14.585   6.732  1.00  0.00           C  
ATOM    712  O   PRO A  93      -5.393 -12.290   8.795  1.00  0.00           O  
ATOM    713  CG  PRO A  93      -6.425 -15.423   7.965  1.00  0.00           C  
ATOM    714  CD  PRO A  93      -5.034 -15.771   8.414  1.00  0.00           C  
ATOM    715  N   PHE A  94      -5.685 -11.346   6.748  1.00  0.00           N  
ATOM    716  CA  PHE A  94      -6.095 -10.010   7.166  1.00  0.00           C  
ATOM    717  C   PHE A  94      -7.613  -9.914   7.260  1.00  0.00           C  
ATOM    718  CB  PHE A  94      -5.561  -8.954   6.193  1.00  0.00           C  
ATOM    719  O   PHE A  94      -8.329 -10.733   6.681  1.00  0.00           O  
ATOM    720  CG  PHE A  94      -4.059  -8.863   6.159  1.00  0.00           C  
ATOM    721  CD1 PHE A  94      -3.374  -8.101   7.097  1.00  0.00           C  
ATOM    722  CD2 PHE A  94      -3.333  -9.541   5.188  1.00  0.00           C  
ATOM    723  CE1 PHE A  94      -1.984  -8.015   7.068  1.00  0.00           C  
ATOM    724  CE2 PHE A  94      -1.943  -9.460   5.153  1.00  0.00           C  
ATOM    725  CZ  PHE A  94      -1.271  -8.696   6.093  1.00  0.00           C  
ATOM    726  N   PRO A  95      -8.111  -8.960   7.987  1.00  0.00           N  
ATOM    727  CA  PRO A  95      -9.549  -8.686   7.942  1.00  0.00           C  
ATOM    728  C   PRO A  95     -10.034  -8.309   6.544  1.00  0.00           C  
ATOM    729  CB  PRO A  95      -9.715  -7.513   8.912  1.00  0.00           C  
ATOM    730  O   PRO A  95      -9.271  -7.753   5.751  1.00  0.00           O  
ATOM    731  CG  PRO A  95      -8.528  -7.595   9.817  1.00  0.00           C  
ATOM    732  CD  PRO A  95      -7.375  -8.165   9.041  1.00  0.00           C  
ATOM    733  N   THR A  96     -11.291  -8.592   6.188  1.00  0.00           N  
ATOM    734  CA  THR A  96     -11.825  -8.386   4.846  1.00  0.00           C  
ATOM    735  C   THR A  96     -12.918  -7.322   4.856  1.00  0.00           C  
ATOM    736  CB  THR A  96     -12.385  -9.696   4.261  1.00  0.00           C  
ATOM    737  O   THR A  96     -13.807  -7.330   4.002  1.00  0.00           O  
ATOM    738  CG2 THR A  96     -11.286 -10.742   4.102  1.00  0.00           C  
ATOM    739  OG1 THR A  96     -13.396 -10.210   5.137  1.00  0.00           O  
ATOM    740  N   THR A  97     -12.932  -6.385   5.768  1.00  0.00           N  
ATOM    741  CA  THR A  97     -14.026  -5.431   5.911  1.00  0.00           C  
ATOM    742  C   THR A  97     -13.747  -4.164   5.109  1.00  0.00           C  
ATOM    743  CB  THR A  97     -14.259  -5.066   7.389  1.00  0.00           C  
ATOM    744  O   THR A  97     -14.591  -3.268   5.041  1.00  0.00           O  
ATOM    745  CG2 THR A  97     -14.763  -6.269   8.180  1.00  0.00           C  
ATOM    746  OG1 THR A  97     -13.026  -4.613   7.963  1.00  0.00           O  
ATOM    747  N   LEU A  98     -12.481  -4.136   4.523  1.00  0.00           N  
ATOM    748  CA  LEU A  98     -12.133  -2.949   3.750  1.00  0.00           C  
ATOM    749  C   LEU A  98     -12.992  -2.847   2.494  1.00  0.00           C  
ATOM    750  CB  LEU A  98     -10.650  -2.973   3.367  1.00  0.00           C  
ATOM    751  O   LEU A  98     -13.393  -3.866   1.927  1.00  0.00           O  
ATOM    752  CG  LEU A  98      -9.653  -3.055   4.524  1.00  0.00           C  
ATOM    753  CD1 LEU A  98      -8.228  -3.151   3.989  1.00  0.00           C  
ATOM    754  CD2 LEU A  98      -9.803  -1.850   5.446  1.00  0.00           C  
ATOM    755  N   VAL A  99     -13.244  -1.617   2.107  1.00  0.00           N  
ATOM    756  CA  VAL A  99     -14.020  -1.359   0.899  1.00  0.00           C  
ATOM    757  C   VAL A  99     -13.167  -0.593  -0.110  1.00  0.00           C  
ATOM    758  CB  VAL A  99     -15.312  -0.572   1.211  1.00  0.00           C  
ATOM    759  O   VAL A  99     -12.525   0.401   0.239  1.00  0.00           O  
ATOM    760  CG1 VAL A  99     -16.096  -0.290  -0.070  1.00  0.00           C  
ATOM    761  CG2 VAL A  99     -16.175  -1.340   2.211  1.00  0.00           C  
ATOM    762  N   PHE A 100     -13.187  -1.122  -1.407  1.00  0.00           N  
ATOM    763  CA  PHE A 100     -12.454  -0.502  -2.505  1.00  0.00           C  
ATOM    764  C   PHE A 100     -13.410  -0.003  -3.581  1.00  0.00           C  
ATOM    765  CB  PHE A 100     -11.452  -1.491  -3.110  1.00  0.00           C  
ATOM    766  O   PHE A 100     -14.389  -0.675  -3.910  1.00  0.00           O  
ATOM    767  CG  PHE A 100     -10.401  -1.961  -2.140  1.00  0.00           C  
ATOM    768  CD1 PHE A 100      -9.133  -1.394  -2.140  1.00  0.00           C  
ATOM    769  CD2 PHE A 100     -10.683  -2.970  -1.228  1.00  0.00           C  
ATOM    770  CE1 PHE A 100      -8.158  -1.826  -1.243  1.00  0.00           C  
ATOM    771  CE2 PHE A 100      -9.714  -3.408  -0.329  1.00  0.00           C  
ATOM    772  CZ  PHE A 100      -8.452  -2.835  -0.339  1.00  0.00           C  
ATOM    773  N   ARG A 101     -13.111   1.169  -4.052  1.00  0.00           N  
ATOM    774  CA  ARG A 101     -13.880   1.684  -5.181  1.00  0.00           C  
ATOM    775  C   ARG A 101     -13.070   2.700  -5.978  1.00  0.00           C  
ATOM    776  CB  ARG A 101     -15.186   2.318  -4.697  1.00  0.00           C  
ATOM    777  O   ARG A 101     -12.004   3.135  -5.538  1.00  0.00           O  
ATOM    778  CG  ARG A 101     -14.989   3.565  -3.850  1.00  0.00           C  
ATOM    779  CD  ARG A 101     -16.294   4.322  -3.647  1.00  0.00           C  
ATOM    780  NE  ARG A 101     -16.120   5.468  -2.760  1.00  0.00           N  
ATOM    781  NH1 ARG A 101     -15.143   6.820  -4.358  1.00  0.00           N  
ATOM    782  NH2 ARG A 101     -15.468   7.605  -2.228  1.00  0.00           N  
ATOM    783  CZ  ARG A 101     -15.578   6.629  -3.117  1.00  0.00           C  
ATOM    784  N   GLU A 102     -13.629   3.042  -7.121  1.00  0.00           N  
ATOM    785  CA  GLU A 102     -12.965   4.036  -7.959  1.00  0.00           C  
ATOM    786  C   GLU A 102     -13.059   5.429  -7.343  1.00  0.00           C  
ATOM    787  CB  GLU A 102     -13.568   4.042  -9.366  1.00  0.00           C  
ATOM    788  O   GLU A 102     -14.038   5.749  -6.665  1.00  0.00           O  
ATOM    789  CG  GLU A 102     -13.301   2.768 -10.155  1.00  0.00           C  
ATOM    790  CD  GLU A 102     -13.918   2.782 -11.544  1.00  0.00           C  
ATOM    791  OE1 GLU A 102     -13.218   3.148 -12.515  1.00  0.00           O  
ATOM    792  OE2 GLU A 102     -15.111   2.424 -11.662  1.00  0.00           O  
ATOM    793  N   PRO A 103     -11.959   6.249  -7.644  1.00  0.00           N  
ATOM    794  CA  PRO A 103     -12.052   7.638  -7.189  1.00  0.00           C  
ATOM    795  C   PRO A 103     -13.035   8.465  -8.015  1.00  0.00           C  
ATOM    796  CB  PRO A 103     -10.623   8.161  -7.358  1.00  0.00           C  
ATOM    797  O   PRO A 103     -13.349   8.103  -9.152  1.00  0.00           O  
ATOM    798  CG  PRO A 103     -10.060   7.373  -8.497  1.00  0.00           C  
ATOM    799  CD  PRO A 103     -10.631   5.985  -8.444  1.00  0.00           C  
ATOM    800  N   VAL A 104     -13.496   9.545  -7.417  1.00  0.00           N  
ATOM    801  CA  VAL A 104     -14.357  10.528  -8.066  1.00  0.00           C  
ATOM    802  C   VAL A 104     -13.592  11.834  -8.266  1.00  0.00           C  
ATOM    803  CB  VAL A 104     -15.643  10.783  -7.249  1.00  0.00           C  
ATOM    804  O   VAL A 104     -12.868  12.279  -7.373  1.00  0.00           O  
ATOM    805  CG1 VAL A 104     -16.522  11.826  -7.937  1.00  0.00           C  
ATOM    806  CG2 VAL A 104     -16.414   9.480  -7.047  1.00  0.00           C  
ATOM    807  N   VAL A 105     -13.721  12.443  -9.471  1.00  0.00           N  
ATOM    808  CA  VAL A 105     -13.030  13.691  -9.778  1.00  0.00           C  
ATOM    809  C   VAL A 105     -13.377  14.745  -8.729  1.00  0.00           C  
ATOM    810  CB  VAL A 105     -13.389  14.206 -11.190  1.00  0.00           C  
ATOM    811  O   VAL A 105     -14.552  14.978  -8.439  1.00  0.00           O  
ATOM    812  CG1 VAL A 105     -12.706  15.544 -11.466  1.00  0.00           C  
ATOM    813  CG2 VAL A 105     -13.000  13.175 -12.248  1.00  0.00           C  
ATOM    814  N   GLY A 106     -12.323  15.337  -8.143  1.00  0.00           N  
ATOM    815  CA  GLY A 106     -12.509  16.410  -7.179  1.00  0.00           C  
ATOM    816  C   GLY A 106     -12.775  15.909  -5.772  1.00  0.00           C  
ATOM    817  O   GLY A 106     -13.088  16.695  -4.876  1.00  0.00           O  
ATOM    818  N   GLU A 107     -12.691  14.562  -5.620  1.00  0.00           N  
ATOM    819  CA  GLU A 107     -12.931  13.966  -4.309  1.00  0.00           C  
ATOM    820  C   GLU A 107     -11.785  14.267  -3.347  1.00  0.00           C  
ATOM    821  CB  GLU A 107     -13.128  12.453  -4.435  1.00  0.00           C  
ATOM    822  O   GLU A 107     -10.630  14.374  -3.764  1.00  0.00           O  
ATOM    823  CG  GLU A 107     -13.496  11.770  -3.125  1.00  0.00           C  
ATOM    824  CD  GLU A 107     -13.747  10.278  -3.276  1.00  0.00           C  
ATOM    825  OE1 GLU A 107     -14.549   9.716  -2.497  1.00  0.00           O  
ATOM    826  OE2 GLU A 107     -13.135   9.667  -4.181  1.00  0.00           O  
ATOM    827  N   ARG A 108     -12.170  14.485  -2.057  1.00  0.00           N  
ATOM    828  CA  ARG A 108     -11.176  14.691  -1.009  1.00  0.00           C  
ATOM    829  C   ARG A 108     -10.651  13.360  -0.482  1.00  0.00           C  
ATOM    830  CB  ARG A 108     -11.767  15.513   0.139  1.00  0.00           C  
ATOM    831  O   ARG A 108     -11.433  12.485  -0.103  1.00  0.00           O  
ATOM    832  CG  ARG A 108     -12.242  16.897  -0.275  1.00  0.00           C  
ATOM    833  CD  ARG A 108     -12.850  17.658   0.894  1.00  0.00           C  
ATOM    834  NE  ARG A 108     -11.856  17.947   1.924  1.00  0.00           N  
ATOM    835  NH1 ARG A 108     -13.383  18.727   3.472  1.00  0.00           N  
ATOM    836  NH2 ARG A 108     -11.150  18.672   3.986  1.00  0.00           N  
ATOM    837  CZ  ARG A 108     -12.132  18.448   3.125  1.00  0.00           C  
ATOM    838  N   ILE A 109      -9.313  13.268  -0.468  1.00  0.00           N  
ATOM    839  CA  ILE A 109      -8.708  12.003  -0.064  1.00  0.00           C  
ATOM    840  C   ILE A 109      -7.624  12.260   0.980  1.00  0.00           C  
ATOM    841  CB  ILE A 109      -8.118  11.247  -1.276  1.00  0.00           C  
ATOM    842  O   ILE A 109      -7.122  13.380   1.100  1.00  0.00           O  
ATOM    843  CG1 ILE A 109      -7.049  12.100  -1.968  1.00  0.00           C  
ATOM    844  CG2 ILE A 109      -9.225  10.853  -2.258  1.00  0.00           C  
ATOM    845  CD1 ILE A 109      -6.196  11.331  -2.968  1.00  0.00           C  
ATOM    846  N   THR A 110      -7.387  11.251   1.778  1.00  0.00           N  
ATOM    847  CA  THR A 110      -6.269  11.266   2.715  1.00  0.00           C  
ATOM    848  C   THR A 110      -5.383  10.039   2.520  1.00  0.00           C  
ATOM    849  CB  THR A 110      -6.763  11.319   4.173  1.00  0.00           C  
ATOM    850  O   THR A 110      -5.832   9.020   1.990  1.00  0.00           O  
ATOM    851  CG2 THR A 110      -7.467  10.023   4.562  1.00  0.00           C  
ATOM    852  OG1 THR A 110      -5.644  11.522   5.043  1.00  0.00           O  
ATOM    853  N   LEU A 111      -4.158  10.192   2.869  1.00  0.00           N  
ATOM    854  CA  LEU A 111      -3.181   9.109   2.841  1.00  0.00           C  
ATOM    855  C   LEU A 111      -3.023   8.483   4.222  1.00  0.00           C  
ATOM    856  CB  LEU A 111      -1.828   9.621   2.341  1.00  0.00           C  
ATOM    857  O   LEU A 111      -2.792   9.190   5.206  1.00  0.00           O  
ATOM    858  CG  LEU A 111      -0.733   8.570   2.153  1.00  0.00           C  
ATOM    859  CD1 LEU A 111       0.018   8.815   0.848  1.00  0.00           C  
ATOM    860  CD2 LEU A 111       0.227   8.578   3.338  1.00  0.00           C  
ATOM    861  N   VAL A 112      -3.228   7.175   4.256  1.00  0.00           N  
ATOM    862  CA  VAL A 112      -3.101   6.463   5.523  1.00  0.00           C  
ATOM    863  C   VAL A 112      -1.838   5.606   5.510  1.00  0.00           C  
ATOM    864  CB  VAL A 112      -4.340   5.584   5.806  1.00  0.00           C  
ATOM    865  O   VAL A 112      -1.623   4.819   4.584  1.00  0.00           O  
ATOM    866  CG1 VAL A 112      -4.221   4.906   7.170  1.00  0.00           C  
ATOM    867  CG2 VAL A 112      -5.616   6.420   5.731  1.00  0.00           C  
ATOM    868  N   THR A 113      -0.986   5.787   6.507  1.00  0.00           N  
ATOM    869  CA  THR A 113       0.259   5.037   6.626  1.00  0.00           C  
ATOM    870  C   THR A 113       0.413   4.465   8.032  1.00  0.00           C  
ATOM    871  CB  THR A 113       1.477   5.918   6.291  1.00  0.00           C  
ATOM    872  O   THR A 113      -0.395   4.753   8.918  1.00  0.00           O  
ATOM    873  CG2 THR A 113       1.342   6.537   4.903  1.00  0.00           C  
ATOM    874  OG1 THR A 113       1.582   6.967   7.261  1.00  0.00           O  
ATOM    875  N   ARG A 114       1.355   3.589   8.063  1.00  0.00           N  
ATOM    876  CA  ARG A 114       1.688   2.980   9.347  1.00  0.00           C  
ATOM    877  C   ARG A 114       3.180   3.097   9.638  1.00  0.00           C  
ATOM    878  CB  ARG A 114       1.262   1.511   9.372  1.00  0.00           C  
ATOM    879  O   ARG A 114       4.009   2.893   8.749  1.00  0.00           O  
ATOM    880  CG  ARG A 114       1.333   0.873  10.750  1.00  0.00           C  
ATOM    881  CD  ARG A 114       0.462  -0.373  10.841  1.00  0.00           C  
ATOM    882  NE  ARG A 114       0.420  -0.904  12.200  1.00  0.00           N  
ATOM    883  NH1 ARG A 114      -1.154  -2.530  11.738  1.00  0.00           N  
ATOM    884  NH2 ARG A 114      -0.306  -2.319  13.857  1.00  0.00           N  
ATOM    885  CZ  ARG A 114      -0.346  -1.916  12.595  1.00  0.00           C  
ATOM    886  N   ASN A 115       3.416   3.504  10.904  1.00  0.00           N  
ATOM    887  CA  ASN A 115       4.797   3.555  11.371  1.00  0.00           C  
ATOM    888  C   ASN A 115       5.171   2.299  12.153  1.00  0.00           C  
ATOM    889  CB  ASN A 115       5.029   4.802  12.227  1.00  0.00           C  
ATOM    890  O   ASN A 115       4.702   2.098  13.274  1.00  0.00           O  
ATOM    891  CG  ASN A 115       6.490   5.008  12.576  1.00  0.00           C  
ATOM    892  ND2 ASN A 115       6.748   5.834  13.583  1.00  0.00           N  
ATOM    893  OD1 ASN A 115       7.379   4.431  11.944  1.00  0.00           O  
ATOM    894  N   PHE A 116       6.055   1.424  11.520  1.00  0.00           N  
ATOM    895  CA  PHE A 116       6.434   0.168  12.157  1.00  0.00           C  
ATOM    896  C   PHE A 116       7.598   0.379  13.119  1.00  0.00           C  
ATOM    897  CB  PHE A 116       6.807  -0.879  11.104  1.00  0.00           C  
ATOM    898  O   PHE A 116       8.746   0.515  12.692  1.00  0.00           O  
ATOM    899  CG  PHE A 116       5.639  -1.358  10.284  1.00  0.00           C  
ATOM    900  CD1 PHE A 116       4.784  -2.337  10.773  1.00  0.00           C  
ATOM    901  CD2 PHE A 116       5.397  -0.828   9.023  1.00  0.00           C  
ATOM    902  CE1 PHE A 116       3.702  -2.782  10.016  1.00  0.00           C  
ATOM    903  CE2 PHE A 116       4.318  -1.267   8.261  1.00  0.00           C  
ATOM    904  CZ  PHE A 116       3.473  -2.245   8.759  1.00  0.00           C  
ATOM    905  N   GLN A 117       7.363   0.779  14.374  1.00  0.00           N  
ATOM    906  CA  GLN A 117       8.346   0.929  15.442  1.00  0.00           C  
ATOM    907  C   GLN A 117       8.356  -0.292  16.357  1.00  0.00           C  
ATOM    908  CB  GLN A 117       8.066   2.193  16.256  1.00  0.00           C  
ATOM    909  O   GLN A 117       7.403  -1.075  16.366  1.00  0.00           O  
ATOM    910  CG  GLN A 117       8.189   3.481  15.454  1.00  0.00           C  
ATOM    911  CD  GLN A 117       7.798   4.710  16.253  1.00  0.00           C  
ATOM    912  NE2 GLN A 117       7.705   5.851  15.579  1.00  0.00           N  
ATOM    913  OE1 GLN A 117       7.582   4.635  17.467  1.00  0.00           O  
ATOM    914  N   THR A 118       9.413  -0.684  16.936  1.00  0.00           N  
ATOM    915  CA  THR A 118       9.716  -1.894  17.693  1.00  0.00           C  
ATOM    916  C   THR A 118       8.682  -2.117  18.793  1.00  0.00           C  
ATOM    917  CB  THR A 118      11.124  -1.826  18.314  1.00  0.00           C  
ATOM    918  O   THR A 118       8.216  -3.239  18.996  1.00  0.00           O  
ATOM    919  CG2 THR A 118      12.203  -2.019  17.253  1.00  0.00           C  
ATOM    920  OG1 THR A 118      11.304  -0.548  18.936  1.00  0.00           O  
ATOM    921  N   LYS A 119       8.046  -1.062  19.333  1.00  0.00           N  
ATOM    922  CA  LYS A 119       7.192  -1.315  20.490  1.00  0.00           C  
ATOM    923  C   LYS A 119       5.717  -1.166  20.128  1.00  0.00           C  
ATOM    924  CB  LYS A 119       7.549  -0.368  21.637  1.00  0.00           C  
ATOM    925  O   LYS A 119       4.908  -2.048  20.422  1.00  0.00           O  
ATOM    926  CG  LYS A 119       8.876  -0.684  22.311  1.00  0.00           C  
ATOM    927  CD  LYS A 119       9.107   0.197  23.532  1.00  0.00           C  
ATOM    928  CE  LYS A 119      10.451  -0.093  24.186  1.00  0.00           C  
ATOM    929  NZ  LYS A 119      10.692   0.785  25.369  1.00  0.00           N  
ATOM    930  N   THR A 120       5.419  -0.118  19.448  1.00  0.00           N  
ATOM    931  CA  THR A 120       4.012   0.067  19.109  1.00  0.00           C  
ATOM    932  C   THR A 120       3.868   0.706  17.730  1.00  0.00           C  
ATOM    933  CB  THR A 120       3.294   0.937  20.158  1.00  0.00           C  
ATOM    934  O   THR A 120       4.278   1.850  17.524  1.00  0.00           O  
ATOM    935  CG2 THR A 120       1.779   0.816  20.029  1.00  0.00           C  
ATOM    936  OG1 THR A 120       3.686   0.514  21.470  1.00  0.00           O  
ATOM    937  N   PRO A 121       3.383  -0.099  16.865  1.00  0.00           N  
ATOM    938  CA  PRO A 121       3.115   0.570  15.590  1.00  0.00           C  
ATOM    939  C   PRO A 121       2.058   1.665  15.709  1.00  0.00           C  
ATOM    940  CB  PRO A 121       2.624  -0.567  14.690  1.00  0.00           C  
ATOM    941  O   PRO A 121       1.125   1.543  16.508  1.00  0.00           O  
ATOM    942  CG  PRO A 121       2.183  -1.638  15.635  1.00  0.00           C  
ATOM    943  CD  PRO A 121       2.836  -1.399  16.966  1.00  0.00           C  
ATOM    944  N   THR A 122       2.357   2.827  15.152  1.00  0.00           N  
ATOM    945  CA  THR A 122       1.418   3.943  15.161  1.00  0.00           C  
ATOM    946  C   THR A 122       0.933   4.253  13.748  1.00  0.00           C  
ATOM    947  CB  THR A 122       2.054   5.203  15.777  1.00  0.00           C  
ATOM    948  O   THR A 122       1.632   3.978  12.771  1.00  0.00           O  
ATOM    949  CG2 THR A 122       2.459   4.962  17.227  1.00  0.00           C  
ATOM    950  OG1 THR A 122       3.217   5.562  15.021  1.00  0.00           O  
ATOM    951  N   SER A 123      -0.307   4.687  13.710  1.00  0.00           N  
ATOM    952  CA  SER A 123      -0.889   5.089  12.434  1.00  0.00           C  
ATOM    953  C   SER A 123      -0.673   6.575  12.171  1.00  0.00           C  
ATOM    954  CB  SER A 123      -2.385   4.770  12.403  1.00  0.00           C  
ATOM    955  O   SER A 123      -0.617   7.375  13.108  1.00  0.00           O  
ATOM    956  OG  SER A 123      -2.649   3.534  13.044  1.00  0.00           O  
ATOM    957  N   GLN A 124      -0.396   6.851  10.900  1.00  0.00           N  
ATOM    958  CA  GLN A 124      -0.259   8.232  10.448  1.00  0.00           C  
ATOM    959  C   GLN A 124      -1.255   8.548   9.336  1.00  0.00           C  
ATOM    960  CB  GLN A 124       1.168   8.501   9.968  1.00  0.00           C  
ATOM    961  O   GLN A 124      -1.407   7.770   8.392  1.00  0.00           O  
ATOM    962  CG  GLN A 124       2.230   8.268  11.034  1.00  0.00           C  
ATOM    963  CD  GLN A 124       3.642   8.426  10.501  1.00  0.00           C  
ATOM    964  NE2 GLN A 124       4.357   9.426  11.004  1.00  0.00           N  
ATOM    965  OE1 GLN A 124       4.086   7.655   9.644  1.00  0.00           O  
ATOM    966  N   VAL A 125      -1.929   9.647   9.492  1.00  0.00           N  
ATOM    967  CA  VAL A 125      -2.894  10.076   8.486  1.00  0.00           C  
ATOM    968  C   VAL A 125      -2.542  11.479   7.996  1.00  0.00           C  
ATOM    969  CB  VAL A 125      -4.338  10.051   9.038  1.00  0.00           C  
ATOM    970  O   VAL A 125      -2.267  12.373   8.799  1.00  0.00           O  
ATOM    971  CG1 VAL A 125      -5.339  10.426   7.947  1.00  0.00           C  
ATOM    972  CG2 VAL A 125      -4.663   8.675   9.616  1.00  0.00           C  
ATOM    973  N   SER A 126      -2.502  11.644   6.799  1.00  0.00           N  
ATOM    974  CA  SER A 126      -2.172  12.948   6.232  1.00  0.00           C  
ATOM    975  C   SER A 126      -3.355  13.906   6.326  1.00  0.00           C  
ATOM    976  CB  SER A 126      -1.736  12.804   4.774  1.00  0.00           C  
ATOM    977  O   SER A 126      -4.468  13.496   6.664  1.00  0.00           O  
ATOM    978  OG  SER A 126      -2.849  12.526   3.941  1.00  0.00           O  
ATOM    979  N   ASP A 127      -3.072  15.172   5.979  1.00  0.00           N  
ATOM    980  CA  ASP A 127      -4.145  16.117   5.684  1.00  0.00           C  
ATOM    981  C   ASP A 127      -4.872  15.736   4.396  1.00  0.00           C  
ATOM    982  CB  ASP A 127      -3.594  17.540   5.576  1.00  0.00           C  
ATOM    983  O   ASP A 127      -4.440  14.833   3.677  1.00  0.00           O  
ATOM    984  CG  ASP A 127      -4.557  18.590   6.100  1.00  0.00           C  
ATOM    985  OD1 ASP A 127      -5.775  18.321   6.168  1.00  0.00           O  
ATOM    986  OD2 ASP A 127      -4.093  19.699   6.445  1.00  0.00           O  
ATOM    987  N   VAL A 128      -5.969  16.336   4.112  1.00  0.00           N  
ATOM    988  CA  VAL A 128      -6.807  16.002   2.965  1.00  0.00           C  
ATOM    989  C   VAL A 128      -6.275  16.700   1.716  1.00  0.00           C  
ATOM    990  CB  VAL A 128      -8.282  16.393   3.207  1.00  0.00           C  
ATOM    991  O   VAL A 128      -5.667  17.770   1.806  1.00  0.00           O  
ATOM    992  CG1 VAL A 128      -9.119  16.144   1.954  1.00  0.00           C  
ATOM    993  CG2 VAL A 128      -8.850  15.620   4.395  1.00  0.00           C  
ATOM    994  N   SER A 129      -6.416  16.058   0.605  1.00  0.00           N  
ATOM    995  CA  SER A 129      -6.100  16.620  -0.704  1.00  0.00           C  
ATOM    996  C   SER A 129      -7.193  16.304  -1.719  1.00  0.00           C  
ATOM    997  CB  SER A 129      -4.757  16.088  -1.205  1.00  0.00           C  
ATOM    998  O   SER A 129      -7.886  15.291  -1.598  1.00  0.00           O  
ATOM    999  OG  SER A 129      -4.443  16.635  -2.475  1.00  0.00           O  
ATOM   1000  N   THR A 130      -7.359  17.187  -2.576  1.00  0.00           N  
ATOM   1001  CA  THR A 130      -8.249  16.911  -3.699  1.00  0.00           C  
ATOM   1002  C   THR A 130      -7.536  16.082  -4.763  1.00  0.00           C  
ATOM   1003  CB  THR A 130      -8.776  18.215  -4.327  1.00  0.00           C  
ATOM   1004  O   THR A 130      -6.320  16.192  -4.931  1.00  0.00           O  
ATOM   1005  CG2 THR A 130      -9.760  17.923  -5.455  1.00  0.00           C  
ATOM   1006  OG1 THR A 130      -9.436  18.991  -3.320  1.00  0.00           O  
ATOM   1007  N   THR A 131      -8.315  15.207  -5.402  1.00  0.00           N  
ATOM   1008  CA  THR A 131      -7.693  14.360  -6.414  1.00  0.00           C  
ATOM   1009  C   THR A 131      -8.321  14.603  -7.784  1.00  0.00           C  
ATOM   1010  CB  THR A 131      -7.816  12.870  -6.047  1.00  0.00           C  
ATOM   1011  O   THR A 131      -9.512  14.906  -7.881  1.00  0.00           O  
ATOM   1012  CG2 THR A 131      -9.276  12.429  -6.018  1.00  0.00           C  
ATOM   1013  OG1 THR A 131      -7.111  12.085  -7.017  1.00  0.00           O  
ATOM   1014  N   VAL A 132      -7.489  14.533  -8.829  1.00  0.00           N  
ATOM   1015  CA  VAL A 132      -7.922  14.679 -10.215  1.00  0.00           C  
ATOM   1016  C   VAL A 132      -7.247  13.619 -11.082  1.00  0.00           C  
ATOM   1017  CB  VAL A 132      -7.613  16.091 -10.761  1.00  0.00           C  
ATOM   1018  O   VAL A 132      -6.126  13.193 -10.792  1.00  0.00           O  
ATOM   1019  CG1 VAL A 132      -8.409  17.150 -10.000  1.00  0.00           C  
ATOM   1020  CG2 VAL A 132      -6.116  16.379 -10.675  1.00  0.00           C  
ATOM   1021  N   PRO A 133      -8.012  13.156 -12.040  1.00  0.00           N  
ATOM   1022  CA  PRO A 133      -7.406  12.169 -12.937  1.00  0.00           C  
ATOM   1023  C   PRO A 133      -6.314  12.767 -13.821  1.00  0.00           C  
ATOM   1024  CB  PRO A 133      -8.589  11.688 -13.782  1.00  0.00           C  
ATOM   1025  O   PRO A 133      -6.393  13.938 -14.200  1.00  0.00           O  
ATOM   1026  CG  PRO A 133      -9.540  12.841 -13.799  1.00  0.00           C  
ATOM   1027  CD  PRO A 133      -9.422  13.576 -12.495  1.00  0.00           C  
ATOM   1028  N   SER A 134      -5.246  11.923 -14.009  1.00  0.00           N  
ATOM   1029  CA  SER A 134      -4.244  12.300 -15.000  1.00  0.00           C  
ATOM   1030  C   SER A 134      -4.747  12.049 -16.418  1.00  0.00           C  
ATOM   1031  CB  SER A 134      -2.944  11.529 -14.768  1.00  0.00           C  
ATOM   1032  O   SER A 134      -5.787  11.415 -16.610  1.00  0.00           O  
ATOM   1033  OG  SER A 134      -3.122  10.149 -15.038  1.00  0.00           O  
ATOM   1034  N   SER A 135      -4.160  12.683 -17.372  1.00  0.00           N  
ATOM   1035  CA  SER A 135      -4.570  12.608 -18.771  1.00  0.00           C  
ATOM   1036  C   SER A 135      -4.628  11.163 -19.253  1.00  0.00           C  
ATOM   1037  CB  SER A 135      -3.613  13.410 -19.654  1.00  0.00           C  
ATOM   1038  O   SER A 135      -5.461  10.816 -20.093  1.00  0.00           O  
ATOM   1039  OG  SER A 135      -2.270  13.015 -19.429  1.00  0.00           O  
ATOM   1040  N   ASP A 136      -3.872  10.252 -18.596  1.00  0.00           N  
ATOM   1041  CA  ASP A 136      -3.806   8.871 -19.064  1.00  0.00           C  
ATOM   1042  C   ASP A 136      -4.910   8.024 -18.435  1.00  0.00           C  
ATOM   1043  CB  ASP A 136      -2.436   8.264 -18.753  1.00  0.00           C  
ATOM   1044  O   ASP A 136      -5.175   6.908 -18.885  1.00  0.00           O  
ATOM   1045  CG  ASP A 136      -2.082   8.323 -17.277  1.00  0.00           C  
ATOM   1046  OD1 ASP A 136      -2.859   8.902 -16.487  1.00  0.00           O  
ATOM   1047  OD2 ASP A 136      -1.016   7.789 -16.902  1.00  0.00           O  
ATOM   1048  N   GLY A 137      -5.658   8.551 -17.447  1.00  0.00           N  
ATOM   1049  CA  GLY A 137      -6.825   7.929 -16.840  1.00  0.00           C  
ATOM   1050  C   GLY A 137      -6.470   6.860 -15.824  1.00  0.00           C  
ATOM   1051  O   GLY A 137      -7.326   6.420 -15.053  1.00  0.00           O  
ATOM   1052  N   VAL A 138      -5.219   6.459 -15.709  1.00  0.00           N  
ATOM   1053  CA  VAL A 138      -4.847   5.372 -14.809  1.00  0.00           C  
ATOM   1054  C   VAL A 138      -4.304   5.946 -13.502  1.00  0.00           C  
ATOM   1055  CB  VAL A 138      -3.801   4.434 -15.454  1.00  0.00           C  
ATOM   1056  O   VAL A 138      -4.581   5.417 -12.423  1.00  0.00           O  
ATOM   1057  CG1 VAL A 138      -3.383   3.339 -14.475  1.00  0.00           C  
ATOM   1058  CG2 VAL A 138      -4.355   3.823 -16.740  1.00  0.00           C  
ATOM   1059  N   PHE A 139      -3.677   7.055 -13.683  1.00  0.00           N  
ATOM   1060  CA  PHE A 139      -3.107   7.716 -12.516  1.00  0.00           C  
ATOM   1061  C   PHE A 139      -3.952   8.917 -12.107  1.00  0.00           C  
ATOM   1062  CB  PHE A 139      -1.667   8.159 -12.797  1.00  0.00           C  
ATOM   1063  O   PHE A 139      -4.624   9.523 -12.943  1.00  0.00           O  
ATOM   1064  CG  PHE A 139      -0.688   7.019 -12.882  1.00  0.00           C  
ATOM   1065  CD1 PHE A 139      -0.352   6.288 -11.750  1.00  0.00           C  
ATOM   1066  CD2 PHE A 139      -0.103   6.680 -14.095  1.00  0.00           C  
ATOM   1067  CE1 PHE A 139       0.555   5.233 -11.825  1.00  0.00           C  
ATOM   1068  CE2 PHE A 139       0.804   5.627 -14.178  1.00  0.00           C  
ATOM   1069  CZ  PHE A 139       1.132   4.905 -13.042  1.00  0.00           C  
ATOM   1070  N   TRP A 140      -3.939   9.068 -10.873  1.00  0.00           N  
ATOM   1071  CA  TRP A 140      -4.614  10.216 -10.276  1.00  0.00           C  
ATOM   1072  C   TRP A 140      -3.630  11.083  -9.499  1.00  0.00           C  
ATOM   1073  CB  TRP A 140      -5.745   9.754  -9.353  1.00  0.00           C  
ATOM   1074  O   TRP A 140      -2.690  10.571  -8.886  1.00  0.00           O  
ATOM   1075  CG  TRP A 140      -6.939   9.208 -10.078  1.00  0.00           C  
ATOM   1076  CD1 TRP A 140      -6.999   8.059 -10.817  1.00  0.00           C  
ATOM   1077  CD2 TRP A 140      -8.244   9.792 -10.136  1.00  0.00           C  
ATOM   1078  CE2 TRP A 140      -9.047   8.942 -10.929  1.00  0.00           C  
ATOM   1079  CE3 TRP A 140      -8.813  10.952  -9.594  1.00  0.00           C  
ATOM   1080  NE1 TRP A 140      -8.264   7.893 -11.331  1.00  0.00           N  
ATOM   1081  CH2 TRP A 140     -10.923  10.358 -10.650  1.00  0.00           C  
ATOM   1082  CZ2 TRP A 140     -10.391   9.216 -11.192  1.00  0.00           C  
ATOM   1083  CZ3 TRP A 140     -10.151  11.223  -9.857  1.00  0.00           C  
ATOM   1084  N   LYS A 141      -3.879  12.345  -9.630  1.00  0.00           N  
ATOM   1085  CA  LYS A 141      -2.991  13.284  -8.952  1.00  0.00           C  
ATOM   1086  C   LYS A 141      -3.515  13.633  -7.563  1.00  0.00           C  
ATOM   1087  CB  LYS A 141      -2.821  14.557  -9.783  1.00  0.00           C  
ATOM   1088  O   LYS A 141      -4.727  13.638  -7.334  1.00  0.00           O  
ATOM   1089  CG  LYS A 141      -2.182  14.328 -11.144  1.00  0.00           C  
ATOM   1090  CD  LYS A 141      -2.076  15.623 -11.938  1.00  0.00           C  
ATOM   1091  CE  LYS A 141      -1.534  15.379 -13.340  1.00  0.00           C  
ATOM   1092  NZ  LYS A 141      -1.510  16.633 -14.151  1.00  0.00           N  
ATOM   1093  N   HIS A 142      -2.585  13.894  -6.677  1.00  0.00           N  
ATOM   1094  CA  HIS A 142      -2.856  14.457  -5.359  1.00  0.00           C  
ATOM   1095  C   HIS A 142      -1.702  15.335  -4.886  1.00  0.00           C  
ATOM   1096  CB  HIS A 142      -3.119  13.343  -4.344  1.00  0.00           C  
ATOM   1097  O   HIS A 142      -0.627  15.332  -5.490  1.00  0.00           O  
ATOM   1098  CG  HIS A 142      -1.918  12.500  -4.055  1.00  0.00           C  
ATOM   1099  CD2 HIS A 142      -1.491  11.341  -4.609  1.00  0.00           C  
ATOM   1100  ND1 HIS A 142      -0.996  12.826  -3.084  1.00  0.00           N  
ATOM   1101  CE1 HIS A 142      -0.051  11.902  -3.054  1.00  0.00           C  
ATOM   1102  NE2 HIS A 142      -0.328  10.989  -3.970  1.00  0.00           N  
ATOM   1103  N   TRP A 143      -1.881  16.093  -3.794  1.00  0.00           N  
ATOM   1104  CA  TRP A 143      -0.890  17.086  -3.394  1.00  0.00           C  
ATOM   1105  C   TRP A 143      -0.384  16.813  -1.981  1.00  0.00           C  
ATOM   1106  CB  TRP A 143      -1.478  18.497  -3.475  1.00  0.00           C  
ATOM   1107  O   TRP A 143       0.144  17.710  -1.320  1.00  0.00           O  
ATOM   1108  CG  TRP A 143      -1.597  19.028  -4.872  1.00  0.00           C  
ATOM   1109  CD1 TRP A 143      -0.688  19.799  -5.541  1.00  0.00           C  
ATOM   1110  CD2 TRP A 143      -2.693  18.830  -5.771  1.00  0.00           C  
ATOM   1111  CE2 TRP A 143      -2.380  19.510  -6.969  1.00  0.00           C  
ATOM   1112  CE3 TRP A 143      -3.911  18.142  -5.679  1.00  0.00           C  
ATOM   1113  NE1 TRP A 143      -1.152  20.092  -6.802  1.00  0.00           N  
ATOM   1114  CH2 TRP A 143      -4.426  18.841  -7.952  1.00  0.00           C  
ATOM   1115  CZ2 TRP A 143      -3.242  19.521  -8.068  1.00  0.00           C  
ATOM   1116  CZ3 TRP A 143      -4.767  18.155  -6.775  1.00  0.00           C  
ATOM   1117  N   ILE A 144      -0.602  15.580  -1.579  1.00  0.00           N  
ATOM   1118  CA  ILE A 144      -0.065  15.156  -0.290  1.00  0.00           C  
ATOM   1119  C   ILE A 144       1.434  14.892  -0.417  1.00  0.00           C  
ATOM   1120  CB  ILE A 144      -0.789  13.897   0.237  1.00  0.00           C  
ATOM   1121  O   ILE A 144       1.862  14.109  -1.268  1.00  0.00           O  
ATOM   1122  CG1 ILE A 144      -2.288  14.171   0.398  1.00  0.00           C  
ATOM   1123  CG2 ILE A 144      -0.171  13.434   1.560  1.00  0.00           C  
ATOM   1124  CD1 ILE A 144      -3.124  12.920   0.631  1.00  0.00           C  
ATOM   1125  N   PRO A 145       2.240  15.629   0.478  1.00  0.00           N  
ATOM   1126  CA  PRO A 145       3.682  15.374   0.441  1.00  0.00           C  
ATOM   1127  C   PRO A 145       4.041  13.953   0.872  1.00  0.00           C  
ATOM   1128  CB  PRO A 145       4.248  16.402   1.423  1.00  0.00           C  
ATOM   1129  O   PRO A 145       3.519  13.458   1.874  1.00  0.00           O  
ATOM   1130  CG  PRO A 145       3.152  17.402   1.604  1.00  0.00           C  
ATOM   1131  CD  PRO A 145       1.838  16.720   1.347  1.00  0.00           C  
ATOM   1132  N   THR A 146       4.805  13.307   0.028  1.00  0.00           N  
ATOM   1133  CA  THR A 146       5.235  11.949   0.341  1.00  0.00           C  
ATOM   1134  C   THR A 146       6.750  11.819   0.220  1.00  0.00           C  
ATOM   1135  CB  THR A 146       4.554  10.921  -0.582  1.00  0.00           C  
ATOM   1136  O   THR A 146       7.409  12.688  -0.356  1.00  0.00           O  
ATOM   1137  CG2 THR A 146       3.035  10.995  -0.461  1.00  0.00           C  
ATOM   1138  OG1 THR A 146       4.928  11.185  -1.939  1.00  0.00           O  
ATOM   1139  N   LYS A 147       7.320  10.936   0.904  1.00  0.00           N  
ATOM   1140  CA  LYS A 147       8.738  10.596   0.831  1.00  0.00           C  
ATOM   1141  C   LYS A 147       8.949   9.266   0.114  1.00  0.00           C  
ATOM   1142  CB  LYS A 147       9.350  10.539   2.232  1.00  0.00           C  
ATOM   1143  O   LYS A 147       8.004   8.495  -0.065  1.00  0.00           O  
ATOM   1144  CG  LYS A 147       9.284  11.857   2.990  1.00  0.00           C  
ATOM   1145  CD  LYS A 147       9.884  11.730   4.384  1.00  0.00           C  
ATOM   1146  CE  LYS A 147       9.797  13.042   5.153  1.00  0.00           C  
ATOM   1147  NZ  LYS A 147      10.351  12.912   6.534  1.00  0.00           N  
ATOM   1148  N   ASP A 148      10.207   9.148  -0.313  1.00  0.00           N  
ATOM   1149  CA  ASP A 148      10.567   7.857  -0.894  1.00  0.00           C  
ATOM   1150  C   ASP A 148      10.231   6.713   0.060  1.00  0.00           C  
ATOM   1151  CB  ASP A 148      12.054   7.825  -1.251  1.00  0.00           C  
ATOM   1152  O   ASP A 148      10.515   6.792   1.256  1.00  0.00           O  
ATOM   1153  CG  ASP A 148      12.401   8.719  -2.429  1.00  0.00           C  
ATOM   1154  OD1 ASP A 148      11.494   9.074  -3.213  1.00  0.00           O  
ATOM   1155  OD2 ASP A 148      13.592   9.068  -2.577  1.00  0.00           O  
ATOM   1156  N   GLY A 149       9.528   5.741  -0.437  1.00  0.00           N  
ATOM   1157  CA  GLY A 149       9.207   4.582   0.380  1.00  0.00           C  
ATOM   1158  C   GLY A 149       7.750   4.534   0.801  1.00  0.00           C  
ATOM   1159  O   GLY A 149       7.306   3.557   1.408  1.00  0.00           O  
ATOM   1160  N   GLN A 150       7.003   5.545   0.474  1.00  0.00           N  
ATOM   1161  CA  GLN A 150       5.611   5.593   0.908  1.00  0.00           C  
ATOM   1162  C   GLN A 150       4.680   5.038  -0.167  1.00  0.00           C  
ATOM   1163  CB  GLN A 150       5.208   7.026   1.263  1.00  0.00           C  
ATOM   1164  O   GLN A 150       3.457   5.084  -0.020  1.00  0.00           O  
ATOM   1165  CG  GLN A 150       5.844   7.544   2.545  1.00  0.00           C  
ATOM   1166  CD  GLN A 150       5.426   8.964   2.876  1.00  0.00           C  
ATOM   1167  NE2 GLN A 150       5.241   9.244   4.162  1.00  0.00           N  
ATOM   1168  OE1 GLN A 150       5.271   9.803   1.983  1.00  0.00           O  
ATOM   1169  N   CYS A 151       5.303   4.599  -1.246  1.00  0.00           N  
ATOM   1170  CA  CYS A 151       4.498   3.915  -2.252  1.00  0.00           C  
ATOM   1171  C   CYS A 151       3.764   2.725  -1.646  1.00  0.00           C  
ATOM   1172  CB  CYS A 151       5.375   3.448  -3.414  1.00  0.00           C  
ATOM   1173  O   CYS A 151       4.265   2.088  -0.718  1.00  0.00           O  
ATOM   1174  SG  CYS A 151       6.005   4.795  -4.438  1.00  0.00           S  
ATOM   1175  N   GLY A 152       2.577   2.551  -2.166  1.00  0.00           N  
ATOM   1176  CA  GLY A 152       1.807   1.410  -1.700  1.00  0.00           C  
ATOM   1177  C   GLY A 152       0.838   1.758  -0.586  1.00  0.00           C  
ATOM   1178  O   GLY A 152      -0.005   0.940  -0.211  1.00  0.00           O  
ATOM   1179  N   SER A 153       0.961   3.016  -0.100  1.00  0.00           N  
ATOM   1180  CA  SER A 153       0.053   3.441   0.961  1.00  0.00           C  
ATOM   1181  C   SER A 153      -1.347   3.706   0.418  1.00  0.00           C  
ATOM   1182  CB  SER A 153       0.587   4.696   1.653  1.00  0.00           C  
ATOM   1183  O   SER A 153      -1.500   4.215  -0.695  1.00  0.00           O  
ATOM   1184  OG  SER A 153       1.854   4.448   2.237  1.00  0.00           O  
ATOM   1185  N   PRO A 154      -2.360   3.403   1.189  1.00  0.00           N  
ATOM   1186  CA  PRO A 154      -3.740   3.565   0.726  1.00  0.00           C  
ATOM   1187  C   PRO A 154      -4.161   5.029   0.623  1.00  0.00           C  
ATOM   1188  CB  PRO A 154      -4.558   2.836   1.796  1.00  0.00           C  
ATOM   1189  O   PRO A 154      -3.844   5.830   1.507  1.00  0.00           O  
ATOM   1190  CG  PRO A 154      -3.558   2.024   2.553  1.00  0.00           C  
ATOM   1191  CD  PRO A 154      -2.207   2.661   2.396  1.00  0.00           C  
ATOM   1192  N   MET A 155      -4.802   5.327  -0.471  1.00  0.00           N  
ATOM   1193  CA  MET A 155      -5.539   6.578  -0.630  1.00  0.00           C  
ATOM   1194  C   MET A 155      -7.010   6.391  -0.276  1.00  0.00           C  
ATOM   1195  CB  MET A 155      -5.408   7.101  -2.062  1.00  0.00           C  
ATOM   1196  O   MET A 155      -7.710   5.599  -0.910  1.00  0.00           O  
ATOM   1197  CG  MET A 155      -3.970   7.301  -2.512  1.00  0.00           C  
ATOM   1198  SD  MET A 155      -3.077   8.533  -1.487  1.00  0.00           S  
ATOM   1199  CE  MET A 155      -3.969  10.043  -1.952  1.00  0.00           C  
ATOM   1200  N   VAL A 156      -7.476   7.171   0.708  1.00  0.00           N  
ATOM   1201  CA  VAL A 156      -8.789   6.895   1.282  1.00  0.00           C  
ATOM   1202  C   VAL A 156      -9.704   8.101   1.085  1.00  0.00           C  
ATOM   1203  CB  VAL A 156      -8.689   6.541   2.783  1.00  0.00           C  
ATOM   1204  O   VAL A 156      -9.300   9.241   1.327  1.00  0.00           O  
ATOM   1205  CG1 VAL A 156     -10.071   6.232   3.358  1.00  0.00           C  
ATOM   1206  CG2 VAL A 156      -7.745   5.358   2.990  1.00  0.00           C  
ATOM   1207  N   SER A 157     -10.926   7.832   0.665  1.00  0.00           N  
ATOM   1208  CA  SER A 157     -11.939   8.875   0.543  1.00  0.00           C  
ATOM   1209  C   SER A 157     -12.422   9.340   1.912  1.00  0.00           C  
ATOM   1210  CB  SER A 157     -13.125   8.376  -0.283  1.00  0.00           C  
ATOM   1211  O   SER A 157     -12.830   8.524   2.742  1.00  0.00           O  
ATOM   1212  OG  SER A 157     -14.178   9.325  -0.275  1.00  0.00           O  
ATOM   1213  N   VAL A 158     -12.436  10.625   2.088  1.00  0.00           N  
ATOM   1214  CA  VAL A 158     -12.853  11.200   3.362  1.00  0.00           C  
ATOM   1215  C   VAL A 158     -14.373  11.124   3.492  1.00  0.00           C  
ATOM   1216  CB  VAL A 158     -12.379  12.664   3.506  1.00  0.00           C  
ATOM   1217  O   VAL A 158     -14.907  11.099   4.603  1.00  0.00           O  
ATOM   1218  CG1 VAL A 158     -12.923  13.284   4.792  1.00  0.00           C  
ATOM   1219  CG2 VAL A 158     -10.853  12.735   3.478  1.00  0.00           C  
ATOM   1220  N   SER A 159     -15.035  11.002   2.373  1.00  0.00           N  
ATOM   1221  CA  SER A 159     -16.493  11.036   2.366  1.00  0.00           C  
ATOM   1222  C   SER A 159     -17.079   9.727   2.885  1.00  0.00           C  
ATOM   1223  CB  SER A 159     -17.017  11.315   0.956  1.00  0.00           C  
ATOM   1224  O   SER A 159     -18.036   9.734   3.663  1.00  0.00           O  
ATOM   1225  OG  SER A 159     -16.605  10.300   0.057  1.00  0.00           O  
ATOM   1226  N   ASP A 160     -16.378   8.585   2.482  1.00  0.00           N  
ATOM   1227  CA  ASP A 160     -17.022   7.325   2.840  1.00  0.00           C  
ATOM   1228  C   ASP A 160     -16.018   6.348   3.447  1.00  0.00           C  
ATOM   1229  CB  ASP A 160     -17.692   6.699   1.615  1.00  0.00           C  
ATOM   1230  O   ASP A 160     -16.376   5.222   3.800  1.00  0.00           O  
ATOM   1231  CG  ASP A 160     -16.729   6.476   0.461  1.00  0.00           C  
ATOM   1232  OD1 ASP A 160     -15.501   6.600   0.659  1.00  0.00           O  
ATOM   1233  OD2 ASP A 160     -17.203   6.178  -0.656  1.00  0.00           O  
ATOM   1234  N   GLY A 161     -14.748   6.630   3.465  1.00  0.00           N  
ATOM   1235  CA  GLY A 161     -13.744   5.782   4.087  1.00  0.00           C  
ATOM   1236  C   GLY A 161     -13.286   4.645   3.194  1.00  0.00           C  
ATOM   1237  O   GLY A 161     -12.601   3.728   3.650  1.00  0.00           O  
ATOM   1238  N   SER A 162     -13.721   4.704   1.944  1.00  0.00           N  
ATOM   1239  CA  SER A 162     -13.331   3.674   0.986  1.00  0.00           C  
ATOM   1240  C   SER A 162     -11.925   3.921   0.450  1.00  0.00           C  
ATOM   1241  CB  SER A 162     -14.325   3.618  -0.175  1.00  0.00           C  
ATOM   1242  O   SER A 162     -11.497   5.070   0.322  1.00  0.00           O  
ATOM   1243  OG  SER A 162     -15.629   3.318   0.293  1.00  0.00           O  
ATOM   1244  N   ILE A 163     -11.178   2.843   0.230  1.00  0.00           N  
ATOM   1245  CA  ILE A 163      -9.878   2.950  -0.424  1.00  0.00           C  
ATOM   1246  C   ILE A 163     -10.072   3.163  -1.924  1.00  0.00           C  
ATOM   1247  CB  ILE A 163      -9.012   1.697  -0.169  1.00  0.00           C  
ATOM   1248  O   ILE A 163     -10.690   2.337  -2.600  1.00  0.00           O  
ATOM   1249  CG1 ILE A 163      -8.742   1.531   1.331  1.00  0.00           C  
ATOM   1250  CG2 ILE A 163      -7.701   1.777  -0.956  1.00  0.00           C  
ATOM   1251  CD1 ILE A 163      -8.085   0.208   1.700  1.00  0.00           C  
ATOM   1252  N   VAL A 164      -9.527   4.260  -2.453  1.00  0.00           N  
ATOM   1253  CA  VAL A 164      -9.805   4.611  -3.841  1.00  0.00           C  
ATOM   1254  C   VAL A 164      -8.550   4.410  -4.687  1.00  0.00           C  
ATOM   1255  CB  VAL A 164     -10.306   6.068  -3.968  1.00  0.00           C  
ATOM   1256  O   VAL A 164      -8.596   4.523  -5.914  1.00  0.00           O  
ATOM   1257  CG1 VAL A 164     -11.665   6.232  -3.290  1.00  0.00           C  
ATOM   1258  CG2 VAL A 164      -9.287   7.036  -3.372  1.00  0.00           C  
ATOM   1259  N   GLY A 165      -7.458   4.087  -4.000  1.00  0.00           N  
ATOM   1260  CA  GLY A 165      -6.210   3.867  -4.713  1.00  0.00           C  
ATOM   1261  C   GLY A 165      -5.025   3.653  -3.790  1.00  0.00           C  
ATOM   1262  O   GLY A 165      -5.188   3.580  -2.570  1.00  0.00           O  
ATOM   1263  N   ILE A 166      -3.885   3.365  -4.401  1.00  0.00           N  
ATOM   1264  CA  ILE A 166      -2.647   3.241  -3.640  1.00  0.00           C  
ATOM   1265  C   ILE A 166      -1.593   4.187  -4.211  1.00  0.00           C  
ATOM   1266  CB  ILE A 166      -2.122   1.787  -3.646  1.00  0.00           C  
ATOM   1267  O   ILE A 166      -1.514   4.378  -5.427  1.00  0.00           O  
ATOM   1268  CG1 ILE A 166      -1.821   1.335  -5.079  1.00  0.00           C  
ATOM   1269  CG2 ILE A 166      -3.128   0.848  -2.975  1.00  0.00           C  
ATOM   1270  CD1 ILE A 166      -1.124  -0.016  -5.168  1.00  0.00           C  
ATOM   1271  N   HIS A 167      -0.916   4.850  -3.279  1.00  0.00           N  
ATOM   1272  CA  HIS A 167       0.121   5.791  -3.687  1.00  0.00           C  
ATOM   1273  C   HIS A 167       1.168   5.113  -4.564  1.00  0.00           C  
ATOM   1274  CB  HIS A 167       0.789   6.418  -2.461  1.00  0.00           C  
ATOM   1275  O   HIS A 167       1.639   4.019  -4.242  1.00  0.00           O  
ATOM   1276  CG  HIS A 167       1.907   7.351  -2.799  1.00  0.00           C  
ATOM   1277  CD2 HIS A 167       3.244   7.242  -2.611  1.00  0.00           C  
ATOM   1278  ND1 HIS A 167       1.701   8.572  -3.404  1.00  0.00           N  
ATOM   1279  CE1 HIS A 167       2.866   9.174  -3.576  1.00  0.00           C  
ATOM   1280  NE2 HIS A 167       3.818   8.388  -3.103  1.00  0.00           N  
ATOM   1281  N   SER A 168       1.663   5.671  -5.701  1.00  0.00           N  
ATOM   1282  CA  SER A 168       2.553   5.045  -6.674  1.00  0.00           C  
ATOM   1283  C   SER A 168       3.829   5.859  -6.861  1.00  0.00           C  
ATOM   1284  CB  SER A 168       1.845   4.877  -8.019  1.00  0.00           C  
ATOM   1285  O   SER A 168       4.934   5.316  -6.794  1.00  0.00           O  
ATOM   1286  OG  SER A 168       0.844   3.876  -7.939  1.00  0.00           O  
ATOM   1287  N   ALA A 169       3.787   7.037  -7.203  1.00  0.00           N  
ATOM   1288  CA  ALA A 169       5.004   7.755  -7.573  1.00  0.00           C  
ATOM   1289  C   ALA A 169       4.914   9.226  -7.178  1.00  0.00           C  
ATOM   1290  CB  ALA A 169       5.265   7.625  -9.072  1.00  0.00           C  
ATOM   1291  O   ALA A 169       3.829   9.731  -6.881  1.00  0.00           O  
ATOM   1292  N   SER A 170       6.155   9.723  -7.009  1.00  0.00           N  
ATOM   1293  CA  SER A 170       6.355  11.160  -6.851  1.00  0.00           C  
ATOM   1294  C   SER A 170       7.048  11.759  -8.070  1.00  0.00           C  
ATOM   1295  CB  SER A 170       7.173  11.452  -5.593  1.00  0.00           C  
ATOM   1296  O   SER A 170       7.787  11.066  -8.773  1.00  0.00           O  
ATOM   1297  OG  SER A 170       8.488  10.939  -5.718  1.00  0.00           O  
ATOM   1298  N   ASN A 171       6.378  12.670  -8.727  1.00  0.00           N  
ATOM   1299  CA  ASN A 171       7.091  13.433  -9.746  1.00  0.00           C  
ATOM   1300  C   ASN A 171       8.184  14.303  -9.133  1.00  0.00           C  
ATOM   1301  CB  ASN A 171       6.116  14.294 -10.552  1.00  0.00           C  
ATOM   1302  O   ASN A 171       7.951  14.990  -8.137  1.00  0.00           O  
ATOM   1303  CG  ASN A 171       6.746  14.876 -11.802  1.00  0.00           C  
ATOM   1304  ND2 ASN A 171       5.921  15.450 -12.670  1.00  0.00           N  
ATOM   1305  OD1 ASN A 171       7.964  14.810 -11.986  1.00  0.00           O  
ATOM   1306  N   PHE A 172       9.497  14.080  -9.522  1.00  0.00           N  
ATOM   1307  CA  PHE A 172      10.706  14.781  -9.104  1.00  0.00           C  
ATOM   1308  C   PHE A 172      10.642  16.252  -9.496  1.00  0.00           C  
ATOM   1309  CB  PHE A 172      11.947  14.126  -9.718  1.00  0.00           C  
ATOM   1310  O   PHE A 172      11.188  17.110  -8.799  1.00  0.00           O  
ATOM   1311  CG  PHE A 172      12.216  12.736  -9.208  1.00  0.00           C  
ATOM   1312  CD1 PHE A 172      12.820  12.539  -7.972  1.00  0.00           C  
ATOM   1313  CD2 PHE A 172      11.864  11.626  -9.965  1.00  0.00           C  
ATOM   1314  CE1 PHE A 172      13.070  11.253  -7.498  1.00  0.00           C  
ATOM   1315  CE2 PHE A 172      12.110  10.338  -9.497  1.00  0.00           C  
ATOM   1316  CZ  PHE A 172      12.714  10.154  -8.264  1.00  0.00           C  
ATOM   1317  N   THR A 173       9.708  16.551 -10.509  1.00  0.00           N  
ATOM   1318  CA  THR A 173       9.725  17.903 -11.057  1.00  0.00           C  
ATOM   1319  C   THR A 173       8.453  18.657 -10.679  1.00  0.00           C  
ATOM   1320  CB  THR A 173       9.878  17.883 -12.589  1.00  0.00           C  
ATOM   1321  O   THR A 173       8.470  19.881 -10.535  1.00  0.00           O  
ATOM   1322  CG2 THR A 173      11.229  17.308 -13.000  1.00  0.00           C  
ATOM   1323  OG1 THR A 173       8.836  17.079 -13.156  1.00  0.00           O  
ATOM   1324  N   ASN A 174       7.466  17.946 -10.309  1.00  0.00           N  
ATOM   1325  CA  ASN A 174       6.167  18.544 -10.022  1.00  0.00           C  
ATOM   1326  C   ASN A 174       5.745  18.302  -8.575  1.00  0.00           C  
ATOM   1327  CB  ASN A 174       5.104  18.006 -10.982  1.00  0.00           C  
ATOM   1328  O   ASN A 174       6.311  17.444  -7.895  1.00  0.00           O  
ATOM   1329  CG  ASN A 174       4.959  18.856 -12.229  1.00  0.00           C  
ATOM   1330  ND2 ASN A 174       4.383  18.278 -13.277  1.00  0.00           N  
ATOM   1331  OD1 ASN A 174       5.362  20.021 -12.251  1.00  0.00           O  
ATOM   1332  N   THR A 175       5.234  19.380  -7.910  1.00  0.00           N  
ATOM   1333  CA  THR A 175       4.684  19.430  -6.560  1.00  0.00           C  
ATOM   1334  C   THR A 175       3.550  18.422  -6.400  1.00  0.00           C  
ATOM   1335  CB  THR A 175       4.171  20.842  -6.219  1.00  0.00           C  
ATOM   1336  O   THR A 175       2.929  18.341  -5.338  1.00  0.00           O  
ATOM   1337  CG2 THR A 175       5.318  21.845  -6.159  1.00  0.00           C  
ATOM   1338  OG1 THR A 175       3.237  21.260  -7.222  1.00  0.00           O  
ATOM   1339  N   ASN A 176       3.294  17.658  -7.584  1.00  0.00           N  
ATOM   1340  CA  ASN A 176       2.168  16.752  -7.385  1.00  0.00           C  
ATOM   1341  C   ASN A 176       2.623  15.296  -7.331  1.00  0.00           C  
ATOM   1342  CB  ASN A 176       1.124  16.942  -8.487  1.00  0.00           C  
ATOM   1343  O   ASN A 176       3.721  14.968  -7.784  1.00  0.00           O  
ATOM   1344  CG  ASN A 176       1.711  16.801  -9.878  1.00  0.00           C  
ATOM   1345  ND2 ASN A 176       0.920  17.134 -10.892  1.00  0.00           N  
ATOM   1346  OD1 ASN A 176       2.864  16.395 -10.040  1.00  0.00           O  
ATOM   1347  N   ASN A 177       1.905  14.505  -6.582  1.00  0.00           N  
ATOM   1348  CA  ASN A 177       2.091  13.063  -6.469  1.00  0.00           C  
ATOM   1349  C   ASN A 177       0.974  12.297  -7.173  1.00  0.00           C  
ATOM   1350  CB  ASN A 177       2.176  12.645  -4.999  1.00  0.00           C  
ATOM   1351  O   ASN A 177      -0.026  12.888  -7.584  1.00  0.00           O  
ATOM   1352  CG  ASN A 177       3.410  13.189  -4.308  1.00  0.00           C  
ATOM   1353  ND2 ASN A 177       3.209  13.886  -3.196  1.00  0.00           N  
ATOM   1354  OD1 ASN A 177       4.536  12.986  -4.771  1.00  0.00           O  
ATOM   1355  N   TYR A 178       1.285  10.974  -7.403  1.00  0.00           N  
ATOM   1356  CA  TYR A 178       0.313  10.168  -8.133  1.00  0.00           C  
ATOM   1357  C   TYR A 178      -0.058   8.916  -7.346  1.00  0.00           C  
ATOM   1358  CB  TYR A 178       0.864   9.776  -9.507  1.00  0.00           C  
ATOM   1359  O   TYR A 178       0.739   8.418  -6.548  1.00  0.00           O  
ATOM   1360  CG  TYR A 178       1.169  10.955 -10.398  1.00  0.00           C  
ATOM   1361  CD1 TYR A 178       0.188  11.506 -11.219  1.00  0.00           C  
ATOM   1362  CD2 TYR A 178       2.440  11.521 -10.421  1.00  0.00           C  
ATOM   1363  CE1 TYR A 178       0.466  12.592 -12.042  1.00  0.00           C  
ATOM   1364  CE2 TYR A 178       2.729  12.607 -11.240  1.00  0.00           C  
ATOM   1365  OH  TYR A 178       2.017  14.210 -12.859  1.00  0.00           O  
ATOM   1366  CZ  TYR A 178       1.737  13.135 -12.046  1.00  0.00           C  
ATOM   1367  N   PHE A 179      -1.256   8.531  -7.517  1.00  0.00           N  
ATOM   1368  CA  PHE A 179      -1.646   7.212  -7.033  1.00  0.00           C  
ATOM   1369  C   PHE A 179      -2.362   6.425  -8.125  1.00  0.00           C  
ATOM   1370  CB  PHE A 179      -2.545   7.334  -5.799  1.00  0.00           C  
ATOM   1371  O   PHE A 179      -2.837   7.004  -9.104  1.00  0.00           O  
ATOM   1372  CG  PHE A 179      -3.926   7.851  -6.103  1.00  0.00           C  
ATOM   1373  CD1 PHE A 179      -4.186   9.216  -6.107  1.00  0.00           C  
ATOM   1374  CD2 PHE A 179      -4.963   6.972  -6.384  1.00  0.00           C  
ATOM   1375  CE1 PHE A 179      -5.463   9.698  -6.388  1.00  0.00           C  
ATOM   1376  CE2 PHE A 179      -6.242   7.446  -6.665  1.00  0.00           C  
ATOM   1377  CZ  PHE A 179      -6.489   8.809  -6.666  1.00  0.00           C  
ATOM   1378  N   THR A 180      -2.253   5.143  -8.042  1.00  0.00           N  
ATOM   1379  CA  THR A 180      -2.954   4.233  -8.941  1.00  0.00           C  
ATOM   1380  C   THR A 180      -4.381   3.988  -8.459  1.00  0.00           C  
ATOM   1381  CB  THR A 180      -2.213   2.889  -9.064  1.00  0.00           C  
ATOM   1382  O   THR A 180      -4.591   3.515  -7.341  1.00  0.00           O  
ATOM   1383  CG2 THR A 180      -2.880   1.986 -10.096  1.00  0.00           C  
ATOM   1384  OG1 THR A 180      -0.858   3.131  -9.462  1.00  0.00           O  
ATOM   1385  N   ALA A 181      -5.322   4.303  -9.297  1.00  0.00           N  
ATOM   1386  CA  ALA A 181      -6.736   4.196  -8.946  1.00  0.00           C  
ATOM   1387  C   ALA A 181      -7.174   2.735  -8.876  1.00  0.00           C  
ATOM   1388  CB  ALA A 181      -7.594   4.958  -9.953  1.00  0.00           C  
ATOM   1389  O   ALA A 181      -6.687   1.897  -9.639  1.00  0.00           O  
ATOM   1390  N   VAL A 182      -8.033   2.462  -7.946  1.00  0.00           N  
ATOM   1391  CA  VAL A 182      -8.696   1.164  -7.877  1.00  0.00           C  
ATOM   1392  C   VAL A 182      -9.619   0.990  -9.081  1.00  0.00           C  
ATOM   1393  CB  VAL A 182      -9.496   1.005  -6.565  1.00  0.00           C  
ATOM   1394  O   VAL A 182     -10.406   1.884  -9.403  1.00  0.00           O  
ATOM   1395  CG1 VAL A 182     -10.328  -0.277  -6.592  1.00  0.00           C  
ATOM   1396  CG2 VAL A 182      -8.554   1.009  -5.362  1.00  0.00           C  
ATOM   1397  N   PRO A 183      -9.482  -0.149  -9.819  1.00  0.00           N  
ATOM   1398  CA  PRO A 183     -10.367  -0.364 -10.966  1.00  0.00           C  
ATOM   1399  C   PRO A 183     -11.801  -0.688 -10.553  1.00  0.00           C  
ATOM   1400  CB  PRO A 183      -9.726  -1.552 -11.688  1.00  0.00           C  
ATOM   1401  O   PRO A 183     -12.053  -1.016  -9.390  1.00  0.00           O  
ATOM   1402  CG  PRO A 183      -9.063  -2.343 -10.607  1.00  0.00           C  
ATOM   1403  CD  PRO A 183      -8.550  -1.391  -9.565  1.00  0.00           C  
ATOM   1404  N   PRO A 184     -12.693  -0.568 -11.599  1.00  0.00           N  
ATOM   1405  CA  PRO A 184     -14.070  -0.968 -11.299  1.00  0.00           C  
ATOM   1406  C   PRO A 184     -14.190  -2.449 -10.945  1.00  0.00           C  
ATOM   1407  CB  PRO A 184     -14.819  -0.654 -12.596  1.00  0.00           C  
ATOM   1408  O   PRO A 184     -13.415  -3.270 -11.441  1.00  0.00           O  
ATOM   1409  CG  PRO A 184     -13.767  -0.664 -13.657  1.00  0.00           C  
ATOM   1410  CD  PRO A 184     -12.462  -0.251 -13.039  1.00  0.00           C  
ATOM   1411  N   ASN A 185     -15.015  -2.826 -10.016  1.00  0.00           N  
ATOM   1412  CA  ASN A 185     -15.339  -4.197  -9.636  1.00  0.00           C  
ATOM   1413  C   ASN A 185     -14.161  -4.882  -8.949  1.00  0.00           C  
ATOM   1414  CB  ASN A 185     -15.782  -5.003 -10.859  1.00  0.00           C  
ATOM   1415  O   ASN A 185     -13.963  -6.088  -9.102  1.00  0.00           O  
ATOM   1416  CG  ASN A 185     -16.996  -4.406 -11.543  1.00  0.00           C  
ATOM   1417  ND2 ASN A 185     -16.946  -4.318 -12.867  1.00  0.00           N  
ATOM   1418  OD1 ASN A 185     -17.969  -4.026 -10.887  1.00  0.00           O  
ATOM   1419  N   PHE A 186     -13.275  -4.091  -8.408  1.00  0.00           N  
ATOM   1420  CA  PHE A 186     -12.083  -4.572  -7.720  1.00  0.00           C  
ATOM   1421  C   PHE A 186     -12.459  -5.500  -6.571  1.00  0.00           C  
ATOM   1422  CB  PHE A 186     -11.252  -3.397  -7.196  1.00  0.00           C  
ATOM   1423  O   PHE A 186     -11.779  -6.498  -6.324  1.00  0.00           O  
ATOM   1424  CG  PHE A 186      -9.856  -3.778  -6.782  1.00  0.00           C  
ATOM   1425  CD1 PHE A 186      -9.374  -3.444  -5.523  1.00  0.00           C  
ATOM   1426  CD2 PHE A 186      -9.025  -4.471  -7.653  1.00  0.00           C  
ATOM   1427  CE1 PHE A 186      -8.082  -3.795  -5.136  1.00  0.00           C  
ATOM   1428  CE2 PHE A 186      -7.734  -4.825  -7.275  1.00  0.00           C  
ATOM   1429  CZ  PHE A 186      -7.264  -4.486  -6.016  1.00  0.00           C  
ATOM   1430  N   MET A 187     -13.517  -5.231  -5.976  1.00  0.00           N  
ATOM   1431  CA  MET A 187     -13.966  -6.029  -4.839  1.00  0.00           C  
ATOM   1432  C   MET A 187     -14.270  -7.461  -5.265  1.00  0.00           C  
ATOM   1433  CB  MET A 187     -15.204  -5.400  -4.197  1.00  0.00           C  
ATOM   1434  O   MET A 187     -14.023  -8.403  -4.510  1.00  0.00           O  
ATOM   1435  CG  MET A 187     -14.903  -4.166  -3.362  1.00  0.00           C  
ATOM   1436  SD  MET A 187     -13.724  -4.510  -1.999  1.00  0.00           S  
ATOM   1437  CE  MET A 187     -14.751  -5.574  -0.948  1.00  0.00           C  
ATOM   1438  N   ASP A 188     -14.820  -7.645  -6.443  1.00  0.00           N  
ATOM   1439  CA  ASP A 188     -15.125  -8.970  -6.976  1.00  0.00           C  
ATOM   1440  C   ASP A 188     -13.858  -9.809  -7.119  1.00  0.00           C  
ATOM   1441  CB  ASP A 188     -15.835  -8.855  -8.326  1.00  0.00           C  
ATOM   1442  O   ASP A 188     -13.864 -11.007  -6.828  1.00  0.00           O  
ATOM   1443  CG  ASP A 188     -17.243  -8.297  -8.210  1.00  0.00           C  
ATOM   1444  OD1 ASP A 188     -17.818  -8.318  -7.101  1.00  0.00           O  
ATOM   1445  OD2 ASP A 188     -17.783  -7.835  -9.238  1.00  0.00           O  
ATOM   1446  N   LEU A 189     -12.837  -9.122  -7.451  1.00  0.00           N  
ATOM   1447  CA  LEU A 189     -11.552  -9.796  -7.600  1.00  0.00           C  
ATOM   1448  C   LEU A 189     -11.023 -10.263  -6.248  1.00  0.00           C  
ATOM   1449  CB  LEU A 189     -10.534  -8.868  -8.267  1.00  0.00           C  
ATOM   1450  O   LEU A 189     -10.499 -11.373  -6.132  1.00  0.00           O  
ATOM   1451  CG  LEU A 189     -10.822  -8.475  -9.717  1.00  0.00           C  
ATOM   1452  CD1 LEU A 189      -9.817  -7.431 -10.193  1.00  0.00           C  
ATOM   1453  CD2 LEU A 189     -10.793  -9.704 -10.620  1.00  0.00           C  
ATOM   1454  N   LEU A 190     -11.243  -9.479  -5.283  1.00  0.00           N  
ATOM   1455  CA  LEU A 190     -10.687  -9.736  -3.959  1.00  0.00           C  
ATOM   1456  C   LEU A 190     -11.498 -10.798  -3.225  1.00  0.00           C  
ATOM   1457  CB  LEU A 190     -10.647  -8.447  -3.135  1.00  0.00           C  
ATOM   1458  O   LEU A 190     -10.939 -11.610  -2.485  1.00  0.00           O  
ATOM   1459  CG  LEU A 190      -9.760  -7.324  -3.674  1.00  0.00           C  
ATOM   1460  CD1 LEU A 190      -9.793  -6.124  -2.733  1.00  0.00           C  
ATOM   1461  CD2 LEU A 190      -8.330  -7.818  -3.867  1.00  0.00           C  
ATOM   1462  N   THR A 191     -12.795 -10.852  -3.423  1.00  0.00           N  
ATOM   1463  CA  THR A 191     -13.678 -11.746  -2.682  1.00  0.00           C  
ATOM   1464  C   THR A 191     -13.739 -13.119  -3.346  1.00  0.00           C  
ATOM   1465  CB  THR A 191     -15.099 -11.162  -2.572  1.00  0.00           C  
ATOM   1466  O   THR A 191     -14.143 -14.100  -2.718  1.00  0.00           O  
ATOM   1467  CG2 THR A 191     -15.111  -9.900  -1.717  1.00  0.00           C  
ATOM   1468  OG1 THR A 191     -15.580 -10.842  -3.883  1.00  0.00           O  
ATOM   1469  N   ASN A 192     -13.266 -13.157  -4.594  1.00  0.00           N  
ATOM   1470  CA  ASN A 192     -13.260 -14.410  -5.341  1.00  0.00           C  
ATOM   1471  C   ASN A 192     -11.886 -14.702  -5.936  1.00  0.00           C  
ATOM   1472  CB  ASN A 192     -14.321 -14.384  -6.443  1.00  0.00           C  
ATOM   1473  O   ASN A 192     -11.728 -14.734  -7.158  1.00  0.00           O  
ATOM   1474  CG  ASN A 192     -15.722 -14.181  -5.900  1.00  0.00           C  
ATOM   1475  ND2 ASN A 192     -16.323 -13.041  -6.218  1.00  0.00           N  
ATOM   1476  OD1 ASN A 192     -16.260 -15.043  -5.199  1.00  0.00           O  
ATOM   1477  N   PRO A 193     -10.913 -14.897  -5.054  1.00  0.00           N  
ATOM   1478  CA  PRO A 193      -9.545 -15.072  -5.547  1.00  0.00           C  
ATOM   1479  C   PRO A 193      -9.380 -16.334  -6.391  1.00  0.00           C  
ATOM   1480  CB  PRO A 193      -8.716 -15.161  -4.263  1.00  0.00           C  
ATOM   1481  O   PRO A 193      -8.477 -16.407  -7.229  1.00  0.00           O  
ATOM   1482  CG  PRO A 193      -9.695 -15.545  -3.202  1.00  0.00           C  
ATOM   1483  CD  PRO A 193     -11.037 -14.975  -3.562  1.00  0.00           C  
ATOM   1484  N   GLU A 194     -10.230 -17.250  -6.250  1.00  0.00           N  
ATOM   1485  CA  GLU A 194     -10.134 -18.533  -6.939  1.00  0.00           C  
ATOM   1486  C   GLU A 194     -10.413 -18.380  -8.432  1.00  0.00           C  
ATOM   1487  CB  GLU A 194     -11.103 -19.547  -6.325  1.00  0.00           C  
ATOM   1488  O   GLU A 194     -10.042 -19.243  -9.230  1.00  0.00           O  
ATOM   1489  CG  GLU A 194     -12.569 -19.181  -6.500  1.00  0.00           C  
ATOM   1490  CD  GLU A 194     -13.046 -18.127  -5.513  1.00  0.00           C  
ATOM   1491  OE1 GLU A 194     -14.246 -17.769  -5.539  1.00  0.00           O  
ATOM   1492  OE2 GLU A 194     -12.213 -17.655  -4.708  1.00  0.00           O  
ATOM   1493  N   LEU A 195     -11.014 -17.257  -8.823  1.00  0.00           N  
ATOM   1494  CA  LEU A 195     -11.410 -17.059 -10.213  1.00  0.00           C  
ATOM   1495  C   LEU A 195     -10.317 -16.332 -10.990  1.00  0.00           C  
ATOM   1496  CB  LEU A 195     -12.719 -16.269 -10.291  1.00  0.00           C  
ATOM   1497  O   LEU A 195     -10.389 -16.224 -12.217  1.00  0.00           O  
ATOM   1498  CG  LEU A 195     -13.953 -16.941  -9.686  1.00  0.00           C  
ATOM   1499  CD1 LEU A 195     -15.157 -16.008  -9.765  1.00  0.00           C  
ATOM   1500  CD2 LEU A 195     -14.244 -18.260 -10.393  1.00  0.00           C  
ATOM   1501  N   GLN A 196      -9.261 -16.037 -10.289  1.00  0.00           N  
ATOM   1502  CA  GLN A 196      -8.214 -15.246 -10.926  1.00  0.00           C  
ATOM   1503  C   GLN A 196      -7.126 -16.142 -11.511  1.00  0.00           C  
ATOM   1504  CB  GLN A 196      -7.602 -14.261  -9.928  1.00  0.00           C  
ATOM   1505  O   GLN A 196      -6.953 -17.282 -11.074  1.00  0.00           O  
ATOM   1506  CG  GLN A 196      -8.629 -13.398  -9.207  1.00  0.00           C  
ATOM   1507  CD  GLN A 196      -9.501 -12.603 -10.160  1.00  0.00           C  
ATOM   1508  NE2 GLN A 196     -10.792 -12.523  -9.857  1.00  0.00           N  
ATOM   1509  OE1 GLN A 196      -9.018 -12.064 -11.161  1.00  0.00           O  
ATOM   1510  N   LYS A 197      -6.502 -15.650 -12.556  1.00  0.00           N  
ATOM   1511  CA  LYS A 197      -5.318 -16.291 -13.121  1.00  0.00           C  
ATOM   1512  C   LYS A 197      -4.054 -15.859 -12.383  1.00  0.00           C  
ATOM   1513  CB  LYS A 197      -5.192 -15.967 -14.610  1.00  0.00           C  
ATOM   1514  O   LYS A 197      -3.616 -14.714 -12.508  1.00  0.00           O  
ATOM   1515  CG  LYS A 197      -6.293 -16.569 -15.470  1.00  0.00           C  
ATOM   1516  CD  LYS A 197      -6.088 -16.248 -16.945  1.00  0.00           C  
ATOM   1517  CE  LYS A 197      -7.208 -16.822 -17.804  1.00  0.00           C  
ATOM   1518  NZ  LYS A 197      -7.030 -16.481 -19.247  1.00  0.00           N  
ATOM   1519  N   TRP A 198      -3.504 -16.775 -11.603  1.00  0.00           N  
ATOM   1520  CA  TRP A 198      -2.312 -16.493 -10.811  1.00  0.00           C  
ATOM   1521  C   TRP A 198      -1.049 -16.908 -11.559  1.00  0.00           C  
ATOM   1522  CB  TRP A 198      -2.380 -17.213  -9.461  1.00  0.00           C  
ATOM   1523  O   TRP A 198      -1.001 -17.985 -12.159  1.00  0.00           O  
ATOM   1524  CG  TRP A 198      -3.549 -16.810  -8.614  1.00  0.00           C  
ATOM   1525  CD1 TRP A 198      -4.764 -17.432  -8.537  1.00  0.00           C  
ATOM   1526  CD2 TRP A 198      -3.616 -15.689  -7.727  1.00  0.00           C  
ATOM   1527  CE2 TRP A 198      -4.902 -15.694  -7.143  1.00  0.00           C  
ATOM   1528  CE3 TRP A 198      -2.711 -14.682  -7.367  1.00  0.00           C  
ATOM   1529  NE1 TRP A 198      -5.582 -16.766  -7.654  1.00  0.00           N  
ATOM   1530  CH2 TRP A 198      -4.401 -13.753  -5.885  1.00  0.00           C  
ATOM   1531  CZ2 TRP A 198      -5.306 -14.727  -6.219  1.00  0.00           C  
ATOM   1532  CZ3 TRP A 198      -3.114 -13.721  -6.447  1.00  0.00           C  
ATOM   1533  N   ILE A 199      -0.175 -15.932 -11.604  1.00  0.00           N  
ATOM   1534  CA  ILE A 199       1.088 -16.217 -12.275  1.00  0.00           C  
ATOM   1535  C   ILE A 199       2.228 -16.198 -11.259  1.00  0.00           C  
ATOM   1536  CB  ILE A 199       1.366 -15.208 -13.411  1.00  0.00           C  
ATOM   1537  O   ILE A 199       2.110 -15.586 -10.195  1.00  0.00           O  
ATOM   1538  CG1 ILE A 199       1.454 -13.784 -12.851  1.00  0.00           C  
ATOM   1539  CG2 ILE A 199       0.288 -15.304 -14.495  1.00  0.00           C  
ATOM   1540  CD1 ILE A 199       1.973 -12.757 -13.848  1.00  0.00           C  
ATOM   1541  N   SER A 200       3.243 -17.029 -11.489  1.00  0.00           N  
ATOM   1542  CA  SER A 200       4.454 -17.043 -10.674  1.00  0.00           C  
ATOM   1543  C   SER A 200       5.682 -16.685 -11.503  1.00  0.00           C  
ATOM   1544  CB  SER A 200       4.648 -18.414 -10.025  1.00  0.00           C  
ATOM   1545  O   SER A 200       5.660 -16.786 -12.731  1.00  0.00           O  
ATOM   1546  OG  SER A 200       3.547 -18.737  -9.193  1.00  0.00           O  
ATOM   1547  N   GLY A 201       6.710 -16.135 -10.854  1.00  0.00           N  
ATOM   1548  CA  GLY A 201       7.977 -15.869 -11.517  1.00  0.00           C  
ATOM   1549  C   GLY A 201       7.956 -14.609 -12.360  1.00  0.00           C  
ATOM   1550  O   GLY A 201       8.729 -14.479 -13.312  1.00  0.00           O  
ATOM   1551  N   TRP A 202       7.028 -13.741 -12.045  1.00  0.00           N  
ATOM   1552  CA  TRP A 202       6.868 -12.514 -12.819  1.00  0.00           C  
ATOM   1553  C   TRP A 202       7.812 -11.426 -12.317  1.00  0.00           C  
ATOM   1554  CB  TRP A 202       5.420 -12.021 -12.752  1.00  0.00           C  
ATOM   1555  O   TRP A 202       8.069 -11.325 -11.115  1.00  0.00           O  
ATOM   1556  CG  TRP A 202       5.148 -10.815 -13.600  1.00  0.00           C  
ATOM   1557  CD1 TRP A 202       4.715 -10.799 -14.897  1.00  0.00           C  
ATOM   1558  CD2 TRP A 202       5.295  -9.446 -13.210  1.00  0.00           C  
ATOM   1559  CE2 TRP A 202       4.933  -8.653 -14.321  1.00  0.00           C  
ATOM   1560  CE3 TRP A 202       5.697  -8.812 -12.026  1.00  0.00           C  
ATOM   1561  NE1 TRP A 202       4.584  -9.502 -15.337  1.00  0.00           N  
ATOM   1562  CH2 TRP A 202       5.359  -6.663 -13.114  1.00  0.00           C  
ATOM   1563  CZ2 TRP A 202       4.962  -7.257 -14.284  1.00  0.00           C  
ATOM   1564  CZ3 TRP A 202       5.725  -7.423 -11.991  1.00  0.00           C  
ATOM   1565  N   SER A 203       8.482 -10.650 -13.145  1.00  0.00           N  
ATOM   1566  CA  SER A 203       9.233  -9.442 -12.823  1.00  0.00           C  
ATOM   1567  C   SER A 203       8.906  -8.312 -13.795  1.00  0.00           C  
ATOM   1568  CB  SER A 203      10.736  -9.723 -12.843  1.00  0.00           C  
ATOM   1569  O   SER A 203       8.519  -8.563 -14.938  1.00  0.00           O  
ATOM   1570  OG  SER A 203      11.178 -10.002 -14.161  1.00  0.00           O  
ATOM   1571  N   LEU A 204       8.849  -7.088 -13.267  1.00  0.00           N  
ATOM   1572  CA  LEU A 204       8.555  -5.914 -14.081  1.00  0.00           C  
ATOM   1573  C   LEU A 204       9.652  -5.680 -15.114  1.00  0.00           C  
ATOM   1574  CB  LEU A 204       8.396  -4.675 -13.197  1.00  0.00           C  
ATOM   1575  O   LEU A 204      10.837  -5.660 -14.773  1.00  0.00           O  
ATOM   1576  CG  LEU A 204       7.974  -3.386 -13.906  1.00  0.00           C  
ATOM   1577  CD1 LEU A 204       6.537  -3.501 -14.402  1.00  0.00           C  
ATOM   1578  CD2 LEU A 204       8.131  -2.188 -12.975  1.00  0.00           C  
ATOM   1579  N   ASN A 205       9.204  -5.723 -16.327  1.00  0.00           N  
ATOM   1580  CA  ASN A 205      10.101  -5.335 -17.411  1.00  0.00           C  
ATOM   1581  C   ASN A 205      10.101  -3.824 -17.625  1.00  0.00           C  
ATOM   1582  CB  ASN A 205       9.720  -6.055 -18.706  1.00  0.00           C  
ATOM   1583  O   ASN A 205       9.130  -3.266 -18.139  1.00  0.00           O  
ATOM   1584  CG  ASN A 205      10.749  -5.866 -19.804  1.00  0.00           C  
ATOM   1585  ND2 ASN A 205      10.735  -6.756 -20.789  1.00  0.00           N  
ATOM   1586  OD1 ASN A 205      11.550  -4.929 -19.765  1.00  0.00           O  
ATOM   1587  N   SER A 206      11.075  -3.092 -17.052  1.00  0.00           N  
ATOM   1588  CA  SER A 206      11.131  -1.634 -17.095  1.00  0.00           C  
ATOM   1589  C   SER A 206      11.189  -1.125 -18.532  1.00  0.00           C  
ATOM   1590  CB  SER A 206      12.340  -1.120 -16.314  1.00  0.00           C  
ATOM   1591  O   SER A 206      10.770  -0.001 -18.815  1.00  0.00           O  
ATOM   1592  OG  SER A 206      13.528  -1.760 -16.748  1.00  0.00           O  
ATOM   1593  N   ASP A 207      11.669  -1.987 -19.449  1.00  0.00           N  
ATOM   1594  CA  ASP A 207      11.786  -1.553 -20.838  1.00  0.00           C  
ATOM   1595  C   ASP A 207      10.413  -1.435 -21.495  1.00  0.00           C  
ATOM   1596  CB  ASP A 207      12.667  -2.522 -21.630  1.00  0.00           C  
ATOM   1597  O   ASP A 207      10.225  -0.636 -22.414  1.00  0.00           O  
ATOM   1598  CG  ASP A 207      14.125  -2.479 -21.208  1.00  0.00           C  
ATOM   1599  OD1 ASP A 207      14.577  -1.438 -20.683  1.00  0.00           O  
ATOM   1600  OD2 ASP A 207      14.829  -3.493 -21.405  1.00  0.00           O  
ATOM   1601  N   SER A 208       9.403  -1.977 -20.842  1.00  0.00           N  
ATOM   1602  CA  SER A 208       8.100  -2.084 -21.489  1.00  0.00           C  
ATOM   1603  C   SER A 208       7.038  -1.299 -20.726  1.00  0.00           C  
ATOM   1604  CB  SER A 208       7.677  -3.549 -21.606  1.00  0.00           C  
ATOM   1605  O   SER A 208       5.914  -1.138 -21.206  1.00  0.00           O  
ATOM   1606  OG  SER A 208       7.724  -4.188 -20.342  1.00  0.00           O  
ATOM   1607  N   VAL A 209       7.423  -0.613 -19.599  1.00  0.00           N  
ATOM   1608  CA  VAL A 209       6.331  -0.078 -18.792  1.00  0.00           C  
ATOM   1609  C   VAL A 209       6.035   1.360 -19.211  1.00  0.00           C  
ATOM   1610  CB  VAL A 209       6.659  -0.136 -17.283  1.00  0.00           C  
ATOM   1611  O   VAL A 209       6.948   2.183 -19.318  1.00  0.00           O  
ATOM   1612  CG1 VAL A 209       5.525   0.473 -16.460  1.00  0.00           C  
ATOM   1613  CG2 VAL A 209       6.923  -1.577 -16.851  1.00  0.00           C  
ATOM   1614  N   PHE A 210       4.995   1.563 -19.957  1.00  0.00           N  
ATOM   1615  CA  PHE A 210       4.327   2.810 -20.311  1.00  0.00           C  
ATOM   1616  C   PHE A 210       3.341   3.224 -19.225  1.00  0.00           C  
ATOM   1617  CB  PHE A 210       3.602   2.671 -21.653  1.00  0.00           C  
ATOM   1618  O   PHE A 210       2.458   2.448 -18.853  1.00  0.00           O  
ATOM   1619  CG  PHE A 210       3.739   3.874 -22.546  1.00  0.00           C  
ATOM   1620  CD1 PHE A 210       2.763   4.863 -22.559  1.00  0.00           C  
ATOM   1621  CD2 PHE A 210       4.846   4.018 -23.372  1.00  0.00           C  
ATOM   1622  CE1 PHE A 210       2.888   5.978 -23.384  1.00  0.00           C  
ATOM   1623  CE2 PHE A 210       4.978   5.129 -24.199  1.00  0.00           C  
ATOM   1624  CZ  PHE A 210       3.997   6.108 -24.205  1.00  0.00           C  
ATOM   1625  N   TRP A 211       3.723   3.894 -18.141  1.00  0.00           N  
ATOM   1626  CA  TRP A 211       2.772   4.524 -17.231  1.00  0.00           C  
ATOM   1627  C   TRP A 211       1.969   5.606 -17.946  1.00  0.00           C  
ATOM   1628  CB  TRP A 211       3.498   5.124 -16.024  1.00  0.00           C  
ATOM   1629  O   TRP A 211       1.933   6.756 -17.503  1.00  0.00           O  
ATOM   1630  CG  TRP A 211       4.156   4.107 -15.141  1.00  0.00           C  
ATOM   1631  CD1 TRP A 211       5.238   3.328 -15.444  1.00  0.00           C  
ATOM   1632  CD2 TRP A 211       3.768   3.754 -13.809  1.00  0.00           C  
ATOM   1633  CE2 TRP A 211       4.662   2.754 -13.365  1.00  0.00           C  
ATOM   1634  CE3 TRP A 211       2.752   4.187 -12.947  1.00  0.00           C  
ATOM   1635  NE1 TRP A 211       5.547   2.512 -14.381  1.00  0.00           N  
ATOM   1636  CH2 TRP A 211       3.565   2.622 -11.272  1.00  0.00           C  
ATOM   1637  CZ2 TRP A 211       4.568   2.180 -12.095  1.00  0.00           C  
ATOM   1638  CZ3 TRP A 211       2.661   3.615 -11.684  1.00  0.00           C  
ATOM   1639  N   GLY A 212       1.322   5.320 -19.045  1.00  0.00           N  
ATOM   1640  CA  GLY A 212       0.385   6.292 -19.587  1.00  0.00           C  
ATOM   1641  C   GLY A 212       1.027   7.632 -19.895  1.00  0.00           C  
ATOM   1642  O   GLY A 212       0.336   8.648 -19.993  1.00  0.00           O  
ATOM   1643  N   GLY A 213       2.392   7.677 -20.139  1.00  0.00           N  
ATOM   1644  CA  GLY A 213       3.168   8.847 -20.517  1.00  0.00           C  
ATOM   1645  C   GLY A 213       4.317   9.133 -19.568  1.00  0.00           C  
ATOM   1646  O   GLY A 213       5.145  10.006 -19.834  1.00  0.00           O  
ATOM   1647  N   HIS A 214       4.379   8.424 -18.390  1.00  0.00           N  
ATOM   1648  CA  HIS A 214       5.437   8.606 -17.403  1.00  0.00           C  
ATOM   1649  C   HIS A 214       6.560   7.595 -17.606  1.00  0.00           C  
ATOM   1650  CB  HIS A 214       4.874   8.487 -15.986  1.00  0.00           C  
ATOM   1651  O   HIS A 214       6.306   6.396 -17.737  1.00  0.00           O  
ATOM   1652  CG  HIS A 214       3.886   9.556 -15.641  1.00  0.00           C  
ATOM   1653  CD2 HIS A 214       2.534   9.570 -15.703  1.00  0.00           C  
ATOM   1654  ND1 HIS A 214       4.264  10.795 -15.170  1.00  0.00           N  
ATOM   1655  CE1 HIS A 214       3.183  11.526 -14.955  1.00  0.00           C  
ATOM   1656  NE2 HIS A 214       2.120  10.806 -15.271  1.00  0.00           N  
ATOM   1657  N   LYS A 215       7.436   7.728 -18.560  1.00  0.00           N  
ATOM   1658  CA  LYS A 215       8.599   6.863 -18.734  1.00  0.00           C  
ATOM   1659  C   LYS A 215       9.403   6.756 -17.441  1.00  0.00           C  
ATOM   1660  CB  LYS A 215       9.491   7.383 -19.863  1.00  0.00           C  
ATOM   1661  O   LYS A 215       9.619   7.756 -16.753  1.00  0.00           O  
ATOM   1662  CG  LYS A 215       8.979   7.053 -21.257  1.00  0.00           C  
ATOM   1663  CD  LYS A 215       9.974   7.472 -22.332  1.00  0.00           C  
ATOM   1664  CE  LYS A 215       9.419   7.239 -23.731  1.00  0.00           C  
ATOM   1665  NZ  LYS A 215      10.386   7.662 -24.788  1.00  0.00           N  
ATOM   1666  N   VAL A 216       9.285   5.672 -16.694  1.00  0.00           N  
ATOM   1667  CA  VAL A 216      10.213   5.441 -15.592  1.00  0.00           C  
ATOM   1668  C   VAL A 216      11.649   5.602 -16.084  1.00  0.00           C  
ATOM   1669  CB  VAL A 216      10.017   4.041 -14.968  1.00  0.00           C  
ATOM   1670  O   VAL A 216      12.046   4.984 -17.074  1.00  0.00           O  
ATOM   1671  CG1 VAL A 216      10.983   3.828 -13.805  1.00  0.00           C  
ATOM   1672  CG2 VAL A 216       8.572   3.861 -14.506  1.00  0.00           C  
ATOM   1673  N   PHE A 217      12.135   6.818 -16.194  1.00  0.00           N  
ATOM   1674  CA  PHE A 217      13.533   6.971 -16.581  1.00  0.00           C  
ATOM   1675  C   PHE A 217      14.450   6.274 -15.583  1.00  0.00           C  
ATOM   1676  CB  PHE A 217      13.904   8.454 -16.687  1.00  0.00           C  
ATOM   1677  O   PHE A 217      14.317   6.464 -14.372  1.00  0.00           O  
ATOM   1678  CG  PHE A 217      13.225   9.169 -17.824  1.00  0.00           C  
ATOM   1679  CD1 PHE A 217      13.755   9.123 -19.107  1.00  0.00           C  
ATOM   1680  CD2 PHE A 217      12.057   9.889 -17.609  1.00  0.00           C  
ATOM   1681  CE1 PHE A 217      13.130   9.784 -20.162  1.00  0.00           C  
ATOM   1682  CE2 PHE A 217      11.426  10.552 -18.657  1.00  0.00           C  
ATOM   1683  CZ  PHE A 217      11.965  10.499 -19.933  1.00  0.00           C  
ATOM   1684  N   MET A 218      14.813   4.957 -15.846  1.00  0.00           N  
ATOM   1685  CA  MET A 218      15.818   4.177 -15.130  1.00  0.00           C  
ATOM   1686  C   MET A 218      17.175   4.872 -15.170  1.00  0.00           C  
ATOM   1687  CB  MET A 218      15.932   2.772 -15.724  1.00  0.00           C  
ATOM   1688  O   MET A 218      18.044   4.593 -14.342  1.00  0.00           O  
ATOM   1689  CG  MET A 218      14.740   1.879 -15.419  1.00  0.00           C  
ATOM   1690  SD  MET A 218      14.897   1.025 -13.803  1.00  0.00           S  
ATOM   1691  CE  MET A 218      14.135  -0.571 -14.209  1.00  0.00           C  
ATOM   1692  N   ASP A 219      17.242   6.230 -14.895  1.00  0.00           N  
ATOM   1693  CA  ASP A 219      18.624   6.700 -14.884  1.00  0.00           C  
ATOM   1694  C   ASP A 219      18.705   8.177 -15.261  1.00  0.00           C  
ATOM   1695  CB  ASP A 219      19.482   5.866 -15.838  1.00  0.00           C  
ATOM   1696  O   ASP A 219      19.218   8.524 -16.327  1.00  0.00           O  
ATOM   1697  CG  ASP A 219      20.127   4.668 -15.162  1.00  0.00           C  
ATOM   1698  OD1 ASP A 219      20.205   4.641 -13.915  1.00  0.00           O  
ATOM   1699  OD2 ASP A 219      20.564   3.746 -15.883  1.00  0.00           O  
ATOM   1700  N   LYS A 220      17.932   9.009 -14.606  1.00  0.00           N  
ATOM   1701  CA  LYS A 220      18.506  10.341 -14.768  1.00  0.00           C  
ATOM   1702  C   LYS A 220      19.594  10.601 -13.729  1.00  0.00           C  
ATOM   1703  CB  LYS A 220      17.418  11.411 -14.666  1.00  0.00           C  
ATOM   1704  O   LYS A 220      19.473  10.178 -12.577  1.00  0.00           O  
ATOM   1705  CG  LYS A 220      16.626  11.613 -15.949  1.00  0.00           C  
ATOM   1706  CD  LYS A 220      15.717  12.832 -15.860  1.00  0.00           C  
ATOM   1707  CE  LYS A 220      14.887  13.006 -17.124  1.00  0.00           C  
ATOM   1708  NZ  LYS A 220      13.998  14.203 -17.043  1.00  0.00           N  
ATOM   1709  N   PRO A 221      20.883  10.734 -14.138  1.00  0.00           N  
ATOM   1710  CA  PRO A 221      22.059  10.992 -13.302  1.00  0.00           C  
ATOM   1711  C   PRO A 221      21.694  11.540 -11.924  1.00  0.00           C  
ATOM   1712  CB  PRO A 221      22.845  12.027 -14.111  1.00  0.00           C  
ATOM   1713  O   PRO A 221      20.698  12.253 -11.783  1.00  0.00           O  
ATOM   1714  CG  PRO A 221      21.977  12.333 -15.288  1.00  0.00           C  
ATOM   1715  CD  PRO A 221      20.730  11.502 -15.189  1.00  0.00           C  
TER    1716      PRO A 221
ENDMDL
END
