# Supplementary material for: Improving Protein Expression, Stability, and Function with ProteinMPNN
Source: J Am Chem Soc. 2024 Jan 9;146(3):2054–61. doi: 10.1021/jacs.3c10941 (PMC10811672; doi:10.1021/jacs.3c10941)
Supplement: Supplementary file 2 — ja3c10941_si_002.zip [file ja3c10941_si_002.zip › Sumida_Design_Structures_Idealizing_with_ProteinMPNN/TEV/hyperTEV0006_m1_18.pdb]

MODEL     1
ATOM      1  N   ALA A   1      35.721 -12.977  -9.083  1.00  0.00           N  
ATOM      2  CA  ALA A   1      34.285 -13.245  -9.107  1.00  0.00           C  
ATOM      3  C   ALA A   1      33.564 -12.476  -8.003  1.00  0.00           C  
ATOM      4  CB  ALA A   1      34.021 -14.743  -8.968  1.00  0.00           C  
ATOM      5  O   ALA A   1      33.734 -12.774  -6.819  1.00  0.00           O  
ATOM      6  N   ALA A   2      33.852 -11.144  -7.826  1.00  0.00           N  
ATOM      7  CA  ALA A   2      33.305 -10.220  -6.836  1.00  0.00           C  
ATOM      8  C   ALA A   2      31.909 -10.650  -6.396  1.00  0.00           C  
ATOM      9  CB  ALA A   2      33.270  -8.800  -7.395  1.00  0.00           C  
ATOM     10  O   ALA A   2      31.088 -11.055  -7.223  1.00  0.00           O  
ATOM     11  N   LEU A   3      31.782 -11.781  -5.653  1.00  0.00           N  
ATOM     12  CA  LEU A   3      30.628 -12.318  -4.939  1.00  0.00           C  
ATOM     13  C   LEU A   3      29.344 -11.628  -5.384  1.00  0.00           C  
ATOM     14  CB  LEU A   3      30.810 -12.157  -3.427  1.00  0.00           C  
ATOM     15  O   LEU A   3      29.226 -10.404  -5.289  1.00  0.00           O  
ATOM     16  CG  LEU A   3      31.696 -13.195  -2.736  1.00  0.00           C  
ATOM     17  CD1 LEU A   3      32.271 -12.625  -1.444  1.00  0.00           C  
ATOM     18  CD2 LEU A   3      30.909 -14.472  -2.461  1.00  0.00           C  
ATOM     19  N   ALA A   4      28.819 -12.090  -6.554  1.00  0.00           N  
ATOM     20  CA  ALA A   4      27.656 -12.723  -7.171  1.00  0.00           C  
ATOM     21  C   ALA A   4      26.607 -13.084  -6.123  1.00  0.00           C  
ATOM     22  CB  ALA A   4      28.078 -13.968  -7.948  1.00  0.00           C  
ATOM     23  O   ALA A   4      25.481 -13.453  -6.464  1.00  0.00           O  
ATOM     24  N   ALA A   5      26.096 -12.176  -5.086  1.00  0.00           N  
ATOM     25  CA  ALA A   5      24.769 -12.151  -4.475  1.00  0.00           C  
ATOM     26  C   ALA A   5      24.631 -10.974  -3.514  1.00  0.00           C  
ATOM     27  CB  ALA A   5      24.494 -13.464  -3.747  1.00  0.00           C  
ATOM     28  O   ALA A   5      25.578 -10.632  -2.801  1.00  0.00           O  
ATOM     29  N   PRO A   6      23.555 -10.129  -3.691  1.00  0.00           N  
ATOM     30  CA  PRO A   6      23.337  -9.019  -2.761  1.00  0.00           C  
ATOM     31  C   PRO A   6      23.346  -9.462  -1.300  1.00  0.00           C  
ATOM     32  CB  PRO A   6      21.959  -8.488  -3.162  1.00  0.00           C  
ATOM     33  O   PRO A   6      22.987 -10.602  -0.995  1.00  0.00           O  
ATOM     34  CG  PRO A   6      21.598  -9.254  -4.394  1.00  0.00           C  
ATOM     35  CD  PRO A   6      22.552 -10.406  -4.535  1.00  0.00           C  
ATOM     36  N   GLY A   7      24.232  -8.845  -0.386  1.00  0.00           N  
ATOM     37  CA  GLY A   7      24.212  -9.043   1.055  1.00  0.00           C  
ATOM     38  C   GLY A   7      22.835  -8.857   1.664  1.00  0.00           C  
ATOM     39  O   GLY A   7      21.849  -8.694   0.943  1.00  0.00           O  
ATOM     40  N   PRO A   8      22.794  -9.074   2.963  1.00  0.00           N  
ATOM     41  CA  PRO A   8      21.523  -8.860   3.659  1.00  0.00           C  
ATOM     42  C   PRO A   8      20.916  -7.489   3.369  1.00  0.00           C  
ATOM     43  CB  PRO A   8      21.903  -8.988   5.136  1.00  0.00           C  
ATOM     44  O   PRO A   8      21.642  -6.497   3.269  1.00  0.00           O  
ATOM     45  CG  PRO A   8      23.198  -9.735   5.134  1.00  0.00           C  
ATOM     46  CD  PRO A   8      23.911  -9.449   3.843  1.00  0.00           C  
ATOM     47  N   GLN A   9      19.652  -7.545   3.127  1.00  0.00           N  
ATOM     48  CA  GLN A   9      18.934  -6.303   2.861  1.00  0.00           C  
ATOM     49  C   GLN A   9      17.997  -5.951   4.012  1.00  0.00           C  
ATOM     50  CB  GLN A   9      18.145  -6.408   1.555  1.00  0.00           C  
ATOM     51  O   GLN A   9      17.376  -6.834   4.606  1.00  0.00           O  
ATOM     52  CG  GLN A   9      19.020  -6.543   0.316  1.00  0.00           C  
ATOM     53  CD  GLN A   9      18.217  -6.564  -0.971  1.00  0.00           C  
ATOM     54  NE2 GLN A   9      18.563  -7.478  -1.871  1.00  0.00           N  
ATOM     55  OE1 GLN A   9      17.293  -5.765  -1.154  1.00  0.00           O  
ATOM     56  N   ASP A  10      18.064  -4.711   4.377  1.00  0.00           N  
ATOM     57  CA  ASP A  10      17.198  -4.204   5.437  1.00  0.00           C  
ATOM     58  C   ASP A  10      15.901  -3.637   4.864  1.00  0.00           C  
ATOM     59  CB  ASP A  10      17.923  -3.133   6.256  1.00  0.00           C  
ATOM     60  O   ASP A  10      15.910  -2.594   4.207  1.00  0.00           O  
ATOM     61  CG  ASP A  10      17.112  -2.643   7.442  1.00  0.00           C  
ATOM     62  OD1 ASP A  10      16.044  -3.225   7.733  1.00  0.00           O  
ATOM     63  OD2 ASP A  10      17.542  -1.665   8.090  1.00  0.00           O  
ATOM     64  N   TYR A  11      14.748  -4.322   5.186  1.00  0.00           N  
ATOM     65  CA  TYR A  11      13.467  -3.890   4.638  1.00  0.00           C  
ATOM     66  C   TYR A  11      12.644  -3.155   5.689  1.00  0.00           C  
ATOM     67  CB  TYR A  11      12.679  -5.090   4.104  1.00  0.00           C  
ATOM     68  O   TYR A  11      11.462  -2.874   5.476  1.00  0.00           O  
ATOM     69  CG  TYR A  11      13.286  -5.715   2.871  1.00  0.00           C  
ATOM     70  CD1 TYR A  11      13.081  -5.158   1.611  1.00  0.00           C  
ATOM     71  CD2 TYR A  11      14.065  -6.864   2.965  1.00  0.00           C  
ATOM     72  CE1 TYR A  11      13.637  -5.732   0.472  1.00  0.00           C  
ATOM     73  CE2 TYR A  11      14.626  -7.446   1.833  1.00  0.00           C  
ATOM     74  OH  TYR A  11      14.960  -7.446  -0.531  1.00  0.00           O  
ATOM     75  CZ  TYR A  11      14.407  -6.873   0.593  1.00  0.00           C  
ATOM     76  N   SER A  12      13.299  -2.850   6.788  1.00  0.00           N  
ATOM     77  CA  SER A  12      12.618  -2.216   7.913  1.00  0.00           C  
ATOM     78  C   SER A  12      12.112  -0.827   7.541  1.00  0.00           C  
ATOM     79  CB  SER A  12      13.551  -2.122   9.120  1.00  0.00           C  
ATOM     80  O   SER A  12      10.994  -0.451   7.900  1.00  0.00           O  
ATOM     81  OG  SER A  12      13.869  -3.413   9.613  1.00  0.00           O  
ATOM     82  N   PRO A  13      12.864  -0.103   6.752  1.00  0.00           N  
ATOM     83  CA  PRO A  13      12.375   1.230   6.392  1.00  0.00           C  
ATOM     84  C   PRO A  13      11.074   1.185   5.594  1.00  0.00           C  
ATOM     85  CB  PRO A  13      13.514   1.807   5.547  1.00  0.00           C  
ATOM     86  O   PRO A  13      10.206   2.043   5.771  1.00  0.00           O  
ATOM     87  CG  PRO A  13      14.749   1.146   6.069  1.00  0.00           C  
ATOM     88  CD  PRO A  13      14.421  -0.280   6.404  1.00  0.00           C  
ATOM     89  N   ILE A  14      10.889   0.197   4.813  1.00  0.00           N  
ATOM     90  CA  ILE A  14       9.649   0.035   4.061  1.00  0.00           C  
ATOM     91  C   ILE A  14       8.557  -0.512   4.978  1.00  0.00           C  
ATOM     92  CB  ILE A  14       9.843  -0.896   2.844  1.00  0.00           C  
ATOM     93  O   ILE A  14       7.440   0.010   5.003  1.00  0.00           O  
ATOM     94  CG1 ILE A  14      10.834  -0.278   1.851  1.00  0.00           C  
ATOM     95  CG2 ILE A  14       8.501  -1.188   2.167  1.00  0.00           C  
ATOM     96  CD1 ILE A  14      11.289  -1.232   0.755  1.00  0.00           C  
ATOM     97  N   ALA A  15       8.909  -1.540   5.773  1.00  0.00           N  
ATOM     98  CA  ALA A  15       7.952  -2.199   6.659  1.00  0.00           C  
ATOM     99  C   ALA A  15       7.350  -1.207   7.650  1.00  0.00           C  
ATOM    100  CB  ALA A  15       8.622  -3.351   7.403  1.00  0.00           C  
ATOM    101  O   ALA A  15       6.158  -1.276   7.960  1.00  0.00           O  
ATOM    102  N   ASP A  16       8.128  -0.230   8.072  1.00  0.00           N  
ATOM    103  CA  ASP A  16       7.700   0.753   9.063  1.00  0.00           C  
ATOM    104  C   ASP A  16       6.694   1.734   8.465  1.00  0.00           C  
ATOM    105  CB  ASP A  16       8.905   1.511   9.624  1.00  0.00           C  
ATOM    106  O   ASP A  16       6.024   2.467   9.196  1.00  0.00           O  
ATOM    107  CG  ASP A  16       9.766   0.660  10.541  1.00  0.00           C  
ATOM    108  OD1 ASP A  16       9.302  -0.406  10.998  1.00  0.00           O  
ATOM    109  OD2 ASP A  16      10.919   1.062  10.812  1.00  0.00           O  
ATOM    110  N   ARG A  17       6.551   1.705   7.132  1.00  0.00           N  
ATOM    111  CA  ARG A  17       5.639   2.630   6.466  1.00  0.00           C  
ATOM    112  C   ARG A  17       4.340   1.933   6.078  1.00  0.00           C  
ATOM    113  CB  ARG A  17       6.300   3.236   5.225  1.00  0.00           C  
ATOM    114  O   ARG A  17       3.442   2.556   5.507  1.00  0.00           O  
ATOM    115  CG  ARG A  17       7.319   4.320   5.537  1.00  0.00           C  
ATOM    116  CD  ARG A  17       8.466   3.790   6.385  1.00  0.00           C  
ATOM    117  NE  ARG A  17       9.419   4.843   6.722  1.00  0.00           N  
ATOM    118  NH1 ARG A  17      10.366   3.704   8.496  1.00  0.00           N  
ATOM    119  NH2 ARG A  17      11.121   5.795   7.935  1.00  0.00           N  
ATOM    120  CZ  ARG A  17      10.300   4.778   7.717  1.00  0.00           C  
ATOM    121  N   ILE A  18       4.278   0.623   6.350  1.00  0.00           N  
ATOM    122  CA  ILE A  18       3.088  -0.145   6.003  1.00  0.00           C  
ATOM    123  C   ILE A  18       1.968   0.162   6.995  1.00  0.00           C  
ATOM    124  CB  ILE A  18       3.381  -1.662   5.979  1.00  0.00           C  
ATOM    125  O   ILE A  18       2.202   0.230   8.204  1.00  0.00           O  
ATOM    126  CG1 ILE A  18       4.309  -2.008   4.808  1.00  0.00           C  
ATOM    127  CG2 ILE A  18       2.078  -2.463   5.900  1.00  0.00           C  
ATOM    128  CD1 ILE A  18       4.805  -3.447   4.816  1.00  0.00           C  
ATOM    129  N   VAL A  19       0.775   0.415   6.452  1.00  0.00           N  
ATOM    130  CA  VAL A  19      -0.413   0.659   7.264  1.00  0.00           C  
ATOM    131  C   VAL A  19      -1.477  -0.391   6.951  1.00  0.00           C  
ATOM    132  CB  VAL A  19      -0.980   2.077   7.029  1.00  0.00           C  
ATOM    133  O   VAL A  19      -1.535  -0.911   5.834  1.00  0.00           O  
ATOM    134  CG1 VAL A  19       0.055   3.139   7.397  1.00  0.00           C  
ATOM    135  CG2 VAL A  19      -1.425   2.240   5.577  1.00  0.00           C  
ATOM    136  N   LYS A  20      -2.168  -0.773   7.993  1.00  0.00           N  
ATOM    137  CA  LYS A  20      -3.355  -1.608   7.834  1.00  0.00           C  
ATOM    138  C   LYS A  20      -4.620  -0.757   7.761  1.00  0.00           C  
ATOM    139  CB  LYS A  20      -3.464  -2.611   8.984  1.00  0.00           C  
ATOM    140  O   LYS A  20      -4.887   0.046   8.657  1.00  0.00           O  
ATOM    141  CG  LYS A  20      -4.581  -3.630   8.813  1.00  0.00           C  
ATOM    142  CD  LYS A  20      -4.615  -4.621   9.969  1.00  0.00           C  
ATOM    143  CE  LYS A  20      -5.738  -5.636   9.803  1.00  0.00           C  
ATOM    144  NZ  LYS A  20      -5.733  -6.651  10.899  1.00  0.00           N  
ATOM    145  N   LEU A  21      -5.372  -0.943   6.653  1.00  0.00           N  
ATOM    146  CA  LEU A  21      -6.570  -0.152   6.394  1.00  0.00           C  
ATOM    147  C   LEU A  21      -7.820  -1.023   6.451  1.00  0.00           C  
ATOM    148  CB  LEU A  21      -6.474   0.534   5.028  1.00  0.00           C  
ATOM    149  O   LEU A  21      -7.887  -2.064   5.793  1.00  0.00           O  
ATOM    150  CG  LEU A  21      -5.204   1.347   4.766  1.00  0.00           C  
ATOM    151  CD1 LEU A  21      -5.047   1.616   3.273  1.00  0.00           C  
ATOM    152  CD2 LEU A  21      -5.234   2.654   5.550  1.00  0.00           C  
ATOM    153  N   THR A  22      -8.706  -0.580   7.256  1.00  0.00           N  
ATOM    154  CA  THR A  22      -9.998  -1.255   7.309  1.00  0.00           C  
ATOM    155  C   THR A  22     -11.130  -0.283   6.985  1.00  0.00           C  
ATOM    156  CB  THR A  22     -10.242  -1.887   8.692  1.00  0.00           C  
ATOM    157  O   THR A  22     -11.398   0.644   7.752  1.00  0.00           O  
ATOM    158  CG2 THR A  22     -11.547  -2.675   8.714  1.00  0.00           C  
ATOM    159  OG1 THR A  22      -9.158  -2.771   9.004  1.00  0.00           O  
ATOM    160  N   ASN A  23     -11.746  -0.487   5.783  1.00  0.00           N  
ATOM    161  CA  ASN A  23     -12.899   0.294   5.350  1.00  0.00           C  
ATOM    162  C   ASN A  23     -14.210  -0.422   5.664  1.00  0.00           C  
ATOM    163  CB  ASN A  23     -12.808   0.602   3.854  1.00  0.00           C  
ATOM    164  O   ASN A  23     -14.461  -1.518   5.158  1.00  0.00           O  
ATOM    165  CG  ASN A  23     -13.920   1.515   3.377  1.00  0.00           C  
ATOM    166  ND2 ASN A  23     -13.997   1.722   2.067  1.00  0.00           N  
ATOM    167  OD1 ASN A  23     -14.704   2.031   4.178  1.00  0.00           O  
ATOM    168  N   THR A  24     -14.993   0.184   6.501  1.00  0.00           N  
ATOM    169  CA  THR A  24     -16.291  -0.354   6.891  1.00  0.00           C  
ATOM    170  C   THR A  24     -17.422   0.518   6.354  1.00  0.00           C  
ATOM    171  CB  THR A  24     -16.411  -0.469   8.422  1.00  0.00           C  
ATOM    172  O   THR A  24     -17.496   1.709   6.664  1.00  0.00           O  
ATOM    173  CG2 THR A  24     -17.725  -1.132   8.823  1.00  0.00           C  
ATOM    174  OG1 THR A  24     -15.322  -1.254   8.923  1.00  0.00           O  
ATOM    175  N   ALA A  25     -18.204  -0.032   5.461  1.00  0.00           N  
ATOM    176  CA  ALA A  25     -19.346   0.661   4.870  1.00  0.00           C  
ATOM    177  C   ALA A  25     -20.468  -0.317   4.534  1.00  0.00           C  
ATOM    178  CB  ALA A  25     -18.917   1.424   3.619  1.00  0.00           C  
ATOM    179  O   ALA A  25     -20.212  -1.424   4.055  1.00  0.00           O  
ATOM    180  N   ASP A  26     -21.718   0.078   4.899  1.00  0.00           N  
ATOM    181  CA  ASP A  26     -22.923  -0.676   4.568  1.00  0.00           C  
ATOM    182  C   ASP A  26     -22.853  -2.095   5.127  1.00  0.00           C  
ATOM    183  CB  ASP A  26     -23.132  -0.717   3.053  1.00  0.00           C  
ATOM    184  O   ASP A  26     -23.181  -3.059   4.432  1.00  0.00           O  
ATOM    185  CG  ASP A  26     -23.411   0.651   2.456  1.00  0.00           C  
ATOM    186  OD1 ASP A  26     -23.984   1.516   3.153  1.00  0.00           O  
ATOM    187  OD2 ASP A  26     -23.057   0.865   1.276  1.00  0.00           O  
ATOM    188  N   GLY A  27     -22.299  -2.314   6.374  1.00  0.00           N  
ATOM    189  CA  GLY A  27     -22.255  -3.599   7.053  1.00  0.00           C  
ATOM    190  C   GLY A  27     -21.129  -4.493   6.566  1.00  0.00           C  
ATOM    191  O   GLY A  27     -21.011  -5.641   6.998  1.00  0.00           O  
ATOM    192  N   ASN A  28     -20.324  -4.001   5.595  1.00  0.00           N  
ATOM    193  CA  ASN A  28     -19.190  -4.758   5.073  1.00  0.00           C  
ATOM    194  C   ASN A  28     -17.862  -4.099   5.435  1.00  0.00           C  
ATOM    195  CB  ASN A  28     -19.306  -4.921   3.556  1.00  0.00           C  
ATOM    196  O   ASN A  28     -17.795  -2.880   5.605  1.00  0.00           O  
ATOM    197  CG  ASN A  28     -20.487  -5.780   3.150  1.00  0.00           C  
ATOM    198  ND2 ASN A  28     -21.553  -5.141   2.684  1.00  0.00           N  
ATOM    199  OD1 ASN A  28     -20.443  -7.009   3.256  1.00  0.00           O  
ATOM    200  N   SER A  29     -16.877  -4.974   5.616  1.00  0.00           N  
ATOM    201  CA  SER A  29     -15.540  -4.469   5.915  1.00  0.00           C  
ATOM    202  C   SER A  29     -14.502  -5.056   4.964  1.00  0.00           C  
ATOM    203  CB  SER A  29     -15.158  -4.790   7.361  1.00  0.00           C  
ATOM    204  O   SER A  29     -14.540  -6.248   4.654  1.00  0.00           O  
ATOM    205  OG  SER A  29     -13.922  -4.184   7.700  1.00  0.00           O  
ATOM    206  N   ILE A  30     -13.723  -4.159   4.409  1.00  0.00           N  
ATOM    207  CA  ILE A  30     -12.581  -4.567   3.599  1.00  0.00           C  
ATOM    208  C   ILE A  30     -11.284  -4.143   4.285  1.00  0.00           C  
ATOM    209  CB  ILE A  30     -12.655  -3.970   2.176  1.00  0.00           C  
ATOM    210  O   ILE A  30     -11.124  -2.978   4.658  1.00  0.00           O  
ATOM    211  CG1 ILE A  30     -13.927  -4.443   1.464  1.00  0.00           C  
ATOM    212  CG2 ILE A  30     -11.406  -4.339   1.369  1.00  0.00           C  
ATOM    213  CD1 ILE A  30     -14.165  -3.779   0.114  1.00  0.00           C  
ATOM    214  N   THR A  31     -10.466  -5.176   4.550  1.00  0.00           N  
ATOM    215  CA  THR A  31      -9.164  -4.895   5.144  1.00  0.00           C  
ATOM    216  C   THR A  31      -8.045  -5.143   4.135  1.00  0.00           C  
ATOM    217  CB  THR A  31      -8.926  -5.753   6.400  1.00  0.00           C  
ATOM    218  O   THR A  31      -7.975  -6.215   3.530  1.00  0.00           O  
ATOM    219  CG2 THR A  31      -7.540  -5.499   6.985  1.00  0.00           C  
ATOM    220  OG1 THR A  31      -9.915  -5.432   7.385  1.00  0.00           O  
ATOM    221  N   GLU A  32      -7.221  -4.136   4.014  1.00  0.00           N  
ATOM    222  CA  GLU A  32      -6.048  -4.186   3.147  1.00  0.00           C  
ATOM    223  C   GLU A  32      -4.875  -3.426   3.761  1.00  0.00           C  
ATOM    224  CB  GLU A  32      -6.376  -3.619   1.764  1.00  0.00           C  
ATOM    225  O   GLU A  32      -4.972  -2.926   4.883  1.00  0.00           O  
ATOM    226  CG  GLU A  32      -7.494  -4.359   1.045  1.00  0.00           C  
ATOM    227  CD  GLU A  32      -7.787  -3.805  -0.340  1.00  0.00           C  
ATOM    228  OE1 GLU A  32      -8.623  -4.392  -1.065  1.00  0.00           O  
ATOM    229  OE2 GLU A  32      -7.176  -2.776  -0.705  1.00  0.00           O  
ATOM    230  N   TYR A  33      -3.838  -3.345   2.979  1.00  0.00           N  
ATOM    231  CA  TYR A  33      -2.658  -2.624   3.441  1.00  0.00           C  
ATOM    232  C   TYR A  33      -2.326  -1.466   2.507  1.00  0.00           C  
ATOM    233  CB  TYR A  33      -1.457  -3.569   3.548  1.00  0.00           C  
ATOM    234  O   TYR A  33      -2.918  -1.338   1.433  1.00  0.00           O  
ATOM    235  CG  TYR A  33      -1.635  -4.662   4.574  1.00  0.00           C  
ATOM    236  CD1 TYR A  33      -1.176  -4.500   5.879  1.00  0.00           C  
ATOM    237  CD2 TYR A  33      -2.260  -5.859   4.239  1.00  0.00           C  
ATOM    238  CE1 TYR A  33      -1.336  -5.506   6.827  1.00  0.00           C  
ATOM    239  CE2 TYR A  33      -2.425  -6.871   5.179  1.00  0.00           C  
ATOM    240  OH  TYR A  33      -2.121  -7.684   7.403  1.00  0.00           O  
ATOM    241  CZ  TYR A  33      -1.961  -6.685   6.468  1.00  0.00           C  
ATOM    242  N   GLY A  34      -1.445  -0.672   2.902  1.00  0.00           N  
ATOM    243  CA  GLY A  34      -0.932   0.451   2.133  1.00  0.00           C  
ATOM    244  C   GLY A  34       0.395   0.974   2.651  1.00  0.00           C  
ATOM    245  O   GLY A  34       0.956   0.424   3.601  1.00  0.00           O  
ATOM    246  N   LEU A  35       0.912   1.956   1.930  1.00  0.00           N  
ATOM    247  CA  LEU A  35       2.163   2.601   2.313  1.00  0.00           C  
ATOM    248  C   LEU A  35       1.931   4.064   2.678  1.00  0.00           C  
ATOM    249  CB  LEU A  35       3.186   2.502   1.178  1.00  0.00           C  
ATOM    250  O   LEU A  35       1.270   4.795   1.937  1.00  0.00           O  
ATOM    251  CG  LEU A  35       3.804   1.123   0.940  1.00  0.00           C  
ATOM    252  CD1 LEU A  35       4.611   1.120  -0.353  1.00  0.00           C  
ATOM    253  CD2 LEU A  35       4.677   0.716   2.122  1.00  0.00           C  
ATOM    254  N   GLY A  36       2.443   4.389   3.850  1.00  0.00           N  
ATOM    255  CA  GLY A  36       2.461   5.799   4.203  1.00  0.00           C  
ATOM    256  C   GLY A  36       3.603   6.561   3.560  1.00  0.00           C  
ATOM    257  O   GLY A  36       4.719   6.048   3.456  1.00  0.00           O  
ATOM    258  N   TYR A  37       3.404   7.808   3.085  1.00  0.00           N  
ATOM    259  CA  TYR A  37       4.338   8.745   2.471  1.00  0.00           C  
ATOM    260  C   TYR A  37       3.921  10.186   2.738  1.00  0.00           C  
ATOM    261  CB  TYR A  37       4.431   8.499   0.962  1.00  0.00           C  
ATOM    262  O   TYR A  37       3.017  10.708   2.081  1.00  0.00           O  
ATOM    263  CG  TYR A  37       5.548   9.261   0.290  1.00  0.00           C  
ATOM    264  CD1 TYR A  37       5.352  10.562  -0.168  1.00  0.00           C  
ATOM    265  CD2 TYR A  37       6.800   8.682   0.112  1.00  0.00           C  
ATOM    266  CE1 TYR A  37       6.378  11.268  -0.789  1.00  0.00           C  
ATOM    267  CE2 TYR A  37       7.832   9.378  -0.507  1.00  0.00           C  
ATOM    268  OH  TYR A  37       8.631  11.362  -1.568  1.00  0.00           O  
ATOM    269  CZ  TYR A  37       7.612  10.669  -0.953  1.00  0.00           C  
ATOM    270  N   GLY A  38       4.628  10.833   3.737  1.00  0.00           N  
ATOM    271  CA  GLY A  38       4.148  12.147   4.134  1.00  0.00           C  
ATOM    272  C   GLY A  38       2.736  12.123   4.689  1.00  0.00           C  
ATOM    273  O   GLY A  38       2.445  11.378   5.627  1.00  0.00           O  
ATOM    274  N   ASN A  39       1.855  12.886   4.134  1.00  0.00           N  
ATOM    275  CA  ASN A  39       0.459  12.924   4.556  1.00  0.00           C  
ATOM    276  C   ASN A  39      -0.428  12.096   3.630  1.00  0.00           C  
ATOM    277  CB  ASN A  39      -0.043  14.367   4.622  1.00  0.00           C  
ATOM    278  O   ASN A  39      -1.636  12.329   3.549  1.00  0.00           O  
ATOM    279  CG  ASN A  39      -0.034  15.052   3.269  1.00  0.00           C  
ATOM    280  ND2 ASN A  39      -0.901  16.044   3.101  1.00  0.00           N  
ATOM    281  OD1 ASN A  39       0.744  14.691   2.382  1.00  0.00           O  
ATOM    282  N   LEU A  40       0.210  11.177   2.972  1.00  0.00           N  
ATOM    283  CA  LEU A  40      -0.511  10.360   2.002  1.00  0.00           C  
ATOM    284  C   LEU A  40      -0.440   8.883   2.376  1.00  0.00           C  
ATOM    285  CB  LEU A  40       0.058  10.570   0.596  1.00  0.00           C  
ATOM    286  O   LEU A  40       0.521   8.444   3.011  1.00  0.00           O  
ATOM    287  CG  LEU A  40       0.072  12.010   0.079  1.00  0.00           C  
ATOM    288  CD1 LEU A  40       0.803  12.086  -1.257  1.00  0.00           C  
ATOM    289  CD2 LEU A  40      -1.349  12.546  -0.052  1.00  0.00           C  
ATOM    290  N   VAL A  41      -1.437   8.195   1.975  1.00  0.00           N  
ATOM    291  CA  VAL A  41      -1.406   6.736   1.954  1.00  0.00           C  
ATOM    292  C   VAL A  41      -1.591   6.236   0.523  1.00  0.00           C  
ATOM    293  CB  VAL A  41      -2.489   6.131   2.875  1.00  0.00           C  
ATOM    294  O   VAL A  41      -2.508   6.670  -0.179  1.00  0.00           O  
ATOM    295  CG1 VAL A  41      -2.589   4.620   2.671  1.00  0.00           C  
ATOM    296  CG2 VAL A  41      -2.189   6.458   4.336  1.00  0.00           C  
ATOM    297  N   ILE A  42      -0.654   5.411   0.122  1.00  0.00           N  
ATOM    298  CA  ILE A  42      -0.723   4.757  -1.181  1.00  0.00           C  
ATOM    299  C   ILE A  42      -1.290   3.348  -1.022  1.00  0.00           C  
ATOM    300  CB  ILE A  42       0.664   4.704  -1.860  1.00  0.00           C  
ATOM    301  O   ILE A  42      -0.705   2.512  -0.329  1.00  0.00           O  
ATOM    302  CG1 ILE A  42       1.298   6.099  -1.891  1.00  0.00           C  
ATOM    303  CG2 ILE A  42       0.552   4.121  -3.272  1.00  0.00           C  
ATOM    304  CD1 ILE A  42       2.807   6.098  -1.691  1.00  0.00           C  
ATOM    305  N   THR A  43      -2.429   3.021  -1.692  1.00  0.00           N  
ATOM    306  CA  THR A  43      -3.041   1.704  -1.558  1.00  0.00           C  
ATOM    307  C   THR A  43      -3.857   1.358  -2.800  1.00  0.00           C  
ATOM    308  CB  THR A  43      -3.941   1.631  -0.311  1.00  0.00           C  
ATOM    309  O   THR A  43      -3.747   2.028  -3.828  1.00  0.00           O  
ATOM    310  CG2 THR A  43      -5.202   2.470  -0.493  1.00  0.00           C  
ATOM    311  OG1 THR A  43      -4.318   0.267  -0.080  1.00  0.00           O  
ATOM    312  N   ASN A  44      -4.602   0.214  -2.722  1.00  0.00           N  
ATOM    313  CA  ASN A  44      -5.429  -0.196  -3.852  1.00  0.00           C  
ATOM    314  C   ASN A  44      -6.748   0.570  -3.888  1.00  0.00           C  
ATOM    315  CB  ASN A  44      -5.690  -1.703  -3.807  1.00  0.00           C  
ATOM    316  O   ASN A  44      -7.345   0.835  -2.843  1.00  0.00           O  
ATOM    317  CG  ASN A  44      -4.415  -2.519  -3.881  1.00  0.00           C  
ATOM    318  ND2 ASN A  44      -3.907  -2.717  -5.092  1.00  0.00           N  
ATOM    319  OD1 ASN A  44      -3.891  -2.969  -2.859  1.00  0.00           O  
ATOM    320  N   ALA A  45      -7.184   0.928  -5.067  1.00  0.00           N  
ATOM    321  CA  ALA A  45      -8.443   1.639  -5.274  1.00  0.00           C  
ATOM    322  C   ALA A  45      -9.631   0.789  -4.834  1.00  0.00           C  
ATOM    323  CB  ALA A  45      -8.593   2.041  -6.739  1.00  0.00           C  
ATOM    324  O   ALA A  45     -10.647   1.319  -4.377  1.00  0.00           O  
ATOM    325  N   HIS A  46      -9.435  -0.491  -4.944  1.00  0.00           N  
ATOM    326  CA  HIS A  46     -10.563  -1.359  -4.629  1.00  0.00           C  
ATOM    327  C   HIS A  46     -10.824  -1.402  -3.127  1.00  0.00           C  
ATOM    328  CB  HIS A  46     -10.316  -2.773  -5.159  1.00  0.00           C  
ATOM    329  O   HIS A  46     -11.741  -2.088  -2.671  1.00  0.00           O  
ATOM    330  CG  HIS A  46      -9.164  -3.466  -4.504  1.00  0.00           C  
ATOM    331  CD2 HIS A  46      -9.056  -4.059  -3.292  1.00  0.00           C  
ATOM    332  ND1 HIS A  46      -7.934  -3.603  -5.112  1.00  0.00           N  
ATOM    333  CE1 HIS A  46      -7.118  -4.253  -4.299  1.00  0.00           C  
ATOM    334  NE2 HIS A  46      -7.774  -4.540  -3.188  1.00  0.00           N  
ATOM    335  N   LEU A  47     -10.033  -0.700  -2.315  1.00  0.00           N  
ATOM    336  CA  LEU A  47     -10.339  -0.499  -0.903  1.00  0.00           C  
ATOM    337  C   LEU A  47     -11.676   0.216  -0.732  1.00  0.00           C  
ATOM    338  CB  LEU A  47      -9.227   0.303  -0.221  1.00  0.00           C  
ATOM    339  O   LEU A  47     -12.360   0.030   0.276  1.00  0.00           O  
ATOM    340  CG  LEU A  47      -9.449   0.653   1.251  1.00  0.00           C  
ATOM    341  CD1 LEU A  47      -9.437  -0.611   2.104  1.00  0.00           C  
ATOM    342  CD2 LEU A  47      -8.389   1.638   1.732  1.00  0.00           C  
ATOM    343  N   PHE A  48     -12.058   1.069  -1.738  1.00  0.00           N  
ATOM    344  CA  PHE A  48     -13.258   1.894  -1.666  1.00  0.00           C  
ATOM    345  C   PHE A  48     -14.344   1.353  -2.588  1.00  0.00           C  
ATOM    346  CB  PHE A  48     -12.936   3.347  -2.030  1.00  0.00           C  
ATOM    347  O   PHE A  48     -14.925   2.101  -3.377  1.00  0.00           O  
ATOM    348  CG  PHE A  48     -12.052   4.042  -1.031  1.00  0.00           C  
ATOM    349  CD1 PHE A  48     -12.572   4.518   0.167  1.00  0.00           C  
ATOM    350  CD2 PHE A  48     -10.699   4.220  -1.288  1.00  0.00           C  
ATOM    351  CE1 PHE A  48     -11.756   5.161   1.094  1.00  0.00           C  
ATOM    352  CE2 PHE A  48      -9.877   4.862  -0.367  1.00  0.00           C  
ATOM    353  CZ  PHE A  48     -10.408   5.333   0.823  1.00  0.00           C  
ATOM    354  N   ARG A  49     -14.577   0.029  -2.459  1.00  0.00           N  
ATOM    355  CA  ARG A  49     -15.696  -0.579  -3.171  1.00  0.00           C  
ATOM    356  C   ARG A  49     -17.028  -0.057  -2.645  1.00  0.00           C  
ATOM    357  CB  ARG A  49     -15.646  -2.104  -3.051  1.00  0.00           C  
ATOM    358  O   ARG A  49     -17.997   0.058  -3.398  1.00  0.00           O  
ATOM    359  CG  ARG A  49     -14.563  -2.753  -3.898  1.00  0.00           C  
ATOM    360  CD  ARG A  49     -14.566  -4.269  -3.751  1.00  0.00           C  
ATOM    361  NE  ARG A  49     -13.510  -4.889  -4.547  1.00  0.00           N  
ATOM    362  NH1 ARG A  49     -14.052  -7.055  -3.955  1.00  0.00           N  
ATOM    363  NH2 ARG A  49     -12.301  -6.655  -5.379  1.00  0.00           N  
ATOM    364  CZ  ARG A  49     -13.290  -6.198  -4.625  1.00  0.00           C  
ATOM    365  N   ARG A  50     -16.940   0.032  -1.391  1.00  0.00           N  
ATOM    366  CA  ARG A  50     -18.034   0.695  -0.689  1.00  0.00           C  
ATOM    367  C   ARG A  50     -17.535   1.917   0.074  1.00  0.00           C  
ATOM    368  CB  ARG A  50     -18.724  -0.277   0.271  1.00  0.00           C  
ATOM    369  O   ARG A  50     -16.391   1.943   0.535  1.00  0.00           O  
ATOM    370  CG  ARG A  50     -19.383  -1.461  -0.419  1.00  0.00           C  
ATOM    371  CD  ARG A  50     -20.028  -2.409   0.582  1.00  0.00           C  
ATOM    372  NE  ARG A  50     -20.749  -3.489  -0.087  1.00  0.00           N  
ATOM    373  NH1 ARG A  50     -18.965  -4.958  -0.086  1.00  0.00           N  
ATOM    374  NH2 ARG A  50     -20.973  -5.586  -0.997  1.00  0.00           N  
ATOM    375  CZ  ARG A  50     -20.227  -4.675  -0.388  1.00  0.00           C  
ATOM    376  N   ASN A  51     -18.357   2.905  -0.016  1.00  0.00           N  
ATOM    377  CA  ASN A  51     -17.974   4.164   0.615  1.00  0.00           C  
ATOM    378  C   ASN A  51     -19.077   4.692   1.528  1.00  0.00           C  
ATOM    379  CB  ASN A  51     -17.616   5.209  -0.445  1.00  0.00           C  
ATOM    380  O   ASN A  51     -20.109   4.041   1.703  1.00  0.00           O  
ATOM    381  CG  ASN A  51     -16.670   6.271   0.079  1.00  0.00           C  
ATOM    382  ND2 ASN A  51     -16.194   7.132  -0.812  1.00  0.00           N  
ATOM    383  OD1 ASN A  51     -16.369   6.316   1.275  1.00  0.00           O  
ATOM    384  N   ASN A  52     -18.855   5.747   2.188  1.00  0.00           N  
ATOM    385  CA  ASN A  52     -19.817   6.338   3.114  1.00  0.00           C  
ATOM    386  C   ASN A  52     -19.851   5.586   4.441  1.00  0.00           C  
ATOM    387  CB  ASN A  52     -21.212   6.373   2.487  1.00  0.00           C  
ATOM    388  O   ASN A  52     -20.926   5.268   4.952  1.00  0.00           O  
ATOM    389  CG  ASN A  52     -22.181   7.238   3.269  1.00  0.00           C  
ATOM    390  ND2 ASN A  52     -23.466   6.915   3.184  1.00  0.00           N  
ATOM    391  OD1 ASN A  52     -21.778   8.190   3.942  1.00  0.00           O  
ATOM    392  N   GLY A  53     -18.707   5.311   5.008  1.00  0.00           N  
ATOM    393  CA  GLY A  53     -18.522   4.636   6.282  1.00  0.00           C  
ATOM    394  C   GLY A  53     -17.321   5.144   7.057  1.00  0.00           C  
ATOM    395  O   GLY A  53     -17.100   6.354   7.148  1.00  0.00           O  
ATOM    396  N   THR A  54     -16.613   4.161   7.718  1.00  0.00           N  
ATOM    397  CA  THR A  54     -15.458   4.503   8.542  1.00  0.00           C  
ATOM    398  C   THR A  54     -14.193   3.846   7.997  1.00  0.00           C  
ATOM    399  CB  THR A  54     -15.671   4.077  10.006  1.00  0.00           C  
ATOM    400  O   THR A  54     -14.250   2.758   7.421  1.00  0.00           O  
ATOM    401  CG2 THR A  54     -16.890   4.769  10.609  1.00  0.00           C  
ATOM    402  OG1 THR A  54     -15.865   2.658  10.062  1.00  0.00           O  
ATOM    403  N   LEU A  55     -13.123   4.575   8.064  1.00  0.00           N  
ATOM    404  CA  LEU A  55     -11.812   4.034   7.722  1.00  0.00           C  
ATOM    405  C   LEU A  55     -10.905   3.992   8.947  1.00  0.00           C  
ATOM    406  CB  LEU A  55     -11.159   4.869   6.617  1.00  0.00           C  
ATOM    407  O   LEU A  55     -10.631   5.027   9.557  1.00  0.00           O  
ATOM    408  CG  LEU A  55      -9.778   4.410   6.147  1.00  0.00           C  
ATOM    409  CD1 LEU A  55      -9.876   3.049   5.466  1.00  0.00           C  
ATOM    410  CD2 LEU A  55      -9.163   5.441   5.207  1.00  0.00           C  
ATOM    411  N   THR A  56     -10.521   2.788   9.330  1.00  0.00           N  
ATOM    412  CA  THR A  56      -9.560   2.603  10.411  1.00  0.00           C  
ATOM    413  C   THR A  56      -8.155   2.385   9.855  1.00  0.00           C  
ATOM    414  CB  THR A  56      -9.950   1.414  11.308  1.00  0.00           C  
ATOM    415  O   THR A  56      -7.949   1.524   8.997  1.00  0.00           O  
ATOM    416  CG2 THR A  56      -8.946   1.227  12.441  1.00  0.00           C  
ATOM    417  OG1 THR A  56     -11.247   1.650  11.868  1.00  0.00           O  
ATOM    418  N   ILE A  57      -7.192   3.181  10.383  1.00  0.00           N  
ATOM    419  CA  ILE A  57      -5.805   3.093   9.942  1.00  0.00           C  
ATOM    420  C   ILE A  57      -4.917   2.677  11.113  1.00  0.00           C  
ATOM    421  CB  ILE A  57      -5.314   4.432   9.347  1.00  0.00           C  
ATOM    422  O   ILE A  57      -4.846   3.376  12.126  1.00  0.00           O  
ATOM    423  CG1 ILE A  57      -6.255   4.896   8.229  1.00  0.00           C  
ATOM    424  CG2 ILE A  57      -3.877   4.301   8.833  1.00  0.00           C  
ATOM    425  CD1 ILE A  57      -5.950   6.292   7.703  1.00  0.00           C  
ATOM    426  N   GLU A  58      -4.309   1.515  10.964  1.00  0.00           N  
ATOM    427  CA  GLU A  58      -3.300   1.058  11.915  1.00  0.00           C  
ATOM    428  C   GLU A  58      -1.892   1.225  11.350  1.00  0.00           C  
ATOM    429  CB  GLU A  58      -3.543  -0.405  12.296  1.00  0.00           C  
ATOM    430  O   GLU A  58      -1.592   0.732  10.261  1.00  0.00           O  
ATOM    431  CG  GLU A  58      -4.876  -0.647  12.989  1.00  0.00           C  
ATOM    432  CD  GLU A  58      -5.129  -2.111  13.310  1.00  0.00           C  
ATOM    433  OE1 GLU A  58      -5.919  -2.762  12.589  1.00  0.00           O  
ATOM    434  OE2 GLU A  58      -4.533  -2.611  14.290  1.00  0.00           O  
ATOM    435  N   SER A  59      -1.094   2.014  12.054  1.00  0.00           N  
ATOM    436  CA  SER A  59       0.286   2.272  11.657  1.00  0.00           C  
ATOM    437  C   SER A  59       1.228   2.202  12.853  1.00  0.00           C  
ATOM    438  CB  SER A  59       0.403   3.641  10.985  1.00  0.00           C  
ATOM    439  O   SER A  59       0.818   1.821  13.952  1.00  0.00           O  
ATOM    440  OG  SER A  59       0.329   4.681  11.945  1.00  0.00           O  
ATOM    441  N   GLN A  60       2.502   2.551  12.601  1.00  0.00           N  
ATOM    442  CA  GLN A  60       3.484   2.621  13.677  1.00  0.00           C  
ATOM    443  C   GLN A  60       3.119   3.706  14.686  1.00  0.00           C  
ATOM    444  CB  GLN A  60       4.882   2.878  13.113  1.00  0.00           C  
ATOM    445  O   GLN A  60       3.550   3.660  15.840  1.00  0.00           O  
ATOM    446  CG  GLN A  60       5.989   2.810  14.157  1.00  0.00           C  
ATOM    447  CD  GLN A  60       7.367   3.045  13.568  1.00  0.00           C  
ATOM    448  NE2 GLN A  60       8.377   3.110  14.429  1.00  0.00           N  
ATOM    449  OE1 GLN A  60       7.523   3.168  12.349  1.00  0.00           O  
ATOM    450  N   HIS A  61       2.291   4.613  14.221  1.00  0.00           N  
ATOM    451  CA  HIS A  61       1.923   5.755  15.050  1.00  0.00           C  
ATOM    452  C   HIS A  61       0.685   5.452  15.888  1.00  0.00           C  
ATOM    453  CB  HIS A  61       1.679   6.991  14.181  1.00  0.00           C  
ATOM    454  O   HIS A  61       0.282   6.264  16.724  1.00  0.00           O  
ATOM    455  CG  HIS A  61       2.872   7.407  13.382  1.00  0.00           C  
ATOM    456  CD2 HIS A  61       3.036   7.569  12.048  1.00  0.00           C  
ATOM    457  ND1 HIS A  61       4.086   7.710  13.959  1.00  0.00           N  
ATOM    458  CE1 HIS A  61       4.947   8.041  13.012  1.00  0.00           C  
ATOM    459  NE2 HIS A  61       4.335   7.963  11.843  1.00  0.00           N  
ATOM    460  N   GLY A  62       0.097   4.352  15.654  1.00  0.00           N  
ATOM    461  CA  GLY A  62      -1.102   3.993  16.395  1.00  0.00           C  
ATOM    462  C   GLY A  62      -2.295   3.714  15.500  1.00  0.00           C  
ATOM    463  O   GLY A  62      -2.134   3.442  14.309  1.00  0.00           O  
ATOM    464  N   THR A  63      -3.430   3.642  16.110  1.00  0.00           N  
ATOM    465  CA  THR A  63      -4.678   3.371  15.405  1.00  0.00           C  
ATOM    466  C   THR A  63      -5.547   4.624  15.344  1.00  0.00           C  
ATOM    467  CB  THR A  63      -5.463   2.230  16.078  1.00  0.00           C  
ATOM    468  O   THR A  63      -5.789   5.268  16.367  1.00  0.00           O  
ATOM    469  CG2 THR A  63      -6.766   1.948  15.337  1.00  0.00           C  
ATOM    470  OG1 THR A  63      -4.661   1.043  16.081  1.00  0.00           O  
ATOM    471  N   PHE A  64      -5.921   4.961  14.127  1.00  0.00           N  
ATOM    472  CA  PHE A  64      -6.740   6.143  13.886  1.00  0.00           C  
ATOM    473  C   PHE A  64      -7.995   5.781  13.101  1.00  0.00           C  
ATOM    474  CB  PHE A  64      -5.939   7.209  13.132  1.00  0.00           C  
ATOM    475  O   PHE A  64      -7.959   4.910  12.228  1.00  0.00           O  
ATOM    476  CG  PHE A  64      -4.644   7.581  13.802  1.00  0.00           C  
ATOM    477  CD1 PHE A  64      -4.583   8.653  14.683  1.00  0.00           C  
ATOM    478  CD2 PHE A  64      -3.486   6.857  13.549  1.00  0.00           C  
ATOM    479  CE1 PHE A  64      -3.385   9.000  15.304  1.00  0.00           C  
ATOM    480  CE2 PHE A  64      -2.285   7.197  14.166  1.00  0.00           C  
ATOM    481  CZ  PHE A  64      -2.237   8.269  15.043  1.00  0.00           C  
ATOM    482  N   THR A  65      -9.074   6.518  13.458  1.00  0.00           N  
ATOM    483  CA  THR A  65     -10.330   6.262  12.762  1.00  0.00           C  
ATOM    484  C   THR A  65     -10.872   7.545  12.138  1.00  0.00           C  
ATOM    485  CB  THR A  65     -11.384   5.664  13.711  1.00  0.00           C  
ATOM    486  O   THR A  65     -10.957   8.578  12.804  1.00  0.00           O  
ATOM    487  CG2 THR A  65     -12.709   5.439  12.991  1.00  0.00           C  
ATOM    488  OG1 THR A  65     -10.908   4.410  14.215  1.00  0.00           O  
ATOM    489  N   ILE A  66     -11.092   7.432  10.869  1.00  0.00           N  
ATOM    490  CA  ILE A  66     -11.816   8.475  10.151  1.00  0.00           C  
ATOM    491  C   ILE A  66     -13.289   8.089  10.027  1.00  0.00           C  
ATOM    492  CB  ILE A  66     -11.208   8.724   8.752  1.00  0.00           C  
ATOM    493  O   ILE A  66     -13.624   7.095   9.379  1.00  0.00           O  
ATOM    494  CG1 ILE A  66      -9.737   9.137   8.876  1.00  0.00           C  
ATOM    495  CG2 ILE A  66     -12.013   9.785   7.995  1.00  0.00           C  
ATOM    496  CD1 ILE A  66      -8.967   9.085   7.563  1.00  0.00           C  
ATOM    497  N   ALA A  67     -14.206   8.833  10.594  1.00  0.00           N  
ATOM    498  CA  ALA A  67     -15.600   8.453  10.805  1.00  0.00           C  
ATOM    499  C   ALA A  67     -16.392   8.526   9.502  1.00  0.00           C  
ATOM    500  CB  ALA A  67     -16.241   9.347  11.864  1.00  0.00           C  
ATOM    501  O   ALA A  67     -17.376   7.804   9.325  1.00  0.00           O  
ATOM    502  N   ASP A  68     -15.985   9.412   8.636  1.00  0.00           N  
ATOM    503  CA  ASP A  68     -16.718   9.603   7.388  1.00  0.00           C  
ATOM    504  C   ASP A  68     -15.777   9.560   6.187  1.00  0.00           C  
ATOM    505  CB  ASP A  68     -17.481  10.930   7.412  1.00  0.00           C  
ATOM    506  O   ASP A  68     -15.087  10.540   5.896  1.00  0.00           O  
ATOM    507  CG  ASP A  68     -18.340  11.141   6.178  1.00  0.00           C  
ATOM    508  OD1 ASP A  68     -18.436  10.222   5.336  1.00  0.00           O  
ATOM    509  OD2 ASP A  68     -18.925  12.238   6.045  1.00  0.00           O  
ATOM    510  N   THR A  69     -15.775   8.368   5.452  1.00  0.00           N  
ATOM    511  CA  THR A  69     -14.851   8.173   4.340  1.00  0.00           C  
ATOM    512  C   THR A  69     -15.212   9.083   3.170  1.00  0.00           C  
ATOM    513  CB  THR A  69     -14.845   6.706   3.871  1.00  0.00           C  
ATOM    514  O   THR A  69     -14.393   9.311   2.278  1.00  0.00           O  
ATOM    515  CG2 THR A  69     -14.235   5.792   4.929  1.00  0.00           C  
ATOM    516  OG1 THR A  69     -16.190   6.287   3.612  1.00  0.00           O  
ATOM    517  N   THR A  70     -16.394   9.737   3.156  1.00  0.00           N  
ATOM    518  CA  THR A  70     -16.801  10.606   2.057  1.00  0.00           C  
ATOM    519  C   THR A  70     -16.088  11.952   2.140  1.00  0.00           C  
ATOM    520  CB  THR A  70     -18.325  10.827   2.056  1.00  0.00           C  
ATOM    521  O   THR A  70     -16.085  12.719   1.175  1.00  0.00           O  
ATOM    522  CG2 THR A  70     -19.074   9.499   2.034  1.00  0.00           C  
ATOM    523  OG1 THR A  70     -18.697  11.554   3.234  1.00  0.00           O  
ATOM    524  N   THR A  71     -15.484  12.208   3.242  1.00  0.00           N  
ATOM    525  CA  THR A  71     -14.778  13.471   3.424  1.00  0.00           C  
ATOM    526  C   THR A  71     -13.317  13.340   3.003  1.00  0.00           C  
ATOM    527  CB  THR A  71     -14.853  13.947   4.887  1.00  0.00           C  
ATOM    528  O   THR A  71     -12.592  14.335   2.940  1.00  0.00           O  
ATOM    529  CG2 THR A  71     -16.298  14.013   5.370  1.00  0.00           C  
ATOM    530  OG1 THR A  71     -14.124  13.034   5.718  1.00  0.00           O  
ATOM    531  N   LEU A  72     -12.892  12.110   2.703  1.00  0.00           N  
ATOM    532  CA  LEU A  72     -11.504  11.866   2.326  1.00  0.00           C  
ATOM    533  C   LEU A  72     -11.227  12.371   0.914  1.00  0.00           C  
ATOM    534  CB  LEU A  72     -11.177  10.373   2.421  1.00  0.00           C  
ATOM    535  O   LEU A  72     -12.052  12.195   0.015  1.00  0.00           O  
ATOM    536  CG  LEU A  72     -11.050   9.795   3.831  1.00  0.00           C  
ATOM    537  CD1 LEU A  72     -10.950   8.274   3.773  1.00  0.00           C  
ATOM    538  CD2 LEU A  72      -9.840  10.388   4.545  1.00  0.00           C  
ATOM    539  N   GLU A  73     -10.121  13.011   0.781  1.00  0.00           N  
ATOM    540  CA  GLU A  73      -9.640  13.380  -0.547  1.00  0.00           C  
ATOM    541  C   GLU A  73      -8.829  12.250  -1.174  1.00  0.00           C  
ATOM    542  CB  GLU A  73      -8.799  14.657  -0.479  1.00  0.00           C  
ATOM    543  O   GLU A  73      -7.838  11.796  -0.597  1.00  0.00           O  
ATOM    544  CG  GLU A  73      -9.579  15.885  -0.031  1.00  0.00           C  
ATOM    545  CD  GLU A  73      -8.732  17.146   0.026  1.00  0.00           C  
ATOM    546  OE1 GLU A  73      -8.816  17.976  -0.907  1.00  0.00           O  
ATOM    547  OE2 GLU A  73      -7.978  17.305   1.012  1.00  0.00           O  
ATOM    548  N   LEU A  74      -9.340  11.799  -2.329  1.00  0.00           N  
ATOM    549  CA  LEU A  74      -8.707  10.685  -3.028  1.00  0.00           C  
ATOM    550  C   LEU A  74      -8.183  11.126  -4.391  1.00  0.00           C  
ATOM    551  CB  LEU A  74      -9.695   9.528  -3.198  1.00  0.00           C  
ATOM    552  O   LEU A  74      -8.815  11.938  -5.070  1.00  0.00           O  
ATOM    553  CG  LEU A  74     -10.434   9.077  -1.937  1.00  0.00           C  
ATOM    554  CD1 LEU A  74     -11.428   7.970  -2.273  1.00  0.00           C  
ATOM    555  CD2 LEU A  74      -9.444   8.610  -0.876  1.00  0.00           C  
ATOM    556  N   HIS A  75      -7.012  10.642  -4.695  1.00  0.00           N  
ATOM    557  CA  HIS A  75      -6.466  10.763  -6.042  1.00  0.00           C  
ATOM    558  C   HIS A  75      -6.309   9.395  -6.698  1.00  0.00           C  
ATOM    559  CB  HIS A  75      -5.119  11.487  -6.011  1.00  0.00           C  
ATOM    560  O   HIS A  75      -5.461   8.599  -6.289  1.00  0.00           O  
ATOM    561  CG  HIS A  75      -4.502  11.665  -7.362  1.00  0.00           C  
ATOM    562  CD2 HIS A  75      -3.605  10.907  -8.036  1.00  0.00           C  
ATOM    563  ND1 HIS A  75      -4.794  12.736  -8.178  1.00  0.00           N  
ATOM    564  CE1 HIS A  75      -4.102  12.629  -9.300  1.00  0.00           C  
ATOM    565  NE2 HIS A  75      -3.373  11.528  -9.239  1.00  0.00           N  
ATOM    566  N   LEU A  76      -7.127   9.140  -7.740  1.00  0.00           N  
ATOM    567  CA  LEU A  76      -7.091   7.866  -8.450  1.00  0.00           C  
ATOM    568  C   LEU A  76      -6.003   7.870  -9.519  1.00  0.00           C  
ATOM    569  CB  LEU A  76      -8.450   7.570  -9.089  1.00  0.00           C  
ATOM    570  O   LEU A  76      -5.889   8.824 -10.291  1.00  0.00           O  
ATOM    571  CG  LEU A  76      -9.637   7.444  -8.132  1.00  0.00           C  
ATOM    572  CD1 LEU A  76     -10.403   8.760  -8.061  1.00  0.00           C  
ATOM    573  CD2 LEU A  76     -10.556   6.307  -8.567  1.00  0.00           C  
ATOM    574  N   ILE A  77      -5.240   6.774  -9.445  1.00  0.00           N  
ATOM    575  CA  ILE A  77      -4.231   6.625 -10.488  1.00  0.00           C  
ATOM    576  C   ILE A  77      -4.856   5.981 -11.723  1.00  0.00           C  
ATOM    577  CB  ILE A  77      -3.029   5.787  -9.997  1.00  0.00           C  
ATOM    578  O   ILE A  77      -5.312   4.836 -11.670  1.00  0.00           O  
ATOM    579  CG1 ILE A  77      -2.514   6.326  -8.657  1.00  0.00           C  
ATOM    580  CG2 ILE A  77      -1.914   5.775 -11.047  1.00  0.00           C  
ATOM    581  CD1 ILE A  77      -2.031   7.769  -8.715  1.00  0.00           C  
ATOM    582  N   GLU A  78      -4.838   6.702 -12.752  1.00  0.00           N  
ATOM    583  CA  GLU A  78      -5.558   6.294 -13.955  1.00  0.00           C  
ATOM    584  C   GLU A  78      -5.049   4.953 -14.475  1.00  0.00           C  
ATOM    585  CB  GLU A  78      -5.433   7.362 -15.044  1.00  0.00           C  
ATOM    586  O   GLU A  78      -3.840   4.742 -14.585  1.00  0.00           O  
ATOM    587  CG  GLU A  78      -6.354   7.138 -16.235  1.00  0.00           C  
ATOM    588  CD  GLU A  78      -6.292   8.257 -17.261  1.00  0.00           C  
ATOM    589  OE1 GLU A  78      -7.046   8.207 -18.260  1.00  0.00           O  
ATOM    590  OE2 GLU A  78      -5.483   9.191 -17.066  1.00  0.00           O  
ATOM    591  N   GLY A  79      -5.979   4.069 -14.743  1.00  0.00           N  
ATOM    592  CA  GLY A  79      -5.702   2.804 -15.404  1.00  0.00           C  
ATOM    593  C   GLY A  79      -5.088   1.770 -14.480  1.00  0.00           C  
ATOM    594  O   GLY A  79      -4.628   0.719 -14.933  1.00  0.00           O  
ATOM    595  N   ARG A  80      -5.082   2.117 -13.168  1.00  0.00           N  
ATOM    596  CA  ARG A  80      -4.412   1.235 -12.218  1.00  0.00           C  
ATOM    597  C   ARG A  80      -5.239   1.070 -10.947  1.00  0.00           C  
ATOM    598  CB  ARG A  80      -3.022   1.773 -11.872  1.00  0.00           C  
ATOM    599  O   ARG A  80      -6.003   1.964 -10.577  1.00  0.00           O  
ATOM    600  CG  ARG A  80      -2.096   1.902 -13.071  1.00  0.00           C  
ATOM    601  CD  ARG A  80      -0.794   2.600 -12.705  1.00  0.00           C  
ATOM    602  NE  ARG A  80       0.060   2.795 -13.874  1.00  0.00           N  
ATOM    603  NH1 ARG A  80       1.328   0.897 -13.522  1.00  0.00           N  
ATOM    604  NH2 ARG A  80       1.762   2.255 -15.317  1.00  0.00           N  
ATOM    605  CZ  ARG A  80       1.048   1.982 -14.235  1.00  0.00           C  
ATOM    606  N   ASP A  81      -5.126  -0.081 -10.342  1.00  0.00           N  
ATOM    607  CA  ASP A  81      -5.729  -0.324  -9.035  1.00  0.00           C  
ATOM    608  C   ASP A  81      -4.896   0.305  -7.920  1.00  0.00           C  
ATOM    609  CB  ASP A  81      -5.890  -1.825  -8.789  1.00  0.00           C  
ATOM    610  O   ASP A  81      -4.353  -0.403  -7.069  1.00  0.00           O  
ATOM    611  CG  ASP A  81      -6.678  -2.139  -7.529  1.00  0.00           C  
ATOM    612  OD1 ASP A  81      -7.449  -1.273  -7.061  1.00  0.00           O  
ATOM    613  OD2 ASP A  81      -6.526  -3.260  -6.999  1.00  0.00           O  
ATOM    614  N   LEU A  82      -4.701   1.625  -8.055  1.00  0.00           N  
ATOM    615  CA  LEU A  82      -3.969   2.441  -7.093  1.00  0.00           C  
ATOM    616  C   LEU A  82      -4.730   3.725  -6.779  1.00  0.00           C  
ATOM    617  CB  LEU A  82      -2.575   2.778  -7.627  1.00  0.00           C  
ATOM    618  O   LEU A  82      -5.329   4.331  -7.671  1.00  0.00           O  
ATOM    619  CG  LEU A  82      -1.600   1.608  -7.763  1.00  0.00           C  
ATOM    620  CD1 LEU A  82      -0.274   2.088  -8.344  1.00  0.00           C  
ATOM    621  CD2 LEU A  82      -1.385   0.932  -6.413  1.00  0.00           C  
ATOM    622  N   VAL A  83      -4.657   4.102  -5.531  1.00  0.00           N  
ATOM    623  CA  VAL A  83      -5.274   5.354  -5.107  1.00  0.00           C  
ATOM    624  C   VAL A  83      -4.411   6.020  -4.038  1.00  0.00           C  
ATOM    625  CB  VAL A  83      -6.706   5.128  -4.572  1.00  0.00           C  
ATOM    626  O   VAL A  83      -3.758   5.337  -3.245  1.00  0.00           O  
ATOM    627  CG1 VAL A  83      -6.682   4.263  -3.313  1.00  0.00           C  
ATOM    628  CG2 VAL A  83      -7.388   6.466  -4.292  1.00  0.00           C  
ATOM    629  N   LEU A  84      -4.317   7.359  -4.084  1.00  0.00           N  
ATOM    630  CA  LEU A  84      -3.732   8.150  -3.006  1.00  0.00           C  
ATOM    631  C   LEU A  84      -4.814   8.675  -2.068  1.00  0.00           C  
ATOM    632  CB  LEU A  84      -2.923   9.318  -3.576  1.00  0.00           C  
ATOM    633  O   LEU A  84      -5.832   9.203  -2.522  1.00  0.00           O  
ATOM    634  CG  LEU A  84      -1.870   8.965  -4.627  1.00  0.00           C  
ATOM    635  CD1 LEU A  84      -1.131  10.220  -5.080  1.00  0.00           C  
ATOM    636  CD2 LEU A  84      -0.893   7.931  -4.079  1.00  0.00           C  
ATOM    637  N   ILE A  85      -4.579   8.458  -0.790  1.00  0.00           N  
ATOM    638  CA  ILE A  85      -5.467   9.013   0.225  1.00  0.00           C  
ATOM    639  C   ILE A  85      -4.773  10.169   0.941  1.00  0.00           C  
ATOM    640  CB  ILE A  85      -5.905   7.937   1.243  1.00  0.00           C  
ATOM    641  O   ILE A  85      -3.710   9.988   1.540  1.00  0.00           O  
ATOM    642  CG1 ILE A  85      -6.515   6.732   0.518  1.00  0.00           C  
ATOM    643  CG2 ILE A  85      -6.891   8.523   2.258  1.00  0.00           C  
ATOM    644  CD1 ILE A  85      -6.753   5.525   1.415  1.00  0.00           C  
ATOM    645  N   LYS A  86      -5.382  11.304   0.810  1.00  0.00           N  
ATOM    646  CA  LYS A  86      -4.877  12.422   1.602  1.00  0.00           C  
ATOM    647  C   LYS A  86      -5.392  12.357   3.036  1.00  0.00           C  
ATOM    648  CB  LYS A  86      -5.271  13.754   0.963  1.00  0.00           C  
ATOM    649  O   LYS A  86      -6.599  12.447   3.273  1.00  0.00           O  
ATOM    650  CG  LYS A  86      -4.560  14.961   1.558  1.00  0.00           C  
ATOM    651  CD  LYS A  86      -4.875  16.234   0.783  1.00  0.00           C  
ATOM    652  CE  LYS A  86      -4.111  17.430   1.336  1.00  0.00           C  
ATOM    653  NZ  LYS A  86      -4.364  18.666   0.537  1.00  0.00           N  
ATOM    654  N   LEU A  87      -4.422  12.237   4.002  1.00  0.00           N  
ATOM    655  CA  LEU A  87      -4.808  12.138   5.405  1.00  0.00           C  
ATOM    656  C   LEU A  87      -5.076  13.519   5.994  1.00  0.00           C  
ATOM    657  CB  LEU A  87      -3.718  11.429   6.213  1.00  0.00           C  
ATOM    658  O   LEU A  87      -4.506  14.514   5.540  1.00  0.00           O  
ATOM    659  CG  LEU A  87      -3.384   9.997   5.790  1.00  0.00           C  
ATOM    660  CD1 LEU A  87      -2.197   9.472   6.590  1.00  0.00           C  
ATOM    661  CD2 LEU A  87      -4.597   9.091   5.965  1.00  0.00           C  
ATOM    662  N   PRO A  88      -5.976  13.549   6.973  1.00  0.00           N  
ATOM    663  CA  PRO A  88      -6.224  14.823   7.652  1.00  0.00           C  
ATOM    664  C   PRO A  88      -4.974  15.386   8.324  1.00  0.00           C  
ATOM    665  CB  PRO A  88      -7.289  14.467   8.692  1.00  0.00           C  
ATOM    666  O   PRO A  88      -4.034  14.640   8.612  1.00  0.00           O  
ATOM    667  CG  PRO A  88      -7.906  13.202   8.189  1.00  0.00           C  
ATOM    668  CD  PRO A  88      -6.866  12.435   7.424  1.00  0.00           C  
ATOM    669  N   ASP A  89      -4.945  16.601   8.648  1.00  0.00           N  
ATOM    670  CA  ASP A  89      -3.782  17.311   9.172  1.00  0.00           C  
ATOM    671  C   ASP A  89      -3.418  16.812  10.569  1.00  0.00           C  
ATOM    672  CB  ASP A  89      -4.042  18.818   9.203  1.00  0.00           C  
ATOM    673  O   ASP A  89      -2.268  16.936  10.997  1.00  0.00           O  
ATOM    674  CG  ASP A  89      -4.057  19.446   7.820  1.00  0.00           C  
ATOM    675  OD1 ASP A  89      -3.514  18.842   6.870  1.00  0.00           O  
ATOM    676  OD2 ASP A  89      -4.615  20.556   7.680  1.00  0.00           O  
ATOM    677  N   TRP A  90      -4.417  16.222  11.254  1.00  0.00           N  
ATOM    678  CA  TRP A  90      -4.156  15.750  12.610  1.00  0.00           C  
ATOM    679  C   TRP A  90      -3.397  14.428  12.590  1.00  0.00           C  
ATOM    680  CB  TRP A  90      -5.467  15.589  13.385  1.00  0.00           C  
ATOM    681  O   TRP A  90      -2.884  13.984  13.619  1.00  0.00           O  
ATOM    682  CG  TRP A  90      -6.525  14.831  12.641  1.00  0.00           C  
ATOM    683  CD1 TRP A  90      -7.568  15.355  11.929  1.00  0.00           C  
ATOM    684  CD2 TRP A  90      -6.645  13.409  12.540  1.00  0.00           C  
ATOM    685  CE2 TRP A  90      -7.785  13.141  11.750  1.00  0.00           C  
ATOM    686  CE3 TRP A  90      -5.898  12.334  13.041  1.00  0.00           C  
ATOM    687  NE1 TRP A  90      -8.329  14.344  11.390  1.00  0.00           N  
ATOM    688  CH2 TRP A  90      -7.447  10.807  11.952  1.00  0.00           C  
ATOM    689  CZ2 TRP A  90      -8.196  11.840  11.450  1.00  0.00           C  
ATOM    690  CZ3 TRP A  90      -6.309  11.040  12.741  1.00  0.00           C  
ATOM    691  N   PHE A  91      -3.318  13.801  11.427  1.00  0.00           N  
ATOM    692  CA  PHE A  91      -2.572  12.559  11.261  1.00  0.00           C  
ATOM    693  C   PHE A  91      -1.078  12.837  11.144  1.00  0.00           C  
ATOM    694  CB  PHE A  91      -3.062  11.797  10.025  1.00  0.00           C  
ATOM    695  O   PHE A  91      -0.653  13.636  10.307  1.00  0.00           O  
ATOM    696  CG  PHE A  91      -2.792  10.318  10.078  1.00  0.00           C  
ATOM    697  CD1 PHE A  91      -1.521   9.819   9.822  1.00  0.00           C  
ATOM    698  CD2 PHE A  91      -3.811   9.425  10.384  1.00  0.00           C  
ATOM    699  CE1 PHE A  91      -1.268   8.450   9.870  1.00  0.00           C  
ATOM    700  CE2 PHE A  91      -3.566   8.056  10.434  1.00  0.00           C  
ATOM    701  CZ  PHE A  91      -2.295   7.570  10.176  1.00  0.00           C  
ATOM    702  N   PRO A  92      -0.270  12.166  12.019  1.00  0.00           N  
ATOM    703  CA  PRO A  92       1.173  12.387  11.894  1.00  0.00           C  
ATOM    704  C   PRO A  92       1.721  11.953  10.537  1.00  0.00           C  
ATOM    705  CB  PRO A  92       1.760  11.530  13.019  1.00  0.00           C  
ATOM    706  O   PRO A  92       1.366  10.882  10.037  1.00  0.00           O  
ATOM    707  CG  PRO A  92       0.600  11.222  13.910  1.00  0.00           C  
ATOM    708  CD  PRO A  92      -0.663  11.338  13.105  1.00  0.00           C  
ATOM    709  N   PRO A  93       2.563  12.837   9.961  1.00  0.00           N  
ATOM    710  CA  PRO A  93       3.083  12.484   8.638  1.00  0.00           C  
ATOM    711  C   PRO A  93       4.074  11.323   8.684  1.00  0.00           C  
ATOM    712  CB  PRO A  93       3.772  13.771   8.176  1.00  0.00           C  
ATOM    713  O   PRO A  93       4.752  11.124   9.696  1.00  0.00           O  
ATOM    714  CG  PRO A  93       4.168  14.467   9.438  1.00  0.00           C  
ATOM    715  CD  PRO A  93       3.124  14.192  10.482  1.00  0.00           C  
ATOM    716  N   PHE A  94       4.180  10.552   7.591  1.00  0.00           N  
ATOM    717  CA  PHE A  94       5.139   9.470   7.407  1.00  0.00           C  
ATOM    718  C   PHE A  94       6.441   9.995   6.813  1.00  0.00           C  
ATOM    719  CB  PHE A  94       4.554   8.378   6.506  1.00  0.00           C  
ATOM    720  O   PHE A  94       6.452  11.037   6.154  1.00  0.00           O  
ATOM    721  CG  PHE A  94       3.330   7.713   7.076  1.00  0.00           C  
ATOM    722  CD1 PHE A  94       3.447   6.615   7.920  1.00  0.00           C  
ATOM    723  CD2 PHE A  94       2.061   8.186   6.767  1.00  0.00           C  
ATOM    724  CE1 PHE A  94       2.316   5.998   8.448  1.00  0.00           C  
ATOM    725  CE2 PHE A  94       0.926   7.574   7.291  1.00  0.00           C  
ATOM    726  CZ  PHE A  94       1.056   6.479   8.131  1.00  0.00           C  
ATOM    727  N   PRO A  95       7.511   9.351   7.055  1.00  0.00           N  
ATOM    728  CA  PRO A  95       8.732   9.678   6.314  1.00  0.00           C  
ATOM    729  C   PRO A  95       8.546   9.586   4.801  1.00  0.00           C  
ATOM    730  CB  PRO A  95       9.735   8.632   6.806  1.00  0.00           C  
ATOM    731  O   PRO A  95       7.742   8.781   4.322  1.00  0.00           O  
ATOM    732  CG  PRO A  95       9.234   8.228   8.155  1.00  0.00           C  
ATOM    733  CD  PRO A  95       7.732   8.249   8.132  1.00  0.00           C  
ATOM    734  N   THR A  96       9.313  10.341   3.993  1.00  0.00           N  
ATOM    735  CA  THR A  96       9.099  10.432   2.553  1.00  0.00           C  
ATOM    736  C   THR A  96      10.315   9.911   1.792  1.00  0.00           C  
ATOM    737  CB  THR A  96       8.803  11.880   2.122  1.00  0.00           C  
ATOM    738  O   THR A  96      10.583  10.342   0.669  1.00  0.00           O  
ATOM    739  CG2 THR A  96       7.515  12.391   2.759  1.00  0.00           C  
ATOM    740  OG1 THR A  96       9.889  12.724   2.524  1.00  0.00           O  
ATOM    741  N   ASP A  97      11.104   8.982   2.329  1.00  0.00           N  
ATOM    742  CA  ASP A  97      12.366   8.588   1.710  1.00  0.00           C  
ATOM    743  C   ASP A  97      12.204   7.303   0.902  1.00  0.00           C  
ATOM    744  CB  ASP A  97      13.452   8.408   2.773  1.00  0.00           C  
ATOM    745  O   ASP A  97      13.190   6.722   0.445  1.00  0.00           O  
ATOM    746  CG  ASP A  97      13.046   7.448   3.878  1.00  0.00           C  
ATOM    747  OD1 ASP A  97      11.838   7.163   4.025  1.00  0.00           O  
ATOM    748  OD2 ASP A  97      13.942   6.976   4.610  1.00  0.00           O  
ATOM    749  N   LEU A  98      10.920   6.813   0.811  1.00  0.00           N  
ATOM    750  CA  LEU A  98      10.702   5.659  -0.054  1.00  0.00           C  
ATOM    751  C   LEU A  98      10.928   6.026  -1.517  1.00  0.00           C  
ATOM    752  CB  LEU A  98       9.285   5.109   0.133  1.00  0.00           C  
ATOM    753  O   LEU A  98      10.627   7.147  -1.933  1.00  0.00           O  
ATOM    754  CG  LEU A  98       8.960   4.529   1.511  1.00  0.00           C  
ATOM    755  CD1 LEU A  98       7.523   4.019   1.545  1.00  0.00           C  
ATOM    756  CD2 LEU A  98       9.938   3.415   1.867  1.00  0.00           C  
ATOM    757  N   VAL A  99      11.455   5.103  -2.220  1.00  0.00           N  
ATOM    758  CA  VAL A  99      11.674   5.282  -3.651  1.00  0.00           C  
ATOM    759  C   VAL A  99      10.709   4.395  -4.436  1.00  0.00           C  
ATOM    760  CB  VAL A  99      13.133   4.962  -4.047  1.00  0.00           C  
ATOM    761  O   VAL A  99      10.578   3.203  -4.148  1.00  0.00           O  
ATOM    762  CG1 VAL A  99      13.325   5.099  -5.557  1.00  0.00           C  
ATOM    763  CG2 VAL A  99      14.101   5.875  -3.297  1.00  0.00           C  
ATOM    764  N   PHE A 100      10.032   5.058  -5.473  1.00  0.00           N  
ATOM    765  CA  PHE A 100       9.064   4.355  -6.307  1.00  0.00           C  
ATOM    766  C   PHE A 100       9.493   4.377  -7.769  1.00  0.00           C  
ATOM    767  CB  PHE A 100       7.673   4.978  -6.159  1.00  0.00           C  
ATOM    768  O   PHE A 100       9.976   5.397  -8.265  1.00  0.00           O  
ATOM    769  CG  PHE A 100       7.156   4.981  -4.746  1.00  0.00           C  
ATOM    770  CD1 PHE A 100       6.390   3.925  -4.269  1.00  0.00           C  
ATOM    771  CD2 PHE A 100       7.437   6.042  -3.894  1.00  0.00           C  
ATOM    772  CE1 PHE A 100       5.911   3.925  -2.961  1.00  0.00           C  
ATOM    773  CE2 PHE A 100       6.962   6.049  -2.585  1.00  0.00           C  
ATOM    774  CZ  PHE A 100       6.198   4.990  -2.121  1.00  0.00           C  
ATOM    775  N   ARG A 101       9.325   3.257  -8.399  1.00  0.00           N  
ATOM    776  CA  ARG A 101       9.544   3.199  -9.841  1.00  0.00           C  
ATOM    777  C   ARG A 101       8.819   2.008 -10.457  1.00  0.00           C  
ATOM    778  CB  ARG A 101      11.040   3.122 -10.155  1.00  0.00           C  
ATOM    779  O   ARG A 101       8.321   1.138  -9.739  1.00  0.00           O  
ATOM    780  CG  ARG A 101      11.713   1.860  -9.639  1.00  0.00           C  
ATOM    781  CD  ARG A 101      13.075   1.644 -10.285  1.00  0.00           C  
ATOM    782  NE  ARG A 101      13.759   0.482  -9.724  1.00  0.00           N  
ATOM    783  NH1 ARG A 101      12.559  -1.072 -10.943  1.00  0.00           N  
ATOM    784  NH2 ARG A 101      14.181  -1.762  -9.477  1.00  0.00           N  
ATOM    785  CZ  ARG A 101      13.498  -0.781 -10.049  1.00  0.00           C  
ATOM    786  N   GLU A 102       8.838   2.033 -11.741  1.00  0.00           N  
ATOM    787  CA  GLU A 102       8.224   0.913 -12.448  1.00  0.00           C  
ATOM    788  C   GLU A 102       9.077  -0.347 -12.332  1.00  0.00           C  
ATOM    789  CB  GLU A 102       8.003   1.265 -13.921  1.00  0.00           C  
ATOM    790  O   GLU A 102      10.305  -0.268 -12.264  1.00  0.00           O  
ATOM    791  CG  GLU A 102       6.895   2.283 -14.151  1.00  0.00           C  
ATOM    792  CD  GLU A 102       6.631   2.561 -15.622  1.00  0.00           C  
ATOM    793  OE1 GLU A 102       5.610   2.073 -16.158  1.00  0.00           O  
ATOM    794  OE2 GLU A 102       7.452   3.271 -16.244  1.00  0.00           O  
ATOM    795  N   PRO A 103       8.301  -1.527 -12.382  1.00  0.00           N  
ATOM    796  CA  PRO A 103       9.084  -2.764 -12.444  1.00  0.00           C  
ATOM    797  C   PRO A 103       9.730  -2.986 -13.809  1.00  0.00           C  
ATOM    798  CB  PRO A 103       8.048  -3.851 -12.147  1.00  0.00           C  
ATOM    799  O   PRO A 103       9.282  -2.417 -14.808  1.00  0.00           O  
ATOM    800  CG  PRO A 103       6.758  -3.303 -12.666  1.00  0.00           C  
ATOM    801  CD  PRO A 103       6.754  -1.815 -12.457  1.00  0.00           C  
ATOM    802  N   VAL A 104      10.782  -3.797 -13.796  1.00  0.00           N  
ATOM    803  CA  VAL A 104      11.464  -4.231 -15.011  1.00  0.00           C  
ATOM    804  C   VAL A 104      11.211  -5.719 -15.243  1.00  0.00           C  
ATOM    805  CB  VAL A 104      12.982  -3.953 -14.939  1.00  0.00           C  
ATOM    806  O   VAL A 104      11.309  -6.524 -14.314  1.00  0.00           O  
ATOM    807  CG1 VAL A 104      13.679  -4.430 -16.212  1.00  0.00           C  
ATOM    808  CG2 VAL A 104      13.242  -2.466 -14.709  1.00  0.00           C  
ATOM    809  N   PRO A 105      10.835  -6.068 -16.524  1.00  0.00           N  
ATOM    810  CA  PRO A 105      10.611  -7.489 -16.794  1.00  0.00           C  
ATOM    811  C   PRO A 105      11.807  -8.359 -16.413  1.00  0.00           C  
ATOM    812  CB  PRO A 105      10.369  -7.527 -18.306  1.00  0.00           C  
ATOM    813  O   PRO A 105      12.945  -8.040 -16.767  1.00  0.00           O  
ATOM    814  CG  PRO A 105       9.831  -6.173 -18.640  1.00  0.00           C  
ATOM    815  CD  PRO A 105      10.520  -5.158 -17.774  1.00  0.00           C  
ATOM    816  N   GLY A 106      11.555  -9.414 -15.661  1.00  0.00           N  
ATOM    817  CA  GLY A 106      12.589 -10.357 -15.266  1.00  0.00           C  
ATOM    818  C   GLY A 106      13.290  -9.970 -13.977  1.00  0.00           C  
ATOM    819  O   GLY A 106      14.236 -10.636 -13.554  1.00  0.00           O  
ATOM    820  N   GLU A 107      12.804  -8.868 -13.355  1.00  0.00           N  
ATOM    821  CA  GLU A 107      13.419  -8.417 -12.109  1.00  0.00           C  
ATOM    822  C   GLU A 107      12.941  -9.252 -10.924  1.00  0.00           C  
ATOM    823  CB  GLU A 107      13.118  -6.936 -11.866  1.00  0.00           C  
ATOM    824  O   GLU A 107      11.830  -9.785 -10.942  1.00  0.00           O  
ATOM    825  CG  GLU A 107      11.659  -6.651 -11.541  1.00  0.00           C  
ATOM    826  CD  GLU A 107      11.393  -5.190 -11.212  1.00  0.00           C  
ATOM    827  OE1 GLU A 107      10.217  -4.762 -11.262  1.00  0.00           O  
ATOM    828  OE2 GLU A 107      12.367  -4.468 -10.905  1.00  0.00           O  
ATOM    829  N   ARG A 108      13.892  -9.406  -9.943  1.00  0.00           N  
ATOM    830  CA  ARG A 108      13.550 -10.123  -8.719  1.00  0.00           C  
ATOM    831  C   ARG A 108      12.914  -9.189  -7.696  1.00  0.00           C  
ATOM    832  CB  ARG A 108      14.792 -10.788  -8.121  1.00  0.00           C  
ATOM    833  O   ARG A 108      13.425  -8.095  -7.445  1.00  0.00           O  
ATOM    834  CG  ARG A 108      15.406 -11.858  -9.009  1.00  0.00           C  
ATOM    835  CD  ARG A 108      16.488 -12.644  -8.281  1.00  0.00           C  
ATOM    836  NE  ARG A 108      17.589 -11.782  -7.861  1.00  0.00           N  
ATOM    837  NH1 ARG A 108      18.880 -12.168  -9.737  1.00  0.00           N  
ATOM    838  NH2 ARG A 108      19.639 -10.772  -8.085  1.00  0.00           N  
ATOM    839  CZ  ARG A 108      18.700 -11.576  -8.562  1.00  0.00           C  
ATOM    840  N   VAL A 109      11.803  -9.684  -7.103  1.00  0.00           N  
ATOM    841  CA  VAL A 109      11.085  -8.856  -6.140  1.00  0.00           C  
ATOM    842  C   VAL A 109      10.771  -9.673  -4.889  1.00  0.00           C  
ATOM    843  CB  VAL A 109       9.783  -8.283  -6.743  1.00  0.00           C  
ATOM    844  O   VAL A 109      10.767 -10.906  -4.930  1.00  0.00           O  
ATOM    845  CG1 VAL A 109      10.094  -7.355  -7.916  1.00  0.00           C  
ATOM    846  CG2 VAL A 109       8.857  -9.415  -7.185  1.00  0.00           C  
ATOM    847  N   VAL A 110      10.606  -8.937  -3.824  1.00  0.00           N  
ATOM    848  CA  VAL A 110      10.112  -9.539  -2.590  1.00  0.00           C  
ATOM    849  C   VAL A 110       8.845  -8.819  -2.135  1.00  0.00           C  
ATOM    850  CB  VAL A 110      11.179  -9.498  -1.472  1.00  0.00           C  
ATOM    851  O   VAL A 110       8.626  -7.656  -2.481  1.00  0.00           O  
ATOM    852  CG1 VAL A 110      12.383 -10.361  -1.844  1.00  0.00           C  
ATOM    853  CG2 VAL A 110      11.611  -8.059  -1.201  1.00  0.00           C  
ATOM    854  N   LEU A 111       8.010  -9.551  -1.411  1.00  0.00           N  
ATOM    855  CA  LEU A 111       6.836  -8.986  -0.757  1.00  0.00           C  
ATOM    856  C   LEU A 111       7.142  -8.624   0.693  1.00  0.00           C  
ATOM    857  CB  LEU A 111       5.665  -9.970  -0.813  1.00  0.00           C  
ATOM    858  O   LEU A 111       7.582  -9.475   1.470  1.00  0.00           O  
ATOM    859  CG  LEU A 111       4.346  -9.491  -0.203  1.00  0.00           C  
ATOM    860  CD1 LEU A 111       3.742  -8.379  -1.054  1.00  0.00           C  
ATOM    861  CD2 LEU A 111       3.369 -10.653  -0.060  1.00  0.00           C  
ATOM    862  N   VAL A 112       6.969  -7.369   0.977  1.00  0.00           N  
ATOM    863  CA  VAL A 112       7.287  -6.886   2.317  1.00  0.00           C  
ATOM    864  C   VAL A 112       5.997  -6.632   3.094  1.00  0.00           C  
ATOM    865  CB  VAL A 112       8.142  -5.600   2.268  1.00  0.00           C  
ATOM    866  O   VAL A 112       5.068  -6.005   2.579  1.00  0.00           O  
ATOM    867  CG1 VAL A 112       8.493  -5.132   3.679  1.00  0.00           C  
ATOM    868  CG2 VAL A 112       9.410  -5.834   1.449  1.00  0.00           C  
ATOM    869  N   GLY A 113       5.925  -7.164   4.293  1.00  0.00           N  
ATOM    870  CA  GLY A 113       4.780  -6.974   5.168  1.00  0.00           C  
ATOM    871  C   GLY A 113       5.166  -6.559   6.575  1.00  0.00           C  
ATOM    872  O   GLY A 113       6.348  -6.375   6.871  1.00  0.00           O  
ATOM    873  N   ARG A 114       4.095  -6.315   7.316  1.00  0.00           N  
ATOM    874  CA  ARG A 114       4.196  -6.031   8.744  1.00  0.00           C  
ATOM    875  C   ARG A 114       3.127  -6.783   9.529  1.00  0.00           C  
ATOM    876  CB  ARG A 114       4.077  -4.527   9.002  1.00  0.00           C  
ATOM    877  O   ARG A 114       1.953  -6.775   9.152  1.00  0.00           O  
ATOM    878  CG  ARG A 114       4.380  -4.123  10.436  1.00  0.00           C  
ATOM    879  CD  ARG A 114       4.486  -2.612  10.586  1.00  0.00           C  
ATOM    880  NE  ARG A 114       4.760  -2.225  11.967  1.00  0.00           N  
ATOM    881  NH1 ARG A 114       6.306  -0.597  11.421  1.00  0.00           N  
ATOM    882  NH2 ARG A 114       5.791  -1.005  13.617  1.00  0.00           N  
ATOM    883  CZ  ARG A 114       5.618  -1.276  12.332  1.00  0.00           C  
ATOM    884  N   ASP A 115       3.601  -7.440  10.589  1.00  0.00           N  
ATOM    885  CA  ASP A 115       2.674  -8.214  11.409  1.00  0.00           C  
ATOM    886  C   ASP A 115       2.060  -7.349  12.508  1.00  0.00           C  
ATOM    887  CB  ASP A 115       3.383  -9.422  12.025  1.00  0.00           C  
ATOM    888  O   ASP A 115       2.693  -7.099  13.535  1.00  0.00           O  
ATOM    889  CG  ASP A 115       2.436 -10.350  12.766  1.00  0.00           C  
ATOM    890  OD1 ASP A 115       1.215 -10.085  12.788  1.00  0.00           O  
ATOM    891  OD2 ASP A 115       2.917 -11.354  13.336  1.00  0.00           O  
ATOM    892  N   PHE A 116       0.765  -6.945  12.301  1.00  0.00           N  
ATOM    893  CA  PHE A 116       0.085  -6.057  13.236  1.00  0.00           C  
ATOM    894  C   PHE A 116      -0.550  -6.851  14.372  1.00  0.00           C  
ATOM    895  CB  PHE A 116      -0.982  -5.229  12.514  1.00  0.00           C  
ATOM    896  O   PHE A 116      -1.039  -6.271  15.343  1.00  0.00           O  
ATOM    897  CG  PHE A 116      -0.421  -4.108  11.681  1.00  0.00           C  
ATOM    898  CD1 PHE A 116      -0.163  -2.866  12.246  1.00  0.00           C  
ATOM    899  CD2 PHE A 116      -0.150  -4.298  10.332  1.00  0.00           C  
ATOM    900  CE1 PHE A 116       0.357  -1.826  11.478  1.00  0.00           C  
ATOM    901  CE2 PHE A 116       0.369  -3.265   9.558  1.00  0.00           C  
ATOM    902  CZ  PHE A 116       0.621  -2.030  10.132  1.00  0.00           C  
ATOM    903  N   ASP A 117      -0.522  -8.133  14.340  1.00  0.00           N  
ATOM    904  CA  ASP A 117      -1.140  -8.974  15.361  1.00  0.00           C  
ATOM    905  C   ASP A 117      -0.166  -9.256  16.503  1.00  0.00           C  
ATOM    906  CB  ASP A 117      -1.630 -10.288  14.750  1.00  0.00           C  
ATOM    907  O   ASP A 117      -0.575  -9.695  17.581  1.00  0.00           O  
ATOM    908  CG  ASP A 117      -2.771 -10.096  13.767  1.00  0.00           C  
ATOM    909  OD1 ASP A 117      -3.596  -9.178  13.962  1.00  0.00           O  
ATOM    910  OD2 ASP A 117      -2.848 -10.873  12.790  1.00  0.00           O  
ATOM    911  N   SER A 118       1.066  -8.919  16.289  1.00  0.00           N  
ATOM    912  CA  SER A 118       2.079  -9.154  17.313  1.00  0.00           C  
ATOM    913  C   SER A 118       2.256  -7.930  18.206  1.00  0.00           C  
ATOM    914  CB  SER A 118       3.416  -9.524  16.670  1.00  0.00           C  
ATOM    915  O   SER A 118       2.023  -6.800  17.772  1.00  0.00           O  
ATOM    916  OG  SER A 118       4.432  -9.638  17.651  1.00  0.00           O  
ATOM    917  N   PRO A 119       2.396  -8.128  19.534  1.00  0.00           N  
ATOM    918  CA  PRO A 119       2.620  -6.989  20.427  1.00  0.00           C  
ATOM    919  C   PRO A 119       3.700  -6.039  19.913  1.00  0.00           C  
ATOM    920  CB  PRO A 119       3.054  -7.650  21.738  1.00  0.00           C  
ATOM    921  O   PRO A 119       3.646  -4.836  20.179  1.00  0.00           O  
ATOM    922  CG  PRO A 119       2.602  -9.069  21.619  1.00  0.00           C  
ATOM    923  CD  PRO A 119       2.453  -9.401  20.162  1.00  0.00           C  
ATOM    924  N   THR A 120       4.661  -6.622  19.239  1.00  0.00           N  
ATOM    925  CA  THR A 120       5.692  -5.823  18.587  1.00  0.00           C  
ATOM    926  C   THR A 120       5.684  -6.056  17.079  1.00  0.00           C  
ATOM    927  CB  THR A 120       7.088  -6.144  19.151  1.00  0.00           C  
ATOM    928  O   THR A 120       6.130  -7.103  16.605  1.00  0.00           O  
ATOM    929  CG2 THR A 120       7.223  -5.663  20.592  1.00  0.00           C  
ATOM    930  OG1 THR A 120       7.299  -7.561  19.110  1.00  0.00           O  
ATOM    931  N   PRO A 121       5.048  -5.161  16.387  1.00  0.00           N  
ATOM    932  CA  PRO A 121       5.000  -5.386  14.941  1.00  0.00           C  
ATOM    933  C   PRO A 121       6.383  -5.606  14.332  1.00  0.00           C  
ATOM    934  CB  PRO A 121       4.366  -4.099  14.405  1.00  0.00           C  
ATOM    935  O   PRO A 121       7.319  -4.861  14.632  1.00  0.00           O  
ATOM    936  CG  PRO A 121       3.629  -3.523  15.570  1.00  0.00           C  
ATOM    937  CD  PRO A 121       4.357  -3.899  16.829  1.00  0.00           C  
ATOM    938  N   THR A 122       6.555  -6.802  13.709  1.00  0.00           N  
ATOM    939  CA  THR A 122       7.813  -7.162  13.064  1.00  0.00           C  
ATOM    940  C   THR A 122       7.643  -7.234  11.549  1.00  0.00           C  
ATOM    941  CB  THR A 122       8.344  -8.509  13.588  1.00  0.00           C  
ATOM    942  O   THR A 122       6.586  -7.632  11.056  1.00  0.00           O  
ATOM    943  CG2 THR A 122       8.698  -8.421  15.069  1.00  0.00           C  
ATOM    944  OG1 THR A 122       7.340  -9.515  13.407  1.00  0.00           O  
ATOM    945  N   PRO A 123       8.659  -6.760  10.871  1.00  0.00           N  
ATOM    946  CA  PRO A 123       8.636  -6.887   9.412  1.00  0.00           C  
ATOM    947  C   PRO A 123       8.618  -8.341   8.946  1.00  0.00           C  
ATOM    948  CB  PRO A 123       9.927  -6.190   8.977  1.00  0.00           C  
ATOM    949  O   PRO A 123       9.188  -9.212   9.608  1.00  0.00           O  
ATOM    950  CG  PRO A 123      10.298  -5.316  10.131  1.00  0.00           C  
ATOM    951  CD  PRO A 123       9.791  -5.954  11.394  1.00  0.00           C  
ATOM    952  N   THR A 124       7.877  -8.637   7.948  1.00  0.00           N  
ATOM    953  CA  THR A 124       7.898  -9.918   7.251  1.00  0.00           C  
ATOM    954  C   THR A 124       8.318  -9.735   5.795  1.00  0.00           C  
ATOM    955  CB  THR A 124       6.523 -10.608   7.308  1.00  0.00           C  
ATOM    956  O   THR A 124       7.955  -8.744   5.159  1.00  0.00           O  
ATOM    957  CG2 THR A 124       6.093 -10.858   8.750  1.00  0.00           C  
ATOM    958  OG1 THR A 124       5.549  -9.774   6.669  1.00  0.00           O  
ATOM    959  N   VAL A 125       9.129 -10.671   5.358  1.00  0.00           N  
ATOM    960  CA  VAL A 125       9.604 -10.611   3.980  1.00  0.00           C  
ATOM    961  C   VAL A 125       9.460 -11.983   3.324  1.00  0.00           C  
ATOM    962  CB  VAL A 125      11.072 -10.136   3.905  1.00  0.00           C  
ATOM    963  O   VAL A 125       9.785 -13.006   3.932  1.00  0.00           O  
ATOM    964  CG1 VAL A 125      11.525 -10.009   2.452  1.00  0.00           C  
ATOM    965  CG2 VAL A 125      11.239  -8.806   4.638  1.00  0.00           C  
ATOM    966  N   SER A 126       8.952 -12.057   2.192  1.00  0.00           N  
ATOM    967  CA  SER A 126       8.823 -13.306   1.449  1.00  0.00           C  
ATOM    968  C   SER A 126      10.155 -13.725   0.835  1.00  0.00           C  
ATOM    969  CB  SER A 126       7.767 -13.171   0.352  1.00  0.00           C  
ATOM    970  O   SER A 126      11.134 -12.978   0.896  1.00  0.00           O  
ATOM    971  OG  SER A 126       8.248 -12.370  -0.714  1.00  0.00           O  
ATOM    972  N   SER A 127      10.098 -14.930   0.199  1.00  0.00           N  
ATOM    973  CA  SER A 127      11.179 -15.295  -0.710  1.00  0.00           C  
ATOM    974  C   SER A 127      11.139 -14.455  -1.983  1.00  0.00           C  
ATOM    975  CB  SER A 127      11.100 -16.780  -1.067  1.00  0.00           C  
ATOM    976  O   SER A 127      10.120 -13.833  -2.290  1.00  0.00           O  
ATOM    977  OG  SER A 127      11.212 -17.583   0.095  1.00  0.00           O  
ATOM    978  N   GLU A 128      12.216 -14.471  -2.721  1.00  0.00           N  
ATOM    979  CA  GLU A 128      12.287 -13.713  -3.967  1.00  0.00           C  
ATOM    980  C   GLU A 128      11.506 -14.406  -5.080  1.00  0.00           C  
ATOM    981  CB  GLU A 128      13.744 -13.514  -4.393  1.00  0.00           C  
ATOM    982  O   GLU A 128      11.381 -15.633  -5.088  1.00  0.00           O  
ATOM    983  CG  GLU A 128      14.565 -12.692  -3.410  1.00  0.00           C  
ATOM    984  CD  GLU A 128      16.016 -12.527  -3.832  1.00  0.00           C  
ATOM    985  OE1 GLU A 128      16.805 -11.924  -3.069  1.00  0.00           O  
ATOM    986  OE2 GLU A 128      16.367 -13.002  -4.935  1.00  0.00           O  
ATOM    987  N   SER A 129      10.964 -13.585  -5.956  1.00  0.00           N  
ATOM    988  CA  SER A 129      10.311 -14.082  -7.162  1.00  0.00           C  
ATOM    989  C   SER A 129      10.628 -13.201  -8.366  1.00  0.00           C  
ATOM    990  CB  SER A 129       8.797 -14.158  -6.961  1.00  0.00           C  
ATOM    991  O   SER A 129      10.803 -11.989  -8.225  1.00  0.00           O  
ATOM    992  OG  SER A 129       8.159 -14.652  -8.125  1.00  0.00           O  
ATOM    993  N   THR A 130      10.737 -13.829  -9.426  1.00  0.00           N  
ATOM    994  CA  THR A 130      10.865 -13.086 -10.675  1.00  0.00           C  
ATOM    995  C   THR A 130       9.498 -12.618 -11.168  1.00  0.00           C  
ATOM    996  CB  THR A 130      11.542 -13.938 -11.764  1.00  0.00           C  
ATOM    997  O   THR A 130       8.517 -13.361 -11.092  1.00  0.00           O  
ATOM    998  CG2 THR A 130      11.771 -13.126 -13.034  1.00  0.00           C  
ATOM    999  OG1 THR A 130      12.805 -14.409 -11.277  1.00  0.00           O  
ATOM   1000  N   THR A 131       9.483 -11.346 -11.644  1.00  0.00           N  
ATOM   1001  CA  THR A 131       8.188 -10.797 -12.031  1.00  0.00           C  
ATOM   1002  C   THR A 131       8.186 -10.403 -13.505  1.00  0.00           C  
ATOM   1003  CB  THR A 131       7.819  -9.575 -11.169  1.00  0.00           C  
ATOM   1004  O   THR A 131       9.224 -10.027 -14.054  1.00  0.00           O  
ATOM   1005  CG2 THR A 131       8.788  -8.422 -11.407  1.00  0.00           C  
ATOM   1006  OG1 THR A 131       6.493  -9.147 -11.502  1.00  0.00           O  
ATOM   1007  N   PHE A 132       6.984 -10.522 -14.182  1.00  0.00           N  
ATOM   1008  CA  PHE A 132       6.761 -10.198 -15.586  1.00  0.00           C  
ATOM   1009  C   PHE A 132       5.419  -9.503 -15.775  1.00  0.00           C  
ATOM   1010  CB  PHE A 132       6.823 -11.464 -16.447  1.00  0.00           C  
ATOM   1011  O   PHE A 132       4.486  -9.721 -14.998  1.00  0.00           O  
ATOM   1012  CG  PHE A 132       8.160 -12.153 -16.419  1.00  0.00           C  
ATOM   1013  CD1 PHE A 132       9.155 -11.807 -17.325  1.00  0.00           C  
ATOM   1014  CD2 PHE A 132       8.422 -13.148 -15.485  1.00  0.00           C  
ATOM   1015  CE1 PHE A 132      10.394 -12.444 -17.301  1.00  0.00           C  
ATOM   1016  CE2 PHE A 132       9.658 -13.788 -15.455  1.00  0.00           C  
ATOM   1017  CZ  PHE A 132      10.642 -13.435 -16.365  1.00  0.00           C  
ATOM   1018  N   PRO A 133       5.444  -8.626 -16.725  1.00  0.00           N  
ATOM   1019  CA  PRO A 133       4.135  -8.048 -17.038  1.00  0.00           C  
ATOM   1020  C   PRO A 133       3.114  -9.098 -17.470  1.00  0.00           C  
ATOM   1021  CB  PRO A 133       4.442  -7.081 -18.185  1.00  0.00           C  
ATOM   1022  O   PRO A 133       3.479 -10.102 -18.087  1.00  0.00           O  
ATOM   1023  CG  PRO A 133       5.702  -7.602 -18.797  1.00  0.00           C  
ATOM   1024  CD  PRO A 133       6.485  -8.322 -17.737  1.00  0.00           C  
ATOM   1025  N   SER A 134       1.908  -8.960 -16.937  1.00  0.00           N  
ATOM   1026  CA  SER A 134       0.807  -9.820 -17.359  1.00  0.00           C  
ATOM   1027  C   SER A 134      -0.059  -9.134 -18.411  1.00  0.00           C  
ATOM   1028  CB  SER A 134      -0.054 -10.218 -16.159  1.00  0.00           C  
ATOM   1029  O   SER A 134      -0.691  -8.113 -18.132  1.00  0.00           O  
ATOM   1030  OG  SER A 134      -1.125 -11.053 -16.564  1.00  0.00           O  
ATOM   1031  N   GLY A 135      -0.014  -9.576 -19.609  1.00  0.00           N  
ATOM   1032  CA  GLY A 135      -0.810  -9.036 -20.699  1.00  0.00           C  
ATOM   1033  C   GLY A 135      -0.520  -7.575 -20.984  1.00  0.00           C  
ATOM   1034  O   GLY A 135       0.615  -7.120 -20.826  1.00  0.00           O  
ATOM   1035  N   ASP A 136      -1.539  -6.870 -21.566  1.00  0.00           N  
ATOM   1036  CA  ASP A 136      -1.413  -5.478 -21.987  1.00  0.00           C  
ATOM   1037  C   ASP A 136      -1.835  -4.525 -20.871  1.00  0.00           C  
ATOM   1038  CB  ASP A 136      -2.249  -5.220 -23.243  1.00  0.00           C  
ATOM   1039  O   ASP A 136      -1.850  -3.307 -21.060  1.00  0.00           O  
ATOM   1040  CG  ASP A 136      -1.728  -5.957 -24.464  1.00  0.00           C  
ATOM   1041  OD1 ASP A 136      -0.518  -6.269 -24.518  1.00  0.00           O  
ATOM   1042  OD2 ASP A 136      -2.533  -6.226 -25.382  1.00  0.00           O  
ATOM   1043  N   GLY A 137      -1.546  -4.892 -19.648  1.00  0.00           N  
ATOM   1044  CA  GLY A 137      -2.046  -4.024 -18.593  1.00  0.00           C  
ATOM   1045  C   GLY A 137      -0.986  -3.649 -17.576  1.00  0.00           C  
ATOM   1046  O   GLY A 137       0.208  -3.659 -17.883  1.00  0.00           O  
ATOM   1047  N   THR A 138      -1.438  -3.128 -16.462  1.00  0.00           N  
ATOM   1048  CA  THR A 138      -0.607  -2.547 -15.414  1.00  0.00           C  
ATOM   1049  C   THR A 138      -0.310  -3.576 -14.327  1.00  0.00           C  
ATOM   1050  CB  THR A 138      -1.281  -1.313 -14.787  1.00  0.00           C  
ATOM   1051  O   THR A 138       0.345  -3.262 -13.331  1.00  0.00           O  
ATOM   1052  CG2 THR A 138      -1.489  -0.213 -15.823  1.00  0.00           C  
ATOM   1053  OG1 THR A 138      -2.554  -1.693 -14.248  1.00  0.00           O  
ATOM   1054  N   PHE A 139      -0.701  -4.827 -14.657  1.00  0.00           N  
ATOM   1055  CA  PHE A 139      -0.491  -5.874 -13.665  1.00  0.00           C  
ATOM   1056  C   PHE A 139       0.752  -6.692 -13.995  1.00  0.00           C  
ATOM   1057  CB  PHE A 139      -1.716  -6.791 -13.583  1.00  0.00           C  
ATOM   1058  O   PHE A 139       1.088  -6.874 -15.167  1.00  0.00           O  
ATOM   1059  CG  PHE A 139      -2.907  -6.155 -12.919  1.00  0.00           C  
ATOM   1060  CD1 PHE A 139      -2.937  -5.972 -11.542  1.00  0.00           C  
ATOM   1061  CD2 PHE A 139      -3.997  -5.739 -13.672  1.00  0.00           C  
ATOM   1062  CE1 PHE A 139      -4.038  -5.383 -10.924  1.00  0.00           C  
ATOM   1063  CE2 PHE A 139      -5.101  -5.150 -13.062  1.00  0.00           C  
ATOM   1064  CZ  PHE A 139      -5.120  -4.974 -11.688  1.00  0.00           C  
ATOM   1065  N   TRP A 140       1.327  -7.131 -12.952  1.00  0.00           N  
ATOM   1066  CA  TRP A 140       2.522  -7.965 -13.027  1.00  0.00           C  
ATOM   1067  C   TRP A 140       2.323  -9.270 -12.263  1.00  0.00           C  
ATOM   1068  CB  TRP A 140       3.737  -7.216 -12.474  1.00  0.00           C  
ATOM   1069  O   TRP A 140       1.631  -9.300 -11.243  1.00  0.00           O  
ATOM   1070  CG  TRP A 140       4.229  -6.113 -13.362  1.00  0.00           C  
ATOM   1071  CD1 TRP A 140       3.578  -4.950 -13.669  1.00  0.00           C  
ATOM   1072  CD2 TRP A 140       5.475  -6.072 -14.063  1.00  0.00           C  
ATOM   1073  CE2 TRP A 140       5.514  -4.853 -14.776  1.00  0.00           C  
ATOM   1074  CE3 TRP A 140       6.565  -6.948 -14.157  1.00  0.00           C  
ATOM   1075  NE1 TRP A 140       4.346  -4.188 -14.519  1.00  0.00           N  
ATOM   1076  CH2 TRP A 140       7.655  -5.363 -15.647  1.00  0.00           C  
ATOM   1077  CZ2 TRP A 140       6.602  -4.488 -15.573  1.00  0.00           C  
ATOM   1078  CZ3 TRP A 140       7.647  -6.583 -14.951  1.00  0.00           C  
ATOM   1079  N   THR A 141       2.862 -10.312 -12.819  1.00  0.00           N  
ATOM   1080  CA  THR A 141       2.685 -11.619 -12.196  1.00  0.00           C  
ATOM   1081  C   THR A 141       3.946 -12.035 -11.444  1.00  0.00           C  
ATOM   1082  CB  THR A 141       2.330 -12.692 -13.242  1.00  0.00           C  
ATOM   1083  O   THR A 141       5.051 -11.616 -11.795  1.00  0.00           O  
ATOM   1084  CG2 THR A 141       3.472 -12.893 -14.233  1.00  0.00           C  
ATOM   1085  OG1 THR A 141       2.068 -13.933 -12.574  1.00  0.00           O  
ATOM   1086  N   HIS A 142       3.764 -12.938 -10.430  1.00  0.00           N  
ATOM   1087  CA  HIS A 142       4.821 -13.501  -9.598  1.00  0.00           C  
ATOM   1088  C   HIS A 142       4.365 -14.792  -8.925  1.00  0.00           C  
ATOM   1089  CB  HIS A 142       5.269 -12.489  -8.542  1.00  0.00           C  
ATOM   1090  O   HIS A 142       3.188 -15.153  -9.000  1.00  0.00           O  
ATOM   1091  CG  HIS A 142       4.198 -12.130  -7.562  1.00  0.00           C  
ATOM   1092  CD2 HIS A 142       3.288 -11.127  -7.567  1.00  0.00           C  
ATOM   1093  ND1 HIS A 142       3.977 -12.847  -6.406  1.00  0.00           N  
ATOM   1094  CE1 HIS A 142       2.974 -12.298  -5.741  1.00  0.00           C  
ATOM   1095  NE2 HIS A 142       2.538 -11.254  -6.424  1.00  0.00           N  
ATOM   1096  N   SER A 143       5.347 -15.503  -8.282  1.00  0.00           N  
ATOM   1097  CA  SER A 143       5.015 -16.814  -7.732  1.00  0.00           C  
ATOM   1098  C   SER A 143       5.004 -16.786  -6.207  1.00  0.00           C  
ATOM   1099  CB  SER A 143       6.006 -17.869  -8.224  1.00  0.00           C  
ATOM   1100  O   SER A 143       5.007 -17.837  -5.562  1.00  0.00           O  
ATOM   1101  OG  SER A 143       5.933 -18.009  -9.633  1.00  0.00           O  
ATOM   1102  N   ILE A 144       5.035 -15.557  -5.639  1.00  0.00           N  
ATOM   1103  CA  ILE A 144       4.961 -15.449  -4.186  1.00  0.00           C  
ATOM   1104  C   ILE A 144       3.538 -15.749  -3.718  1.00  0.00           C  
ATOM   1105  CB  ILE A 144       5.402 -14.050  -3.700  1.00  0.00           C  
ATOM   1106  O   ILE A 144       2.583 -15.113  -4.170  1.00  0.00           O  
ATOM   1107  CG1 ILE A 144       6.849 -13.770  -4.121  1.00  0.00           C  
ATOM   1108  CG2 ILE A 144       5.240 -13.931  -2.182  1.00  0.00           C  
ATOM   1109  CD1 ILE A 144       7.288 -12.328  -3.906  1.00  0.00           C  
ATOM   1110  N   PRO A 145       3.457 -16.811  -2.801  1.00  0.00           N  
ATOM   1111  CA  PRO A 145       2.118 -17.108  -2.287  1.00  0.00           C  
ATOM   1112  C   PRO A 145       1.541 -15.968  -1.450  1.00  0.00           C  
ATOM   1113  CB  PRO A 145       2.339 -18.357  -1.430  1.00  0.00           C  
ATOM   1114  O   PRO A 145       2.256 -15.366  -0.645  1.00  0.00           O  
ATOM   1115  CG  PRO A 145       3.683 -18.867  -1.838  1.00  0.00           C  
ATOM   1116  CD  PRO A 145       4.484 -17.719  -2.381  1.00  0.00           C  
ATOM   1117  N   THR A 146       0.329 -15.598  -1.741  1.00  0.00           N  
ATOM   1118  CA  THR A 146      -0.365 -14.560  -0.985  1.00  0.00           C  
ATOM   1119  C   THR A 146      -1.725 -15.059  -0.506  1.00  0.00           C  
ATOM   1120  CB  THR A 146      -0.550 -13.285  -1.828  1.00  0.00           C  
ATOM   1121  O   THR A 146      -2.242 -16.055  -1.016  1.00  0.00           O  
ATOM   1122  CG2 THR A 146       0.794 -12.732  -2.292  1.00  0.00           C  
ATOM   1123  OG1 THR A 146      -1.351 -13.590  -2.976  1.00  0.00           O  
ATOM   1124  N   LYS A 147      -2.189 -14.527   0.574  1.00  0.00           N  
ATOM   1125  CA  LYS A 147      -3.501 -14.842   1.131  1.00  0.00           C  
ATOM   1126  C   LYS A 147      -4.453 -13.656   0.999  1.00  0.00           C  
ATOM   1127  CB  LYS A 147      -3.377 -15.253   2.599  1.00  0.00           C  
ATOM   1128  O   LYS A 147      -4.015 -12.522   0.797  1.00  0.00           O  
ATOM   1129  CG  LYS A 147      -2.500 -16.475   2.827  1.00  0.00           C  
ATOM   1130  CD  LYS A 147      -2.363 -16.796   4.310  1.00  0.00           C  
ATOM   1131  CE  LYS A 147      -1.444 -17.988   4.543  1.00  0.00           C  
ATOM   1132  NZ  LYS A 147      -1.283 -18.288   5.997  1.00  0.00           N  
ATOM   1133  N   ASP A 148      -5.697 -14.047   1.100  1.00  0.00           N  
ATOM   1134  CA  ASP A 148      -6.704 -12.991   1.140  1.00  0.00           C  
ATOM   1135  C   ASP A 148      -6.415 -11.999   2.264  1.00  0.00           C  
ATOM   1136  CB  ASP A 148      -8.102 -13.590   1.314  1.00  0.00           C  
ATOM   1137  O   ASP A 148      -6.081 -12.398   3.381  1.00  0.00           O  
ATOM   1138  CG  ASP A 148      -8.560 -14.386   0.105  1.00  0.00           C  
ATOM   1139  OD1 ASP A 148      -7.952 -14.253  -0.979  1.00  0.00           O  
ATOM   1140  OD2 ASP A 148      -9.540 -15.152   0.237  1.00  0.00           O  
ATOM   1141  N   GLY A 149      -6.538 -10.708   1.909  1.00  0.00           N  
ATOM   1142  CA  GLY A 149      -6.303  -9.681   2.912  1.00  0.00           C  
ATOM   1143  C   GLY A 149      -4.927  -9.050   2.809  1.00  0.00           C  
ATOM   1144  O   GLY A 149      -4.621  -8.097   3.528  1.00  0.00           O  
ATOM   1145  N   GLN A 150      -4.101  -9.549   1.930  1.00  0.00           N  
ATOM   1146  CA  GLN A 150      -2.740  -9.031   1.832  1.00  0.00           C  
ATOM   1147  C   GLN A 150      -2.633  -7.970   0.740  1.00  0.00           C  
ATOM   1148  CB  GLN A 150      -1.752 -10.166   1.559  1.00  0.00           C  
ATOM   1149  O   GLN A 150      -1.532  -7.540   0.390  1.00  0.00           O  
ATOM   1150  CG  GLN A 150      -1.568 -11.117   2.734  1.00  0.00           C  
ATOM   1151  CD  GLN A 150      -0.585 -12.234   2.437  1.00  0.00           C  
ATOM   1152  NE2 GLN A 150       0.279 -12.535   3.400  1.00  0.00           N  
ATOM   1153  OE1 GLN A 150      -0.602 -12.821   1.350  1.00  0.00           O  
ATOM   1154  N   CYS A 151      -3.793  -7.646   0.168  1.00  0.00           N  
ATOM   1155  CA  CYS A 151      -3.791  -6.565  -0.811  1.00  0.00           C  
ATOM   1156  C   CYS A 151      -3.171  -5.301  -0.227  1.00  0.00           C  
ATOM   1157  CB  CYS A 151      -5.212  -6.272  -1.290  1.00  0.00           C  
ATOM   1158  O   CYS A 151      -3.371  -4.992   0.948  1.00  0.00           O  
ATOM   1159  SG  CYS A 151      -5.925  -7.587  -2.302  1.00  0.00           S  
ATOM   1160  N   GLY A 152      -2.420  -4.669  -1.082  1.00  0.00           N  
ATOM   1161  CA  GLY A 152      -1.837  -3.405  -0.661  1.00  0.00           C  
ATOM   1162  C   GLY A 152      -0.418  -3.545  -0.144  1.00  0.00           C  
ATOM   1163  O   GLY A 152       0.274  -2.546   0.063  1.00  0.00           O  
ATOM   1164  N   LEU A 153       0.042  -4.829   0.065  1.00  0.00           N  
ATOM   1165  CA  LEU A 153       1.431  -5.008   0.473  1.00  0.00           C  
ATOM   1166  C   LEU A 153       2.381  -4.674  -0.672  1.00  0.00           C  
ATOM   1167  CB  LEU A 153       1.669  -6.444   0.947  1.00  0.00           C  
ATOM   1168  O   LEU A 153       2.104  -4.997  -1.829  1.00  0.00           O  
ATOM   1169  CG  LEU A 153       1.014  -6.839   2.272  1.00  0.00           C  
ATOM   1170  CD1 LEU A 153       1.251  -8.317   2.560  1.00  0.00           C  
ATOM   1171  CD2 LEU A 153       1.546  -5.975   3.410  1.00  0.00           C  
ATOM   1172  N   PRO A 154       3.514  -4.098  -0.318  1.00  0.00           N  
ATOM   1173  CA  PRO A 154       4.416  -3.606  -1.362  1.00  0.00           C  
ATOM   1174  C   PRO A 154       5.335  -4.696  -1.909  1.00  0.00           C  
ATOM   1175  CB  PRO A 154       5.223  -2.520  -0.647  1.00  0.00           C  
ATOM   1176  O   PRO A 154       5.795  -5.557  -1.155  1.00  0.00           O  
ATOM   1177  CG  PRO A 154       5.258  -2.949   0.785  1.00  0.00           C  
ATOM   1178  CD  PRO A 154       3.944  -3.595   1.120  1.00  0.00           C  
ATOM   1179  N   TYR A 155       5.540  -4.647  -3.151  1.00  0.00           N  
ATOM   1180  CA  TYR A 155       6.609  -5.385  -3.814  1.00  0.00           C  
ATOM   1181  C   TYR A 155       7.843  -4.509  -3.999  1.00  0.00           C  
ATOM   1182  CB  TYR A 155       6.137  -5.915  -5.171  1.00  0.00           C  
ATOM   1183  O   TYR A 155       7.747  -3.391  -4.510  1.00  0.00           O  
ATOM   1184  CG  TYR A 155       5.248  -7.131  -5.072  1.00  0.00           C  
ATOM   1185  CD1 TYR A 155       5.791  -8.414  -5.037  1.00  0.00           C  
ATOM   1186  CD2 TYR A 155       3.865  -7.001  -5.013  1.00  0.00           C  
ATOM   1187  CE1 TYR A 155       4.977  -9.537  -4.948  1.00  0.00           C  
ATOM   1188  CE2 TYR A 155       3.041  -8.118  -4.924  1.00  0.00           C  
ATOM   1189  OH  TYR A 155       2.793 -10.489  -4.803  1.00  0.00           O  
ATOM   1190  CZ  TYR A 155       3.605  -9.380  -4.891  1.00  0.00           C  
ATOM   1191  N   VAL A 156       8.974  -5.074  -3.604  1.00  0.00           N  
ATOM   1192  CA  VAL A 156      10.214  -4.306  -3.573  1.00  0.00           C  
ATOM   1193  C   VAL A 156      11.273  -4.998  -4.429  1.00  0.00           C  
ATOM   1194  CB  VAL A 156      10.733  -4.122  -2.129  1.00  0.00           C  
ATOM   1195  O   VAL A 156      11.445  -6.217  -4.348  1.00  0.00           O  
ATOM   1196  CG1 VAL A 156      12.032  -3.318  -2.120  1.00  0.00           C  
ATOM   1197  CG2 VAL A 156       9.673  -3.440  -1.265  1.00  0.00           C  
ATOM   1198  N   SER A 157      11.953  -4.218  -5.237  1.00  0.00           N  
ATOM   1199  CA  SER A 157      13.057  -4.745  -6.033  1.00  0.00           C  
ATOM   1200  C   SER A 157      14.249  -5.109  -5.153  1.00  0.00           C  
ATOM   1201  CB  SER A 157      13.486  -3.731  -7.094  1.00  0.00           C  
ATOM   1202  O   SER A 157      14.678  -4.309  -4.319  1.00  0.00           O  
ATOM   1203  OG  SER A 157      14.661  -4.164  -7.757  1.00  0.00           O  
ATOM   1204  N   THR A 158      14.766  -6.277  -5.386  1.00  0.00           N  
ATOM   1205  CA  THR A 158      15.915  -6.714  -4.601  1.00  0.00           C  
ATOM   1206  C   THR A 158      17.197  -6.059  -5.108  1.00  0.00           C  
ATOM   1207  CB  THR A 158      16.068  -8.246  -4.641  1.00  0.00           C  
ATOM   1208  O   THR A 158      18.229  -6.098  -4.434  1.00  0.00           O  
ATOM   1209  CG2 THR A 158      14.840  -8.936  -4.059  1.00  0.00           C  
ATOM   1210  OG1 THR A 158      16.242  -8.668  -5.999  1.00  0.00           O  
ATOM   1211  N   GLU A 159      17.107  -5.438  -6.229  1.00  0.00           N  
ATOM   1212  CA  GLU A 159      18.279  -4.819  -6.841  1.00  0.00           C  
ATOM   1213  C   GLU A 159      18.565  -3.452  -6.226  1.00  0.00           C  
ATOM   1214  CB  GLU A 159      18.089  -4.686  -8.354  1.00  0.00           C  
ATOM   1215  O   GLU A 159      19.714  -3.134  -5.914  1.00  0.00           O  
ATOM   1216  CG  GLU A 159      19.322  -4.179  -9.087  1.00  0.00           C  
ATOM   1217  CD  GLU A 159      19.152  -4.148 -10.597  1.00  0.00           C  
ATOM   1218  OE1 GLU A 159      20.027  -3.586 -11.295  1.00  0.00           O  
ATOM   1219  OE2 GLU A 159      18.135  -4.688 -11.087  1.00  0.00           O  
ATOM   1220  N   ASP A 160      17.475  -2.683  -5.999  1.00  0.00           N  
ATOM   1221  CA  ASP A 160      17.742  -1.313  -5.573  1.00  0.00           C  
ATOM   1222  C   ASP A 160      16.871  -0.930  -4.378  1.00  0.00           C  
ATOM   1223  CB  ASP A 160      17.510  -0.336  -6.728  1.00  0.00           C  
ATOM   1224  O   ASP A 160      16.932   0.204  -3.897  1.00  0.00           O  
ATOM   1225  CG  ASP A 160      16.138  -0.483  -7.361  1.00  0.00           C  
ATOM   1226  OD1 ASP A 160      15.272  -1.178  -6.788  1.00  0.00           O  
ATOM   1227  OD2 ASP A 160      15.921   0.101  -8.445  1.00  0.00           O  
ATOM   1228  N   GLY A 161      15.951  -1.754  -3.959  1.00  0.00           N  
ATOM   1229  CA  GLY A 161      15.134  -1.481  -2.787  1.00  0.00           C  
ATOM   1230  C   GLY A 161      13.944  -0.589  -3.084  1.00  0.00           C  
ATOM   1231  O   GLY A 161      13.272  -0.115  -2.166  1.00  0.00           O  
ATOM   1232  N   ALA A 162      13.681  -0.344  -4.370  1.00  0.00           N  
ATOM   1233  CA  ALA A 162      12.566   0.505  -4.780  1.00  0.00           C  
ATOM   1234  C   ALA A 162      11.244  -0.255  -4.717  1.00  0.00           C  
ATOM   1235  CB  ALA A 162      12.798   1.045  -6.189  1.00  0.00           C  
ATOM   1236  O   ALA A 162      11.195  -1.452  -5.010  1.00  0.00           O  
ATOM   1237  N   VAL A 163      10.189   0.477  -4.257  1.00  0.00           N  
ATOM   1238  CA  VAL A 163       8.846  -0.088  -4.344  1.00  0.00           C  
ATOM   1239  C   VAL A 163       8.375  -0.080  -5.796  1.00  0.00           C  
ATOM   1240  CB  VAL A 163       7.847   0.686  -3.455  1.00  0.00           C  
ATOM   1241  O   VAL A 163       8.289   0.979  -6.422  1.00  0.00           O  
ATOM   1242  CG1 VAL A 163       6.441   0.102  -3.588  1.00  0.00           C  
ATOM   1243  CG2 VAL A 163       8.302   0.665  -1.997  1.00  0.00           C  
ATOM   1244  N   VAL A 164       7.979  -1.264  -6.314  1.00  0.00           N  
ATOM   1245  CA  VAL A 164       7.690  -1.341  -7.742  1.00  0.00           C  
ATOM   1246  C   VAL A 164       6.213  -1.666  -7.954  1.00  0.00           C  
ATOM   1247  CB  VAL A 164       8.574  -2.395  -8.445  1.00  0.00           C  
ATOM   1248  O   VAL A 164       5.712  -1.603  -9.079  1.00  0.00           O  
ATOM   1249  CG1 VAL A 164      10.042  -1.971  -8.422  1.00  0.00           C  
ATOM   1250  CG2 VAL A 164       8.400  -3.762  -7.785  1.00  0.00           C  
ATOM   1251  N   GLY A 165       5.513  -2.007  -6.869  1.00  0.00           N  
ATOM   1252  CA  GLY A 165       4.097  -2.310  -7.004  1.00  0.00           C  
ATOM   1253  C   GLY A 165       3.440  -2.687  -5.690  1.00  0.00           C  
ATOM   1254  O   GLY A 165       4.109  -2.782  -4.660  1.00  0.00           O  
ATOM   1255  N   LEU A 166       2.123  -2.754  -5.754  1.00  0.00           N  
ATOM   1256  CA  LEU A 166       1.325  -3.203  -4.618  1.00  0.00           C  
ATOM   1257  C   LEU A 166       0.508  -4.438  -4.983  1.00  0.00           C  
ATOM   1258  CB  LEU A 166       0.396  -2.085  -4.140  1.00  0.00           C  
ATOM   1259  O   LEU A 166      -0.072  -4.505  -6.069  1.00  0.00           O  
ATOM   1260  CG  LEU A 166       1.069  -0.773  -3.732  1.00  0.00           C  
ATOM   1261  CD1 LEU A 166       0.047   0.179  -3.119  1.00  0.00           C  
ATOM   1262  CD2 LEU A 166       2.212  -1.038  -2.758  1.00  0.00           C  
ATOM   1263  N   HIS A 167       0.583  -5.409  -3.966  1.00  0.00           N  
ATOM   1264  CA  HIS A 167      -0.227  -6.599  -4.199  1.00  0.00           C  
ATOM   1265  C   HIS A 167      -1.671  -6.229  -4.517  1.00  0.00           C  
ATOM   1266  CB  HIS A 167      -0.178  -7.527  -2.983  1.00  0.00           C  
ATOM   1267  O   HIS A 167      -2.273  -5.406  -3.823  1.00  0.00           O  
ATOM   1268  CG  HIS A 167      -1.064  -8.725  -3.107  1.00  0.00           C  
ATOM   1269  CD2 HIS A 167      -2.197  -9.065  -2.449  1.00  0.00           C  
ATOM   1270  ND1 HIS A 167      -0.814  -9.746  -3.999  1.00  0.00           N  
ATOM   1271  CE1 HIS A 167      -1.759 -10.665  -3.883  1.00  0.00           C  
ATOM   1272  NE2 HIS A 167      -2.610 -10.275  -2.949  1.00  0.00           N  
ATOM   1273  N   SER A 168      -2.344  -6.843  -5.514  1.00  0.00           N  
ATOM   1274  CA  SER A 168      -3.687  -6.487  -5.960  1.00  0.00           C  
ATOM   1275  C   SER A 168      -4.604  -7.705  -5.982  1.00  0.00           C  
ATOM   1276  CB  SER A 168      -3.640  -5.849  -7.349  1.00  0.00           C  
ATOM   1277  O   SER A 168      -5.713  -7.664  -5.445  1.00  0.00           O  
ATOM   1278  OG  SER A 168      -4.891  -5.271  -7.680  1.00  0.00           O  
ATOM   1279  N   ALA A 169      -4.171  -8.691  -6.577  1.00  0.00           N  
ATOM   1280  CA  ALA A 169      -5.111  -9.780  -6.827  1.00  0.00           C  
ATOM   1281  C   ALA A 169      -4.378 -11.106  -7.013  1.00  0.00           C  
ATOM   1282  CB  ALA A 169      -5.967  -9.473  -8.053  1.00  0.00           C  
ATOM   1283  O   ALA A 169      -3.146 -11.142  -7.038  1.00  0.00           O  
ATOM   1284  N   SER A 170      -5.236 -12.123  -6.983  1.00  0.00           N  
ATOM   1285  CA  SER A 170      -4.794 -13.462  -7.357  1.00  0.00           C  
ATOM   1286  C   SER A 170      -5.746 -14.097  -8.366  1.00  0.00           C  
ATOM   1287  CB  SER A 170      -4.679 -14.355  -6.121  1.00  0.00           C  
ATOM   1288  O   SER A 170      -6.854 -13.600  -8.580  1.00  0.00           O  
ATOM   1289  OG  SER A 170      -5.947 -14.541  -5.515  1.00  0.00           O  
ATOM   1290  N   ASN A 171      -5.200 -14.991  -9.185  1.00  0.00           N  
ATOM   1291  CA  ASN A 171      -6.124 -15.737 -10.032  1.00  0.00           C  
ATOM   1292  C   ASN A 171      -6.968 -16.713  -9.217  1.00  0.00           C  
ATOM   1293  CB  ASN A 171      -5.363 -16.483 -11.130  1.00  0.00           C  
ATOM   1294  O   ASN A 171      -6.763 -16.861  -8.011  1.00  0.00           O  
ATOM   1295  CG  ASN A 171      -4.484 -17.590 -10.583  1.00  0.00           C  
ATOM   1296  ND2 ASN A 171      -3.719 -18.229 -11.461  1.00  0.00           N  
ATOM   1297  OD1 ASN A 171      -4.492 -17.869  -9.381  1.00  0.00           O  
ATOM   1298  N   PHE A 172      -7.961 -17.287  -9.825  1.00  0.00           N  
ATOM   1299  CA  PHE A 172      -8.938 -18.142  -9.161  1.00  0.00           C  
ATOM   1300  C   PHE A 172      -8.263 -19.371  -8.562  1.00  0.00           C  
ATOM   1301  CB  PHE A 172     -10.035 -18.570 -10.140  1.00  0.00           C  
ATOM   1302  O   PHE A 172      -8.719 -19.904  -7.549  1.00  0.00           O  
ATOM   1303  CG  PHE A 172     -11.040 -17.490 -10.435  1.00  0.00           C  
ATOM   1304  CD1 PHE A 172     -11.973 -17.109  -9.479  1.00  0.00           C  
ATOM   1305  CD2 PHE A 172     -11.053 -16.855 -11.671  1.00  0.00           C  
ATOM   1306  CE1 PHE A 172     -12.905 -16.110  -9.749  1.00  0.00           C  
ATOM   1307  CE2 PHE A 172     -11.981 -15.856 -11.948  1.00  0.00           C  
ATOM   1308  CZ  PHE A 172     -12.907 -15.485 -10.987  1.00  0.00           C  
ATOM   1309  N   SER A 173      -7.178 -19.842  -9.263  1.00  0.00           N  
ATOM   1310  CA  SER A 173      -6.449 -21.011  -8.784  1.00  0.00           C  
ATOM   1311  C   SER A 173      -5.363 -20.616  -7.789  1.00  0.00           C  
ATOM   1312  CB  SER A 173      -5.826 -21.772  -9.955  1.00  0.00           C  
ATOM   1313  O   SER A 173      -4.657 -21.476  -7.258  1.00  0.00           O  
ATOM   1314  OG  SER A 173      -4.921 -20.946 -10.667  1.00  0.00           O  
ATOM   1315  N   ASN A 174      -5.315 -19.292  -7.495  1.00  0.00           N  
ATOM   1316  CA  ASN A 174      -4.283 -18.723  -6.635  1.00  0.00           C  
ATOM   1317  C   ASN A 174      -2.890 -19.193  -7.044  1.00  0.00           C  
ATOM   1318  CB  ASN A 174      -4.553 -19.073  -5.170  1.00  0.00           C  
ATOM   1319  O   ASN A 174      -2.017 -19.374  -6.193  1.00  0.00           O  
ATOM   1320  CG  ASN A 174      -4.084 -17.993  -4.215  1.00  0.00           C  
ATOM   1321  ND2 ASN A 174      -3.817 -18.374  -2.972  1.00  0.00           N  
ATOM   1322  OD1 ASN A 174      -3.964 -16.824  -4.592  1.00  0.00           O  
ATOM   1323  N   THR A 175      -2.795 -19.618  -8.282  1.00  0.00           N  
ATOM   1324  CA  THR A 175      -1.488 -20.078  -8.737  1.00  0.00           C  
ATOM   1325  C   THR A 175      -0.618 -18.900  -9.164  1.00  0.00           C  
ATOM   1326  CB  THR A 175      -1.622 -21.070  -9.908  1.00  0.00           C  
ATOM   1327  O   THR A 175       0.612 -18.983  -9.124  1.00  0.00           O  
ATOM   1328  CG2 THR A 175      -2.288 -22.366  -9.457  1.00  0.00           C  
ATOM   1329  OG1 THR A 175      -2.413 -20.475 -10.943  1.00  0.00           O  
ATOM   1330  N   ASN A 176      -1.327 -17.885  -9.617  1.00  0.00           N  
ATOM   1331  CA  ASN A 176      -0.619 -16.667  -9.996  1.00  0.00           C  
ATOM   1332  C   ASN A 176      -1.187 -15.443  -9.283  1.00  0.00           C  
ATOM   1333  CB  ASN A 176      -0.667 -16.467 -11.513  1.00  0.00           C  
ATOM   1334  O   ASN A 176      -2.405 -15.282  -9.193  1.00  0.00           O  
ATOM   1335  CG  ASN A 176       0.127 -17.517 -12.265  1.00  0.00           C  
ATOM   1336  ND2 ASN A 176      -0.449 -18.035 -13.344  1.00  0.00           N  
ATOM   1337  OD1 ASN A 176       1.247 -17.860 -11.880  1.00  0.00           O  
ATOM   1338  N   ASN A 177      -0.194 -14.852  -8.678  1.00  0.00           N  
ATOM   1339  CA  ASN A 177      -0.566 -13.617  -7.997  1.00  0.00           C  
ATOM   1340  C   ASN A 177      -0.149 -12.387  -8.798  1.00  0.00           C  
ATOM   1341  CB  ASN A 177       0.046 -13.571  -6.595  1.00  0.00           C  
ATOM   1342  O   ASN A 177       0.736 -12.468  -9.652  1.00  0.00           O  
ATOM   1343  CG  ASN A 177      -0.489 -14.661  -5.688  1.00  0.00           C  
ATOM   1344  ND2 ASN A 177       0.371 -15.606  -5.325  1.00  0.00           N  
ATOM   1345  OD1 ASN A 177      -1.666 -14.656  -5.318  1.00  0.00           O  
ATOM   1346  N   TYR A 178      -0.941 -11.344  -8.559  1.00  0.00           N  
ATOM   1347  CA  TYR A 178      -0.709 -10.141  -9.351  1.00  0.00           C  
ATOM   1348  C   TYR A 178      -0.510  -8.926  -8.453  1.00  0.00           C  
ATOM   1349  CB  TYR A 178      -1.877  -9.896 -10.311  1.00  0.00           C  
ATOM   1350  O   TYR A 178      -1.073  -8.857  -7.358  1.00  0.00           O  
ATOM   1351  CG  TYR A 178      -2.152 -11.053 -11.240  1.00  0.00           C  
ATOM   1352  CD1 TYR A 178      -1.530 -11.136 -12.484  1.00  0.00           C  
ATOM   1353  CD2 TYR A 178      -3.036 -12.064 -10.878  1.00  0.00           C  
ATOM   1354  CE1 TYR A 178      -1.782 -12.200 -13.344  1.00  0.00           C  
ATOM   1355  CE2 TYR A 178      -3.296 -13.132 -11.730  1.00  0.00           C  
ATOM   1356  OH  TYR A 178      -2.919 -14.246 -13.807  1.00  0.00           O  
ATOM   1357  CZ  TYR A 178      -2.665 -13.191 -12.959  1.00  0.00           C  
ATOM   1358  N   PHE A 179       0.371  -8.093  -8.881  1.00  0.00           N  
ATOM   1359  CA  PHE A 179       0.434  -6.783  -8.245  1.00  0.00           C  
ATOM   1360  C   PHE A 179       0.294  -5.672  -9.279  1.00  0.00           C  
ATOM   1361  CB  PHE A 179       1.748  -6.620  -7.474  1.00  0.00           C  
ATOM   1362  O   PHE A 179       0.521  -5.893 -10.470  1.00  0.00           O  
ATOM   1363  CG  PHE A 179       2.966  -6.568  -8.355  1.00  0.00           C  
ATOM   1364  CD1 PHE A 179       3.715  -7.713  -8.598  1.00  0.00           C  
ATOM   1365  CD2 PHE A 179       3.363  -5.373  -8.941  1.00  0.00           C  
ATOM   1366  CE1 PHE A 179       4.844  -7.667  -9.413  1.00  0.00           C  
ATOM   1367  CE2 PHE A 179       4.489  -5.320  -9.757  1.00  0.00           C  
ATOM   1368  CZ  PHE A 179       5.229  -6.468  -9.991  1.00  0.00           C  
ATOM   1369  N   THR A 180      -0.247  -4.578  -8.855  1.00  0.00           N  
ATOM   1370  CA  THR A 180      -0.360  -3.383  -9.684  1.00  0.00           C  
ATOM   1371  C   THR A 180       0.959  -2.617  -9.712  1.00  0.00           C  
ATOM   1372  CB  THR A 180      -1.483  -2.458  -9.179  1.00  0.00           C  
ATOM   1373  O   THR A 180       1.493  -2.250  -8.663  1.00  0.00           O  
ATOM   1374  CG2 THR A 180      -1.671  -1.263 -10.108  1.00  0.00           C  
ATOM   1375  OG1 THR A 180      -2.710  -3.196  -9.115  1.00  0.00           O  
ATOM   1376  N   ALA A 181       1.457  -2.353 -10.856  1.00  0.00           N  
ATOM   1377  CA  ALA A 181       2.753  -1.705 -11.037  1.00  0.00           C  
ATOM   1378  C   ALA A 181       2.678  -0.221 -10.686  1.00  0.00           C  
ATOM   1379  CB  ALA A 181       3.242  -1.884 -12.472  1.00  0.00           C  
ATOM   1380  O   ALA A 181       1.669   0.436 -10.953  1.00  0.00           O  
ATOM   1381  N   ILE A 182       3.718   0.266 -10.044  1.00  0.00           N  
ATOM   1382  CA  ILE A 182       3.909   1.703  -9.881  1.00  0.00           C  
ATOM   1383  C   ILE A 182       4.131   2.352 -11.245  1.00  0.00           C  
ATOM   1384  CB  ILE A 182       5.096   2.011  -8.941  1.00  0.00           C  
ATOM   1385  O   ILE A 182       4.925   1.861 -12.051  1.00  0.00           O  
ATOM   1386  CG1 ILE A 182       4.839   1.429  -7.546  1.00  0.00           C  
ATOM   1387  CG2 ILE A 182       5.347   3.520  -8.866  1.00  0.00           C  
ATOM   1388  CD1 ILE A 182       3.607   1.999  -6.855  1.00  0.00           C  
ATOM   1389  N   PRO A 183       3.369   3.463 -11.569  1.00  0.00           N  
ATOM   1390  CA  PRO A 183       3.559   4.116 -12.867  1.00  0.00           C  
ATOM   1391  C   PRO A 183       4.875   4.886 -12.953  1.00  0.00           C  
ATOM   1392  CB  PRO A 183       2.363   5.067 -12.962  1.00  0.00           C  
ATOM   1393  O   PRO A 183       5.509   5.149 -11.928  1.00  0.00           O  
ATOM   1394  CG  PRO A 183       2.045   5.423 -11.545  1.00  0.00           C  
ATOM   1395  CD  PRO A 183       2.322   4.228 -10.679  1.00  0.00           C  
ATOM   1396  N   PRO A 184       5.186   5.225 -14.250  1.00  0.00           N  
ATOM   1397  CA  PRO A 184       6.368   6.081 -14.388  1.00  0.00           C  
ATOM   1398  C   PRO A 184       6.178   7.456 -13.752  1.00  0.00           C  
ATOM   1399  CB  PRO A 184       6.541   6.199 -15.904  1.00  0.00           C  
ATOM   1400  O   PRO A 184       5.052   7.954 -13.675  1.00  0.00           O  
ATOM   1401  CG  PRO A 184       5.185   5.920 -16.467  1.00  0.00           C  
ATOM   1402  CD  PRO A 184       4.466   4.985 -15.538  1.00  0.00           C  
ATOM   1403  N   ASP A 185       7.158   8.057 -13.147  1.00  0.00           N  
ATOM   1404  CA  ASP A 185       7.187   9.414 -12.611  1.00  0.00           C  
ATOM   1405  C   ASP A 185       6.299   9.535 -11.374  1.00  0.00           C  
ATOM   1406  CB  ASP A 185       6.747  10.422 -13.675  1.00  0.00           C  
ATOM   1407  O   ASP A 185       5.692  10.582 -11.139  1.00  0.00           O  
ATOM   1408  CG  ASP A 185       7.719  10.519 -14.838  1.00  0.00           C  
ATOM   1409  OD1 ASP A 185       8.945  10.415 -14.618  1.00  0.00           O  
ATOM   1410  OD2 ASP A 185       7.255  10.704 -15.983  1.00  0.00           O  
ATOM   1411  N   PHE A 186       6.055   8.401 -10.748  1.00  0.00           N  
ATOM   1412  CA  PHE A 186       5.205   8.350  -9.564  1.00  0.00           C  
ATOM   1413  C   PHE A 186       5.770   9.229  -8.455  1.00  0.00           C  
ATOM   1414  CB  PHE A 186       5.057   6.909  -9.068  1.00  0.00           C  
ATOM   1415  O   PHE A 186       5.017   9.889  -7.735  1.00  0.00           O  
ATOM   1416  CG  PHE A 186       3.952   6.722  -8.064  1.00  0.00           C  
ATOM   1417  CD1 PHE A 186       4.226   6.242  -6.789  1.00  0.00           C  
ATOM   1418  CD2 PHE A 186       2.639   7.029  -8.395  1.00  0.00           C  
ATOM   1419  CE1 PHE A 186       3.205   6.068  -5.858  1.00  0.00           C  
ATOM   1420  CE2 PHE A 186       1.613   6.858  -7.470  1.00  0.00           C  
ATOM   1421  CZ  PHE A 186       1.898   6.377  -6.202  1.00  0.00           C  
ATOM   1422  N   GLN A 187       7.026   9.245  -8.337  1.00  0.00           N  
ATOM   1423  CA  GLN A 187       7.668  10.067  -7.317  1.00  0.00           C  
ATOM   1424  C   GLN A 187       7.300  11.539  -7.485  1.00  0.00           C  
ATOM   1425  CB  GLN A 187       9.187   9.897  -7.368  1.00  0.00           C  
ATOM   1426  O   GLN A 187       7.032  12.233  -6.503  1.00  0.00           O  
ATOM   1427  CG  GLN A 187       9.919  10.563  -6.210  1.00  0.00           C  
ATOM   1428  CD  GLN A 187       9.685   9.860  -4.886  1.00  0.00           C  
ATOM   1429  NE2 GLN A 187       9.490  10.639  -3.828  1.00  0.00           N  
ATOM   1430  OE1 GLN A 187       9.679   8.627  -4.815  1.00  0.00           O  
ATOM   1431  N   ARG A 188       7.337  12.015  -8.699  1.00  0.00           N  
ATOM   1432  CA  ARG A 188       6.969  13.390  -9.020  1.00  0.00           C  
ATOM   1433  C   ARG A 188       5.516  13.668  -8.650  1.00  0.00           C  
ATOM   1434  CB  ARG A 188       7.195  13.675 -10.506  1.00  0.00           C  
ATOM   1435  O   ARG A 188       5.196  14.739  -8.129  1.00  0.00           O  
ATOM   1436  CG  ARG A 188       6.961  15.125 -10.898  1.00  0.00           C  
ATOM   1437  CD  ARG A 188       7.277  15.370 -12.367  1.00  0.00           C  
ATOM   1438  NE  ARG A 188       6.788  16.672 -12.814  1.00  0.00           N  
ATOM   1439  NH1 ARG A 188       7.303  16.332 -15.040  1.00  0.00           N  
ATOM   1440  NH2 ARG A 188       6.342  18.302 -14.369  1.00  0.00           N  
ATOM   1441  CZ  ARG A 188       6.812  17.099 -14.073  1.00  0.00           C  
ATOM   1442  N   LEU A 189       4.635  12.687  -8.965  1.00  0.00           N  
ATOM   1443  CA  LEU A 189       3.227  12.810  -8.602  1.00  0.00           C  
ATOM   1444  C   LEU A 189       3.069  13.013  -7.099  1.00  0.00           C  
ATOM   1445  CB  LEU A 189       2.449  11.568  -9.045  1.00  0.00           C  
ATOM   1446  O   LEU A 189       2.243  13.817  -6.660  1.00  0.00           O  
ATOM   1447  CG  LEU A 189       0.976  11.511  -8.639  1.00  0.00           C  
ATOM   1448  CD1 LEU A 189       0.178  12.575  -9.385  1.00  0.00           C  
ATOM   1449  CD2 LEU A 189       0.402  10.122  -8.901  1.00  0.00           C  
ATOM   1450  N   LEU A 190       3.923  12.389  -6.295  1.00  0.00           N  
ATOM   1451  CA  LEU A 190       3.820  12.432  -4.841  1.00  0.00           C  
ATOM   1452  C   LEU A 190       4.311  13.771  -4.301  1.00  0.00           C  
ATOM   1453  CB  LEU A 190       4.623  11.290  -4.212  1.00  0.00           C  
ATOM   1454  O   LEU A 190       3.821  14.249  -3.275  1.00  0.00           O  
ATOM   1455  CG  LEU A 190       4.134   9.872  -4.511  1.00  0.00           C  
ATOM   1456  CD1 LEU A 190       5.050   8.846  -3.853  1.00  0.00           C  
ATOM   1457  CD2 LEU A 190       2.695   9.693  -4.040  1.00  0.00           C  
ATOM   1458  N   THR A 191       5.204  14.412  -4.979  1.00  0.00           N  
ATOM   1459  CA  THR A 191       5.870  15.579  -4.411  1.00  0.00           C  
ATOM   1460  C   THR A 191       5.335  16.865  -5.035  1.00  0.00           C  
ATOM   1461  CB  THR A 191       7.395  15.504  -4.610  1.00  0.00           C  
ATOM   1462  O   THR A 191       5.524  17.953  -4.487  1.00  0.00           O  
ATOM   1463  CG2 THR A 191       7.994  14.333  -3.839  1.00  0.00           C  
ATOM   1464  OG1 THR A 191       7.681  15.339  -6.005  1.00  0.00           O  
ATOM   1465  N   ASP A 192       4.660  16.757  -6.156  1.00  0.00           N  
ATOM   1466  CA  ASP A 192       4.148  17.931  -6.856  1.00  0.00           C  
ATOM   1467  C   ASP A 192       2.626  18.010  -6.754  1.00  0.00           C  
ATOM   1468  CB  ASP A 192       4.577  17.911  -8.324  1.00  0.00           C  
ATOM   1469  O   ASP A 192       1.913  17.316  -7.482  1.00  0.00           O  
ATOM   1470  CG  ASP A 192       4.224  19.190  -9.063  1.00  0.00           C  
ATOM   1471  OD1 ASP A 192       3.484  20.031  -8.508  1.00  0.00           O  
ATOM   1472  OD2 ASP A 192       4.689  19.358 -10.211  1.00  0.00           O  
ATOM   1473  N   PRO A 193       2.137  18.843  -5.906  1.00  0.00           N  
ATOM   1474  CA  PRO A 193       0.695  18.966  -5.682  1.00  0.00           C  
ATOM   1475  C   PRO A 193      -0.070  19.339  -6.950  1.00  0.00           C  
ATOM   1476  CB  PRO A 193       0.594  20.080  -4.637  1.00  0.00           C  
ATOM   1477  O   PRO A 193      -1.257  19.025  -7.074  1.00  0.00           O  
ATOM   1478  CG  PRO A 193       1.903  20.047  -3.916  1.00  0.00           C  
ATOM   1479  CD  PRO A 193       2.973  19.640  -4.888  1.00  0.00           C  
ATOM   1480  N   SER A 194       0.599  20.005  -7.921  1.00  0.00           N  
ATOM   1481  CA  SER A 194      -0.057  20.445  -9.148  1.00  0.00           C  
ATOM   1482  C   SER A 194      -0.453  19.257 -10.019  1.00  0.00           C  
ATOM   1483  CB  SER A 194       0.857  21.384  -9.937  1.00  0.00           C  
ATOM   1484  O   SER A 194      -1.319  19.379 -10.888  1.00  0.00           O  
ATOM   1485  OG  SER A 194       1.949  20.672 -10.494  1.00  0.00           O  
ATOM   1486  N   LEU A 195       0.103  18.048  -9.764  1.00  0.00           N  
ATOM   1487  CA  LEU A 195      -0.177  16.868 -10.574  1.00  0.00           C  
ATOM   1488  C   LEU A 195      -1.290  16.032  -9.950  1.00  0.00           C  
ATOM   1489  CB  LEU A 195       1.085  16.017 -10.737  1.00  0.00           C  
ATOM   1490  O   LEU A 195      -1.743  15.051 -10.545  1.00  0.00           O  
ATOM   1491  CG  LEU A 195       2.243  16.661 -11.502  1.00  0.00           C  
ATOM   1492  CD1 LEU A 195       3.448  15.727 -11.525  1.00  0.00           C  
ATOM   1493  CD2 LEU A 195       1.812  17.020 -12.920  1.00  0.00           C  
ATOM   1494  N   GLN A 196      -1.761  16.461  -8.762  1.00  0.00           N  
ATOM   1495  CA  GLN A 196      -2.759  15.680  -8.038  1.00  0.00           C  
ATOM   1496  C   GLN A 196      -4.158  16.256  -8.238  1.00  0.00           C  
ATOM   1497  CB  GLN A 196      -2.421  15.627  -6.548  1.00  0.00           C  
ATOM   1498  O   GLN A 196      -4.369  17.459  -8.073  1.00  0.00           O  
ATOM   1499  CG  GLN A 196      -1.048  15.041  -6.249  1.00  0.00           C  
ATOM   1500  CD  GLN A 196      -0.569  15.356  -4.844  1.00  0.00           C  
ATOM   1501  NE2 GLN A 196       0.606  14.845  -4.490  1.00  0.00           N  
ATOM   1502  OE1 GLN A 196      -1.248  16.053  -4.084  1.00  0.00           O  
ATOM   1503  N   LYS A 197      -5.065  15.403  -8.681  1.00  0.00           N  
ATOM   1504  CA  LYS A 197      -6.479  15.746  -8.801  1.00  0.00           C  
ATOM   1505  C   LYS A 197      -7.313  15.008  -7.757  1.00  0.00           C  
ATOM   1506  CB  LYS A 197      -6.993  15.424 -10.205  1.00  0.00           C  
ATOM   1507  O   LYS A 197      -7.574  13.811  -7.896  1.00  0.00           O  
ATOM   1508  CG  LYS A 197      -6.299  16.204 -11.311  1.00  0.00           C  
ATOM   1509  CD  LYS A 197      -6.867  15.856 -12.681  1.00  0.00           C  
ATOM   1510  CE  LYS A 197      -6.151  16.612 -13.793  1.00  0.00           C  
ATOM   1511  NZ  LYS A 197      -6.683  16.250 -15.141  1.00  0.00           N  
ATOM   1512  N   TRP A 198      -7.830  15.788  -6.786  1.00  0.00           N  
ATOM   1513  CA  TRP A 198      -8.469  15.196  -5.615  1.00  0.00           C  
ATOM   1514  C   TRP A 198      -9.984  15.164  -5.780  1.00  0.00           C  
ATOM   1515  CB  TRP A 198      -8.096  15.973  -4.349  1.00  0.00           C  
ATOM   1516  O   TRP A 198     -10.580  16.118  -6.286  1.00  0.00           O  
ATOM   1517  CG  TRP A 198      -6.621  16.048  -4.092  1.00  0.00           C  
ATOM   1518  CD1 TRP A 198      -5.795  17.108  -4.339  1.00  0.00           C  
ATOM   1519  CD2 TRP A 198      -5.797  15.016  -3.542  1.00  0.00           C  
ATOM   1520  CE2 TRP A 198      -4.479  15.521  -3.483  1.00  0.00           C  
ATOM   1521  CE3 TRP A 198      -6.045  13.712  -3.092  1.00  0.00           C  
ATOM   1522  NE1 TRP A 198      -4.505  16.798  -3.974  1.00  0.00           N  
ATOM   1523  CH2 TRP A 198      -3.682  13.493  -2.557  1.00  0.00           C  
ATOM   1524  CZ2 TRP A 198      -3.412  14.766  -2.991  1.00  0.00           C  
ATOM   1525  CZ3 TRP A 198      -4.982  12.962  -2.603  1.00  0.00           C  
ATOM   1526  N   VAL A 199     -10.514  14.006  -5.424  1.00  0.00           N  
ATOM   1527  CA  VAL A 199     -11.965  13.853  -5.424  1.00  0.00           C  
ATOM   1528  C   VAL A 199     -12.436  13.390  -4.047  1.00  0.00           C  
ATOM   1529  CB  VAL A 199     -12.431  12.858  -6.510  1.00  0.00           C  
ATOM   1530  O   VAL A 199     -11.663  12.808  -3.283  1.00  0.00           O  
ATOM   1531  CG1 VAL A 199     -12.062  13.367  -7.902  1.00  0.00           C  
ATOM   1532  CG2 VAL A 199     -11.825  11.478  -6.264  1.00  0.00           C  
ATOM   1533  N   LYS A 200     -13.654  13.724  -3.657  1.00  0.00           N  
ATOM   1534  CA  LYS A 200     -14.284  13.240  -2.432  1.00  0.00           C  
ATOM   1535  C   LYS A 200     -15.488  12.356  -2.745  1.00  0.00           C  
ATOM   1536  CB  LYS A 200     -14.711  14.412  -1.547  1.00  0.00           C  
ATOM   1537  O   LYS A 200     -16.124  12.512  -3.789  1.00  0.00           O  
ATOM   1538  CG  LYS A 200     -13.549  15.225  -0.994  1.00  0.00           C  
ATOM   1539  CD  LYS A 200     -14.036  16.360  -0.102  1.00  0.00           C  
ATOM   1540  CE  LYS A 200     -12.873  17.148   0.486  1.00  0.00           C  
ATOM   1541  NZ  LYS A 200     -13.346  18.262   1.361  1.00  0.00           N  
ATOM   1542  N   GLY A 201     -15.725  11.386  -1.906  1.00  0.00           N  
ATOM   1543  CA  GLY A 201     -16.936  10.586  -1.995  1.00  0.00           C  
ATOM   1544  C   GLY A 201     -16.894   9.563  -3.115  1.00  0.00           C  
ATOM   1545  O   GLY A 201     -17.938   9.132  -3.609  1.00  0.00           O  
ATOM   1546  N   TRP A 202     -15.653   9.245  -3.536  1.00  0.00           N  
ATOM   1547  CA  TRP A 202     -15.477   8.313  -4.645  1.00  0.00           C  
ATOM   1548  C   TRP A 202     -15.675   6.873  -4.183  1.00  0.00           C  
ATOM   1549  CB  TRP A 202     -14.089   8.476  -5.270  1.00  0.00           C  
ATOM   1550  O   TRP A 202     -15.294   6.516  -3.066  1.00  0.00           O  
ATOM   1551  CG  TRP A 202     -13.857   7.610  -6.472  1.00  0.00           C  
ATOM   1552  CD1 TRP A 202     -14.101   7.930  -7.778  1.00  0.00           C  
ATOM   1553  CD2 TRP A 202     -13.337   6.276  -6.476  1.00  0.00           C  
ATOM   1554  CE2 TRP A 202     -13.293   5.849  -7.821  1.00  0.00           C  
ATOM   1555  CE3 TRP A 202     -12.903   5.401  -5.471  1.00  0.00           C  
ATOM   1556  NE1 TRP A 202     -13.764   6.876  -8.595  1.00  0.00           N  
ATOM   1557  CH2 TRP A 202     -12.413   3.746  -7.186  1.00  0.00           C  
ATOM   1558  CZ2 TRP A 202     -12.832   4.583  -8.188  1.00  0.00           C  
ATOM   1559  CZ3 TRP A 202     -12.444   4.141  -5.838  1.00  0.00           C  
ATOM   1560  N   SER A 203     -16.346   6.055  -4.910  1.00  0.00           N  
ATOM   1561  CA  SER A 203     -16.419   4.609  -4.727  1.00  0.00           C  
ATOM   1562  C   SER A 203     -16.260   3.876  -6.055  1.00  0.00           C  
ATOM   1563  CB  SER A 203     -17.744   4.217  -4.074  1.00  0.00           C  
ATOM   1564  O   SER A 203     -16.580   4.421  -7.114  1.00  0.00           O  
ATOM   1565  OG  SER A 203     -18.835   4.519  -4.928  1.00  0.00           O  
ATOM   1566  N   LEU A 204     -15.589   2.796  -6.057  1.00  0.00           N  
ATOM   1567  CA  LEU A 204     -15.439   1.972  -7.251  1.00  0.00           C  
ATOM   1568  C   LEU A 204     -16.791   1.450  -7.725  1.00  0.00           C  
ATOM   1569  CB  LEU A 204     -14.494   0.799  -6.977  1.00  0.00           C  
ATOM   1570  O   LEU A 204     -17.532   0.840  -6.950  1.00  0.00           O  
ATOM   1571  CG  LEU A 204     -14.123  -0.068  -8.182  1.00  0.00           C  
ATOM   1572  CD1 LEU A 204     -13.277   0.730  -9.169  1.00  0.00           C  
ATOM   1573  CD2 LEU A 204     -13.385  -1.324  -7.730  1.00  0.00           C  
ATOM   1574  N   THR A 205     -17.283   2.033  -8.886  1.00  0.00           N  
ATOM   1575  CA  THR A 205     -18.541   1.618  -9.498  1.00  0.00           C  
ATOM   1576  C   THR A 205     -18.293   0.604 -10.611  1.00  0.00           C  
ATOM   1577  CB  THR A 205     -19.312   2.826 -10.062  1.00  0.00           C  
ATOM   1578  O   THR A 205     -17.374   0.769 -11.415  1.00  0.00           O  
ATOM   1579  CG2 THR A 205     -19.737   3.777  -8.949  1.00  0.00           C  
ATOM   1580  OG1 THR A 205     -18.474   3.532 -10.985  1.00  0.00           O  
ATOM   1581  N   SER A 206     -18.395  -0.787 -10.386  1.00  0.00           N  
ATOM   1582  CA  SER A 206     -18.862  -1.798 -11.330  1.00  0.00           C  
ATOM   1583  C   SER A 206     -18.542  -3.205 -10.837  1.00  0.00           C  
ATOM   1584  CB  SER A 206     -18.235  -1.576 -12.707  1.00  0.00           C  
ATOM   1585  O   SER A 206     -17.621  -3.394 -10.039  1.00  0.00           O  
ATOM   1586  OG  SER A 206     -16.846  -1.857 -12.678  1.00  0.00           O  
ATOM   1587  N   ASP A 207     -19.279  -4.300 -11.154  1.00  0.00           N  
ATOM   1588  CA  ASP A 207     -19.314  -5.752 -11.007  1.00  0.00           C  
ATOM   1589  C   ASP A 207     -18.331  -6.425 -11.962  1.00  0.00           C  
ATOM   1590  CB  ASP A 207     -20.729  -6.282 -11.249  1.00  0.00           C  
ATOM   1591  O   ASP A 207     -17.768  -7.474 -11.644  1.00  0.00           O  
ATOM   1592  CG  ASP A 207     -21.727  -5.807 -10.207  1.00  0.00           C  
ATOM   1593  OD1 ASP A 207     -21.310  -5.429  -9.091  1.00  0.00           O  
ATOM   1594  OD2 ASP A 207     -22.941  -5.812 -10.504  1.00  0.00           O  
ATOM   1595  N   SER A 208     -17.419  -5.591 -12.810  1.00  0.00           N  
ATOM   1596  CA  SER A 208     -16.371  -6.149 -13.658  1.00  0.00           C  
ATOM   1597  C   SER A 208     -15.466  -5.054 -14.212  1.00  0.00           C  
ATOM   1598  CB  SER A 208     -16.983  -6.948 -14.810  1.00  0.00           C  
ATOM   1599  O   SER A 208     -15.944  -4.096 -14.823  1.00  0.00           O  
ATOM   1600  OG  SER A 208     -17.850  -6.134 -15.581  1.00  0.00           O  
ATOM   1601  N   VAL A 209     -14.571  -4.525 -13.527  1.00  0.00           N  
ATOM   1602  CA  VAL A 209     -13.564  -3.596 -14.029  1.00  0.00           C  
ATOM   1603  C   VAL A 209     -12.527  -4.354 -14.855  1.00  0.00           C  
ATOM   1604  CB  VAL A 209     -12.873  -2.832 -12.878  1.00  0.00           C  
ATOM   1605  O   VAL A 209     -12.124  -5.462 -14.492  1.00  0.00           O  
ATOM   1606  CG1 VAL A 209     -11.845  -1.844 -13.426  1.00  0.00           C  
ATOM   1607  CG2 VAL A 209     -13.910  -2.108 -12.020  1.00  0.00           C  
ATOM   1608  N   GLU A 210     -12.556  -4.153 -16.179  1.00  0.00           N  
ATOM   1609  CA  GLU A 210     -11.480  -4.613 -17.052  1.00  0.00           C  
ATOM   1610  C   GLU A 210     -10.154  -3.949 -16.690  1.00  0.00           C  
ATOM   1611  CB  GLU A 210     -11.823  -4.339 -18.519  1.00  0.00           C  
ATOM   1612  O   GLU A 210     -10.056  -2.720 -16.665  1.00  0.00           O  
ATOM   1613  CG  GLU A 210     -11.953  -5.597 -19.365  1.00  0.00           C  
ATOM   1614  CD  GLU A 210     -12.235  -5.307 -20.831  1.00  0.00           C  
ATOM   1615  OE1 GLU A 210     -12.258  -6.258 -21.644  1.00  0.00           O  
ATOM   1616  OE2 GLU A 210     -12.435  -4.119 -21.168  1.00  0.00           O  
ATOM   1617  N   TRP A 211      -9.333  -4.652 -15.938  1.00  0.00           N  
ATOM   1618  CA  TRP A 211      -7.973  -4.208 -15.651  1.00  0.00           C  
ATOM   1619  C   TRP A 211      -6.991  -4.763 -16.678  1.00  0.00           C  
ATOM   1620  CB  TRP A 211      -7.553  -4.637 -14.242  1.00  0.00           C  
ATOM   1621  O   TRP A 211      -6.643  -5.945 -16.638  1.00  0.00           O  
ATOM   1622  CG  TRP A 211      -8.227  -3.867 -13.146  1.00  0.00           C  
ATOM   1623  CD1 TRP A 211      -8.960  -2.720 -13.274  1.00  0.00           C  
ATOM   1624  CD2 TRP A 211      -8.225  -4.188 -11.751  1.00  0.00           C  
ATOM   1625  CE2 TRP A 211      -8.978  -3.191 -11.092  1.00  0.00           C  
ATOM   1626  CE3 TRP A 211      -7.660  -5.223 -10.995  1.00  0.00           C  
ATOM   1627  NE1 TRP A 211      -9.415  -2.309 -12.043  1.00  0.00           N  
ATOM   1628  CH2 TRP A 211      -8.616  -4.224  -8.993  1.00  0.00           C  
ATOM   1629  CZ2 TRP A 211      -9.181  -3.200  -9.710  1.00  0.00           C  
ATOM   1630  CZ3 TRP A 211      -7.862  -5.230  -9.619  1.00  0.00           C  
ATOM   1631  N   GLY A 212      -6.610  -4.009 -17.613  1.00  0.00           N  
ATOM   1632  CA  GLY A 212      -5.547  -4.393 -18.528  1.00  0.00           C  
ATOM   1633  C   GLY A 212      -5.837  -5.682 -19.273  1.00  0.00           C  
ATOM   1634  O   GLY A 212      -4.923  -6.458 -19.562  1.00  0.00           O  
ATOM   1635  N   GLY A 213      -7.147  -5.948 -19.518  1.00  0.00           N  
ATOM   1636  CA  GLY A 213      -7.508  -7.127 -20.290  1.00  0.00           C  
ATOM   1637  C   GLY A 213      -8.023  -8.267 -19.432  1.00  0.00           C  
ATOM   1638  O   GLY A 213      -8.467  -9.292 -19.954  1.00  0.00           O  
ATOM   1639  N   HIS A 214      -7.857  -8.110 -18.047  1.00  0.00           N  
ATOM   1640  CA  HIS A 214      -8.376  -9.114 -17.125  1.00  0.00           C  
ATOM   1641  C   HIS A 214      -9.780  -8.753 -16.651  1.00  0.00           C  
ATOM   1642  CB  HIS A 214      -7.441  -9.274 -15.925  1.00  0.00           C  
ATOM   1643  O   HIS A 214     -10.064  -7.586 -16.371  1.00  0.00           O  
ATOM   1644  CG  HIS A 214      -6.062  -9.722 -16.294  1.00  0.00           C  
ATOM   1645  CD2 HIS A 214      -4.924  -9.018 -16.495  1.00  0.00           C  
ATOM   1646  ND1 HIS A 214      -5.740 -11.045 -16.500  1.00  0.00           N  
ATOM   1647  CE1 HIS A 214      -4.458 -11.137 -16.813  1.00  0.00           C  
ATOM   1648  NE2 HIS A 214      -3.940  -9.920 -16.817  1.00  0.00           N  
ATOM   1649  N   LYS A 215     -10.664  -9.655 -16.926  1.00  0.00           N  
ATOM   1650  CA  LYS A 215     -11.952  -9.498 -16.258  1.00  0.00           C  
ATOM   1651  C   LYS A 215     -11.833  -9.772 -14.762  1.00  0.00           C  
ATOM   1652  CB  LYS A 215     -12.996 -10.427 -16.880  1.00  0.00           C  
ATOM   1653  O   LYS A 215     -11.262 -10.785 -14.355  1.00  0.00           O  
ATOM   1654  CG  LYS A 215     -13.442 -10.012 -18.274  1.00  0.00           C  
ATOM   1655  CD  LYS A 215     -14.583 -10.886 -18.779  1.00  0.00           C  
ATOM   1656  CE  LYS A 215     -14.995 -10.506 -20.195  1.00  0.00           C  
ATOM   1657  NZ  LYS A 215     -16.135 -11.338 -20.683  1.00  0.00           N  
ATOM   1658  N   VAL A 216     -11.915  -8.744 -14.005  1.00  0.00           N  
ATOM   1659  CA  VAL A 216     -11.823  -8.850 -12.553  1.00  0.00           C  
ATOM   1660  C   VAL A 216     -13.177  -9.260 -11.977  1.00  0.00           C  
ATOM   1661  CB  VAL A 216     -11.353  -7.523 -11.916  1.00  0.00           C  
ATOM   1662  O   VAL A 216     -14.198  -8.635 -12.271  1.00  0.00           O  
ATOM   1663  CG1 VAL A 216     -11.229  -7.666 -10.400  1.00  0.00           C  
ATOM   1664  CG2 VAL A 216     -10.024  -7.081 -12.525  1.00  0.00           C  
ATOM   1665  N   PHE A 217     -13.089 -10.476 -11.397  1.00  0.00           N  
ATOM   1666  CA  PHE A 217     -14.299 -10.952 -10.737  1.00  0.00           C  
ATOM   1667  C   PHE A 217     -14.187 -10.798  -9.225  1.00  0.00           C  
ATOM   1668  CB  PHE A 217     -14.570 -12.416 -11.098  1.00  0.00           C  
ATOM   1669  O   PHE A 217     -13.103 -10.954  -8.659  1.00  0.00           O  
ATOM   1670  CG  PHE A 217     -14.818 -12.644 -12.564  1.00  0.00           C  
ATOM   1671  CD1 PHE A 217     -16.105 -12.580 -13.084  1.00  0.00           C  
ATOM   1672  CD2 PHE A 217     -13.763 -12.922 -13.424  1.00  0.00           C  
ATOM   1673  CE1 PHE A 217     -16.337 -12.791 -14.441  1.00  0.00           C  
ATOM   1674  CE2 PHE A 217     -13.987 -13.134 -14.781  1.00  0.00           C  
ATOM   1675  CZ  PHE A 217     -15.275 -13.069 -15.288  1.00  0.00           C  
ATOM   1676  N   MET A 218     -15.219 -10.296  -8.634  1.00  0.00           N  
ATOM   1677  CA  MET A 218     -15.325  -9.910  -7.230  1.00  0.00           C  
ATOM   1678  C   MET A 218     -15.594 -11.126  -6.350  1.00  0.00           C  
ATOM   1679  CB  MET A 218     -16.431  -8.871  -7.040  1.00  0.00           C  
ATOM   1680  O   MET A 218     -15.180 -11.161  -5.190  1.00  0.00           O  
ATOM   1681  CG  MET A 218     -16.158  -7.549  -7.739  1.00  0.00           C  
ATOM   1682  SD  MET A 218     -17.386  -6.257  -7.303  1.00  0.00           S  
ATOM   1683  CE  MET A 218     -17.254  -5.186  -8.762  1.00  0.00           C  
ATOM   1684  N   ASP A 219     -16.069 -12.343  -7.026  1.00  0.00           N  
ATOM   1685  CA  ASP A 219     -16.377 -13.594  -6.340  1.00  0.00           C  
ATOM   1686  C   ASP A 219     -16.015 -14.799  -7.206  1.00  0.00           C  
ATOM   1687  CB  ASP A 219     -17.859 -13.646  -5.960  1.00  0.00           C  
ATOM   1688  O   ASP A 219     -16.064 -14.724  -8.435  1.00  0.00           O  
ATOM   1689  CG  ASP A 219     -18.219 -12.680  -4.846  1.00  0.00           C  
ATOM   1690  OD1 ASP A 219     -17.334 -12.320  -4.040  1.00  0.00           O  
ATOM   1691  OD2 ASP A 219     -19.400 -12.276  -4.772  1.00  0.00           O  
ATOM   1692  N   LYS A 220     -15.332 -15.789  -6.463  1.00  0.00           N  
ATOM   1693  CA  LYS A 220     -15.139 -17.054  -7.167  1.00  0.00           C  
ATOM   1694  C   LYS A 220     -16.468 -17.613  -7.667  1.00  0.00           C  
ATOM   1695  CB  LYS A 220     -14.449 -18.074  -6.260  1.00  0.00           C  
ATOM   1696  O   LYS A 220     -17.446 -17.665  -6.919  1.00  0.00           O  
ATOM   1697  CG  LYS A 220     -13.910 -19.292  -6.996  1.00  0.00           C  
ATOM   1698  CD  LYS A 220     -13.171 -20.233  -6.053  1.00  0.00           C  
ATOM   1699  CE  LYS A 220     -12.744 -21.512  -6.761  1.00  0.00           C  
ATOM   1700  NZ  LYS A 220     -12.009 -22.433  -5.843  1.00  0.00           N  
ATOM   1701  N   GLU A 221     -17.128 -17.076  -8.710  1.00  0.00           N  
ATOM   1702  CA  GLU A 221     -18.281 -17.916  -9.019  1.00  0.00           C  
ATOM   1703  C   GLU A 221     -17.935 -19.397  -8.889  1.00  0.00           C  
ATOM   1704  CB  GLU A 221     -18.801 -17.619 -10.428  1.00  0.00           C  
ATOM   1705  O   GLU A 221     -16.820 -19.810  -9.213  1.00  0.00           O  
ATOM   1706  CG  GLU A 221     -19.688 -16.385 -10.508  1.00  0.00           C  
ATOM   1707  CD  GLU A 221     -20.022 -15.978 -11.935  1.00  0.00           C  
ATOM   1708  OE1 GLU A 221     -20.715 -14.953 -12.127  1.00  0.00           O  
ATOM   1709  OE2 GLU A 221     -19.587 -16.690 -12.867  1.00  0.00           O  
ATOM   1710  N   GLU A 422     -13.652  -9.171   0.599  1.00  0.00           N  
ATOM   1711  CA  GLU A 422     -13.983  -9.292  -0.817  1.00  0.00           C  
ATOM   1712  C   GLU A 422     -12.750  -9.084  -1.692  1.00  0.00           C  
ATOM   1713  CB  GLU A 422     -15.076  -8.290  -1.201  1.00  0.00           C  
ATOM   1714  O   GLU A 422     -12.067  -8.064  -1.579  1.00  0.00           O  
ATOM   1715  CG  GLU A 422     -16.465  -8.680  -0.716  1.00  0.00           C  
ATOM   1716  CD  GLU A 422     -17.540  -7.681  -1.112  1.00  0.00           C  
ATOM   1717  OE1 GLU A 422     -18.736  -7.937  -0.842  1.00  0.00           O  
ATOM   1718  OE2 GLU A 422     -17.185  -6.634  -1.697  1.00  0.00           O  
ATOM   1719  N   ASN A 423     -12.187 -10.094  -2.390  1.00  0.00           N  
ATOM   1720  CA  ASN A 423     -10.933 -10.149  -3.134  1.00  0.00           C  
ATOM   1721  C   ASN A 423     -11.173 -10.118  -4.641  1.00  0.00           C  
ATOM   1722  CB  ASN A 423     -10.135 -11.396  -2.749  1.00  0.00           C  
ATOM   1723  O   ASN A 423     -12.282 -10.393  -5.103  1.00  0.00           O  
ATOM   1724  CG  ASN A 423      -9.673 -11.371  -1.305  1.00  0.00           C  
ATOM   1725  ND2 ASN A 423      -9.861 -12.482  -0.603  1.00  0.00           N  
ATOM   1726  OD1 ASN A 423      -9.151 -10.361  -0.826  1.00  0.00           O  
ATOM   1727  N   LEU A 424     -10.121  -9.537  -5.327  1.00  0.00           N  
ATOM   1728  CA  LEU A 424     -10.178  -9.505  -6.785  1.00  0.00           C  
ATOM   1729  C   LEU A 424      -9.519 -10.744  -7.382  1.00  0.00           C  
ATOM   1730  CB  LEU A 424      -9.498  -8.242  -7.320  1.00  0.00           C  
ATOM   1731  O   LEU A 424      -8.447 -11.158  -6.935  1.00  0.00           O  
ATOM   1732  CG  LEU A 424     -10.148  -6.910  -6.944  1.00  0.00           C  
ATOM   1733  CD1 LEU A 424      -9.266  -5.747  -7.384  1.00  0.00           C  
ATOM   1734  CD2 LEU A 424     -11.537  -6.799  -7.565  1.00  0.00           C  
ATOM   1735  N   TYR A 425     -10.248 -11.471  -8.204  1.00  0.00           N  
ATOM   1736  CA  TYR A 425      -9.695 -12.599  -8.943  1.00  0.00           C  
ATOM   1737  C   TYR A 425      -9.643 -12.300 -10.437  1.00  0.00           C  
ATOM   1738  CB  TYR A 425     -10.521 -13.864  -8.692  1.00  0.00           C  
ATOM   1739  O   TYR A 425     -10.591 -11.746 -10.998  1.00  0.00           O  
ATOM   1740  CG  TYR A 425     -10.544 -14.298  -7.247  1.00  0.00           C  
ATOM   1741  CD1 TYR A 425      -9.512 -15.066  -6.714  1.00  0.00           C  
ATOM   1742  CD2 TYR A 425     -11.597 -13.941  -6.412  1.00  0.00           C  
ATOM   1743  CE1 TYR A 425      -9.529 -15.470  -5.382  1.00  0.00           C  
ATOM   1744  CE2 TYR A 425     -11.625 -14.338  -5.079  1.00  0.00           C  
ATOM   1745  OH  TYR A 425     -10.611 -15.498  -3.256  1.00  0.00           O  
ATOM   1746  CZ  TYR A 425     -10.588 -15.101  -4.574  1.00  0.00           C  
ATOM   1747  N   PHE A 426      -8.354 -12.544 -10.920  1.00  0.00           N  
ATOM   1748  CA  PHE A 426      -8.206 -12.335 -12.355  1.00  0.00           C  
ATOM   1749  C   PHE A 426      -8.507 -13.617 -13.122  1.00  0.00           C  
ATOM   1750  CB  PHE A 426      -6.793 -11.845 -12.686  1.00  0.00           C  
ATOM   1751  O   PHE A 426      -8.163 -14.712 -12.672  1.00  0.00           O  
ATOM   1752  CG  PHE A 426      -6.514 -10.440 -12.226  1.00  0.00           C  
ATOM   1753  CD1 PHE A 426      -7.258  -9.373 -12.715  1.00  0.00           C  
ATOM   1754  CD2 PHE A 426      -5.508 -10.186 -11.303  1.00  0.00           C  
ATOM   1755  CE1 PHE A 426      -7.002  -8.071 -12.291  1.00  0.00           C  
ATOM   1756  CE2 PHE A 426      -5.246  -8.887 -10.874  1.00  0.00           C  
ATOM   1757  CZ  PHE A 426      -5.994  -7.832 -11.370  1.00  0.00           C  
ATOM   1758  N   GLN A 427      -9.484 -13.612 -14.084  1.00  0.00           N  
ATOM   1759  CA  GLN A 427      -9.609 -14.676 -15.074  1.00  0.00           C  
ATOM   1760  C   GLN A 427      -8.900 -14.304 -16.373  1.00  0.00           C  
ATOM   1761  CB  GLN A 427     -11.082 -14.984 -15.349  1.00  0.00           C  
ATOM   1762  O   GLN A 427      -8.916 -13.143 -16.785  1.00  0.00           O  
ATOM   1763  CG  GLN A 427     -11.306 -16.281 -16.114  1.00  0.00           C  
ATOM   1764  CD  GLN A 427     -12.770 -16.675 -16.186  1.00  0.00           C  
ATOM   1765  NE2 GLN A 427     -13.028 -17.958 -16.417  1.00  0.00           N  
ATOM   1766  OE1 GLN A 427     -13.660 -15.833 -16.035  1.00  0.00           O  
TER    1767      GLN A 427
ENDMDL
END
