# Supplementary material for: Improving Protein Expression, Stability, and Function with ProteinMPNN
Source: J Am Chem Soc. 2024 Jan 9;146(3):2054–61. doi: 10.1021/jacs.3c10941 (PMC10811672; doi:10.1021/jacs.3c10941)
Supplement: Supplementary file 2 — ja3c10941_si_002.zip [file ja3c10941_si_002.zip › Sumida_Design_Structures_Idealizing_with_ProteinMPNN/myoglobin/dnMb21.pdb]

MODEL     1
ATOM      1  N   SER A   1      -8.293 -14.345   9.572  1.00  0.00           N  
ATOM      2  CA  SER A   1      -9.218 -13.311   9.117  1.00  0.00           C  
ATOM      3  C   SER A   1      -9.384 -12.217  10.166  1.00  0.00           C  
ATOM      4  CB  SER A   1     -10.580 -13.920   8.783  1.00  0.00           C  
ATOM      5  O   SER A   1      -9.190 -12.459  11.359  1.00  0.00           O  
ATOM      6  OG  SER A   1     -11.433 -12.952   8.196  1.00  0.00           O  
ATOM      7  N   LEU A   2      -9.518 -10.905   9.707  1.00  0.00           N  
ATOM      8  CA  LEU A   2      -9.711  -9.764  10.596  1.00  0.00           C  
ATOM      9  C   LEU A   2     -11.109  -9.782  11.206  1.00  0.00           C  
ATOM     10  CB  LEU A   2      -9.489  -8.451   9.840  1.00  0.00           C  
ATOM     11  O   LEU A   2     -12.077 -10.154  10.540  1.00  0.00           O  
ATOM     12  CG  LEU A   2      -8.034  -8.049   9.595  1.00  0.00           C  
ATOM     13  CD1 LEU A   2      -7.764  -7.921   8.099  1.00  0.00           C  
ATOM     14  CD2 LEU A   2      -7.711  -6.744  10.315  1.00  0.00           C  
ATOM     15  N   THR A   3     -11.157  -9.495  12.520  1.00  0.00           N  
ATOM     16  CA  THR A   3     -12.468  -9.227  13.101  1.00  0.00           C  
ATOM     17  C   THR A   3     -13.018  -7.893  12.604  1.00  0.00           C  
ATOM     18  CB  THR A   3     -12.405  -9.217  14.640  1.00  0.00           C  
ATOM     19  O   THR A   3     -12.272  -7.066  12.075  1.00  0.00           O  
ATOM     20  CG2 THR A   3     -11.733 -10.478  15.171  1.00  0.00           C  
ATOM     21  OG1 THR A   3     -11.660  -8.072  15.074  1.00  0.00           O  
ATOM     22  N   PRO A   4     -14.376  -7.709  12.641  1.00  0.00           N  
ATOM     23  CA  PRO A   4     -14.960  -6.424  12.249  1.00  0.00           C  
ATOM     24  C   PRO A   4     -14.303  -5.239  12.953  1.00  0.00           C  
ATOM     25  CB  PRO A   4     -16.427  -6.562  12.664  1.00  0.00           C  
ATOM     26  O   PRO A   4     -14.128  -4.178  12.349  1.00  0.00           O  
ATOM     27  CG  PRO A   4     -16.710  -8.027  12.584  1.00  0.00           C  
ATOM     28  CD  PRO A   4     -15.489  -8.775  13.039  1.00  0.00           C  
ATOM     29  N   GLU A   5     -13.958  -5.344  14.127  1.00  0.00           N  
ATOM     30  CA  GLU A   5     -13.287  -4.294  14.887  1.00  0.00           C  
ATOM     31  C   GLU A   5     -11.906  -3.992  14.311  1.00  0.00           C  
ATOM     32  CB  GLU A   5     -13.167  -4.690  16.361  1.00  0.00           C  
ATOM     33  O   GLU A   5     -11.536  -2.828  14.149  1.00  0.00           O  
ATOM     34  CG  GLU A   5     -14.488  -4.662  17.115  1.00  0.00           C  
ATOM     35  CD  GLU A   5     -14.457  -5.458  18.410  1.00  0.00           C  
ATOM     36  OE1 GLU A   5     -15.517  -5.596  19.062  1.00  0.00           O  
ATOM     37  OE2 GLU A   5     -13.365  -5.946  18.775  1.00  0.00           O  
ATOM     38  N   GLU A   6     -11.173  -5.040  14.055  1.00  0.00           N  
ATOM     39  CA  GLU A   6      -9.856  -4.860  13.453  1.00  0.00           C  
ATOM     40  C   GLU A   6      -9.958  -4.172  12.095  1.00  0.00           C  
ATOM     41  CB  GLU A   6      -9.142  -6.207  13.308  1.00  0.00           C  
ATOM     42  O   GLU A   6      -9.167  -3.278  11.785  1.00  0.00           O  
ATOM     43  CG  GLU A   6      -8.714  -6.822  14.633  1.00  0.00           C  
ATOM     44  CD  GLU A   6      -8.198  -8.245  14.494  1.00  0.00           C  
ATOM     45  OE1 GLU A   6      -7.213  -8.603  15.180  1.00  0.00           O  
ATOM     46  OE2 GLU A   6      -8.782  -9.008  13.693  1.00  0.00           O  
ATOM     47  N   LEU A   7     -10.930  -4.599  11.384  1.00  0.00           N  
ATOM     48  CA  LEU A   7     -11.145  -3.996  10.073  1.00  0.00           C  
ATOM     49  C   LEU A   7     -11.500  -2.519  10.206  1.00  0.00           C  
ATOM     50  CB  LEU A   7     -12.255  -4.733   9.319  1.00  0.00           C  
ATOM     51  O   LEU A   7     -11.024  -1.689   9.428  1.00  0.00           O  
ATOM     52  CG  LEU A   7     -12.550  -4.245   7.900  1.00  0.00           C  
ATOM     53  CD1 LEU A   7     -11.288  -4.303   7.046  1.00  0.00           C  
ATOM     54  CD2 LEU A   7     -13.666  -5.073   7.271  1.00  0.00           C  
ATOM     55  N   ALA A   8     -12.281  -2.230  11.180  1.00  0.00           N  
ATOM     56  CA  ALA A   8     -12.638  -0.833  11.411  1.00  0.00           C  
ATOM     57  C   ALA A   8     -11.403   0.002  11.737  1.00  0.00           C  
ATOM     58  CB  ALA A   8     -13.662  -0.725  12.539  1.00  0.00           C  
ATOM     59  O   ALA A   8     -11.274   1.137  11.273  1.00  0.00           O  
ATOM     60  N   ILE A   9     -10.500  -0.493  12.490  1.00  0.00           N  
ATOM     61  CA  ILE A   9      -9.252   0.179  12.838  1.00  0.00           C  
ATOM     62  C   ILE A   9      -8.425   0.418  11.577  1.00  0.00           C  
ATOM     63  CB  ILE A   9      -8.438  -0.639  13.866  1.00  0.00           C  
ATOM     64  O   ILE A   9      -7.918   1.521  11.359  1.00  0.00           O  
ATOM     65  CG1 ILE A   9      -9.144  -0.639  15.227  1.00  0.00           C  
ATOM     66  CG2 ILE A   9      -7.014  -0.089  13.987  1.00  0.00           C  
ATOM     67  CD1 ILE A   9      -8.586  -1.657  16.213  1.00  0.00           C  
ATOM     68  N   VAL A  10      -8.290  -0.651  10.795  1.00  0.00           N  
ATOM     69  CA  VAL A  10      -7.519  -0.561   9.559  1.00  0.00           C  
ATOM     70  C   VAL A  10      -8.117   0.515   8.655  1.00  0.00           C  
ATOM     71  CB  VAL A  10      -7.475  -1.916   8.818  1.00  0.00           C  
ATOM     72  O   VAL A  10      -7.397   1.378   8.147  1.00  0.00           O  
ATOM     73  CG1 VAL A  10      -6.855  -1.753   7.432  1.00  0.00           C  
ATOM     74  CG2 VAL A  10      -6.698  -2.946   9.636  1.00  0.00           C  
ATOM     75  N   LYS A  11      -9.401   0.527   8.519  1.00  0.00           N  
ATOM     76  CA  LYS A  11     -10.081   1.494   7.663  1.00  0.00           C  
ATOM     77  C   LYS A  11      -9.913   2.914   8.196  1.00  0.00           C  
ATOM     78  CB  LYS A  11     -11.567   1.152   7.542  1.00  0.00           C  
ATOM     79  O   LYS A  11      -9.744   3.858   7.421  1.00  0.00           O  
ATOM     80  CG  LYS A  11     -11.852  -0.077   6.692  1.00  0.00           C  
ATOM     81  CD  LYS A  11     -13.349  -0.334   6.565  1.00  0.00           C  
ATOM     82  CE  LYS A  11     -13.639  -1.499   5.628  1.00  0.00           C  
ATOM     83  NZ  LYS A  11     -15.106  -1.734   5.476  1.00  0.00           N  
ATOM     84  N   ALA A  12      -9.976   3.032   9.480  1.00  0.00           N  
ATOM     85  CA  ALA A  12      -9.788   4.345  10.092  1.00  0.00           C  
ATOM     86  C   ALA A  12      -8.387   4.883   9.818  1.00  0.00           C  
ATOM     87  CB  ALA A  12     -10.042   4.272  11.595  1.00  0.00           C  
ATOM     88  O   ALA A  12      -8.217   6.067   9.519  1.00  0.00           O  
ATOM     89  N   LEU A  13      -7.447   3.999   9.926  1.00  0.00           N  
ATOM     90  CA  LEU A  13      -6.077   4.414   9.647  1.00  0.00           C  
ATOM     91  C   LEU A  13      -5.915   4.807   8.183  1.00  0.00           C  
ATOM     92  CB  LEU A  13      -5.095   3.294   9.999  1.00  0.00           C  
ATOM     93  O   LEU A  13      -5.272   5.812   7.872  1.00  0.00           O  
ATOM     94  CG  LEU A  13      -4.816   3.079  11.488  1.00  0.00           C  
ATOM     95  CD1 LEU A  13      -4.074   1.764  11.704  1.00  0.00           C  
ATOM     96  CD2 LEU A  13      -4.020   4.248  12.057  1.00  0.00           C  
ATOM     97  N   PHE A  14      -6.515   4.024   7.316  1.00  0.00           N  
ATOM     98  CA  PHE A  14      -6.443   4.343   5.896  1.00  0.00           C  
ATOM     99  C   PHE A  14      -7.143   5.665   5.602  1.00  0.00           C  
ATOM    100  CB  PHE A  14      -7.066   3.222   5.059  1.00  0.00           C  
ATOM    101  O   PHE A  14      -6.758   6.385   4.678  1.00  0.00           O  
ATOM    102  CG  PHE A  14      -6.130   2.076   4.786  1.00  0.00           C  
ATOM    103  CD1 PHE A  14      -4.838   2.309   4.329  1.00  0.00           C  
ATOM    104  CD2 PHE A  14      -6.541   0.765   4.987  1.00  0.00           C  
ATOM    105  CE1 PHE A  14      -3.969   1.250   4.076  1.00  0.00           C  
ATOM    106  CE2 PHE A  14      -5.679  -0.299   4.736  1.00  0.00           C  
ATOM    107  CZ  PHE A  14      -4.394  -0.054   4.280  1.00  0.00           C  
ATOM    108  N   ALA A  15      -8.159   5.919   6.344  1.00  0.00           N  
ATOM    109  CA  ALA A  15      -8.830   7.205   6.175  1.00  0.00           C  
ATOM    110  C   ALA A  15      -7.875   8.362   6.455  1.00  0.00           C  
ATOM    111  CB  ALA A  15     -10.050   7.293   7.089  1.00  0.00           C  
ATOM    112  O   ALA A  15      -7.890   9.372   5.747  1.00  0.00           O  
ATOM    113  N   ARG A  16      -7.009   8.197   7.411  1.00  0.00           N  
ATOM    114  CA  ARG A  16      -5.994   9.205   7.700  1.00  0.00           C  
ATOM    115  C   ARG A  16      -4.965   9.283   6.576  1.00  0.00           C  
ATOM    116  CB  ARG A  16      -5.297   8.902   9.028  1.00  0.00           C  
ATOM    117  O   ARG A  16      -4.542  10.375   6.191  1.00  0.00           O  
ATOM    118  CG  ARG A  16      -6.182   9.107  10.248  1.00  0.00           C  
ATOM    119  CD  ARG A  16      -6.687  10.539  10.344  1.00  0.00           C  
ATOM    120  NE  ARG A  16      -7.436  10.765  11.577  1.00  0.00           N  
ATOM    121  NH1 ARG A  16      -7.859  12.997  11.155  1.00  0.00           N  
ATOM    122  NH2 ARG A  16      -8.636  12.021  13.079  1.00  0.00           N  
ATOM    123  CZ  ARG A  16      -7.975  11.927  11.934  1.00  0.00           C  
ATOM    124  N   VAL A  17      -4.597   8.155   6.132  1.00  0.00           N  
ATOM    125  CA  VAL A  17      -3.629   8.064   5.043  1.00  0.00           C  
ATOM    126  C   VAL A  17      -4.162   8.797   3.815  1.00  0.00           C  
ATOM    127  CB  VAL A  17      -3.308   6.595   4.690  1.00  0.00           C  
ATOM    128  O   VAL A  17      -3.414   9.499   3.129  1.00  0.00           O  
ATOM    129  CG1 VAL A  17      -2.469   6.516   3.416  1.00  0.00           C  
ATOM    130  CG2 VAL A  17      -2.587   5.912   5.851  1.00  0.00           C  
ATOM    131  N   ARG A  18      -5.434   8.847   3.638  1.00  0.00           N  
ATOM    132  CA  ARG A  18      -6.063   9.477   2.481  1.00  0.00           C  
ATOM    133  C   ARG A  18      -5.887  10.992   2.520  1.00  0.00           C  
ATOM    134  CB  ARG A  18      -7.550   9.124   2.418  1.00  0.00           C  
ATOM    135  O   ARG A  18      -5.926  11.653   1.480  1.00  0.00           O  
ATOM    136  CG  ARG A  18      -7.826   7.699   1.966  1.00  0.00           C  
ATOM    137  CD  ARG A  18      -9.319   7.423   1.850  1.00  0.00           C  
ATOM    138  NE  ARG A  18      -9.582   6.065   1.382  1.00  0.00           N  
ATOM    139  NH1 ARG A  18     -10.758   5.422   3.263  1.00  0.00           N  
ATOM    140  NH2 ARG A  18     -10.439   3.941   1.543  1.00  0.00           N  
ATOM    141  CZ  ARG A  18     -10.259   5.146   2.064  1.00  0.00           C  
ATOM    142  N   GLU A  19      -5.648  11.485   3.667  1.00  0.00           N  
ATOM    143  CA  GLU A  19      -5.515  12.930   3.823  1.00  0.00           C  
ATOM    144  C   GLU A  19      -4.184  13.425   3.264  1.00  0.00           C  
ATOM    145  CB  GLU A  19      -5.646  13.326   5.296  1.00  0.00           C  
ATOM    146  O   GLU A  19      -4.050  14.600   2.915  1.00  0.00           O  
ATOM    147  CG  GLU A  19      -7.015  13.034   5.892  1.00  0.00           C  
ATOM    148  CD  GLU A  19      -7.164  13.523   7.324  1.00  0.00           C  
ATOM    149  OE1 GLU A  19      -8.278  13.426   7.886  1.00  0.00           O  
ATOM    150  OE2 GLU A  19      -6.157  14.008   7.888  1.00  0.00           O  
ATOM    151  N   ASP A  20      -3.301  12.545   3.179  1.00  0.00           N  
ATOM    152  CA  ASP A  20      -1.999  12.857   2.597  1.00  0.00           C  
ATOM    153  C   ASP A  20      -1.395  11.633   1.913  1.00  0.00           C  
ATOM    154  CB  ASP A  20      -1.044  13.384   3.671  1.00  0.00           C  
ATOM    155  O   ASP A  20      -0.349  11.134   2.332  1.00  0.00           O  
ATOM    156  CG  ASP A  20       0.273  13.880   3.101  1.00  0.00           C  
ATOM    157  OD1 ASP A  20       0.338  14.183   1.890  1.00  0.00           O  
ATOM    158  OD2 ASP A  20       1.255  13.966   3.869  1.00  0.00           O  
ATOM    159  N   LEU A  21      -1.976  11.277   0.855  1.00  0.00           N  
ATOM    160  CA  LEU A  21      -1.631  10.039   0.164  1.00  0.00           C  
ATOM    161  C   LEU A  21      -0.272  10.157  -0.517  1.00  0.00           C  
ATOM    162  CB  LEU A  21      -2.704   9.685  -0.869  1.00  0.00           C  
ATOM    163  O   LEU A  21       0.561   9.253  -0.411  1.00  0.00           O  
ATOM    164  CG  LEU A  21      -2.638   8.276  -1.460  1.00  0.00           C  
ATOM    165  CD1 LEU A  21      -2.805   7.232  -0.361  1.00  0.00           C  
ATOM    166  CD2 LEU A  21      -3.699   8.098  -2.540  1.00  0.00           C  
ATOM    167  N   GLU A  22      -0.106  11.277  -1.131  1.00  0.00           N  
ATOM    168  CA  GLU A  22       1.137  11.476  -1.871  1.00  0.00           C  
ATOM    169  C   GLU A  22       2.340  11.498  -0.933  1.00  0.00           C  
ATOM    170  CB  GLU A  22       1.078  12.774  -2.681  1.00  0.00           C  
ATOM    171  O   GLU A  22       3.353  10.847  -1.198  1.00  0.00           O  
ATOM    172  CG  GLU A  22       0.072  12.740  -3.823  1.00  0.00           C  
ATOM    173  CD  GLU A  22       0.042  14.026  -4.633  1.00  0.00           C  
ATOM    174  OE1 GLU A  22      -0.808  14.150  -5.544  1.00  0.00           O  
ATOM    175  OE2 GLU A  22       0.875  14.918  -4.356  1.00  0.00           O  
ATOM    176  N   GLY A  23       2.154  12.213   0.161  1.00  0.00           N  
ATOM    177  CA  GLY A  23       3.251  12.292   1.112  1.00  0.00           C  
ATOM    178  C   GLY A  23       3.573  10.960   1.763  1.00  0.00           C  
ATOM    179  O   GLY A  23       4.741  10.577   1.860  1.00  0.00           O  
ATOM    180  N   VAL A  24       2.584  10.247   2.115  1.00  0.00           N  
ATOM    181  CA  VAL A  24       2.758   8.947   2.755  1.00  0.00           C  
ATOM    182  C   VAL A  24       3.314   7.945   1.747  1.00  0.00           C  
ATOM    183  CB  VAL A  24       1.431   8.425   3.350  1.00  0.00           C  
ATOM    184  O   VAL A  24       4.251   7.203   2.051  1.00  0.00           O  
ATOM    185  CG1 VAL A  24       1.602   7.007   3.890  1.00  0.00           C  
ATOM    186  CG2 VAL A  24       0.934   9.363   4.449  1.00  0.00           C  
ATOM    187  N   GLY A  25       2.711   7.988   0.557  1.00  0.00           N  
ATOM    188  CA  GLY A  25       3.174   7.091  -0.490  1.00  0.00           C  
ATOM    189  C   GLY A  25       4.646   7.261  -0.813  1.00  0.00           C  
ATOM    190  O   GLY A  25       5.385   6.278  -0.905  1.00  0.00           O  
ATOM    191  N   ALA A  26       5.076   8.482  -0.983  1.00  0.00           N  
ATOM    192  CA  ALA A  26       6.483   8.748  -1.273  1.00  0.00           C  
ATOM    193  C   ALA A  26       7.377   8.280  -0.129  1.00  0.00           C  
ATOM    194  CB  ALA A  26       6.699  10.235  -1.540  1.00  0.00           C  
ATOM    195  O   ALA A  26       8.418   7.659  -0.359  1.00  0.00           O  
ATOM    196  N   GLU A  27       6.974   8.536   1.035  1.00  0.00           N  
ATOM    197  CA  GLU A  27       7.752   8.163   2.213  1.00  0.00           C  
ATOM    198  C   GLU A  27       7.885   6.647   2.330  1.00  0.00           C  
ATOM    199  CB  GLU A  27       7.113   8.734   3.482  1.00  0.00           C  
ATOM    200  O   GLU A  27       8.948   6.139   2.691  1.00  0.00           O  
ATOM    201  CG  GLU A  27       7.976   8.583   4.726  1.00  0.00           C  
ATOM    202  CD  GLU A  27       7.434   9.339   5.928  1.00  0.00           C  
ATOM    203  OE1 GLU A  27       7.892   9.083   7.064  1.00  0.00           O  
ATOM    204  OE2 GLU A  27       6.542  10.195   5.732  1.00  0.00           O  
ATOM    205  N   VAL A  28       6.832   5.960   2.079  1.00  0.00           N  
ATOM    206  CA  VAL A  28       6.849   4.501   2.124  1.00  0.00           C  
ATOM    207  C   VAL A  28       7.894   3.966   1.148  1.00  0.00           C  
ATOM    208  CB  VAL A  28       5.460   3.907   1.796  1.00  0.00           C  
ATOM    209  O   VAL A  28       8.730   3.138   1.517  1.00  0.00           O  
ATOM    210  CG1 VAL A  28       5.573   2.418   1.474  1.00  0.00           C  
ATOM    211  CG2 VAL A  28       4.496   4.134   2.959  1.00  0.00           C  
ATOM    212  N   LEU A  29       7.834   4.431  -0.041  1.00  0.00           N  
ATOM    213  CA  LEU A  29       8.768   3.933  -1.045  1.00  0.00           C  
ATOM    214  C   LEU A  29      10.197   4.351  -0.713  1.00  0.00           C  
ATOM    215  CB  LEU A  29       8.384   4.445  -2.436  1.00  0.00           C  
ATOM    216  O   LEU A  29      11.126   3.549  -0.833  1.00  0.00           O  
ATOM    217  CG  LEU A  29       7.101   3.871  -3.039  1.00  0.00           C  
ATOM    218  CD1 LEU A  29       6.810   4.525  -4.386  1.00  0.00           C  
ATOM    219  CD2 LEU A  29       7.208   2.357  -3.185  1.00  0.00           C  
ATOM    220  N   ARG A  30      10.293   5.528  -0.225  1.00  0.00           N  
ATOM    221  CA  ARG A  30      11.621   5.985   0.172  1.00  0.00           C  
ATOM    222  C   ARG A  30      12.211   5.083   1.250  1.00  0.00           C  
ATOM    223  CB  ARG A  30      11.566   7.431   0.670  1.00  0.00           C  
ATOM    224  O   ARG A  30      13.359   4.647   1.143  1.00  0.00           O  
ATOM    225  CG  ARG A  30      12.932   8.047   0.927  1.00  0.00           C  
ATOM    226  CD  ARG A  30      12.819   9.468   1.461  1.00  0.00           C  
ATOM    227  NE  ARG A  30      12.160  10.352   0.504  1.00  0.00           N  
ATOM    228  NH1 ARG A  30      10.534  11.075   1.977  1.00  0.00           N  
ATOM    229  NH2 ARG A  30      10.571  11.865  -0.174  1.00  0.00           N  
ATOM    230  CZ  ARG A  30      11.090  11.095   0.771  1.00  0.00           C  
ATOM    231  N   LEU A  31      11.453   4.973   2.237  1.00  0.00           N  
ATOM    232  CA  LEU A  31      11.904   4.147   3.352  1.00  0.00           C  
ATOM    233  C   LEU A  31      12.193   2.723   2.891  1.00  0.00           C  
ATOM    234  CB  LEU A  31      10.855   4.133   4.467  1.00  0.00           C  
ATOM    235  O   LEU A  31      13.190   2.124   3.301  1.00  0.00           O  
ATOM    236  CG  LEU A  31      11.247   3.412   5.757  1.00  0.00           C  
ATOM    237  CD1 LEU A  31      12.492   4.050   6.364  1.00  0.00           C  
ATOM    238  CD2 LEU A  31      10.091   3.430   6.752  1.00  0.00           C  
ATOM    239  N   THR A  32      11.357   2.229   2.039  1.00  0.00           N  
ATOM    240  CA  THR A  32      11.575   0.885   1.514  1.00  0.00           C  
ATOM    241  C   THR A  32      12.917   0.798   0.792  1.00  0.00           C  
ATOM    242  CB  THR A  32      10.444   0.469   0.556  1.00  0.00           C  
ATOM    243  O   THR A  32      13.717  -0.100   1.063  1.00  0.00           O  
ATOM    244  CG2 THR A  32      10.674  -0.937   0.011  1.00  0.00           C  
ATOM    245  OG1 THR A  32       9.195   0.500   1.257  1.00  0.00           O  
ATOM    246  N   PHE A  33      13.210   1.717  -0.083  1.00  0.00           N  
ATOM    247  CA  PHE A  33      14.436   1.701  -0.873  1.00  0.00           C  
ATOM    248  C   PHE A  33      15.654   1.930   0.014  1.00  0.00           C  
ATOM    249  CB  PHE A  33      14.382   2.763  -1.975  1.00  0.00           C  
ATOM    250  O   PHE A  33      16.725   1.375  -0.238  1.00  0.00           O  
ATOM    251  CG  PHE A  33      13.289   2.535  -2.984  1.00  0.00           C  
ATOM    252  CD1 PHE A  33      12.727   1.275  -3.148  1.00  0.00           C  
ATOM    253  CD2 PHE A  33      12.825   3.582  -3.771  1.00  0.00           C  
ATOM    254  CE1 PHE A  33      11.716   1.061  -4.082  1.00  0.00           C  
ATOM    255  CE2 PHE A  33      11.815   3.376  -4.706  1.00  0.00           C  
ATOM    256  CZ  PHE A  33      11.263   2.115  -4.861  1.00  0.00           C  
ATOM    257  N   GLU A  34      15.487   2.696   1.006  1.00  0.00           N  
ATOM    258  CA  GLU A  34      16.579   2.975   1.935  1.00  0.00           C  
ATOM    259  C   GLU A  34      16.916   1.747   2.775  1.00  0.00           C  
ATOM    260  CB  GLU A  34      16.223   4.154   2.845  1.00  0.00           C  
ATOM    261  O   GLU A  34      18.088   1.405   2.941  1.00  0.00           O  
ATOM    262  CG  GLU A  34      17.350   4.574   3.777  1.00  0.00           C  
ATOM    263  CD  GLU A  34      16.995   5.769   4.647  1.00  0.00           C  
ATOM    264  OE1 GLU A  34      17.572   5.909   5.750  1.00  0.00           O  
ATOM    265  OE2 GLU A  34      16.133   6.570   4.224  1.00  0.00           O  
ATOM    266  N   LYS A  35      15.971   1.068   3.187  1.00  0.00           N  
ATOM    267  CA  LYS A  35      16.195  -0.046   4.104  1.00  0.00           C  
ATOM    268  C   LYS A  35      16.421  -1.349   3.342  1.00  0.00           C  
ATOM    269  CB  LYS A  35      15.013  -0.198   5.062  1.00  0.00           C  
ATOM    270  O   LYS A  35      17.058  -2.271   3.854  1.00  0.00           O  
ATOM    271  CG  LYS A  35      14.910   0.911   6.098  1.00  0.00           C  
ATOM    272  CD  LYS A  35      13.905   0.565   7.190  1.00  0.00           C  
ATOM    273  CE  LYS A  35      13.928   1.589   8.317  1.00  0.00           C  
ATOM    274  NZ  LYS A  35      12.986   1.223   9.417  1.00  0.00           N  
ATOM    275  N   HIS A  36      15.854  -1.343   2.201  1.00  0.00           N  
ATOM    276  CA  HIS A  36      15.974  -2.547   1.387  1.00  0.00           C  
ATOM    277  C   HIS A  36      16.364  -2.207  -0.047  1.00  0.00           C  
ATOM    278  CB  HIS A  36      14.663  -3.335   1.402  1.00  0.00           C  
ATOM    279  O   HIS A  36      15.532  -2.279  -0.955  1.00  0.00           O  
ATOM    280  CG  HIS A  36      14.138  -3.602   2.777  1.00  0.00           C  
ATOM    281  CD2 HIS A  36      13.125  -3.028   3.468  1.00  0.00           C  
ATOM    282  ND1 HIS A  36      14.674  -4.563   3.605  1.00  0.00           N  
ATOM    283  CE1 HIS A  36      14.012  -4.570   4.749  1.00  0.00           C  
ATOM    284  NE2 HIS A  36      13.067  -3.647   4.692  1.00  0.00           N  
ATOM    285  N   PRO A  37      17.569  -1.865  -0.302  1.00  0.00           N  
ATOM    286  CA  PRO A  37      18.037  -1.421  -1.617  1.00  0.00           C  
ATOM    287  C   PRO A  37      17.799  -2.460  -2.711  1.00  0.00           C  
ATOM    288  CB  PRO A  37      19.535  -1.191  -1.398  1.00  0.00           C  
ATOM    289  O   PRO A  37      17.704  -2.110  -3.890  1.00  0.00           O  
ATOM    290  CG  PRO A  37      19.678  -0.978   0.074  1.00  0.00           C  
ATOM    291  CD  PRO A  37      18.584  -1.732   0.774  1.00  0.00           C  
ATOM    292  N   GLU A  38      17.634  -3.706  -2.307  1.00  0.00           N  
ATOM    293  CA  GLU A  38      17.352  -4.755  -3.282  1.00  0.00           C  
ATOM    294  C   GLU A  38      15.991  -4.545  -3.939  1.00  0.00           C  
ATOM    295  CB  GLU A  38      17.409  -6.134  -2.619  1.00  0.00           C  
ATOM    296  O   GLU A  38      15.784  -4.938  -5.089  1.00  0.00           O  
ATOM    297  CG  GLU A  38      16.297  -6.378  -1.609  1.00  0.00           C  
ATOM    298  CD  GLU A  38      16.628  -5.862  -0.217  1.00  0.00           C  
ATOM    299  OE1 GLU A  38      15.948  -6.261   0.755  1.00  0.00           O  
ATOM    300  OE2 GLU A  38      17.573  -5.051  -0.099  1.00  0.00           O  
ATOM    301  N   THR A  39      15.033  -4.029  -3.096  1.00  0.00           N  
ATOM    302  CA  THR A  39      13.714  -3.730  -3.643  1.00  0.00           C  
ATOM    303  C   THR A  39      13.807  -2.656  -4.724  1.00  0.00           C  
ATOM    304  CB  THR A  39      12.744  -3.269  -2.540  1.00  0.00           C  
ATOM    305  O   THR A  39      13.090  -2.713  -5.725  1.00  0.00           O  
ATOM    306  CG2 THR A  39      11.357  -2.987  -3.109  1.00  0.00           C  
ATOM    307  OG1 THR A  39      12.640  -4.295  -1.544  1.00  0.00           O  
ATOM    308  N   LEU A  40      14.703  -1.678  -4.534  1.00  0.00           N  
ATOM    309  CA  LEU A  40      14.932  -0.614  -5.505  1.00  0.00           C  
ATOM    310  C   LEU A  40      15.366  -1.188  -6.849  1.00  0.00           C  
ATOM    311  CB  LEU A  40      15.992   0.363  -4.989  1.00  0.00           C  
ATOM    312  O   LEU A  40      14.976  -0.677  -7.902  1.00  0.00           O  
ATOM    313  CG  LEU A  40      16.360   1.519  -5.920  1.00  0.00           C  
ATOM    314  CD1 LEU A  40      15.125   2.354  -6.242  1.00  0.00           C  
ATOM    315  CD2 LEU A  40      17.449   2.384  -5.295  1.00  0.00           C  
ATOM    316  N   LYS A  41      16.050  -2.273  -6.916  1.00  0.00           N  
ATOM    317  CA  LYS A  41      16.575  -2.896  -8.128  1.00  0.00           C  
ATOM    318  C   LYS A  41      15.445  -3.408  -9.017  1.00  0.00           C  
ATOM    319  CB  LYS A  41      17.524  -4.042  -7.775  1.00  0.00           C  
ATOM    320  O   LYS A  41      15.624  -3.570 -10.226  1.00  0.00           O  
ATOM    321  CG  LYS A  41      18.820  -3.593  -7.117  1.00  0.00           C  
ATOM    322  CD  LYS A  41      19.744  -4.771  -6.837  1.00  0.00           C  
ATOM    323  CE  LYS A  41      21.033  -4.325  -6.161  1.00  0.00           C  
ATOM    324  NZ  LYS A  41      21.908  -5.485  -5.816  1.00  0.00           N  
ATOM    325  N   LYS A  42      14.294  -3.528  -8.399  1.00  0.00           N  
ATOM    326  CA  LYS A  42      13.148  -4.021  -9.158  1.00  0.00           C  
ATOM    327  C   LYS A  42      12.425  -2.879  -9.866  1.00  0.00           C  
ATOM    328  CB  LYS A  42      12.178  -4.767  -8.241  1.00  0.00           C  
ATOM    329  O   LYS A  42      11.510  -3.113 -10.658  1.00  0.00           O  
ATOM    330  CG  LYS A  42      12.789  -5.972  -7.542  1.00  0.00           C  
ATOM    331  CD  LYS A  42      13.290  -7.005  -8.544  1.00  0.00           C  
ATOM    332  CE  LYS A  42      13.893  -8.216  -7.846  1.00  0.00           C  
ATOM    333  NZ  LYS A  42      14.467  -9.189  -8.823  1.00  0.00           N  
ATOM    334  N   PHE A  43      12.941  -1.669  -9.547  1.00  0.00           N  
ATOM    335  CA  PHE A  43      12.370  -0.465 -10.139  1.00  0.00           C  
ATOM    336  C   PHE A  43      13.432   0.323 -10.896  1.00  0.00           C  
ATOM    337  CB  PHE A  43      11.732   0.415  -9.060  1.00  0.00           C  
ATOM    338  O   PHE A  43      13.973   1.301 -10.377  1.00  0.00           O  
ATOM    339  CG  PHE A  43      10.666  -0.283  -8.259  1.00  0.00           C  
ATOM    340  CD1 PHE A  43       9.333  -0.219  -8.646  1.00  0.00           C  
ATOM    341  CD2 PHE A  43      10.998  -1.003  -7.119  1.00  0.00           C  
ATOM    342  CE1 PHE A  43       8.344  -0.864  -7.906  1.00  0.00           C  
ATOM    343  CE2 PHE A  43      10.015  -1.650  -6.375  1.00  0.00           C  
ATOM    344  CZ  PHE A  43       8.689  -1.579  -6.769  1.00  0.00           C  
ATOM    345  N   PRO A  44      13.803  -0.114 -12.172  1.00  0.00           N  
ATOM    346  CA  PRO A  44      14.912   0.497 -12.908  1.00  0.00           C  
ATOM    347  C   PRO A  44      14.745   2.005 -13.083  1.00  0.00           C  
ATOM    348  CB  PRO A  44      14.873  -0.217 -14.262  1.00  0.00           C  
ATOM    349  O   PRO A  44      15.725   2.750 -13.017  1.00  0.00           O  
ATOM    350  CG  PRO A  44      14.211  -1.528 -13.983  1.00  0.00           C  
ATOM    351  CD  PRO A  44      13.235  -1.339 -12.858  1.00  0.00           C  
ATOM    352  N   ARG A  45      13.528   2.397 -13.241  1.00  0.00           N  
ATOM    353  CA  ARG A  45      13.305   3.830 -13.401  1.00  0.00           C  
ATOM    354  C   ARG A  45      13.703   4.591 -12.141  1.00  0.00           C  
ATOM    355  CB  ARG A  45      11.841   4.112 -13.743  1.00  0.00           C  
ATOM    356  O   ARG A  45      14.351   5.637 -12.219  1.00  0.00           O  
ATOM    357  CG  ARG A  45      11.517   5.590 -13.897  1.00  0.00           C  
ATOM    358  CD  ARG A  45      12.229   6.200 -15.096  1.00  0.00           C  
ATOM    359  NE  ARG A  45      11.804   7.578 -15.331  1.00  0.00           N  
ATOM    360  NH1 ARG A  45      13.831   8.273 -16.196  1.00  0.00           N  
ATOM    361  NH2 ARG A  45      12.087   9.751 -16.018  1.00  0.00           N  
ATOM    362  CZ  ARG A  45      12.575   8.531 -15.848  1.00  0.00           C  
ATOM    363  N   PHE A  46      13.419   4.181 -10.999  1.00  0.00           N  
ATOM    364  CA  PHE A  46      13.814   4.819  -9.749  1.00  0.00           C  
ATOM    365  C   PHE A  46      15.330   4.811  -9.592  1.00  0.00           C  
ATOM    366  CB  PHE A  46      13.158   4.118  -8.555  1.00  0.00           C  
ATOM    367  O   PHE A  46      15.919   5.800  -9.150  1.00  0.00           O  
ATOM    368  CG  PHE A  46      11.715   4.491  -8.349  1.00  0.00           C  
ATOM    369  CD1 PHE A  46      11.374   5.703  -7.761  1.00  0.00           C  
ATOM    370  CD2 PHE A  46      10.700   3.630  -8.744  1.00  0.00           C  
ATOM    371  CE1 PHE A  46      10.039   6.051  -7.569  1.00  0.00           C  
ATOM    372  CE2 PHE A  46       9.363   3.971  -8.555  1.00  0.00           C  
ATOM    373  CZ  PHE A  46       9.035   5.182  -7.967  1.00  0.00           C  
ATOM    374  N   LEU A  47      15.871   3.688  -9.941  1.00  0.00           N  
ATOM    375  CA  LEU A  47      17.321   3.562  -9.842  1.00  0.00           C  
ATOM    376  C   LEU A  47      18.018   4.609 -10.703  1.00  0.00           C  
ATOM    377  CB  LEU A  47      17.767   2.159 -10.262  1.00  0.00           C  
ATOM    378  O   LEU A  47      18.951   5.274 -10.247  1.00  0.00           O  
ATOM    379  CG  LEU A  47      19.251   1.838 -10.082  1.00  0.00           C  
ATOM    380  CD1 LEU A  47      19.619   1.841  -8.602  1.00  0.00           C  
ATOM    381  CD2 LEU A  47      19.589   0.494 -10.719  1.00  0.00           C  
ATOM    382  N   GLU A  48      17.459   4.752 -11.842  1.00  0.00           N  
ATOM    383  CA  GLU A  48      18.050   5.704 -12.778  1.00  0.00           C  
ATOM    384  C   GLU A  48      17.904   7.137 -12.273  1.00  0.00           C  
ATOM    385  CB  GLU A  48      17.409   5.567 -14.162  1.00  0.00           C  
ATOM    386  O   GLU A  48      18.850   7.924 -12.340  1.00  0.00           O  
ATOM    387  CG  GLU A  48      17.772   4.276 -14.881  1.00  0.00           C  
ATOM    388  CD  GLU A  48      17.097   4.134 -16.236  1.00  0.00           C  
ATOM    389  OE1 GLU A  48      17.767   3.715 -17.207  1.00  0.00           O  
ATOM    390  OE2 GLU A  48      15.889   4.446 -16.328  1.00  0.00           O  
ATOM    391  N   LEU A  49      16.798   7.409 -11.789  1.00  0.00           N  
ATOM    392  CA  LEU A  49      16.528   8.753 -11.288  1.00  0.00           C  
ATOM    393  C   LEU A  49      17.357   9.045 -10.042  1.00  0.00           C  
ATOM    394  CB  LEU A  49      15.039   8.919 -10.976  1.00  0.00           C  
ATOM    395  O   LEU A  49      17.848  10.162  -9.866  1.00  0.00           O  
ATOM    396  CG  LEU A  49      14.089   8.901 -12.174  1.00  0.00           C  
ATOM    397  CD1 LEU A  49      12.639   8.894 -11.700  1.00  0.00           C  
ATOM    398  CD2 LEU A  49      14.354  10.095 -13.085  1.00  0.00           C  
ATOM    399  N   LYS A  50      17.476   8.038  -9.162  1.00  0.00           N  
ATOM    400  CA  LYS A  50      18.291   8.198  -7.961  1.00  0.00           C  
ATOM    401  C   LYS A  50      19.747   8.481  -8.319  1.00  0.00           C  
ATOM    402  CB  LYS A  50      18.200   6.950  -7.081  1.00  0.00           C  
ATOM    403  O   LYS A  50      20.375   9.365  -7.733  1.00  0.00           O  
ATOM    404  CG  LYS A  50      18.904   7.087  -5.739  1.00  0.00           C  
ATOM    405  CD  LYS A  50      18.695   5.854  -4.870  1.00  0.00           C  
ATOM    406  CE  LYS A  50      19.407   5.986  -3.530  1.00  0.00           C  
ATOM    407  NZ  LYS A  50      19.178   4.793  -2.661  1.00  0.00           N  
ATOM    408  N   LYS A  51      20.279   7.879  -9.359  1.00  0.00           N  
ATOM    409  CA  LYS A  51      21.662   8.042  -9.797  1.00  0.00           C  
ATOM    410  C   LYS A  51      21.884   9.418 -10.418  1.00  0.00           C  
ATOM    411  CB  LYS A  51      22.042   6.948 -10.796  1.00  0.00           C  
ATOM    412  O   LYS A  51      22.917  10.050 -10.188  1.00  0.00           O  
ATOM    413  CG  LYS A  51      22.258   5.581 -10.165  1.00  0.00           C  
ATOM    414  CD  LYS A  51      22.710   4.554 -11.195  1.00  0.00           C  
ATOM    415  CE  LYS A  51      22.899   3.179 -10.570  1.00  0.00           C  
ATOM    416  NZ  LYS A  51      23.294   2.158 -11.586  1.00  0.00           N  
ATOM    417  N   ALA A  52      20.881   9.887 -11.011  1.00  0.00           N  
ATOM    418  CA  ALA A  52      20.956  11.163 -11.717  1.00  0.00           C  
ATOM    419  C   ALA A  52      20.746  12.333 -10.759  1.00  0.00           C  
ATOM    420  CB  ALA A  52      19.926  11.210 -12.843  1.00  0.00           C  
ATOM    421  O   ALA A  52      21.023  13.484 -11.106  1.00  0.00           O  
ATOM    422  N   GLY A  53      20.347  12.040  -9.427  1.00  0.00           N  
ATOM    423  CA  GLY A  53      19.981  13.112  -8.516  1.00  0.00           C  
ATOM    424  C   GLY A  53      18.887  14.010  -9.059  1.00  0.00           C  
ATOM    425  O   GLY A  53      18.915  15.226  -8.855  1.00  0.00           O  
ATOM    426  N   SER A  54      17.907  13.272  -9.878  1.00  0.00           N  
ATOM    427  CA  SER A  54      16.878  13.983 -10.629  1.00  0.00           C  
ATOM    428  C   SER A  54      15.722  14.399  -9.726  1.00  0.00           C  
ATOM    429  CB  SER A  54      16.354  13.115 -11.774  1.00  0.00           C  
ATOM    430  O   SER A  54      15.290  13.627  -8.867  1.00  0.00           O  
ATOM    431  OG  SER A  54      15.248  13.734 -12.409  1.00  0.00           O  
ATOM    432  N   PRO A  55      15.299  15.660  -9.834  1.00  0.00           N  
ATOM    433  CA  PRO A  55      14.079  16.075  -9.135  1.00  0.00           C  
ATOM    434  C   PRO A  55      12.872  15.212  -9.494  1.00  0.00           C  
ATOM    435  CB  PRO A  55      13.878  17.518  -9.604  1.00  0.00           C  
ATOM    436  O   PRO A  55      11.885  15.187  -8.754  1.00  0.00           O  
ATOM    437  CG  PRO A  55      14.666  17.622 -10.870  1.00  0.00           C  
ATOM    438  CD  PRO A  55      15.824  16.668 -10.790  1.00  0.00           C  
ATOM    439  N   GLU A  56      12.933  14.457 -10.476  1.00  0.00           N  
ATOM    440  CA  GLU A  56      11.851  13.597 -10.947  1.00  0.00           C  
ATOM    441  C   GLU A  56      11.653  12.401 -10.021  1.00  0.00           C  
ATOM    442  CB  GLU A  56      12.127  13.118 -12.374  1.00  0.00           C  
ATOM    443  O   GLU A  56      10.592  11.774 -10.026  1.00  0.00           O  
ATOM    444  CG  GLU A  56      11.976  14.205 -13.429  1.00  0.00           C  
ATOM    445  CD  GLU A  56      12.271  13.718 -14.839  1.00  0.00           C  
ATOM    446  OE1 GLU A  56      11.864  14.393 -15.811  1.00  0.00           O  
ATOM    447  OE2 GLU A  56      12.914  12.653 -14.972  1.00  0.00           O  
ATOM    448  N   LEU A  57      12.751  12.195  -9.266  1.00  0.00           N  
ATOM    449  CA  LEU A  57      12.663  11.052  -8.364  1.00  0.00           C  
ATOM    450  C   LEU A  57      11.492  11.210  -7.399  1.00  0.00           C  
ATOM    451  CB  LEU A  57      13.967  10.887  -7.579  1.00  0.00           C  
ATOM    452  O   LEU A  57      10.680  10.294  -7.247  1.00  0.00           O  
ATOM    453  CG  LEU A  57      13.984   9.787  -6.516  1.00  0.00           C  
ATOM    454  CD1 LEU A  57      13.733   8.426  -7.157  1.00  0.00           C  
ATOM    455  CD2 LEU A  57      15.309   9.793  -5.762  1.00  0.00           C  
ATOM    456  N   GLU A  58      11.430  12.382  -6.915  1.00  0.00           N  
ATOM    457  CA  GLU A  58      10.374  12.633  -5.939  1.00  0.00           C  
ATOM    458  C   GLU A  58       8.994  12.541  -6.583  1.00  0.00           C  
ATOM    459  CB  GLU A  58      10.560  14.006  -5.287  1.00  0.00           C  
ATOM    460  O   GLU A  58       8.062  11.994  -5.989  1.00  0.00           O  
ATOM    461  CG  GLU A  58      11.713  14.065  -4.296  1.00  0.00           C  
ATOM    462  CD  GLU A  58      11.592  13.048  -3.172  1.00  0.00           C  
ATOM    463  OE1 GLU A  58      12.610  12.414  -2.814  1.00  0.00           O  
ATOM    464  OE2 GLU A  58      10.468  12.882  -2.647  1.00  0.00           O  
ATOM    465  N   ALA A  59       8.891  13.077  -7.757  1.00  0.00           N  
ATOM    466  CA  ALA A  59       7.620  12.990  -8.471  1.00  0.00           C  
ATOM    467  C   ALA A  59       7.229  11.537  -8.720  1.00  0.00           C  
ATOM    468  CB  ALA A  59       7.699  13.751  -9.793  1.00  0.00           C  
ATOM    469  O   ALA A  59       6.069  11.160  -8.540  1.00  0.00           O  
ATOM    470  N   GLU A  60       8.194  10.753  -9.034  1.00  0.00           N  
ATOM    471  CA  GLU A  60       7.954   9.337  -9.294  1.00  0.00           C  
ATOM    472  C   GLU A  60       7.586   8.595  -8.012  1.00  0.00           C  
ATOM    473  CB  GLU A  60       9.183   8.692  -9.941  1.00  0.00           C  
ATOM    474  O   GLU A  60       6.696   7.742  -8.016  1.00  0.00           O  
ATOM    475  CG  GLU A  60       9.420   9.128 -11.380  1.00  0.00           C  
ATOM    476  CD  GLU A  60       8.320   8.683 -12.330  1.00  0.00           C  
ATOM    477  OE1 GLU A  60       8.110   9.349 -13.370  1.00  0.00           O  
ATOM    478  OE2 GLU A  60       7.663   7.660 -12.033  1.00  0.00           O  
ATOM    479  N   LEU A  61       8.292   8.911  -6.968  1.00  0.00           N  
ATOM    480  CA  LEU A  61       7.981   8.294  -5.683  1.00  0.00           C  
ATOM    481  C   LEU A  61       6.541   8.586  -5.274  1.00  0.00           C  
ATOM    482  CB  LEU A  61       8.943   8.794  -4.602  1.00  0.00           C  
ATOM    483  O   LEU A  61       5.819   7.685  -4.842  1.00  0.00           O  
ATOM    484  CG  LEU A  61      10.384   8.290  -4.692  1.00  0.00           C  
ATOM    485  CD1 LEU A  61      11.273   9.048  -3.711  1.00  0.00           C  
ATOM    486  CD2 LEU A  61      10.445   6.790  -4.427  1.00  0.00           C  
ATOM    487  N   ARG A  62       6.141   9.735  -5.478  1.00  0.00           N  
ATOM    488  CA  ARG A  62       4.786  10.129  -5.104  1.00  0.00           C  
ATOM    489  C   ARG A  62       3.749   9.383  -5.938  1.00  0.00           C  
ATOM    490  CB  ARG A  62       4.600  11.639  -5.266  1.00  0.00           C  
ATOM    491  O   ARG A  62       2.793   8.825  -5.395  1.00  0.00           O  
ATOM    492  CG  ARG A  62       5.389  12.468  -4.265  1.00  0.00           C  
ATOM    493  CD  ARG A  62       4.913  13.913  -4.229  1.00  0.00           C  
ATOM    494  NE  ARG A  62       5.163  14.595  -5.496  1.00  0.00           N  
ATOM    495  NH1 ARG A  62       7.274  15.335  -4.917  1.00  0.00           N  
ATOM    496  NH2 ARG A  62       6.402  15.838  -6.977  1.00  0.00           N  
ATOM    497  CZ  ARG A  62       6.279  15.254  -5.794  1.00  0.00           C  
ATOM    498  N   ALA A  63       3.938   9.439  -7.265  1.00  0.00           N  
ATOM    499  CA  ALA A  63       2.965   8.828  -8.166  1.00  0.00           C  
ATOM    500  C   ALA A  63       2.830   7.332  -7.896  1.00  0.00           C  
ATOM    501  CB  ALA A  63       3.361   9.070  -9.620  1.00  0.00           C  
ATOM    502  O   ALA A  63       1.719   6.822  -7.736  1.00  0.00           O  
ATOM    503  N   HIS A  64       3.929   6.695  -7.773  1.00  0.00           N  
ATOM    504  CA  HIS A  64       3.900   5.253  -7.553  1.00  0.00           C  
ATOM    505  C   HIS A  64       3.422   4.920  -6.144  1.00  0.00           C  
ATOM    506  CB  HIS A  64       5.284   4.647  -7.796  1.00  0.00           C  
ATOM    507  O   HIS A  64       2.689   3.949  -5.946  1.00  0.00           O  
ATOM    508  CG  HIS A  64       5.629   4.499  -9.243  1.00  0.00           C  
ATOM    509  CD2 HIS A  64       5.611   3.415 -10.055  1.00  0.00           C  
ATOM    510  ND1 HIS A  64       6.057   5.555 -10.018  1.00  0.00           N  
ATOM    511  CE1 HIS A  64       6.287   5.125 -11.248  1.00  0.00           C  
ATOM    512  NE2 HIS A  64       6.025   3.831 -11.296  1.00  0.00           N  
ATOM    513  N   GLY A  65       3.880   5.713  -5.225  1.00  0.00           N  
ATOM    514  CA  GLY A  65       3.388   5.536  -3.868  1.00  0.00           C  
ATOM    515  C   GLY A  65       1.878   5.636  -3.764  1.00  0.00           C  
ATOM    516  O   GLY A  65       1.240   4.813  -3.104  1.00  0.00           O  
ATOM    517  N   VAL A  66       1.244   6.580  -4.460  1.00  0.00           N  
ATOM    518  CA  VAL A  66      -0.203   6.772  -4.455  1.00  0.00           C  
ATOM    519  C   VAL A  66      -0.891   5.528  -5.012  1.00  0.00           C  
ATOM    520  CB  VAL A  66      -0.613   8.018  -5.271  1.00  0.00           C  
ATOM    521  O   VAL A  66      -1.892   5.065  -4.459  1.00  0.00           O  
ATOM    522  CG1 VAL A  66      -2.123   8.039  -5.503  1.00  0.00           C  
ATOM    523  CG2 VAL A  66      -0.161   9.293  -4.560  1.00  0.00           C  
ATOM    524  N   THR A  67      -0.306   5.027  -6.017  1.00  0.00           N  
ATOM    525  CA  THR A  67      -0.889   3.848  -6.648  1.00  0.00           C  
ATOM    526  C   THR A  67      -0.896   2.666  -5.683  1.00  0.00           C  
ATOM    527  CB  THR A  67      -0.125   3.464  -7.929  1.00  0.00           C  
ATOM    528  O   THR A  67      -1.909   1.977  -5.543  1.00  0.00           O  
ATOM    529  CG2 THR A  67      -0.702   2.198  -8.554  1.00  0.00           C  
ATOM    530  OG1 THR A  67      -0.220   4.537  -8.874  1.00  0.00           O  
ATOM    531  N   VAL A  68       0.197   2.419  -5.027  1.00  0.00           N  
ATOM    532  CA  VAL A  68       0.329   1.310  -4.089  1.00  0.00           C  
ATOM    533  C   VAL A  68      -0.677   1.472  -2.951  1.00  0.00           C  
ATOM    534  CB  VAL A  68       1.763   1.212  -3.523  1.00  0.00           C  
ATOM    535  O   VAL A  68      -1.436   0.549  -2.649  1.00  0.00           O  
ATOM    536  CG1 VAL A  68       1.819   0.220  -2.363  1.00  0.00           C  
ATOM    537  CG2 VAL A  68       2.744   0.809  -4.623  1.00  0.00           C  
ATOM    538  N   LEU A  69      -0.723   2.663  -2.367  1.00  0.00           N  
ATOM    539  CA  LEU A  69      -1.577   2.891  -1.206  1.00  0.00           C  
ATOM    540  C   LEU A  69      -3.049   2.875  -1.603  1.00  0.00           C  
ATOM    541  CB  LEU A  69      -1.231   4.226  -0.540  1.00  0.00           C  
ATOM    542  O   LEU A  69      -3.893   2.380  -0.853  1.00  0.00           O  
ATOM    543  CG  LEU A  69       0.121   4.298   0.172  1.00  0.00           C  
ATOM    544  CD1 LEU A  69       0.347   5.695   0.740  1.00  0.00           C  
ATOM    545  CD2 LEU A  69       0.202   3.248   1.274  1.00  0.00           C  
ATOM    546  N   THR A  70      -3.381   3.415  -2.779  1.00  0.00           N  
ATOM    547  CA  THR A  70      -4.757   3.378  -3.262  1.00  0.00           C  
ATOM    548  C   THR A  70      -5.235   1.938  -3.426  1.00  0.00           C  
ATOM    549  CB  THR A  70      -4.900   4.125  -4.601  1.00  0.00           C  
ATOM    550  O   THR A  70      -6.371   1.612  -3.076  1.00  0.00           O  
ATOM    551  CG2 THR A  70      -6.324   4.027  -5.137  1.00  0.00           C  
ATOM    552  OG1 THR A  70      -4.567   5.506  -4.409  1.00  0.00           O  
ATOM    553  N   ALA A  71      -4.395   1.129  -3.972  1.00  0.00           N  
ATOM    554  CA  ALA A  71      -4.753  -0.278  -4.130  1.00  0.00           C  
ATOM    555  C   ALA A  71      -5.018  -0.932  -2.777  1.00  0.00           C  
ATOM    556  CB  ALA A  71      -3.650  -1.027  -4.873  1.00  0.00           C  
ATOM    557  O   ALA A  71      -5.994  -1.668  -2.617  1.00  0.00           O  
ATOM    558  N   LEU A  72      -4.137  -0.655  -1.784  1.00  0.00           N  
ATOM    559  CA  LEU A  72      -4.312  -1.214  -0.448  1.00  0.00           C  
ATOM    560  C   LEU A  72      -5.599  -0.704   0.191  1.00  0.00           C  
ATOM    561  CB  LEU A  72      -3.114  -0.866   0.439  1.00  0.00           C  
ATOM    562  O   LEU A  72      -6.333  -1.472   0.817  1.00  0.00           O  
ATOM    563  CG  LEU A  72      -1.808  -1.602   0.136  1.00  0.00           C  
ATOM    564  CD1 LEU A  72      -0.682  -1.067   1.015  1.00  0.00           C  
ATOM    565  CD2 LEU A  72      -1.982  -3.104   0.336  1.00  0.00           C  
ATOM    566  N   ILE A  73      -5.830   0.548   0.009  1.00  0.00           N  
ATOM    567  CA  ILE A  73      -7.027   1.165   0.571  1.00  0.00           C  
ATOM    568  C   ILE A  73      -8.272   0.535  -0.048  1.00  0.00           C  
ATOM    569  CB  ILE A  73      -7.032   2.694   0.349  1.00  0.00           C  
ATOM    570  O   ILE A  73      -9.229   0.212   0.659  1.00  0.00           O  
ATOM    571  CG1 ILE A  73      -5.966   3.364   1.223  1.00  0.00           C  
ATOM    572  CG2 ILE A  73      -8.419   3.276   0.634  1.00  0.00           C  
ATOM    573  CD1 ILE A  73      -5.687   4.815   0.855  1.00  0.00           C  
ATOM    574  N   GLU A  74      -8.237   0.349  -1.311  1.00  0.00           N  
ATOM    575  CA  GLU A  74      -9.364  -0.281  -1.992  1.00  0.00           C  
ATOM    576  C   GLU A  74      -9.598  -1.698  -1.478  1.00  0.00           C  
ATOM    577  CB  GLU A  74      -9.135  -0.301  -3.506  1.00  0.00           C  
ATOM    578  O   GLU A  74     -10.743  -2.120  -1.302  1.00  0.00           O  
ATOM    579  CG  GLU A  74      -9.271   1.063  -4.167  1.00  0.00           C  
ATOM    580  CD  GLU A  74      -9.049   1.025  -5.671  1.00  0.00           C  
ATOM    581  OE1 GLU A  74      -9.294   2.051  -6.346  1.00  0.00           O  
ATOM    582  OE2 GLU A  74      -8.629  -0.039  -6.178  1.00  0.00           O  
ATOM    583  N   LEU A  75      -8.599  -2.379  -1.199  1.00  0.00           N  
ATOM    584  CA  LEU A  75      -8.711  -3.729  -0.658  1.00  0.00           C  
ATOM    585  C   LEU A  75      -9.289  -3.704   0.753  1.00  0.00           C  
ATOM    586  CB  LEU A  75      -7.344  -4.418  -0.649  1.00  0.00           C  
ATOM    587  O   LEU A  75     -10.127  -4.540   1.100  1.00  0.00           O  
ATOM    588  CG  LEU A  75      -6.796  -4.856  -2.008  1.00  0.00           C  
ATOM    589  CD1 LEU A  75      -5.339  -5.288  -1.879  1.00  0.00           C  
ATOM    590  CD2 LEU A  75      -7.643  -5.983  -2.588  1.00  0.00           C  
ATOM    591  N   ALA A  76      -8.821  -2.759   1.488  1.00  0.00           N  
ATOM    592  CA  ALA A  76      -9.366  -2.636   2.838  1.00  0.00           C  
ATOM    593  C   ALA A  76     -10.848  -2.274   2.800  1.00  0.00           C  
ATOM    594  CB  ALA A  76      -8.586  -1.590   3.632  1.00  0.00           C  
ATOM    595  O   ALA A  76     -11.648  -2.831   3.555  1.00  0.00           O  
ATOM    596  N   ASP A  77     -11.251  -1.332   1.914  1.00  0.00           N  
ATOM    597  CA  ASP A  77     -12.633  -0.872   1.814  1.00  0.00           C  
ATOM    598  C   ASP A  77     -13.559  -2.006   1.381  1.00  0.00           C  
ATOM    599  CB  ASP A  77     -12.740   0.298   0.834  1.00  0.00           C  
ATOM    600  O   ASP A  77     -14.732  -2.036   1.760  1.00  0.00           O  
ATOM    601  CG  ASP A  77     -12.234   1.607   1.416  1.00  0.00           C  
ATOM    602  OD1 ASP A  77     -12.067   1.701   2.651  1.00  0.00           O  
ATOM    603  OD2 ASP A  77     -12.003   2.553   0.633  1.00  0.00           O  
ATOM    604  N   ASN A  78     -12.953  -2.920   0.701  1.00  0.00           N  
ATOM    605  CA  ASN A  78     -13.756  -4.005   0.148  1.00  0.00           C  
ATOM    606  C   ASN A  78     -13.229  -5.370   0.581  1.00  0.00           C  
ATOM    607  CB  ASN A  78     -13.803  -3.914  -1.379  1.00  0.00           C  
ATOM    608  O   ASN A  78     -13.110  -6.283  -0.238  1.00  0.00           O  
ATOM    609  CG  ASN A  78     -14.411  -2.615  -1.868  1.00  0.00           C  
ATOM    610  ND2 ASN A  78     -13.596  -1.780  -2.501  1.00  0.00           N  
ATOM    611  OD1 ASN A  78     -15.604  -2.363  -1.678  1.00  0.00           O  
ATOM    612  N   TYR A  79     -12.788  -5.551   1.773  1.00  0.00           N  
ATOM    613  CA  TYR A  79     -12.059  -6.649   2.398  1.00  0.00           C  
ATOM    614  C   TYR A  79     -12.720  -7.987   2.089  1.00  0.00           C  
ATOM    615  CB  TYR A  79     -11.976  -6.445   3.914  1.00  0.00           C  
ATOM    616  O   TYR A  79     -12.047  -8.941   1.691  1.00  0.00           O  
ATOM    617  CG  TYR A  79     -11.097  -7.453   4.614  1.00  0.00           C  
ATOM    618  CD1 TYR A  79     -11.645  -8.421   5.453  1.00  0.00           C  
ATOM    619  CD2 TYR A  79      -9.717  -7.438   4.440  1.00  0.00           C  
ATOM    620  CE1 TYR A  79     -10.838  -9.350   6.102  1.00  0.00           C  
ATOM    621  CE2 TYR A  79      -8.901  -8.362   5.084  1.00  0.00           C  
ATOM    622  OH  TYR A  79      -8.666 -10.230   6.551  1.00  0.00           O  
ATOM    623  CZ  TYR A  79      -9.470  -9.313   5.911  1.00  0.00           C  
ATOM    624  N   GLU A  80     -14.067  -8.132   2.022  1.00  0.00           N  
ATOM    625  CA  GLU A  80     -14.727  -9.407   1.757  1.00  0.00           C  
ATOM    626  C   GLU A  80     -15.197  -9.495   0.308  1.00  0.00           C  
ATOM    627  CB  GLU A  80     -15.910  -9.609   2.707  1.00  0.00           C  
ATOM    628  O   GLU A  80     -15.378 -10.592  -0.226  1.00  0.00           O  
ATOM    629  CG  GLU A  80     -15.504  -9.832   4.157  1.00  0.00           C  
ATOM    630  CD  GLU A  80     -16.626 -10.393   5.015  1.00  0.00           C  
ATOM    631  OE1 GLU A  80     -16.374 -11.328   5.809  1.00  0.00           O  
ATOM    632  OE2 GLU A  80     -17.768  -9.896   4.891  1.00  0.00           O  
ATOM    633  N   GLY A  81     -15.023  -8.496  -0.598  1.00  0.00           N  
ATOM    634  CA  GLY A  81     -15.720  -8.474  -1.874  1.00  0.00           C  
ATOM    635  C   GLY A  81     -14.825  -8.085  -3.036  1.00  0.00           C  
ATOM    636  O   GLY A  81     -15.287  -7.983  -4.175  1.00  0.00           O  
ATOM    637  N   ASN A  82     -13.463  -8.109  -2.881  1.00  0.00           N  
ATOM    638  CA  ASN A  82     -12.716  -7.584  -4.019  1.00  0.00           C  
ATOM    639  C   ASN A  82     -11.758  -8.626  -4.589  1.00  0.00           C  
ATOM    640  CB  ASN A  82     -11.951  -6.320  -3.622  1.00  0.00           C  
ATOM    641  O   ASN A  82     -10.545  -8.409  -4.620  1.00  0.00           O  
ATOM    642  CG  ASN A  82     -11.877  -5.305  -4.746  1.00  0.00           C  
ATOM    643  ND2 ASN A  82     -11.418  -4.100  -4.428  1.00  0.00           N  
ATOM    644  OD1 ASN A  82     -12.231  -5.601  -5.890  1.00  0.00           O  
ATOM    645  N   ASN A  83     -12.274  -9.833  -4.935  1.00  0.00           N  
ATOM    646  CA  ASN A  83     -11.395 -10.826  -5.543  1.00  0.00           C  
ATOM    647  C   ASN A  83     -10.803 -10.321  -6.856  1.00  0.00           C  
ATOM    648  CB  ASN A  83     -12.145 -12.140  -5.770  1.00  0.00           C  
ATOM    649  O   ASN A  83      -9.653 -10.622  -7.180  1.00  0.00           O  
ATOM    650  CG  ASN A  83     -12.461 -12.863  -4.475  1.00  0.00           C  
ATOM    651  ND2 ASN A  83     -13.541 -13.635  -4.475  1.00  0.00           N  
ATOM    652  OD1 ASN A  83     -11.741 -12.727  -3.482  1.00  0.00           O  
ATOM    653  N   GLU A  84     -11.552  -9.454  -7.551  1.00  0.00           N  
ATOM    654  CA  GLU A  84     -11.095  -8.933  -8.836  1.00  0.00           C  
ATOM    655  C   GLU A  84      -9.926  -7.969  -8.656  1.00  0.00           C  
ATOM    656  CB  GLU A  84     -12.242  -8.237  -9.573  1.00  0.00           C  
ATOM    657  O   GLU A  84      -8.944  -8.030  -9.400  1.00  0.00           O  
ATOM    658  CG  GLU A  84     -11.909  -7.853 -11.007  1.00  0.00           C  
ATOM    659  CD  GLU A  84     -13.041  -7.123 -11.711  1.00  0.00           C  
ATOM    660  OE1 GLU A  84     -12.865  -6.716 -12.882  1.00  0.00           O  
ATOM    661  OE2 GLU A  84     -14.113  -6.955 -11.087  1.00  0.00           O  
ATOM    662  N   THR A  85     -10.072  -6.946  -7.743  1.00  0.00           N  
ATOM    663  CA  THR A  85      -8.995  -6.008  -7.449  1.00  0.00           C  
ATOM    664  C   THR A  85      -7.729  -6.751  -7.032  1.00  0.00           C  
ATOM    665  CB  THR A  85      -9.402  -5.020  -6.339  1.00  0.00           C  
ATOM    666  O   THR A  85      -6.634  -6.435  -7.503  1.00  0.00           O  
ATOM    667  CG2 THR A  85      -8.270  -4.048  -6.026  1.00  0.00           C  
ATOM    668  OG1 THR A  85     -10.551  -4.278  -6.766  1.00  0.00           O  
ATOM    669  N   LEU A  86      -7.906  -7.767  -6.152  1.00  0.00           N  
ATOM    670  CA  LEU A  86      -6.781  -8.584  -5.710  1.00  0.00           C  
ATOM    671  C   LEU A  86      -6.142  -9.313  -6.887  1.00  0.00           C  
ATOM    672  CB  LEU A  86      -7.236  -9.596  -4.655  1.00  0.00           C  
ATOM    673  O   LEU A  86      -4.917  -9.330  -7.021  1.00  0.00           O  
ATOM    674  CG  LEU A  86      -6.138 -10.441  -4.008  1.00  0.00           C  
ATOM    675  CD1 LEU A  86      -5.169  -9.551  -3.237  1.00  0.00           C  
ATOM    676  CD2 LEU A  86      -6.746 -11.497  -3.091  1.00  0.00           C  
ATOM    677  N   GLU A  87      -6.897  -9.824  -7.771  1.00  0.00           N  
ATOM    678  CA  GLU A  87      -6.393 -10.569  -8.921  1.00  0.00           C  
ATOM    679  C   GLU A  87      -5.657  -9.652  -9.893  1.00  0.00           C  
ATOM    680  CB  GLU A  87      -7.538 -11.288  -9.640  1.00  0.00           C  
ATOM    681  O   GLU A  87      -4.603 -10.014 -10.419  1.00  0.00           O  
ATOM    682  CG  GLU A  87      -8.074 -12.497  -8.888  1.00  0.00           C  
ATOM    683  CD  GLU A  87      -9.125 -13.271  -9.667  1.00  0.00           C  
ATOM    684  OE1 GLU A  87      -9.636 -14.290  -9.150  1.00  0.00           O  
ATOM    685  OE2 GLU A  87      -9.439 -12.856 -10.805  1.00  0.00           O  
ATOM    686  N   LYS A  88      -6.314  -8.477 -10.162  1.00  0.00           N  
ATOM    687  CA  LYS A  88      -5.664  -7.516 -11.047  1.00  0.00           C  
ATOM    688  C   LYS A  88      -4.309  -7.086 -10.492  1.00  0.00           C  
ATOM    689  CB  LYS A  88      -6.556  -6.292 -11.260  1.00  0.00           C  
ATOM    690  O   LYS A  88      -3.330  -6.988 -11.235  1.00  0.00           O  
ATOM    691  CG  LYS A  88      -7.744  -6.543 -12.177  1.00  0.00           C  
ATOM    692  CD  LYS A  88      -8.553  -5.273 -12.404  1.00  0.00           C  
ATOM    693  CE  LYS A  88      -9.768  -5.533 -13.284  1.00  0.00           C  
ATOM    694  NZ  LYS A  88     -10.588  -4.299 -13.475  1.00  0.00           N  
ATOM    695  N   LEU A  89      -4.332  -6.903  -9.182  1.00  0.00           N  
ATOM    696  CA  LEU A  89      -3.086  -6.516  -8.529  1.00  0.00           C  
ATOM    697  C   LEU A  89      -2.060  -7.641  -8.604  1.00  0.00           C  
ATOM    698  CB  LEU A  89      -3.342  -6.139  -7.067  1.00  0.00           C  
ATOM    699  O   LEU A  89      -0.892  -7.403  -8.920  1.00  0.00           O  
ATOM    700  CG  LEU A  89      -2.166  -5.519  -6.312  1.00  0.00           C  
ATOM    701  CD1 LEU A  89      -1.848  -4.135  -6.869  1.00  0.00           C  
ATOM    702  CD2 LEU A  89      -2.470  -5.442  -4.819  1.00  0.00           C  
ATOM    703  N   ALA A  90      -2.485  -8.803  -8.310  1.00  0.00           N  
ATOM    704  CA  ALA A  90      -1.591  -9.957  -8.358  1.00  0.00           C  
ATOM    705  C   ALA A  90      -1.037 -10.164  -9.765  1.00  0.00           C  
ATOM    706  CB  ALA A  90      -2.317 -11.214  -7.886  1.00  0.00           C  
ATOM    707  O   ALA A  90       0.146 -10.467  -9.935  1.00  0.00           O  
ATOM    708  N   GLU A  91      -1.878 -10.026 -10.759  1.00  0.00           N  
ATOM    709  CA  GLU A  91      -1.453 -10.166 -12.149  1.00  0.00           C  
ATOM    710  C   GLU A  91      -0.410  -9.115 -12.516  1.00  0.00           C  
ATOM    711  CB  GLU A  91      -2.655 -10.066 -13.092  1.00  0.00           C  
ATOM    712  O   GLU A  91       0.606  -9.431 -13.139  1.00  0.00           O  
ATOM    713  CG  GLU A  91      -2.311 -10.307 -14.554  1.00  0.00           C  
ATOM    714  CD  GLU A  91      -3.521 -10.249 -15.473  1.00  0.00           C  
ATOM    715  OE1 GLU A  91      -3.380 -10.541 -16.682  1.00  0.00           O  
ATOM    716  OE2 GLU A  91      -4.620  -9.909 -14.979  1.00  0.00           O  
ATOM    717  N   SER A  92      -0.723  -7.889 -12.149  1.00  0.00           N  
ATOM    718  CA  SER A  92       0.205  -6.807 -12.459  1.00  0.00           C  
ATOM    719  C   SER A  92       1.570  -7.050 -11.823  1.00  0.00           C  
ATOM    720  CB  SER A  92      -0.356  -5.466 -11.985  1.00  0.00           C  
ATOM    721  O   SER A  92       2.603  -6.877 -12.473  1.00  0.00           O  
ATOM    722  OG  SER A  92       0.559  -4.416 -12.249  1.00  0.00           O  
ATOM    723  N   HIS A  93       1.621  -7.505 -10.575  1.00  0.00           N  
ATOM    724  CA  HIS A  93       2.858  -7.737  -9.838  1.00  0.00           C  
ATOM    725  C   HIS A  93       3.602  -8.953 -10.380  1.00  0.00           C  
ATOM    726  CB  HIS A  93       2.567  -7.922  -8.347  1.00  0.00           C  
ATOM    727  O   HIS A  93       4.830  -9.024 -10.293  1.00  0.00           O  
ATOM    728  CG  HIS A  93       2.149  -6.663  -7.657  1.00  0.00           C  
ATOM    729  CD2 HIS A  93       2.794  -5.485  -7.488  1.00  0.00           C  
ATOM    730  ND1 HIS A  93       0.926  -6.526  -7.036  1.00  0.00           N  
ATOM    731  CE1 HIS A  93       0.837  -5.314  -6.514  1.00  0.00           C  
ATOM    732  NE2 HIS A  93       1.958  -4.662  -6.775  1.00  0.00           N  
ATOM    733  N   THR A  94       2.853  -9.909 -10.905  1.00  0.00           N  
ATOM    734  CA  THR A  94       3.443 -11.146 -11.406  1.00  0.00           C  
ATOM    735  C   THR A  94       3.897 -10.980 -12.854  1.00  0.00           C  
ATOM    736  CB  THR A  94       2.449 -12.318 -11.309  1.00  0.00           C  
ATOM    737  O   THR A  94       5.038 -11.300 -13.192  1.00  0.00           O  
ATOM    738  CG2 THR A  94       3.087 -13.620 -11.780  1.00  0.00           C  
ATOM    739  OG1 THR A  94       2.031 -12.470  -9.947  1.00  0.00           O  
ATOM    740  N   LYS A  95       3.052 -10.404 -13.740  1.00  0.00           N  
ATOM    741  CA  LYS A  95       3.303 -10.440 -15.178  1.00  0.00           C  
ATOM    742  C   LYS A  95       4.003  -9.167 -15.646  1.00  0.00           C  
ATOM    743  CB  LYS A  95       1.996 -10.632 -15.948  1.00  0.00           C  
ATOM    744  O   LYS A  95       4.848  -9.211 -16.542  1.00  0.00           O  
ATOM    745  CG  LYS A  95       1.386 -12.018 -15.796  1.00  0.00           C  
ATOM    746  CD  LYS A  95       0.247 -12.239 -16.782  1.00  0.00           C  
ATOM    747  CE  LYS A  95      -0.302 -13.657 -16.695  1.00  0.00           C  
ATOM    748  NZ  LYS A  95      -1.420 -13.878 -17.661  1.00  0.00           N  
ATOM    749  N   VAL A  96       3.670  -8.081 -14.938  1.00  0.00           N  
ATOM    750  CA  VAL A  96       4.162  -6.812 -15.463  1.00  0.00           C  
ATOM    751  C   VAL A  96       5.412  -6.385 -14.697  1.00  0.00           C  
ATOM    752  CB  VAL A  96       3.083  -5.708 -15.380  1.00  0.00           C  
ATOM    753  O   VAL A  96       6.487  -6.237 -15.283  1.00  0.00           O  
ATOM    754  CG1 VAL A  96       3.623  -4.384 -15.919  1.00  0.00           C  
ATOM    755  CG2 VAL A  96       1.830  -6.129 -16.146  1.00  0.00           C  
ATOM    756  N   HIS A  97       5.310  -6.424 -13.397  1.00  0.00           N  
ATOM    757  CA  HIS A  97       6.379  -5.808 -12.619  1.00  0.00           C  
ATOM    758  C   HIS A  97       7.273  -6.864 -11.979  1.00  0.00           C  
ATOM    759  CB  HIS A  97       5.797  -4.890 -11.542  1.00  0.00           C  
ATOM    760  O   HIS A  97       8.357  -6.548 -11.482  1.00  0.00           O  
ATOM    761  CG  HIS A  97       4.966  -3.774 -12.090  1.00  0.00           C  
ATOM    762  CD2 HIS A  97       3.641  -3.517 -11.983  1.00  0.00           C  
ATOM    763  ND1 HIS A  97       5.495  -2.759 -12.857  1.00  0.00           N  
ATOM    764  CE1 HIS A  97       4.529  -1.923 -13.198  1.00  0.00           C  
ATOM    765  NE2 HIS A  97       3.394  -2.360 -12.680  1.00  0.00           N  
ATOM    766  N   LYS A  98       6.903  -8.074 -12.013  1.00  0.00           N  
ATOM    767  CA  LYS A  98       7.636  -9.210 -11.463  1.00  0.00           C  
ATOM    768  C   LYS A  98       8.169  -8.898 -10.068  1.00  0.00           C  
ATOM    769  CB  LYS A  98       8.789  -9.604 -12.388  1.00  0.00           C  
ATOM    770  O   LYS A  98       9.347  -9.123  -9.782  1.00  0.00           O  
ATOM    771  CG  LYS A  98       8.345 -10.078 -13.764  1.00  0.00           C  
ATOM    772  CD  LYS A  98       9.525 -10.566 -14.595  1.00  0.00           C  
ATOM    773  CE  LYS A  98       9.084 -11.026 -15.978  1.00  0.00           C  
ATOM    774  NZ  LYS A  98      10.234 -11.526 -16.788  1.00  0.00           N  
ATOM    775  N   ILE A  99       7.357  -8.378  -9.277  1.00  0.00           N  
ATOM    776  CA  ILE A  99       7.725  -8.048  -7.904  1.00  0.00           C  
ATOM    777  C   ILE A  99       7.583  -9.285  -7.020  1.00  0.00           C  
ATOM    778  CB  ILE A  99       6.863  -6.891  -7.351  1.00  0.00           C  
ATOM    779  O   ILE A  99       6.487  -9.831  -6.878  1.00  0.00           O  
ATOM    780  CG1 ILE A  99       7.009  -5.646  -8.233  1.00  0.00           C  
ATOM    781  CG2 ILE A  99       7.243  -6.581  -5.900  1.00  0.00           C  
ATOM    782  CD1 ILE A  99       6.083  -4.501  -7.846  1.00  0.00           C  
ATOM    783  N   PRO A 100       8.636  -9.745  -6.454  1.00  0.00           N  
ATOM    784  CA  PRO A 100       8.559 -10.897  -5.553  1.00  0.00           C  
ATOM    785  C   PRO A 100       7.803 -10.588  -4.263  1.00  0.00           C  
ATOM    786  CB  PRO A 100      10.027 -11.217  -5.262  1.00  0.00           C  
ATOM    787  O   PRO A 100       7.719  -9.427  -3.856  1.00  0.00           O  
ATOM    788  CG  PRO A 100      10.752  -9.932  -5.501  1.00  0.00           C  
ATOM    789  CD  PRO A 100       9.986  -9.134  -6.517  1.00  0.00           C  
ATOM    790  N   VAL A 101       7.251 -11.618  -3.625  1.00  0.00           N  
ATOM    791  CA  VAL A 101       6.502 -11.485  -2.380  1.00  0.00           C  
ATOM    792  C   VAL A 101       7.394 -10.869  -1.304  1.00  0.00           C  
ATOM    793  CB  VAL A 101       5.952 -12.846  -1.900  1.00  0.00           C  
ATOM    794  O   VAL A 101       6.925 -10.087  -0.473  1.00  0.00           O  
ATOM    795  CG1 VAL A 101       5.353 -12.724  -0.500  1.00  0.00           C  
ATOM    796  CG2 VAL A 101       4.911 -13.377  -2.885  1.00  0.00           C  
ATOM    797  N   SER A 102       8.680 -11.229  -1.341  1.00  0.00           N  
ATOM    798  CA  SER A 102       9.595 -10.673  -0.349  1.00  0.00           C  
ATOM    799  C   SER A 102       9.636  -9.150  -0.428  1.00  0.00           C  
ATOM    800  CB  SER A 102      11.002 -11.240  -0.540  1.00  0.00           C  
ATOM    801  O   SER A 102       9.762  -8.473   0.594  1.00  0.00           O  
ATOM    802  OG  SER A 102      11.503 -10.920  -1.826  1.00  0.00           O  
ATOM    803  N   ASP A 103       9.579  -8.565  -1.635  1.00  0.00           N  
ATOM    804  CA  ASP A 103       9.560  -7.116  -1.807  1.00  0.00           C  
ATOM    805  C   ASP A 103       8.259  -6.517  -1.275  1.00  0.00           C  
ATOM    806  CB  ASP A 103       9.744  -6.748  -3.281  1.00  0.00           C  
ATOM    807  O   ASP A 103       8.262  -5.428  -0.698  1.00  0.00           O  
ATOM    808  CG  ASP A 103      11.154  -7.002  -3.784  1.00  0.00           C  
ATOM    809  OD1 ASP A 103      12.111  -6.913  -2.986  1.00  0.00           O  
ATOM    810  OD2 ASP A 103      11.309  -7.291  -4.990  1.00  0.00           O  
ATOM    811  N   LEU A 104       7.176  -7.248  -1.424  1.00  0.00           N  
ATOM    812  CA  LEU A 104       5.910  -6.795  -0.858  1.00  0.00           C  
ATOM    813  C   LEU A 104       5.994  -6.710   0.662  1.00  0.00           C  
ATOM    814  CB  LEU A 104       4.773  -7.734  -1.266  1.00  0.00           C  
ATOM    815  O   LEU A 104       5.480  -5.765   1.265  1.00  0.00           O  
ATOM    816  CG  LEU A 104       4.471  -7.824  -2.763  1.00  0.00           C  
ATOM    817  CD1 LEU A 104       3.332  -8.806  -3.017  1.00  0.00           C  
ATOM    818  CD2 LEU A 104       4.131  -6.447  -3.323  1.00  0.00           C  
ATOM    819  N   LYS A 105       6.647  -7.648   1.260  1.00  0.00           N  
ATOM    820  CA  LYS A 105       6.832  -7.650   2.708  1.00  0.00           C  
ATOM    821  C   LYS A 105       7.668  -6.455   3.157  1.00  0.00           C  
ATOM    822  CB  LYS A 105       7.492  -8.952   3.164  1.00  0.00           C  
ATOM    823  O   LYS A 105       7.390  -5.851   4.195  1.00  0.00           O  
ATOM    824  CG  LYS A 105       6.581 -10.169   3.086  1.00  0.00           C  
ATOM    825  CD  LYS A 105       7.291 -11.430   3.561  1.00  0.00           C  
ATOM    826  CE  LYS A 105       6.393 -12.654   3.447  1.00  0.00           C  
ATOM    827  NZ  LYS A 105       7.102 -13.902   3.862  1.00  0.00           N  
ATOM    828  N   ASN A 106       8.656  -6.145   2.319  1.00  0.00           N  
ATOM    829  CA  ASN A 106       9.479  -4.981   2.626  1.00  0.00           C  
ATOM    830  C   ASN A 106       8.660  -3.693   2.605  1.00  0.00           C  
ATOM    831  CB  ASN A 106      10.652  -4.880   1.648  1.00  0.00           C  
ATOM    832  O   ASN A 106       8.807  -2.845   3.487  1.00  0.00           O  
ATOM    833  CG  ASN A 106      11.649  -6.010   1.812  1.00  0.00           C  
ATOM    834  ND2 ASN A 106      12.357  -6.337   0.738  1.00  0.00           N  
ATOM    835  OD1 ASN A 106      11.780  -6.585   2.896  1.00  0.00           O  
ATOM    836  N   ILE A 107       7.801  -3.584   1.645  1.00  0.00           N  
ATOM    837  CA  ILE A 107       6.941  -2.416   1.494  1.00  0.00           C  
ATOM    838  C   ILE A 107       5.942  -2.358   2.648  1.00  0.00           C  
ATOM    839  CB  ILE A 107       6.196  -2.433   0.140  1.00  0.00           C  
ATOM    840  O   ILE A 107       5.716  -1.295   3.229  1.00  0.00           O  
ATOM    841  CG1 ILE A 107       7.190  -2.285  -1.018  1.00  0.00           C  
ATOM    842  CG2 ILE A 107       5.134  -1.331   0.094  1.00  0.00           C  
ATOM    843  CD1 ILE A 107       6.599  -2.602  -2.385  1.00  0.00           C  
ATOM    844  N   ALA A 108       5.450  -3.461   3.012  1.00  0.00           N  
ATOM    845  CA  ALA A 108       4.516  -3.532   4.133  1.00  0.00           C  
ATOM    846  C   ALA A 108       5.173  -3.056   5.426  1.00  0.00           C  
ATOM    847  CB  ALA A 108       3.991  -4.956   4.300  1.00  0.00           C  
ATOM    848  O   ALA A 108       4.574  -2.298   6.192  1.00  0.00           O  
ATOM    849  N   ALA A 109       6.350  -3.532   5.642  1.00  0.00           N  
ATOM    850  CA  ALA A 109       7.094  -3.116   6.828  1.00  0.00           C  
ATOM    851  C   ALA A 109       7.299  -1.604   6.843  1.00  0.00           C  
ATOM    852  CB  ALA A 109       8.440  -3.833   6.891  1.00  0.00           C  
ATOM    853  O   ALA A 109       7.169  -0.964   7.889  1.00  0.00           O  
ATOM    854  N   ALA A 110       7.582  -1.053   5.682  1.00  0.00           N  
ATOM    855  CA  ALA A 110       7.781   0.389   5.564  1.00  0.00           C  
ATOM    856  C   ALA A 110       6.484   1.146   5.835  1.00  0.00           C  
ATOM    857  CB  ALA A 110       8.320   0.740   4.179  1.00  0.00           C  
ATOM    858  O   ALA A 110       6.496   2.205   6.467  1.00  0.00           O  
ATOM    859  N   ILE A 111       5.431   0.607   5.365  1.00  0.00           N  
ATOM    860  CA  ILE A 111       4.135   1.235   5.597  1.00  0.00           C  
ATOM    861  C   ILE A 111       3.871   1.333   7.098  1.00  0.00           C  
ATOM    862  CB  ILE A 111       2.997   0.456   4.902  1.00  0.00           C  
ATOM    863  O   ILE A 111       3.477   2.389   7.598  1.00  0.00           O  
ATOM    864  CG1 ILE A 111       3.125   0.569   3.379  1.00  0.00           C  
ATOM    865  CG2 ILE A 111       1.630   0.959   5.376  1.00  0.00           C  
ATOM    866  CD1 ILE A 111       2.194  -0.358   2.609  1.00  0.00           C  
ATOM    867  N   ILE A 112       4.133   0.308   7.835  1.00  0.00           N  
ATOM    868  CA  ILE A 112       3.912   0.283   9.276  1.00  0.00           C  
ATOM    869  C   ILE A 112       4.780   1.344   9.950  1.00  0.00           C  
ATOM    870  CB  ILE A 112       4.212  -1.111   9.871  1.00  0.00           C  
ATOM    871  O   ILE A 112       4.295   2.117  10.779  1.00  0.00           O  
ATOM    872  CG1 ILE A 112       3.156  -2.125   9.415  1.00  0.00           C  
ATOM    873  CG2 ILE A 112       4.282  -1.043  11.399  1.00  0.00           C  
ATOM    874  CD1 ILE A 112       3.469  -3.563   9.805  1.00  0.00           C  
ATOM    875  N   GLU A 113       5.925   1.433   9.538  1.00  0.00           N  
ATOM    876  CA  GLU A 113       6.845   2.392  10.141  1.00  0.00           C  
ATOM    877  C   GLU A 113       6.419   3.827   9.844  1.00  0.00           C  
ATOM    878  CB  GLU A 113       8.273   2.154   9.644  1.00  0.00           C  
ATOM    879  O   GLU A 113       6.449   4.685  10.728  1.00  0.00           O  
ATOM    880  CG  GLU A 113       8.898   0.867  10.162  1.00  0.00           C  
ATOM    881  CD  GLU A 113      10.368   0.726   9.802  1.00  0.00           C  
ATOM    882  OE1 GLU A 113      10.814  -0.405   9.502  1.00  0.00           O  
ATOM    883  OE2 GLU A 113      11.080   1.754   9.820  1.00  0.00           O  
ATOM    884  N   VAL A 114       6.044   3.983   8.618  1.00  0.00           N  
ATOM    885  CA  VAL A 114       5.612   5.325   8.240  1.00  0.00           C  
ATOM    886  C   VAL A 114       4.360   5.705   9.026  1.00  0.00           C  
ATOM    887  CB  VAL A 114       5.341   5.426   6.722  1.00  0.00           C  
ATOM    888  O   VAL A 114       4.262   6.818   9.548  1.00  0.00           O  
ATOM    889  CG1 VAL A 114       4.600   6.721   6.392  1.00  0.00           C  
ATOM    890  CG2 VAL A 114       6.650   5.341   5.940  1.00  0.00           C  
ATOM    891  N   LEU A 115       3.511   4.807   9.217  1.00  0.00           N  
ATOM    892  CA  LEU A 115       2.278   5.086   9.945  1.00  0.00           C  
ATOM    893  C   LEU A 115       2.564   5.340  11.421  1.00  0.00           C  
ATOM    894  CB  LEU A 115       1.293   3.924   9.796  1.00  0.00           C  
ATOM    895  O   LEU A 115       1.964   6.229  12.030  1.00  0.00           O  
ATOM    896  CG  LEU A 115       0.721   3.694   8.396  1.00  0.00           C  
ATOM    897  CD1 LEU A 115      -0.226   2.499   8.399  1.00  0.00           C  
ATOM    898  CD2 LEU A 115       0.008   4.947   7.897  1.00  0.00           C  
ATOM    899  N   LYS A 116       3.444   4.625  11.958  1.00  0.00           N  
ATOM    900  CA  LYS A 116       3.856   4.812  13.347  1.00  0.00           C  
ATOM    901  C   LYS A 116       4.447   6.202  13.563  1.00  0.00           C  
ATOM    902  CB  LYS A 116       4.870   3.742  13.754  1.00  0.00           C  
ATOM    903  O   LYS A 116       4.162   6.854  14.569  1.00  0.00           O  
ATOM    904  CG  LYS A 116       5.236   3.767  15.231  1.00  0.00           C  
ATOM    905  CD  LYS A 116       6.204   2.646  15.586  1.00  0.00           C  
ATOM    906  CE  LYS A 116       6.587   2.682  17.059  1.00  0.00           C  
ATOM    907  NZ  LYS A 116       7.527   1.577  17.414  1.00  0.00           N  
ATOM    908  N   GLU A 117       5.123   6.624  12.664  1.00  0.00           N  
ATOM    909  CA  GLU A 117       5.790   7.919  12.768  1.00  0.00           C  
ATOM    910  C   GLU A 117       4.815   9.063  12.507  1.00  0.00           C  
ATOM    911  CB  GLU A 117       6.967   7.998  11.793  1.00  0.00           C  
ATOM    912  O   GLU A 117       4.812  10.061  13.232  1.00  0.00           O  
ATOM    913  CG  GLU A 117       7.778   9.280  11.911  1.00  0.00           C  
ATOM    914  CD  GLU A 117       8.993   9.308  10.997  1.00  0.00           C  
ATOM    915  OE1 GLU A 117       9.585  10.394  10.807  1.00  0.00           O  
ATOM    916  OE2 GLU A 117       9.356   8.234  10.467  1.00  0.00           O  
ATOM    917  N   ARG A 118       3.939   8.848  11.636  1.00  0.00           N  
ATOM    918  CA  ARG A 118       3.068   9.934  11.199  1.00  0.00           C  
ATOM    919  C   ARG A 118       1.823  10.025  12.075  1.00  0.00           C  
ATOM    920  CB  ARG A 118       2.665   9.744   9.735  1.00  0.00           C  
ATOM    921  O   ARG A 118       1.266  11.109  12.260  1.00  0.00           O  
ATOM    922  CG  ARG A 118       3.768  10.080   8.744  1.00  0.00           C  
ATOM    923  CD  ARG A 118       3.207  10.637   7.442  1.00  0.00           C  
ATOM    924  NE  ARG A 118       4.259  11.186   6.592  1.00  0.00           N  
ATOM    925  NH1 ARG A 118       3.000  12.965   5.828  1.00  0.00           N  
ATOM    926  NH2 ARG A 118       5.159  12.690   5.109  1.00  0.00           N  
ATOM    927  CZ  ARG A 118       4.137  12.279   5.845  1.00  0.00           C  
ATOM    928  N   PHE A 119       1.476   8.946  12.576  1.00  0.00           N  
ATOM    929  CA  PHE A 119       0.247   8.902  13.361  1.00  0.00           C  
ATOM    930  C   PHE A 119       0.462   8.135  14.660  1.00  0.00           C  
ATOM    931  CB  PHE A 119      -0.885   8.260  12.553  1.00  0.00           C  
ATOM    932  O   PHE A 119      -0.220   7.142  14.921  1.00  0.00           O  
ATOM    933  CG  PHE A 119      -1.043   8.831  11.170  1.00  0.00           C  
ATOM    934  CD1 PHE A 119      -1.550  10.111  10.985  1.00  0.00           C  
ATOM    935  CD2 PHE A 119      -0.685   8.086  10.054  1.00  0.00           C  
ATOM    936  CE1 PHE A 119      -1.697  10.642   9.706  1.00  0.00           C  
ATOM    937  CE2 PHE A 119      -0.830   8.610   8.772  1.00  0.00           C  
ATOM    938  CZ  PHE A 119      -1.337   9.888   8.600  1.00  0.00           C  
ATOM    939  N   PRO A 120       1.338   8.581  15.483  1.00  0.00           N  
ATOM    940  CA  PRO A 120       1.688   7.828  16.690  1.00  0.00           C  
ATOM    941  C   PRO A 120       0.518   7.692  17.661  1.00  0.00           C  
ATOM    942  CB  PRO A 120       2.817   8.656  17.307  1.00  0.00           C  
ATOM    943  O   PRO A 120       0.388   6.670  18.338  1.00  0.00           O  
ATOM    944  CG  PRO A 120       2.649  10.024  16.728  1.00  0.00           C  
ATOM    945  CD  PRO A 120       2.105   9.888  15.335  1.00  0.00           C  
ATOM    946  N   GLU A 121      -0.369   8.684  17.643  1.00  0.00           N  
ATOM    947  CA  GLU A 121      -1.489   8.673  18.580  1.00  0.00           C  
ATOM    948  C   GLU A 121      -2.565   7.683  18.142  1.00  0.00           C  
ATOM    949  CB  GLU A 121      -2.089  10.075  18.716  1.00  0.00           C  
ATOM    950  O   GLU A 121      -3.207   7.047  18.980  1.00  0.00           O  
ATOM    951  CG  GLU A 121      -1.137  11.095  19.324  1.00  0.00           C  
ATOM    952  CD  GLU A 121      -1.770  12.463  19.524  1.00  0.00           C  
ATOM    953  OE1 GLU A 121      -1.381  13.178  20.475  1.00  0.00           O  
ATOM    954  OE2 GLU A 121      -2.663  12.821  18.724  1.00  0.00           O  
ATOM    955  N   GLU A 122      -2.687   7.532  16.828  1.00  0.00           N  
ATOM    956  CA  GLU A 122      -3.717   6.676  16.246  1.00  0.00           C  
ATOM    957  C   GLU A 122      -3.200   5.256  16.033  1.00  0.00           C  
ATOM    958  CB  GLU A 122      -4.215   7.259  14.921  1.00  0.00           C  
ATOM    959  O   GLU A 122      -3.987   4.315  15.913  1.00  0.00           O  
ATOM    960  CG  GLU A 122      -5.033   8.532  15.078  1.00  0.00           C  
ATOM    961  CD  GLU A 122      -4.189   9.796  15.048  1.00  0.00           C  
ATOM    962  OE1 GLU A 122      -4.530  10.737  14.296  1.00  0.00           O  
ATOM    963  OE2 GLU A 122      -3.177   9.846  15.783  1.00  0.00           O  
ATOM    964  N   PHE A 123      -1.846   5.220  16.002  1.00  0.00           N  
ATOM    965  CA  PHE A 123      -1.214   3.947  15.679  1.00  0.00           C  
ATOM    966  C   PHE A 123      -0.683   3.271  16.937  1.00  0.00           C  
ATOM    967  CB  PHE A 123      -0.077   4.150  14.672  1.00  0.00           C  
ATOM    968  O   PHE A 123       0.531   3.164  17.126  1.00  0.00           O  
ATOM    969  CG  PHE A 123       0.206   2.940  13.823  1.00  0.00           C  
ATOM    970  CD1 PHE A 123       1.345   2.174  14.037  1.00  0.00           C  
ATOM    971  CD2 PHE A 123      -0.669   2.570  12.810  1.00  0.00           C  
ATOM    972  CE1 PHE A 123       1.608   1.054  13.252  1.00  0.00           C  
ATOM    973  CE2 PHE A 123      -0.412   1.452  12.021  1.00  0.00           C  
ATOM    974  CZ  PHE A 123       0.727   0.696  12.243  1.00  0.00           C  
ATOM    975  N   GLY A 124      -1.568   2.931  17.899  1.00  0.00           N  
ATOM    976  CA  GLY A 124      -1.246   2.194  19.111  1.00  0.00           C  
ATOM    977  C   GLY A 124      -1.033   0.711  18.869  1.00  0.00           C  
ATOM    978  O   GLY A 124      -0.951   0.270  17.721  1.00  0.00           O  
ATOM    979  N   GLU A 125      -0.879  -0.135  19.931  1.00  0.00           N  
ATOM    980  CA  GLU A 125      -0.567  -1.559  19.849  1.00  0.00           C  
ATOM    981  C   GLU A 125      -1.665  -2.323  19.115  1.00  0.00           C  
ATOM    982  CB  GLU A 125      -0.362  -2.147  21.247  1.00  0.00           C  
ATOM    983  O   GLU A 125      -1.378  -3.179  18.275  1.00  0.00           O  
ATOM    984  CG  GLU A 125       0.920  -1.687  21.926  1.00  0.00           C  
ATOM    985  CD  GLU A 125       1.186  -2.391  23.247  1.00  0.00           C  
ATOM    986  OE1 GLU A 125       2.364  -2.480  23.661  1.00  0.00           O  
ATOM    987  OE2 GLU A 125       0.208  -2.859  23.872  1.00  0.00           O  
ATOM    988  N   GLU A 126      -2.913  -1.900  19.418  1.00  0.00           N  
ATOM    989  CA  GLU A 126      -4.033  -2.573  18.768  1.00  0.00           C  
ATOM    990  C   GLU A 126      -4.072  -2.264  17.274  1.00  0.00           C  
ATOM    991  CB  GLU A 126      -5.357  -2.170  19.423  1.00  0.00           C  
ATOM    992  O   GLU A 126      -4.314  -3.154  16.457  1.00  0.00           O  
ATOM    993  CG  GLU A 126      -5.544  -2.730  20.826  1.00  0.00           C  
ATOM    994  CD  GLU A 126      -6.870  -2.335  21.457  1.00  0.00           C  
ATOM    995  OE1 GLU A 126      -7.662  -3.235  21.818  1.00  0.00           O  
ATOM    996  OE2 GLU A 126      -7.120  -1.116  21.590  1.00  0.00           O  
ATOM    997  N   ALA A 127      -3.846  -1.020  16.953  1.00  0.00           N  
ATOM    998  CA  ALA A 127      -3.851  -0.602  15.554  1.00  0.00           C  
ATOM    999  C   ALA A 127      -2.725  -1.276  14.775  1.00  0.00           C  
ATOM   1000  CB  ALA A 127      -3.730   0.916  15.451  1.00  0.00           C  
ATOM   1001  O   ALA A 127      -2.929  -1.738  13.650  1.00  0.00           O  
ATOM   1002  N   GLN A 128      -1.576  -1.351  15.426  1.00  0.00           N  
ATOM   1003  CA  GLN A 128      -0.439  -2.009  14.792  1.00  0.00           C  
ATOM   1004  C   GLN A 128      -0.737  -3.480  14.517  1.00  0.00           C  
ATOM   1005  CB  GLN A 128       0.812  -1.881  15.663  1.00  0.00           C  
ATOM   1006  O   GLN A 128      -0.468  -3.980  13.423  1.00  0.00           O  
ATOM   1007  CG  GLN A 128       2.055  -2.513  15.052  1.00  0.00           C  
ATOM   1008  CD  GLN A 128       3.311  -2.235  15.856  1.00  0.00           C  
ATOM   1009  NE2 GLN A 128       4.335  -3.058  15.661  1.00  0.00           N  
ATOM   1010  OE1 GLN A 128       3.361  -1.287  16.646  1.00  0.00           O  
ATOM   1011  N   ALA A 129      -1.243  -4.146  15.493  1.00  0.00           N  
ATOM   1012  CA  ALA A 129      -1.556  -5.565  15.349  1.00  0.00           C  
ATOM   1013  C   ALA A 129      -2.571  -5.793  14.233  1.00  0.00           C  
ATOM   1014  CB  ALA A 129      -2.083  -6.130  16.666  1.00  0.00           C  
ATOM   1015  O   ALA A 129      -2.386  -6.670  13.386  1.00  0.00           O  
ATOM   1016  N   ALA A 130      -3.632  -5.003  14.225  1.00  0.00           N  
ATOM   1017  CA  ALA A 130      -4.679  -5.143  13.217  1.00  0.00           C  
ATOM   1018  C   ALA A 130      -4.136  -4.859  11.819  1.00  0.00           C  
ATOM   1019  CB  ALA A 130      -5.847  -4.211  13.529  1.00  0.00           C  
ATOM   1020  O   ALA A 130      -4.426  -5.594  10.872  1.00  0.00           O  
ATOM   1021  N   PHE A 131      -3.378  -3.820  11.762  1.00  0.00           N  
ATOM   1022  CA  PHE A 131      -2.840  -3.419  10.467  1.00  0.00           C  
ATOM   1023  C   PHE A 131      -1.860  -4.461   9.943  1.00  0.00           C  
ATOM   1024  CB  PHE A 131      -2.151  -2.054  10.569  1.00  0.00           C  
ATOM   1025  O   PHE A 131      -1.887  -4.806   8.759  1.00  0.00           O  
ATOM   1026  CG  PHE A 131      -2.068  -1.317   9.260  1.00  0.00           C  
ATOM   1027  CD1 PHE A 131      -0.903  -1.344   8.504  1.00  0.00           C  
ATOM   1028  CD2 PHE A 131      -3.156  -0.596   8.786  1.00  0.00           C  
ATOM   1029  CE1 PHE A 131      -0.823  -0.662   7.292  1.00  0.00           C  
ATOM   1030  CE2 PHE A 131      -3.084   0.088   7.575  1.00  0.00           C  
ATOM   1031  CZ  PHE A 131      -1.916   0.054   6.830  1.00  0.00           C  
ATOM   1032  N   THR A 132      -0.969  -4.965  10.810  1.00  0.00           N  
ATOM   1033  CA  THR A 132      -0.026  -6.016  10.443  1.00  0.00           C  
ATOM   1034  C   THR A 132      -0.765  -7.258   9.952  1.00  0.00           C  
ATOM   1035  CB  THR A 132       0.882  -6.390  11.628  1.00  0.00           C  
ATOM   1036  O   THR A 132      -0.375  -7.863   8.951  1.00  0.00           O  
ATOM   1037  CG2 THR A 132       1.845  -7.511  11.251  1.00  0.00           C  
ATOM   1038  OG1 THR A 132       1.638  -5.239  12.026  1.00  0.00           O  
ATOM   1039  N   LYS A 133      -1.790  -7.575  10.687  1.00  0.00           N  
ATOM   1040  CA  LYS A 133      -2.595  -8.726  10.290  1.00  0.00           C  
ATOM   1041  C   LYS A 133      -3.218  -8.513   8.913  1.00  0.00           C  
ATOM   1042  CB  LYS A 133      -3.689  -8.998  11.324  1.00  0.00           C  
ATOM   1043  O   LYS A 133      -3.232  -9.426   8.085  1.00  0.00           O  
ATOM   1044  CG  LYS A 133      -4.408 -10.325  11.130  1.00  0.00           C  
ATOM   1045  CD  LYS A 133      -5.396 -10.596  12.258  1.00  0.00           C  
ATOM   1046  CE  LYS A 133      -6.113 -11.925  12.066  1.00  0.00           C  
ATOM   1047  NZ  LYS A 133      -7.054 -12.214  13.190  1.00  0.00           N  
ATOM   1048  N   PHE A 134      -3.738  -7.372   8.651  1.00  0.00           N  
ATOM   1049  CA  PHE A 134      -4.317  -7.022   7.359  1.00  0.00           C  
ATOM   1050  C   PHE A 134      -3.282  -7.153   6.249  1.00  0.00           C  
ATOM   1051  CB  PHE A 134      -4.878  -5.596   7.389  1.00  0.00           C  
ATOM   1052  O   PHE A 134      -3.530  -7.809   5.235  1.00  0.00           O  
ATOM   1053  CG  PHE A 134      -5.198  -5.042   6.027  1.00  0.00           C  
ATOM   1054  CD1 PHE A 134      -4.346  -4.132   5.413  1.00  0.00           C  
ATOM   1055  CD2 PHE A 134      -6.353  -5.431   5.360  1.00  0.00           C  
ATOM   1056  CE1 PHE A 134      -4.641  -3.617   4.153  1.00  0.00           C  
ATOM   1057  CE2 PHE A 134      -6.653  -4.921   4.100  1.00  0.00           C  
ATOM   1058  CZ  PHE A 134      -5.797  -4.013   3.499  1.00  0.00           C  
ATOM   1059  N   LEU A 135      -2.124  -6.589   6.430  1.00  0.00           N  
ATOM   1060  CA  LEU A 135      -1.068  -6.622   5.424  1.00  0.00           C  
ATOM   1061  C   LEU A 135      -0.593  -8.050   5.181  1.00  0.00           C  
ATOM   1062  CB  LEU A 135       0.111  -5.746   5.856  1.00  0.00           C  
ATOM   1063  O   LEU A 135      -0.363  -8.446   4.036  1.00  0.00           O  
ATOM   1064  CG  LEU A 135      -0.142  -4.237   5.888  1.00  0.00           C  
ATOM   1065  CD1 LEU A 135       1.077  -3.508   6.443  1.00  0.00           C  
ATOM   1066  CD2 LEU A 135      -0.490  -3.723   4.495  1.00  0.00           C  
ATOM   1067  N   ASP A 136      -0.453  -8.828   6.267  1.00  0.00           N  
ATOM   1068  CA  ASP A 136      -0.026 -10.219   6.145  1.00  0.00           C  
ATOM   1069  C   ASP A 136      -1.012 -11.024   5.302  1.00  0.00           C  
ATOM   1070  CB  ASP A 136       0.127 -10.857   7.528  1.00  0.00           C  
ATOM   1071  O   ASP A 136      -0.604 -11.827   4.460  1.00  0.00           O  
ATOM   1072  CG  ASP A 136       1.369 -10.385   8.264  1.00  0.00           C  
ATOM   1073  OD1 ASP A 136       2.269  -9.797   7.627  1.00  0.00           O  
ATOM   1074  OD2 ASP A 136       1.449 -10.607   9.491  1.00  0.00           O  
ATOM   1075  N   LYS A 137      -2.245 -10.838   5.622  1.00  0.00           N  
ATOM   1076  CA  LYS A 137      -3.258 -11.533   4.832  1.00  0.00           C  
ATOM   1077  C   LYS A 137      -3.177 -11.136   3.361  1.00  0.00           C  
ATOM   1078  CB  LYS A 137      -4.657 -11.242   5.378  1.00  0.00           C  
ATOM   1079  O   LYS A 137      -3.233 -11.993   2.477  1.00  0.00           O  
ATOM   1080  CG  LYS A 137      -5.775 -11.939   4.617  1.00  0.00           C  
ATOM   1081  CD  LYS A 137      -7.142 -11.594   5.193  1.00  0.00           C  
ATOM   1082  CE  LYS A 137      -8.264 -12.278   4.422  1.00  0.00           C  
ATOM   1083  NZ  LYS A 137      -8.180 -11.998   2.957  1.00  0.00           N  
ATOM   1084  N   PHE A 138      -3.097  -9.883   3.104  1.00  0.00           N  
ATOM   1085  CA  PHE A 138      -2.985  -9.375   1.742  1.00  0.00           C  
ATOM   1086  C   PHE A 138      -1.795 -10.003   1.026  1.00  0.00           C  
ATOM   1087  CB  PHE A 138      -2.849  -7.849   1.745  1.00  0.00           C  
ATOM   1088  O   PHE A 138      -1.926 -10.486  -0.101  1.00  0.00           O  
ATOM   1089  CG  PHE A 138      -2.529  -7.265   0.395  1.00  0.00           C  
ATOM   1090  CD1 PHE A 138      -1.263  -6.762   0.123  1.00  0.00           C  
ATOM   1091  CD2 PHE A 138      -3.496  -7.220  -0.601  1.00  0.00           C  
ATOM   1092  CE1 PHE A 138      -0.964  -6.222  -1.126  1.00  0.00           C  
ATOM   1093  CE2 PHE A 138      -3.204  -6.681  -1.851  1.00  0.00           C  
ATOM   1094  CZ  PHE A 138      -1.938  -6.181  -2.111  1.00  0.00           C  
ATOM   1095  N   ILE A 139      -0.697  -9.982   1.587  1.00  0.00           N  
ATOM   1096  CA  ILE A 139       0.527 -10.533   1.015  1.00  0.00           C  
ATOM   1097  C   ILE A 139       0.347 -12.025   0.749  1.00  0.00           C  
ATOM   1098  CB  ILE A 139       1.740 -10.296   1.943  1.00  0.00           C  
ATOM   1099  O   ILE A 139       0.743 -12.527  -0.306  1.00  0.00           O  
ATOM   1100  CG1 ILE A 139       2.081  -8.802   2.006  1.00  0.00           C  
ATOM   1101  CG2 ILE A 139       2.947 -11.113   1.473  1.00  0.00           C  
ATOM   1102  CD1 ILE A 139       3.073  -8.440   3.102  1.00  0.00           C  
ATOM   1103  N   LYS A 140      -0.246 -12.737   1.699  1.00  0.00           N  
ATOM   1104  CA  LYS A 140      -0.520 -14.159   1.515  1.00  0.00           C  
ATOM   1105  C   LYS A 140      -1.431 -14.393   0.314  1.00  0.00           C  
ATOM   1106  CB  LYS A 140      -1.153 -14.751   2.776  1.00  0.00           C  
ATOM   1107  O   LYS A 140      -1.180 -15.286  -0.498  1.00  0.00           O  
ATOM   1108  CG  LYS A 140      -1.368 -16.256   2.712  1.00  0.00           C  
ATOM   1109  CD  LYS A 140      -1.992 -16.786   3.997  1.00  0.00           C  
ATOM   1110  CE  LYS A 140      -2.284 -18.278   3.903  1.00  0.00           C  
ATOM   1111  NZ  LYS A 140      -2.915 -18.798   5.153  1.00  0.00           N  
ATOM   1112  N   ASP A 141      -2.458 -13.580   0.176  1.00  0.00           N  
ATOM   1113  CA  ASP A 141      -3.397 -13.712  -0.933  1.00  0.00           C  
ATOM   1114  C   ASP A 141      -2.706 -13.453  -2.271  1.00  0.00           C  
ATOM   1115  CB  ASP A 141      -4.576 -12.753  -0.756  1.00  0.00           C  
ATOM   1116  O   ASP A 141      -2.933 -14.176  -3.243  1.00  0.00           O  
ATOM   1117  CG  ASP A 141      -5.518 -13.171   0.360  1.00  0.00           C  
ATOM   1118  OD1 ASP A 141      -5.475 -14.345   0.786  1.00  0.00           O  
ATOM   1119  OD2 ASP A 141      -6.311 -12.319   0.815  1.00  0.00           O  
ATOM   1120  N   ILE A 142      -1.889 -12.449  -2.334  1.00  0.00           N  
ATOM   1121  CA  ILE A 142      -1.149 -12.141  -3.554  1.00  0.00           C  
ATOM   1122  C   ILE A 142      -0.207 -13.294  -3.891  1.00  0.00           C  
ATOM   1123  CB  ILE A 142      -0.355 -10.823  -3.415  1.00  0.00           C  
ATOM   1124  O   ILE A 142      -0.103 -13.701  -5.051  1.00  0.00           O  
ATOM   1125  CG1 ILE A 142      -1.313  -9.628  -3.336  1.00  0.00           C  
ATOM   1126  CG2 ILE A 142       0.628 -10.661  -4.578  1.00  0.00           C  
ATOM   1127  CD1 ILE A 142      -2.106  -9.386  -4.613  1.00  0.00           C  
ATOM   1128  N   ALA A 143       0.473 -13.819  -2.914  1.00  0.00           N  
ATOM   1129  CA  ALA A 143       1.383 -14.942  -3.122  1.00  0.00           C  
ATOM   1130  C   ALA A 143       0.648 -16.141  -3.714  1.00  0.00           C  
ATOM   1131  CB  ALA A 143       2.058 -15.330  -1.809  1.00  0.00           C  
ATOM   1132  O   ALA A 143       1.147 -16.791  -4.636  1.00  0.00           O  
ATOM   1133  N   GLU A 144      -0.506 -16.413  -3.178  1.00  0.00           N  
ATOM   1134  CA  GLU A 144      -1.305 -17.535  -3.663  1.00  0.00           C  
ATOM   1135  C   GLU A 144      -1.756 -17.308  -5.103  1.00  0.00           C  
ATOM   1136  CB  GLU A 144      -2.520 -17.760  -2.760  1.00  0.00           C  
ATOM   1137  O   GLU A 144      -1.713 -18.227  -5.924  1.00  0.00           O  
ATOM   1138  CG  GLU A 144      -2.167 -18.264  -1.368  1.00  0.00           C  
ATOM   1139  CD  GLU A 144      -3.382 -18.462  -0.476  1.00  0.00           C  
ATOM   1140  OE1 GLU A 144      -3.464 -19.502   0.216  1.00  0.00           O  
ATOM   1141  OE2 GLU A 144      -4.259 -17.570  -0.469  1.00  0.00           O  
ATOM   1142  N   LEU A 145      -2.142 -16.074  -5.412  1.00  0.00           N  
ATOM   1143  CA  LEU A 145      -2.617 -15.744  -6.751  1.00  0.00           C  
ATOM   1144  C   LEU A 145      -1.465 -15.742  -7.750  1.00  0.00           C  
ATOM   1145  CB  LEU A 145      -3.313 -14.381  -6.753  1.00  0.00           C  
ATOM   1146  O   LEU A 145      -1.630 -16.166  -8.896  1.00  0.00           O  
ATOM   1147  CG  LEU A 145      -4.690 -14.322  -6.091  1.00  0.00           C  
ATOM   1148  CD1 LEU A 145      -5.144 -12.874  -5.940  1.00  0.00           C  
ATOM   1149  CD2 LEU A 145      -5.706 -15.125  -6.897  1.00  0.00           C  
ATOM   1150  N   GLN A 146      -0.262 -15.295  -7.349  1.00  0.00           N  
ATOM   1151  CA  GLN A 146       0.908 -15.290  -8.222  1.00  0.00           C  
ATOM   1152  C   GLN A 146       1.256 -16.703  -8.683  1.00  0.00           C  
ATOM   1153  CB  GLN A 146       2.106 -14.660  -7.510  1.00  0.00           C  
ATOM   1154  O   GLN A 146       1.733 -16.895  -9.803  1.00  0.00           O  
ATOM   1155  CG  GLN A 146       2.051 -13.140  -7.443  1.00  0.00           C  
ATOM   1156  CD  GLN A 146       3.281 -12.536  -6.792  1.00  0.00           C  
ATOM   1157  NE2 GLN A 146       3.532 -11.260  -7.067  1.00  0.00           N  
ATOM   1158  OE1 GLN A 146       4.000 -13.210  -6.048  1.00  0.00           O  
ATOM   1159  N   LYS A 147       1.009 -17.698  -7.789  1.00  0.00           N  
ATOM   1160  CA  LYS A 147       1.246 -19.095  -8.140  1.00  0.00           C  
ATOM   1161  C   LYS A 147       0.326 -19.540  -9.274  1.00  0.00           C  
ATOM   1162  CB  LYS A 147       1.048 -19.997  -6.921  1.00  0.00           C  
ATOM   1163  O   LYS A 147       0.718 -20.352 -10.115  1.00  0.00           O  
ATOM   1164  CG  LYS A 147       2.102 -19.814  -5.838  1.00  0.00           C  
ATOM   1165  CD  LYS A 147       1.854 -20.739  -4.654  1.00  0.00           C  
ATOM   1166  CE  LYS A 147       2.872 -20.515  -3.545  1.00  0.00           C  
ATOM   1167  NZ  LYS A 147       2.613 -21.396  -2.368  1.00  0.00           N  
ATOM   1168  N   LYS A 148      -0.845 -18.853  -9.315  1.00  0.00           N  
ATOM   1169  CA  LYS A 148      -1.826 -19.195 -10.340  1.00  0.00           C  
ATOM   1170  C   LYS A 148      -1.438 -18.604 -11.692  1.00  0.00           C  
ATOM   1171  CB  LYS A 148      -3.218 -18.706  -9.935  1.00  0.00           C  
ATOM   1172  O   LYS A 148      -1.779 -19.158 -12.739  1.00  0.00           O  
ATOM   1173  CG  LYS A 148      -3.812 -19.446  -8.746  1.00  0.00           C  
ATOM   1174  CD  LYS A 148      -5.228 -18.973  -8.443  1.00  0.00           C  
ATOM   1175  CE  LYS A 148      -5.816 -19.698  -7.241  1.00  0.00           C  
ATOM   1176  NZ  LYS A 148      -7.205 -19.239  -6.942  1.00  0.00           N  
ATOM   1177  N   PHE A 149      -0.679 -17.541 -11.693  1.00  0.00           N  
ATOM   1178  CA  PHE A 149      -0.330 -16.846 -12.926  1.00  0.00           C  
ATOM   1179  C   PHE A 149       1.011 -17.333 -13.462  1.00  0.00           C  
ATOM   1180  CB  PHE A 149      -0.285 -15.332 -12.698  1.00  0.00           C  
ATOM   1181  O   PHE A 149       1.405 -16.983 -14.576  1.00  0.00           O  
ATOM   1182  CG  PHE A 149      -1.632 -14.718 -12.428  1.00  0.00           C  
ATOM   1183  CD1 PHE A 149      -2.669 -14.853 -13.344  1.00  0.00           C  
ATOM   1184  CD2 PHE A 149      -1.863 -14.006 -11.258  1.00  0.00           C  
ATOM   1185  CE1 PHE A 149      -3.917 -14.286 -13.097  1.00  0.00           C  
ATOM   1186  CE2 PHE A 149      -3.107 -13.437 -11.004  1.00  0.00           C  
ATOM   1187  CZ  PHE A 149      -4.133 -13.577 -11.925  1.00  0.00           C  
ATOM   1188  N   GLU A 150       1.798 -18.205 -12.674  1.00  0.00           N  
ATOM   1189  CA  GLU A 150       3.061 -18.766 -13.143  1.00  0.00           C  
ATOM   1190  C   GLU A 150       2.829 -20.004 -14.005  1.00  0.00           C  
ATOM   1191  CB  GLU A 150       3.968 -19.112 -11.959  1.00  0.00           C  
ATOM   1192  O   GLU A 150       3.509 -20.201 -15.014  1.00  0.00           O  
ATOM   1193  CG  GLU A 150       4.495 -17.895 -11.212  1.00  0.00           C  
ATOM   1194  CD  GLU A 150       5.432 -18.251 -10.070  1.00  0.00           C  
ATOM   1195  OE1 GLU A 150       6.427 -17.524  -9.852  1.00  0.00           O  
ATOM   1196  OE2 GLU A 150       5.170 -19.267  -9.388  1.00  0.00           O  
TER    1197      GLU A 150
ENDMDL
END
