# Supplementary material for: Improving Protein Expression, Stability, and Function with ProteinMPNN
Source: J Am Chem Soc. 2024 Jan 9;146(3):2054–61. doi: 10.1021/jacs.3c10941 (PMC10811672; doi:10.1021/jacs.3c10941)
Supplement: Supplementary file 2 — ja3c10941_si_002.zip [file ja3c10941_si_002.zip › Sumida_Design_Structures_Idealizing_with_ProteinMPNN/myoglobin/dnMb13.pdb]

MODEL     1
ATOM      1  N   ASP A   1     -14.671  -6.065  15.421  1.00  0.00           N  
ATOM      2  CA  ASP A   1     -13.652  -7.086  15.197  1.00  0.00           C  
ATOM      3  C   ASP A   1     -12.257  -6.545  15.499  1.00  0.00           C  
ATOM      4  CB  ASP A   1     -13.716  -7.601  13.757  1.00  0.00           C  
ATOM      5  O   ASP A   1     -11.813  -5.576  14.879  1.00  0.00           O  
ATOM      6  CG  ASP A   1     -12.874  -8.846  13.535  1.00  0.00           C  
ATOM      7  OD1 ASP A   1     -11.780  -8.956  14.129  1.00  0.00           O  
ATOM      8  OD2 ASP A   1     -13.308  -9.723  12.757  1.00  0.00           O  
ATOM      9  N   GLU A   2     -11.857  -6.662  16.675  1.00  0.00           N  
ATOM     10  CA  GLU A   2     -10.631  -6.142  17.272  1.00  0.00           C  
ATOM     11  C   GLU A   2      -9.507  -6.063  16.243  1.00  0.00           C  
ATOM     12  CB  GLU A   2     -10.199  -7.009  18.457  1.00  0.00           C  
ATOM     13  O   GLU A   2      -8.774  -5.073  16.191  1.00  0.00           O  
ATOM     14  CG  GLU A   2      -9.048  -6.423  19.262  1.00  0.00           C  
ATOM     15  CD  GLU A   2      -8.665  -7.269  20.465  1.00  0.00           C  
ATOM     16  OE1 GLU A   2      -7.856  -6.805  21.301  1.00  0.00           O  
ATOM     17  OE2 GLU A   2      -9.176  -8.406  20.572  1.00  0.00           O  
ATOM     18  N   ARG A   3      -9.340  -7.008  15.333  1.00  0.00           N  
ATOM     19  CA  ARG A   3      -8.291  -7.010  14.318  1.00  0.00           C  
ATOM     20  C   ARG A   3      -8.481  -5.863  13.332  1.00  0.00           C  
ATOM     21  CB  ARG A   3      -8.268  -8.345  13.571  1.00  0.00           C  
ATOM     22  O   ARG A   3      -7.523  -5.164  12.992  1.00  0.00           O  
ATOM     23  CG  ARG A   3      -7.159  -8.453  12.536  1.00  0.00           C  
ATOM     24  CD  ARG A   3      -7.201  -9.785  11.801  1.00  0.00           C  
ATOM     25  NE  ARG A   3      -6.291  -9.800  10.659  1.00  0.00           N  
ATOM     26  NH1 ARG A   3      -6.927 -11.893   9.916  1.00  0.00           N  
ATOM     27  NH2 ARG A   3      -5.321 -10.710   8.787  1.00  0.00           N  
ATOM     28  CZ  ARG A   3      -6.182 -10.801   9.790  1.00  0.00           C  
ATOM     29  N   ASN A   4      -9.713  -5.720  12.911  1.00  0.00           N  
ATOM     30  CA  ASN A   4     -10.031  -4.638  11.986  1.00  0.00           C  
ATOM     31  C   ASN A   4      -9.671  -3.275  12.570  1.00  0.00           C  
ATOM     32  CB  ASN A   4     -11.512  -4.677  11.603  1.00  0.00           C  
ATOM     33  O   ASN A   4      -9.079  -2.438  11.887  1.00  0.00           O  
ATOM     34  CG  ASN A   4     -11.888  -5.939  10.851  1.00  0.00           C  
ATOM     35  ND2 ASN A   4     -13.185  -6.203  10.746  1.00  0.00           N  
ATOM     36  OD1 ASN A   4     -11.019  -6.672  10.370  1.00  0.00           O  
ATOM     37  N   LYS A   5      -9.942  -3.136  13.868  1.00  0.00           N  
ATOM     38  CA  LYS A   5      -9.659  -1.877  14.551  1.00  0.00           C  
ATOM     39  C   LYS A   5      -8.156  -1.627  14.642  1.00  0.00           C  
ATOM     40  CB  LYS A   5     -10.277  -1.874  15.950  1.00  0.00           C  
ATOM     41  O   LYS A   5      -7.699  -0.495  14.475  1.00  0.00           O  
ATOM     42  CG  LYS A   5     -11.795  -1.768  15.955  1.00  0.00           C  
ATOM     43  CD  LYS A   5     -12.347  -1.731  17.374  1.00  0.00           C  
ATOM     44  CE  LYS A   5     -13.870  -1.703  17.382  1.00  0.00           C  
ATOM     45  NZ  LYS A   5     -14.417  -1.727  18.772  1.00  0.00           N  
ATOM     46  N   LEU A   6      -7.442  -2.684  14.767  1.00  0.00           N  
ATOM     47  CA  LEU A   6      -5.994  -2.558  14.892  1.00  0.00           C  
ATOM     48  C   LEU A   6      -5.363  -2.191  13.553  1.00  0.00           C  
ATOM     49  CB  LEU A   6      -5.386  -3.862  15.415  1.00  0.00           C  
ATOM     50  O   LEU A   6      -4.469  -1.343  13.495  1.00  0.00           O  
ATOM     51  CG  LEU A   6      -5.676  -4.207  16.877  1.00  0.00           C  
ATOM     52  CD1 LEU A   6      -5.229  -5.632  17.184  1.00  0.00           C  
ATOM     53  CD2 LEU A   6      -4.989  -3.213  17.807  1.00  0.00           C  
ATOM     54  N   VAL A   7      -5.839  -2.860  12.473  1.00  0.00           N  
ATOM     55  CA  VAL A   7      -5.329  -2.531  11.146  1.00  0.00           C  
ATOM     56  C   VAL A   7      -5.637  -1.071  10.821  1.00  0.00           C  
ATOM     57  CB  VAL A   7      -5.927  -3.456  10.062  1.00  0.00           C  
ATOM     58  O   VAL A   7      -4.755  -0.325  10.389  1.00  0.00           O  
ATOM     59  CG1 VAL A   7      -5.535  -2.976   8.666  1.00  0.00           C  
ATOM     60  CG2 VAL A   7      -5.472  -4.898  10.282  1.00  0.00           C  
ATOM     61  N   LEU A   8      -6.845  -0.665  11.071  1.00  0.00           N  
ATOM     62  CA  LEU A   8      -7.250   0.705  10.774  1.00  0.00           C  
ATOM     63  C   LEU A   8      -6.498   1.697  11.655  1.00  0.00           C  
ATOM     64  CB  LEU A   8      -8.759   0.873  10.968  1.00  0.00           C  
ATOM     65  O   LEU A   8      -6.195   2.812  11.224  1.00  0.00           O  
ATOM     66  CG  LEU A   8      -9.657   0.121   9.984  1.00  0.00           C  
ATOM     67  CD1 LEU A   8     -11.123   0.298  10.363  1.00  0.00           C  
ATOM     68  CD2 LEU A   8      -9.407   0.600   8.558  1.00  0.00           C  
ATOM     69  N   SER A   9      -6.226   1.296  12.860  1.00  0.00           N  
ATOM     70  CA  SER A   9      -5.415   2.128  13.744  1.00  0.00           C  
ATOM     71  C   SER A   9      -4.006   2.312  13.192  1.00  0.00           C  
ATOM     72  CB  SER A   9      -5.347   1.516  15.144  1.00  0.00           C  
ATOM     73  O   SER A   9      -3.436   3.402  13.280  1.00  0.00           O  
ATOM     74  OG  SER A   9      -6.622   1.534  15.763  1.00  0.00           O  
ATOM     75  N   ALA A  10      -3.419   1.246  12.693  1.00  0.00           N  
ATOM     76  CA  ALA A  10      -2.103   1.360  12.068  1.00  0.00           C  
ATOM     77  C   ALA A  10      -2.130   2.357  10.913  1.00  0.00           C  
ATOM     78  CB  ALA A  10      -1.627  -0.005  11.578  1.00  0.00           C  
ATOM     79  O   ALA A  10      -1.261   3.227  10.815  1.00  0.00           O  
ATOM     80  N   PHE A  11      -3.179   2.238  10.085  1.00  0.00           N  
ATOM     81  CA  PHE A  11      -3.274   3.132   8.937  1.00  0.00           C  
ATOM     82  C   PHE A  11      -3.616   4.549   9.382  1.00  0.00           C  
ATOM     83  CB  PHE A  11      -4.325   2.625   7.945  1.00  0.00           C  
ATOM     84  O   PHE A  11      -3.310   5.516   8.681  1.00  0.00           O  
ATOM     85  CG  PHE A  11      -3.832   1.517   7.052  1.00  0.00           C  
ATOM     86  CD1 PHE A  11      -2.731   1.709   6.227  1.00  0.00           C  
ATOM     87  CD2 PHE A  11      -4.471   0.284   7.040  1.00  0.00           C  
ATOM     88  CE1 PHE A  11      -2.273   0.685   5.400  1.00  0.00           C  
ATOM     89  CE2 PHE A  11      -4.019  -0.743   6.216  1.00  0.00           C  
ATOM     90  CZ  PHE A  11      -2.921  -0.540   5.397  1.00  0.00           C  
ATOM     91  N   ALA A  12      -4.285   4.659  10.495  1.00  0.00           N  
ATOM     92  CA  ALA A  12      -4.502   5.989  11.058  1.00  0.00           C  
ATOM     93  C   ALA A  12      -3.176   6.666  11.392  1.00  0.00           C  
ATOM     94  CB  ALA A  12      -5.380   5.902  12.304  1.00  0.00           C  
ATOM     95  O   ALA A  12      -3.023   7.875  11.198  1.00  0.00           O  
ATOM     96  N   LEU A  13      -2.212   5.919  11.890  1.00  0.00           N  
ATOM     97  CA  LEU A  13      -0.879   6.452  12.150  1.00  0.00           C  
ATOM     98  C   LEU A  13      -0.221   6.923  10.858  1.00  0.00           C  
ATOM     99  CB  LEU A  13      -0.003   5.395  12.827  1.00  0.00           C  
ATOM    100  O   LEU A  13       0.419   7.977  10.831  1.00  0.00           O  
ATOM    101  CG  LEU A  13      -0.414   4.977  14.240  1.00  0.00           C  
ATOM    102  CD1 LEU A  13       0.419   3.786  14.704  1.00  0.00           C  
ATOM    103  CD2 LEU A  13      -0.270   6.146  15.207  1.00  0.00           C  
ATOM    104  N   VAL A  14      -0.395   6.109   9.828  1.00  0.00           N  
ATOM    105  CA  VAL A  14       0.166   6.449   8.525  1.00  0.00           C  
ATOM    106  C   VAL A  14      -0.411   7.779   8.044  1.00  0.00           C  
ATOM    107  CB  VAL A  14      -0.108   5.341   7.483  1.00  0.00           C  
ATOM    108  O   VAL A  14       0.324   8.643   7.562  1.00  0.00           O  
ATOM    109  CG1 VAL A  14       0.364   5.776   6.096  1.00  0.00           C  
ATOM    110  CG2 VAL A  14       0.573   4.039   7.899  1.00  0.00           C  
ATOM    111  N   ARG A  15      -1.608   8.141   8.281  1.00  0.00           N  
ATOM    112  CA  ARG A  15      -2.302   9.328   7.792  1.00  0.00           C  
ATOM    113  C   ARG A  15      -1.803  10.584   8.499  1.00  0.00           C  
ATOM    114  CB  ARG A  15      -3.813   9.184   7.983  1.00  0.00           C  
ATOM    115  O   ARG A  15      -1.956  11.694   7.985  1.00  0.00           O  
ATOM    116  CG  ARG A  15      -4.471   8.229   7.000  1.00  0.00           C  
ATOM    117  CD  ARG A  15      -5.986   8.226   7.144  1.00  0.00           C  
ATOM    118  NE  ARG A  15      -6.622   7.384   6.134  1.00  0.00           N  
ATOM    119  NH1 ARG A  15      -7.412   5.819   7.638  1.00  0.00           N  
ATOM    120  NH2 ARG A  15      -7.824   5.572   5.397  1.00  0.00           N  
ATOM    121  CZ  ARG A  15      -7.285   6.260   6.392  1.00  0.00           C  
ATOM    122  N   GLU A  16      -1.188  10.397   9.623  1.00  0.00           N  
ATOM    123  CA  GLU A  16      -0.681  11.537  10.382  1.00  0.00           C  
ATOM    124  C   GLU A  16       0.437  12.250   9.627  1.00  0.00           C  
ATOM    125  CB  GLU A  16      -0.183  11.087  11.758  1.00  0.00           C  
ATOM    126  O   GLU A  16       0.594  13.466   9.745  1.00  0.00           O  
ATOM    127  CG  GLU A  16      -1.292  10.633  12.696  1.00  0.00           C  
ATOM    128  CD  GLU A  16      -0.826  10.445  14.131  1.00  0.00           C  
ATOM    129  OE1 GLU A  16      -1.681  10.299  15.033  1.00  0.00           O  
ATOM    130  OE2 GLU A  16       0.406  10.445  14.354  1.00  0.00           O  
ATOM    131  N   ASP A  17       1.151  11.394   8.860  1.00  0.00           N  
ATOM    132  CA  ASP A  17       2.258  11.950   8.089  1.00  0.00           C  
ATOM    133  C   ASP A  17       2.486  11.156   6.804  1.00  0.00           C  
ATOM    134  CB  ASP A  17       3.538  11.973   8.927  1.00  0.00           C  
ATOM    135  O   ASP A  17       3.536  10.535   6.630  1.00  0.00           O  
ATOM    136  CG  ASP A  17       4.575  12.949   8.400  1.00  0.00           C  
ATOM    137  OD1 ASP A  17       4.430  13.435   7.257  1.00  0.00           O  
ATOM    138  OD2 ASP A  17       5.547  13.233   9.132  1.00  0.00           O  
ATOM    139  N   LEU A  18       1.605  11.279   5.904  1.00  0.00           N  
ATOM    140  CA  LEU A  18       1.525  10.427   4.723  1.00  0.00           C  
ATOM    141  C   LEU A  18       2.726  10.648   3.810  1.00  0.00           C  
ATOM    142  CB  LEU A  18       0.228  10.697   3.954  1.00  0.00           C  
ATOM    143  O   LEU A  18       3.350   9.687   3.354  1.00  0.00           O  
ATOM    144  CG  LEU A  18      -0.179   9.645   2.921  1.00  0.00           C  
ATOM    145  CD1 LEU A  18      -0.627   8.364   3.617  1.00  0.00           C  
ATOM    146  CD2 LEU A  18      -1.283  10.183   2.017  1.00  0.00           C  
ATOM    147  N   GLU A  19       3.026  11.864   3.618  1.00  0.00           N  
ATOM    148  CA  GLU A  19       4.097  12.191   2.682  1.00  0.00           C  
ATOM    149  C   GLU A  19       5.446  11.692   3.191  1.00  0.00           C  
ATOM    150  CB  GLU A  19       4.153  13.700   2.434  1.00  0.00           C  
ATOM    151  O   GLU A  19       6.182  11.022   2.463  1.00  0.00           O  
ATOM    152  CG  GLU A  19       2.967  14.239   1.648  1.00  0.00           C  
ATOM    153  CD  GLU A  19       3.062  15.731   1.367  1.00  0.00           C  
ATOM    154  OE1 GLU A  19       2.056  16.329   0.921  1.00  0.00           O  
ATOM    155  OE2 GLU A  19       4.150  16.305   1.593  1.00  0.00           O  
ATOM    156  N   GLU A  20       5.686  11.938   4.484  1.00  0.00           N  
ATOM    157  CA  GLU A  20       6.979  11.555   5.043  1.00  0.00           C  
ATOM    158  C   GLU A  20       7.097  10.039   5.173  1.00  0.00           C  
ATOM    159  CB  GLU A  20       7.194  12.218   6.406  1.00  0.00           C  
ATOM    160  O   GLU A  20       8.135   9.462   4.842  1.00  0.00           O  
ATOM    161  CG  GLU A  20       7.373  13.728   6.335  1.00  0.00           C  
ATOM    162  CD  GLU A  20       8.619  14.148   5.571  1.00  0.00           C  
ATOM    163  OE1 GLU A  20       8.592  15.205   4.900  1.00  0.00           O  
ATOM    164  OE2 GLU A  20       9.630  13.414   5.643  1.00  0.00           O  
ATOM    165  N   ILE A  21       6.065   9.443   5.536  1.00  0.00           N  
ATOM    166  CA  ILE A  21       6.063   7.992   5.686  1.00  0.00           C  
ATOM    167  C   ILE A  21       6.188   7.332   4.315  1.00  0.00           C  
ATOM    168  CB  ILE A  21       4.786   7.500   6.403  1.00  0.00           C  
ATOM    169  O   ILE A  21       6.969   6.394   4.140  1.00  0.00           O  
ATOM    170  CG1 ILE A  21       4.799   7.932   7.874  1.00  0.00           C  
ATOM    171  CG2 ILE A  21       4.649   5.979   6.280  1.00  0.00           C  
ATOM    172  CD1 ILE A  21       3.509   7.624   8.621  1.00  0.00           C  
ATOM    173  N   GLY A  22       5.396   7.918   3.366  1.00  0.00           N  
ATOM    174  CA  GLY A  22       5.505   7.394   2.014  1.00  0.00           C  
ATOM    175  C   GLY A  22       6.920   7.441   1.468  1.00  0.00           C  
ATOM    176  O   GLY A  22       7.409   6.457   0.911  1.00  0.00           O  
ATOM    177  N   ALA A  23       7.562   8.546   1.621  1.00  0.00           N  
ATOM    178  CA  ALA A  23       8.939   8.689   1.156  1.00  0.00           C  
ATOM    179  C   ALA A  23       9.867   7.720   1.882  1.00  0.00           C  
ATOM    180  CB  ALA A  23       9.419  10.126   1.348  1.00  0.00           C  
ATOM    181  O   ALA A  23      10.693   7.053   1.254  1.00  0.00           O  
ATOM    182  N   GLU A  24       9.729   7.589   3.116  1.00  0.00           N  
ATOM    183  CA  GLU A  24      10.583   6.727   3.926  1.00  0.00           C  
ATOM    184  C   GLU A  24      10.423   5.261   3.531  1.00  0.00           C  
ATOM    185  CB  GLU A  24      10.272   6.907   5.414  1.00  0.00           C  
ATOM    186  O   GLU A  24      11.400   4.512   3.497  1.00  0.00           O  
ATOM    187  CG  GLU A  24      11.290   6.256   6.339  1.00  0.00           C  
ATOM    188  CD  GLU A  24      11.097   6.626   7.801  1.00  0.00           C  
ATOM    189  OE1 GLU A  24      11.726   5.990   8.677  1.00  0.00           O  
ATOM    190  OE2 GLU A  24      10.309   7.559   8.072  1.00  0.00           O  
ATOM    191  N   VAL A  25       9.219   4.904   3.304  1.00  0.00           N  
ATOM    192  CA  VAL A  25       8.956   3.536   2.872  1.00  0.00           C  
ATOM    193  C   VAL A  25       9.712   3.248   1.576  1.00  0.00           C  
ATOM    194  CB  VAL A  25       7.444   3.284   2.674  1.00  0.00           C  
ATOM    195  O   VAL A  25      10.396   2.228   1.463  1.00  0.00           O  
ATOM    196  CG1 VAL A  25       7.210   2.002   1.877  1.00  0.00           C  
ATOM    197  CG2 VAL A  25       6.734   3.214   4.025  1.00  0.00           C  
ATOM    198  N   LEU A  26       9.619   4.135   0.645  1.00  0.00           N  
ATOM    199  CA  LEU A  26      10.271   3.920  -0.641  1.00  0.00           C  
ATOM    200  C   LEU A  26      11.789   3.973  -0.497  1.00  0.00           C  
ATOM    201  CB  LEU A  26       9.808   4.966  -1.659  1.00  0.00           C  
ATOM    202  O   LEU A  26      12.501   3.155  -1.083  1.00  0.00           O  
ATOM    203  CG  LEU A  26       8.339   4.897  -2.080  1.00  0.00           C  
ATOM    204  CD1 LEU A  26       8.013   6.026  -3.052  1.00  0.00           C  
ATOM    205  CD2 LEU A  26       8.024   3.541  -2.703  1.00  0.00           C  
ATOM    206  N   ILE A  27      12.259   4.897   0.276  1.00  0.00           N  
ATOM    207  CA  ILE A  27      13.696   5.006   0.504  1.00  0.00           C  
ATOM    208  C   ILE A  27      14.219   3.713   1.127  1.00  0.00           C  
ATOM    209  CB  ILE A  27      14.035   6.212   1.408  1.00  0.00           C  
ATOM    210  O   ILE A  27      15.223   3.160   0.672  1.00  0.00           O  
ATOM    211  CG1 ILE A  27      13.800   7.527   0.655  1.00  0.00           C  
ATOM    212  CG2 ILE A  27      15.479   6.120   1.912  1.00  0.00           C  
ATOM    213  CD1 ILE A  27      13.841   8.764   1.542  1.00  0.00           C  
ATOM    214  N   LEU A  28      13.557   3.295   2.195  1.00  0.00           N  
ATOM    215  CA  LEU A  28      13.979   2.063   2.853  1.00  0.00           C  
ATOM    216  C   LEU A  28      13.938   0.888   1.883  1.00  0.00           C  
ATOM    217  CB  LEU A  28      13.090   1.771   4.065  1.00  0.00           C  
ATOM    218  O   LEU A  28      14.869   0.080   1.840  1.00  0.00           O  
ATOM    219  CG  LEU A  28      13.511   0.595   4.947  1.00  0.00           C  
ATOM    220  CD1 LEU A  28      14.884   0.856   5.558  1.00  0.00           C  
ATOM    221  CD2 LEU A  28      12.474   0.345   6.037  1.00  0.00           C  
ATOM    222  N   THR A  29      12.913   0.819   1.062  1.00  0.00           N  
ATOM    223  CA  THR A  29      12.785  -0.255   0.083  1.00  0.00           C  
ATOM    224  C   THR A  29      13.926  -0.204  -0.928  1.00  0.00           C  
ATOM    225  CB  THR A  29      11.436  -0.179  -0.656  1.00  0.00           C  
ATOM    226  O   THR A  29      14.572  -1.219  -1.196  1.00  0.00           O  
ATOM    227  CG2 THR A  29      11.292  -1.322  -1.655  1.00  0.00           C  
ATOM    228  OG1 THR A  29      10.370  -0.256   0.298  1.00  0.00           O  
ATOM    229  N   PHE A  30      14.254   0.943  -1.422  1.00  0.00           N  
ATOM    230  CA  PHE A  30      15.283   1.108  -2.441  1.00  0.00           C  
ATOM    231  C   PHE A  30      16.667   0.840  -1.861  1.00  0.00           C  
ATOM    232  CB  PHE A  30      15.229   2.518  -3.039  1.00  0.00           C  
ATOM    233  O   PHE A  30      17.533   0.284  -2.540  1.00  0.00           O  
ATOM    234  CG  PHE A  30      13.937   2.828  -3.745  1.00  0.00           C  
ATOM    235  CD1 PHE A  30      13.107   1.805  -4.187  1.00  0.00           C  
ATOM    236  CD2 PHE A  30      13.553   4.144  -3.968  1.00  0.00           C  
ATOM    237  CE1 PHE A  30      11.911   2.089  -4.842  1.00  0.00           C  
ATOM    238  CE2 PHE A  30      12.359   4.436  -4.621  1.00  0.00           C  
ATOM    239  CZ  PHE A  30      11.540   3.407  -5.058  1.00  0.00           C  
ATOM    240  N   THR A  31      16.872   1.241  -0.639  1.00  0.00           N  
ATOM    241  CA  THR A  31      18.188   1.077  -0.031  1.00  0.00           C  
ATOM    242  C   THR A  31      18.418  -0.375   0.378  1.00  0.00           C  
ATOM    243  CB  THR A  31      18.353   1.991   1.197  1.00  0.00           C  
ATOM    244  O   THR A  31      19.529  -0.893   0.247  1.00  0.00           O  
ATOM    245  CG2 THR A  31      18.320   3.462   0.796  1.00  0.00           C  
ATOM    246  OG1 THR A  31      17.290   1.736   2.122  1.00  0.00           O  
ATOM    247  N   GLU A  32      17.423  -1.085   0.712  1.00  0.00           N  
ATOM    248  CA  GLU A  32      17.565  -2.471   1.147  1.00  0.00           C  
ATOM    249  C   GLU A  32      17.474  -3.433  -0.035  1.00  0.00           C  
ATOM    250  CB  GLU A  32      16.501  -2.818   2.191  1.00  0.00           C  
ATOM    251  O   GLU A  32      17.999  -4.546   0.023  1.00  0.00           O  
ATOM    252  CG  GLU A  32      16.699  -2.117   3.527  1.00  0.00           C  
ATOM    253  CD  GLU A  32      15.720  -2.576   4.596  1.00  0.00           C  
ATOM    254  OE1 GLU A  32      15.914  -2.232   5.785  1.00  0.00           O  
ATOM    255  OE2 GLU A  32      14.753  -3.287   4.243  1.00  0.00           O  
ATOM    256  N   ASN A  33      16.768  -2.905  -1.003  1.00  0.00           N  
ATOM    257  CA  ASN A  33      16.610  -3.682  -2.228  1.00  0.00           C  
ATOM    258  C   ASN A  33      16.837  -2.824  -3.469  1.00  0.00           C  
ATOM    259  CB  ASN A  33      15.225  -4.331  -2.277  1.00  0.00           C  
ATOM    260  O   ASN A  33      15.881  -2.426  -4.137  1.00  0.00           O  
ATOM    261  CG  ASN A  33      15.176  -5.532  -3.200  1.00  0.00           C  
ATOM    262  ND2 ASN A  33      14.306  -6.486  -2.887  1.00  0.00           N  
ATOM    263  OD1 ASN A  33      15.914  -5.603  -4.187  1.00  0.00           O  
ATOM    264  N   PRO A  34      18.064  -2.463  -3.807  1.00  0.00           N  
ATOM    265  CA  PRO A  34      18.394  -1.530  -4.887  1.00  0.00           C  
ATOM    266  C   PRO A  34      17.810  -1.954  -6.233  1.00  0.00           C  
ATOM    267  CB  PRO A  34      19.924  -1.559  -4.923  1.00  0.00           C  
ATOM    268  O   PRO A  34      17.577  -1.111  -7.102  1.00  0.00           O  
ATOM    269  CG  PRO A  34      20.331  -1.956  -3.541  1.00  0.00           C  
ATOM    270  CD  PRO A  34      19.300  -2.900  -2.993  1.00  0.00           C  
ATOM    271  N   GLU A  35      17.528  -3.202  -6.398  1.00  0.00           N  
ATOM    272  CA  GLU A  35      16.943  -3.689  -7.644  1.00  0.00           C  
ATOM    273  C   GLU A  35      15.532  -3.144  -7.841  1.00  0.00           C  
ATOM    274  CB  GLU A  35      16.924  -5.220  -7.667  1.00  0.00           C  
ATOM    275  O   GLU A  35      15.085  -2.959  -8.975  1.00  0.00           O  
ATOM    276  CG  GLU A  35      18.305  -5.850  -7.780  1.00  0.00           C  
ATOM    277  CD  GLU A  35      18.998  -5.546  -9.098  1.00  0.00           C  
ATOM    278  OE1 GLU A  35      20.026  -4.831  -9.093  1.00  0.00           O  
ATOM    279  OE2 GLU A  35      18.508  -6.025 -10.145  1.00  0.00           O  
ATOM    280  N   THR A  36      14.823  -2.944  -6.704  1.00  0.00           N  
ATOM    281  CA  THR A  36      13.476  -2.387  -6.764  1.00  0.00           C  
ATOM    282  C   THR A  36      13.497  -0.984  -7.363  1.00  0.00           C  
ATOM    283  CB  THR A  36      12.827  -2.344  -5.368  1.00  0.00           C  
ATOM    284  O   THR A  36      12.582  -0.602  -8.095  1.00  0.00           O  
ATOM    285  CG2 THR A  36      11.411  -1.782  -5.438  1.00  0.00           C  
ATOM    286  OG1 THR A  36      12.778  -3.670  -4.829  1.00  0.00           O  
ATOM    287  N   LEU A  37      14.576  -0.231  -7.069  1.00  0.00           N  
ATOM    288  CA  LEU A  37      14.731   1.123  -7.589  1.00  0.00           C  
ATOM    289  C   LEU A  37      14.751   1.120  -9.114  1.00  0.00           C  
ATOM    290  CB  LEU A  37      16.014   1.761  -7.051  1.00  0.00           C  
ATOM    291  O   LEU A  37      14.196   2.020  -9.748  1.00  0.00           O  
ATOM    292  CG  LEU A  37      16.302   3.193  -7.506  1.00  0.00           C  
ATOM    293  CD1 LEU A  37      15.174   4.123  -7.074  1.00  0.00           C  
ATOM    294  CD2 LEU A  37      17.640   3.671  -6.952  1.00  0.00           C  
ATOM    295  N   LYS A  38      15.250   0.095  -9.721  1.00  0.00           N  
ATOM    296  CA  LYS A  38      15.372  -0.030 -11.171  1.00  0.00           C  
ATOM    297  C   LYS A  38      14.002  -0.187 -11.826  1.00  0.00           C  
ATOM    298  CB  LYS A  38      16.266  -1.216 -11.535  1.00  0.00           C  
ATOM    299  O   LYS A  38      13.835   0.118 -13.008  1.00  0.00           O  
ATOM    300  CG  LYS A  38      17.718  -1.049 -11.113  1.00  0.00           C  
ATOM    301  CD  LYS A  38      18.568  -2.235 -11.552  1.00  0.00           C  
ATOM    302  CE  LYS A  38      20.018  -2.077 -11.115  1.00  0.00           C  
ATOM    303  NZ  LYS A  38      20.840  -3.267 -11.485  1.00  0.00           N  
ATOM    304  N   LYS A  39      13.041  -0.568 -11.016  1.00  0.00           N  
ATOM    305  CA  LYS A  39      11.698  -0.790 -11.545  1.00  0.00           C  
ATOM    306  C   LYS A  39      10.887   0.502 -11.545  1.00  0.00           C  
ATOM    307  CB  LYS A  39      10.972  -1.865 -10.734  1.00  0.00           C  
ATOM    308  O   LYS A  39       9.764   0.536 -12.053  1.00  0.00           O  
ATOM    309  CG  LYS A  39      11.703  -3.198 -10.681  1.00  0.00           C  
ATOM    310  CD  LYS A  39      11.916  -3.776 -12.074  1.00  0.00           C  
ATOM    311  CE  LYS A  39      12.636  -5.116 -12.021  1.00  0.00           C  
ATOM    312  NZ  LYS A  39      12.957  -5.627 -13.387  1.00  0.00           N  
ATOM    313  N   PHE A  40      11.582   1.495 -10.949  1.00  0.00           N  
ATOM    314  CA  PHE A  40      10.981   2.823 -10.916  1.00  0.00           C  
ATOM    315  C   PHE A  40      11.820   3.817 -11.709  1.00  0.00           C  
ATOM    316  CB  PHE A  40      10.821   3.307  -9.471  1.00  0.00           C  
ATOM    317  O   PHE A  40      12.655   4.525 -11.142  1.00  0.00           O  
ATOM    318  CG  PHE A  40       9.872   2.472  -8.653  1.00  0.00           C  
ATOM    319  CD1 PHE A  40       8.563   2.888  -8.442  1.00  0.00           C  
ATOM    320  CD2 PHE A  40      10.290   1.271  -8.095  1.00  0.00           C  
ATOM    321  CE1 PHE A  40       7.683   2.118  -7.686  1.00  0.00           C  
ATOM    322  CE2 PHE A  40       9.417   0.496  -7.337  1.00  0.00           C  
ATOM    323  CZ  PHE A  40       8.114   0.921  -7.133  1.00  0.00           C  
ATOM    324  N   PRO A  41      11.637   3.795 -13.098  1.00  0.00           N  
ATOM    325  CA  PRO A  41      12.500   4.601 -13.965  1.00  0.00           C  
ATOM    326  C   PRO A  41      12.556   6.068 -13.542  1.00  0.00           C  
ATOM    327  CB  PRO A  41      11.850   4.455 -15.343  1.00  0.00           C  
ATOM    328  O   PRO A  41      13.593   6.718 -13.695  1.00  0.00           O  
ATOM    329  CG  PRO A  41      11.111   3.157 -15.282  1.00  0.00           C  
ATOM    330  CD  PRO A  41      10.652   2.937 -13.869  1.00  0.00           C  
ATOM    331  N   ARG A  42      11.484   6.523 -12.953  1.00  0.00           N  
ATOM    332  CA  ARG A  42      11.439   7.933 -12.582  1.00  0.00           C  
ATOM    333  C   ARG A  42      12.432   8.238 -11.466  1.00  0.00           C  
ATOM    334  CB  ARG A  42      10.026   8.332 -12.150  1.00  0.00           C  
ATOM    335  O   ARG A  42      12.837   9.388 -11.285  1.00  0.00           O  
ATOM    336  CG  ARG A  42       9.775   9.831 -12.172  1.00  0.00           C  
ATOM    337  CD  ARG A  42       8.342  10.168 -11.785  1.00  0.00           C  
ATOM    338  NE  ARG A  42       7.377   9.451 -12.614  1.00  0.00           N  
ATOM    339  NH1 ARG A  42       5.514  10.372 -11.604  1.00  0.00           N  
ATOM    340  NH2 ARG A  42       5.270   8.865 -13.314  1.00  0.00           N  
ATOM    341  CZ  ARG A  42       6.056   9.564 -12.509  1.00  0.00           C  
ATOM    342  N   PHE A  43      12.836   7.220 -10.707  1.00  0.00           N  
ATOM    343  CA  PHE A  43      13.751   7.428  -9.591  1.00  0.00           C  
ATOM    344  C   PHE A  43      15.105   6.787  -9.874  1.00  0.00           C  
ATOM    345  CB  PHE A  43      13.161   6.858  -8.297  1.00  0.00           C  
ATOM    346  O   PHE A  43      16.003   6.824  -9.031  1.00  0.00           O  
ATOM    347  CG  PHE A  43      11.791   7.388  -7.970  1.00  0.00           C  
ATOM    348  CD1 PHE A  43      11.560   8.755  -7.889  1.00  0.00           C  
ATOM    349  CD2 PHE A  43      10.733   6.517  -7.743  1.00  0.00           C  
ATOM    350  CE1 PHE A  43      10.293   9.249  -7.587  1.00  0.00           C  
ATOM    351  CE2 PHE A  43       9.464   7.002  -7.440  1.00  0.00           C  
ATOM    352  CZ  PHE A  43       9.247   8.368  -7.361  1.00  0.00           C  
ATOM    353  N   ALA A  44      15.290   6.201 -11.003  1.00  0.00           N  
ATOM    354  CA  ALA A  44      16.471   5.403 -11.318  1.00  0.00           C  
ATOM    355  C   ALA A  44      17.731   6.263 -11.315  1.00  0.00           C  
ATOM    356  CB  ALA A  44      16.303   4.715 -12.671  1.00  0.00           C  
ATOM    357  O   ALA A  44      18.837   5.754 -11.115  1.00  0.00           O  
ATOM    358  N   HIS A  45      17.599   7.593 -11.484  1.00  0.00           N  
ATOM    359  CA  HIS A  45      18.749   8.489 -11.515  1.00  0.00           C  
ATOM    360  C   HIS A  45      19.211   8.842 -10.105  1.00  0.00           C  
ATOM    361  CB  HIS A  45      18.414   9.763 -12.292  1.00  0.00           C  
ATOM    362  O   HIS A  45      20.266   9.455  -9.928  1.00  0.00           O  
ATOM    363  CG  HIS A  45      17.290  10.550 -11.698  1.00  0.00           C  
ATOM    364  CD2 HIS A  45      17.293  11.668 -10.934  1.00  0.00           C  
ATOM    365  ND1 HIS A  45      15.967  10.202 -11.866  1.00  0.00           N  
ATOM    366  CE1 HIS A  45      15.204  11.074 -11.230  1.00  0.00           C  
ATOM    367  NE2 HIS A  45      15.984  11.974 -10.656  1.00  0.00           N  
ATOM    368  N   LEU A  46      18.449   8.471  -9.081  1.00  0.00           N  
ATOM    369  CA  LEU A  46      18.785   8.779  -7.695  1.00  0.00           C  
ATOM    370  C   LEU A  46      19.645   7.678  -7.086  1.00  0.00           C  
ATOM    371  CB  LEU A  46      17.512   8.968  -6.865  1.00  0.00           C  
ATOM    372  O   LEU A  46      19.208   6.529  -6.981  1.00  0.00           O  
ATOM    373  CG  LEU A  46      16.508   9.996  -7.387  1.00  0.00           C  
ATOM    374  CD1 LEU A  46      15.235   9.967  -6.548  1.00  0.00           C  
ATOM    375  CD2 LEU A  46      17.122  11.392  -7.387  1.00  0.00           C  
ATOM    376  N   LYS A  47      20.880   7.978  -6.717  1.00  0.00           N  
ATOM    377  CA  LYS A  47      21.819   6.918  -6.363  1.00  0.00           C  
ATOM    378  C   LYS A  47      22.130   6.935  -4.869  1.00  0.00           C  
ATOM    379  CB  LYS A  47      23.112   7.054  -7.168  1.00  0.00           C  
ATOM    380  O   LYS A  47      22.680   5.971  -4.332  1.00  0.00           O  
ATOM    381  CG  LYS A  47      22.933   6.848  -8.665  1.00  0.00           C  
ATOM    382  CD  LYS A  47      24.267   6.892  -9.399  1.00  0.00           C  
ATOM    383  CE  LYS A  47      24.088   6.698 -10.899  1.00  0.00           C  
ATOM    384  NZ  LYS A  47      25.398   6.685 -11.616  1.00  0.00           N  
ATOM    385  N   THR A  48      21.754   8.039  -4.278  1.00  0.00           N  
ATOM    386  CA  THR A  48      22.089   8.120  -2.861  1.00  0.00           C  
ATOM    387  C   THR A  48      20.832   8.313  -2.018  1.00  0.00           C  
ATOM    388  CB  THR A  48      23.077   9.268  -2.585  1.00  0.00           C  
ATOM    389  O   THR A  48      19.791   8.729  -2.533  1.00  0.00           O  
ATOM    390  CG2 THR A  48      24.309   9.160  -3.477  1.00  0.00           C  
ATOM    391  OG1 THR A  48      22.427  10.520  -2.836  1.00  0.00           O  
ATOM    392  N   GLU A  49      20.867   7.881  -0.754  1.00  0.00           N  
ATOM    393  CA  GLU A  49      19.781   8.106   0.195  1.00  0.00           C  
ATOM    394  C   GLU A  49      19.433   9.588   0.296  1.00  0.00           C  
ATOM    395  CB  GLU A  49      20.151   7.557   1.576  1.00  0.00           C  
ATOM    396  O   GLU A  49      18.257   9.954   0.339  1.00  0.00           O  
ATOM    397  CG  GLU A  49      19.030   7.659   2.599  1.00  0.00           C  
ATOM    398  CD  GLU A  49      19.371   7.008   3.930  1.00  0.00           C  
ATOM    399  OE1 GLU A  49      18.690   7.298   4.940  1.00  0.00           O  
ATOM    400  OE2 GLU A  49      20.327   6.202   3.963  1.00  0.00           O  
ATOM    401  N   GLU A  50      20.479  10.452   0.295  1.00  0.00           N  
ATOM    402  CA  GLU A  50      20.276  11.895   0.394  1.00  0.00           C  
ATOM    403  C   GLU A  50      19.492  12.425  -0.803  1.00  0.00           C  
ATOM    404  CB  GLU A  50      21.620  12.620   0.506  1.00  0.00           C  
ATOM    405  O   GLU A  50      18.578  13.238  -0.642  1.00  0.00           O  
ATOM    406  CG  GLU A  50      21.496  14.089   0.885  1.00  0.00           C  
ATOM    407  CD  GLU A  50      22.839  14.776   1.067  1.00  0.00           C  
ATOM    408  OE1 GLU A  50      23.018  15.905   0.556  1.00  0.00           O  
ATOM    409  OE2 GLU A  50      23.721  14.181   1.727  1.00  0.00           O  
ATOM    410  N   GLU A  51      19.824  11.924  -1.981  1.00  0.00           N  
ATOM    411  CA  GLU A  51      19.097  12.321  -3.184  1.00  0.00           C  
ATOM    412  C   GLU A  51      17.636  11.885  -3.115  1.00  0.00           C  
ATOM    413  CB  GLU A  51      19.762  11.735  -4.432  1.00  0.00           C  
ATOM    414  O   GLU A  51      16.740  12.639  -3.499  1.00  0.00           O  
ATOM    415  CG  GLU A  51      21.138  12.316  -4.725  1.00  0.00           C  
ATOM    416  CD  GLU A  51      21.834  11.646  -5.900  1.00  0.00           C  
ATOM    417  OE1 GLU A  51      22.034  12.308  -6.944  1.00  0.00           O  
ATOM    418  OE2 GLU A  51      22.180  10.450  -5.776  1.00  0.00           O  
ATOM    419  N   LEU A  52      17.433  10.727  -2.672  1.00  0.00           N  
ATOM    420  CA  LEU A  52      16.083  10.189  -2.543  1.00  0.00           C  
ATOM    421  C   LEU A  52      15.250  11.036  -1.587  1.00  0.00           C  
ATOM    422  CB  LEU A  52      16.128   8.740  -2.052  1.00  0.00           C  
ATOM    423  O   LEU A  52      14.087  11.336  -1.868  1.00  0.00           O  
ATOM    424  CG  LEU A  52      16.641   7.701  -3.051  1.00  0.00           C  
ATOM    425  CD1 LEU A  52      16.958   6.391  -2.337  1.00  0.00           C  
ATOM    426  CD2 LEU A  52      15.621   7.478  -4.162  1.00  0.00           C  
ATOM    427  N   LYS A  53      15.893  11.481  -0.526  1.00  0.00           N  
ATOM    428  CA  LYS A  53      15.206  12.259   0.501  1.00  0.00           C  
ATOM    429  C   LYS A  53      14.809  13.636  -0.026  1.00  0.00           C  
ATOM    430  CB  LYS A  53      16.087  12.407   1.742  1.00  0.00           C  
ATOM    431  O   LYS A  53      13.835  14.228   0.443  1.00  0.00           O  
ATOM    432  CG  LYS A  53      16.189  11.143   2.582  1.00  0.00           C  
ATOM    433  CD  LYS A  53      17.043  11.365   3.824  1.00  0.00           C  
ATOM    434  CE  LYS A  53      17.143  10.101   4.668  1.00  0.00           C  
ATOM    435  NZ  LYS A  53      18.020  10.299   5.861  1.00  0.00           N  
ATOM    436  N   LYS A  54      15.513  14.082  -1.035  1.00  0.00           N  
ATOM    437  CA  LYS A  54      15.298  15.432  -1.550  1.00  0.00           C  
ATOM    438  C   LYS A  54      14.330  15.423  -2.729  1.00  0.00           C  
ATOM    439  CB  LYS A  54      16.626  16.065  -1.966  1.00  0.00           C  
ATOM    440  O   LYS A  54      13.951  16.481  -3.236  1.00  0.00           O  
ATOM    441  CG  LYS A  54      17.544  16.403  -0.800  1.00  0.00           C  
ATOM    442  CD  LYS A  54      18.808  17.110  -1.270  1.00  0.00           C  
ATOM    443  CE  LYS A  54      19.729  17.445  -0.105  1.00  0.00           C  
ATOM    444  NZ  LYS A  54      20.991  18.098  -0.566  1.00  0.00           N  
ATOM    445  N   SER A  55      13.856  14.206  -3.038  1.00  0.00           N  
ATOM    446  CA  SER A  55      13.022  14.098  -4.230  1.00  0.00           C  
ATOM    447  C   SER A  55      11.550  14.315  -3.896  1.00  0.00           C  
ATOM    448  CB  SER A  55      13.206  12.732  -4.893  1.00  0.00           C  
ATOM    449  O   SER A  55      10.933  13.489  -3.220  1.00  0.00           O  
ATOM    450  OG  SER A  55      12.261  12.545  -5.932  1.00  0.00           O  
ATOM    451  N   PRO A  56      10.934  15.452  -4.355  1.00  0.00           N  
ATOM    452  CA  PRO A  56       9.495  15.653  -4.167  1.00  0.00           C  
ATOM    453  C   PRO A  56       8.654  14.582  -4.858  1.00  0.00           C  
ATOM    454  CB  PRO A  56       9.247  17.028  -4.792  1.00  0.00           C  
ATOM    455  O   PRO A  56       7.578  14.226  -4.370  1.00  0.00           O  
ATOM    456  CG  PRO A  56      10.590  17.683  -4.820  1.00  0.00           C  
ATOM    457  CD  PRO A  56      11.641  16.613  -4.901  1.00  0.00           C  
ATOM    458  N   LEU A  57       9.127  14.082  -5.908  1.00  0.00           N  
ATOM    459  CA  LEU A  57       8.416  13.061  -6.670  1.00  0.00           C  
ATOM    460  C   LEU A  57       8.303  11.767  -5.871  1.00  0.00           C  
ATOM    461  CB  LEU A  57       9.127  12.793  -7.999  1.00  0.00           C  
ATOM    462  O   LEU A  57       7.300  11.057  -5.969  1.00  0.00           O  
ATOM    463  CG  LEU A  57       9.073  13.917  -9.035  1.00  0.00           C  
ATOM    464  CD1 LEU A  57       9.949  13.574 -10.235  1.00  0.00           C  
ATOM    465  CD2 LEU A  57       7.635  14.174  -9.472  1.00  0.00           C  
ATOM    466  N   LEU A  58       9.374  11.527  -5.147  1.00  0.00           N  
ATOM    467  CA  LEU A  58       9.358  10.337  -4.304  1.00  0.00           C  
ATOM    468  C   LEU A  58       8.229  10.411  -3.281  1.00  0.00           C  
ATOM    469  CB  LEU A  58      10.700  10.168  -3.588  1.00  0.00           C  
ATOM    470  O   LEU A  58       7.510   9.431  -3.072  1.00  0.00           O  
ATOM    471  CG  LEU A  58      10.903   8.856  -2.828  1.00  0.00           C  
ATOM    472  CD1 LEU A  58      11.346   7.753  -3.784  1.00  0.00           C  
ATOM    473  CD2 LEU A  58      11.921   9.040  -1.707  1.00  0.00           C  
ATOM    474  N   LYS A  59       8.076  11.631  -2.752  1.00  0.00           N  
ATOM    475  CA  LYS A  59       7.019  11.822  -1.763  1.00  0.00           C  
ATOM    476  C   LYS A  59       5.641  11.595  -2.380  1.00  0.00           C  
ATOM    477  CB  LYS A  59       7.097  13.223  -1.157  1.00  0.00           C  
ATOM    478  O   LYS A  59       4.799  10.911  -1.796  1.00  0.00           O  
ATOM    479  CG  LYS A  59       8.267  13.422  -0.205  1.00  0.00           C  
ATOM    480  CD  LYS A  59       8.267  14.821   0.397  1.00  0.00           C  
ATOM    481  CE  LYS A  59       9.482  15.048   1.286  1.00  0.00           C  
ATOM    482  NZ  LYS A  59       9.502  16.429   1.855  1.00  0.00           N  
ATOM    483  N   GLU A  60       5.458  12.097  -3.498  1.00  0.00           N  
ATOM    484  CA  GLU A  60       4.180  11.979  -4.194  1.00  0.00           C  
ATOM    485  C   GLU A  60       3.851  10.520  -4.499  1.00  0.00           C  
ATOM    486  CB  GLU A  60       4.194  12.797  -5.488  1.00  0.00           C  
ATOM    487  O   GLU A  60       2.728  10.070  -4.265  1.00  0.00           O  
ATOM    488  CG  GLU A  60       4.215  14.302  -5.264  1.00  0.00           C  
ATOM    489  CD  GLU A  60       4.253  15.101  -6.557  1.00  0.00           C  
ATOM    490  OE1 GLU A  60       4.374  16.346  -6.498  1.00  0.00           O  
ATOM    491  OE2 GLU A  60       4.160  14.477  -7.637  1.00  0.00           O  
ATOM    492  N   HIS A  61       4.848   9.907  -4.975  1.00  0.00           N  
ATOM    493  CA  HIS A  61       4.640   8.500  -5.299  1.00  0.00           C  
ATOM    494  C   HIS A  61       4.362   7.681  -4.043  1.00  0.00           C  
ATOM    495  CB  HIS A  61       5.855   7.935  -6.036  1.00  0.00           C  
ATOM    496  O   HIS A  61       3.507   6.792  -4.053  1.00  0.00           O  
ATOM    497  CG  HIS A  61       5.633   6.566  -6.598  1.00  0.00           C  
ATOM    498  CD2 HIS A  61       6.110   5.359  -6.213  1.00  0.00           C  
ATOM    499  ND1 HIS A  61       4.833   6.334  -7.696  1.00  0.00           N  
ATOM    500  CE1 HIS A  61       4.827   5.038  -7.962  1.00  0.00           C  
ATOM    501  NE2 HIS A  61       5.594   4.425  -7.077  1.00  0.00           N  
ATOM    502  N   GLY A  62       5.114   7.928  -3.038  1.00  0.00           N  
ATOM    503  CA  GLY A  62       4.859   7.273  -1.765  1.00  0.00           C  
ATOM    504  C   GLY A  62       3.437   7.462  -1.271  1.00  0.00           C  
ATOM    505  O   GLY A  62       2.803   6.511  -0.810  1.00  0.00           O  
ATOM    506  N   VAL A  63       2.891   8.601  -1.423  1.00  0.00           N  
ATOM    507  CA  VAL A  63       1.524   8.902  -1.011  1.00  0.00           C  
ATOM    508  C   VAL A  63       0.544   8.035  -1.799  1.00  0.00           C  
ATOM    509  CB  VAL A  63       1.188  10.397  -1.207  1.00  0.00           C  
ATOM    510  O   VAL A  63      -0.392   7.470  -1.229  1.00  0.00           O  
ATOM    511  CG1 VAL A  63      -0.310  10.642  -1.034  1.00  0.00           C  
ATOM    512  CG2 VAL A  63       1.990  11.256  -0.230  1.00  0.00           C  
ATOM    513  N   THR A  64       0.822   7.914  -3.022  1.00  0.00           N  
ATOM    514  CA  THR A  64      -0.054   7.132  -3.887  1.00  0.00           C  
ATOM    515  C   THR A  64      -0.084   5.671  -3.447  1.00  0.00           C  
ATOM    516  CB  THR A  64       0.391   7.219  -5.359  1.00  0.00           C  
ATOM    517  O   THR A  64      -1.155   5.067  -3.356  1.00  0.00           O  
ATOM    518  CG2 THR A  64      -0.497   6.361  -6.254  1.00  0.00           C  
ATOM    519  OG1 THR A  64       0.316   8.581  -5.795  1.00  0.00           O  
ATOM    520  N   VAL A  65       1.052   5.129  -3.172  1.00  0.00           N  
ATOM    521  CA  VAL A  65       1.168   3.739  -2.745  1.00  0.00           C  
ATOM    522  C   VAL A  65       0.403   3.534  -1.439  1.00  0.00           C  
ATOM    523  CB  VAL A  65       2.645   3.320  -2.569  1.00  0.00           C  
ATOM    524  O   VAL A  65      -0.429   2.630  -1.335  1.00  0.00           O  
ATOM    525  CG1 VAL A  65       2.742   1.954  -1.891  1.00  0.00           C  
ATOM    526  CG2 VAL A  65       3.359   3.302  -3.919  1.00  0.00           C  
ATOM    527  N   LEU A  66       0.608   4.440  -0.458  1.00  0.00           N  
ATOM    528  CA  LEU A  66       0.012   4.282   0.865  1.00  0.00           C  
ATOM    529  C   LEU A  66      -1.494   4.516   0.814  1.00  0.00           C  
ATOM    530  CB  LEU A  66       0.657   5.249   1.862  1.00  0.00           C  
ATOM    531  O   LEU A  66      -2.260   3.800   1.463  1.00  0.00           O  
ATOM    532  CG  LEU A  66       2.127   4.995   2.199  1.00  0.00           C  
ATOM    533  CD1 LEU A  66       2.639   6.053   3.170  1.00  0.00           C  
ATOM    534  CD2 LEU A  66       2.309   3.597   2.779  1.00  0.00           C  
ATOM    535  N   ASN A  67      -1.935   5.436   0.040  1.00  0.00           N  
ATOM    536  CA  ASN A  67      -3.366   5.684  -0.099  1.00  0.00           C  
ATOM    537  C   ASN A  67      -4.088   4.480  -0.696  1.00  0.00           C  
ATOM    538  CB  ASN A  67      -3.614   6.929  -0.954  1.00  0.00           C  
ATOM    539  O   ASN A  67      -5.222   4.181  -0.318  1.00  0.00           O  
ATOM    540  CG  ASN A  67      -3.576   8.210  -0.145  1.00  0.00           C  
ATOM    541  ND2 ASN A  67      -3.275   9.321  -0.807  1.00  0.00           N  
ATOM    542  OD1 ASN A  67      -3.815   8.202   1.066  1.00  0.00           O  
ATOM    543  N   ALA A  68      -3.406   3.910  -1.688  1.00  0.00           N  
ATOM    544  CA  ALA A  68      -4.013   2.720  -2.278  1.00  0.00           C  
ATOM    545  C   ALA A  68      -4.228   1.636  -1.226  1.00  0.00           C  
ATOM    546  CB  ALA A  68      -3.146   2.188  -3.416  1.00  0.00           C  
ATOM    547  O   ALA A  68      -5.303   1.035  -1.155  1.00  0.00           O  
ATOM    548  N   LEU A  69      -3.268   1.385  -0.377  1.00  0.00           N  
ATOM    549  CA  LEU A  69      -3.376   0.374   0.668  1.00  0.00           C  
ATOM    550  C   LEU A  69      -4.429   0.767   1.699  1.00  0.00           C  
ATOM    551  CB  LEU A  69      -2.023   0.168   1.356  1.00  0.00           C  
ATOM    552  O   LEU A  69      -5.194  -0.079   2.165  1.00  0.00           O  
ATOM    553  CG  LEU A  69      -0.952  -0.559   0.541  1.00  0.00           C  
ATOM    554  CD1 LEU A  69       0.387  -0.519   1.271  1.00  0.00           C  
ATOM    555  CD2 LEU A  69      -1.374  -1.998   0.265  1.00  0.00           C  
ATOM    556  N   ILE A  70      -4.419   2.004   2.034  1.00  0.00           N  
ATOM    557  CA  ILE A  70      -5.405   2.509   2.983  1.00  0.00           C  
ATOM    558  C   ILE A  70      -6.812   2.292   2.429  1.00  0.00           C  
ATOM    559  CB  ILE A  70      -5.176   4.005   3.294  1.00  0.00           C  
ATOM    560  O   ILE A  70      -7.698   1.813   3.140  1.00  0.00           O  
ATOM    561  CG1 ILE A  70      -3.897   4.189   4.118  1.00  0.00           C  
ATOM    562  CG2 ILE A  70      -6.387   4.596   4.022  1.00  0.00           C  
ATOM    563  CD1 ILE A  70      -3.419   5.632   4.204  1.00  0.00           C  
ATOM    564  N   GLU A  71      -6.980   2.628   1.234  1.00  0.00           N  
ATOM    565  CA  GLU A  71      -8.281   2.452   0.596  1.00  0.00           C  
ATOM    566  C   GLU A  71      -8.694   0.983   0.579  1.00  0.00           C  
ATOM    567  CB  GLU A  71      -8.261   3.009  -0.830  1.00  0.00           C  
ATOM    568  O   GLU A  71      -9.844   0.652   0.874  1.00  0.00           O  
ATOM    569  CG  GLU A  71      -9.620   2.993  -1.515  1.00  0.00           C  
ATOM    570  CD  GLU A  71      -9.608   3.655  -2.884  1.00  0.00           C  
ATOM    571  OE1 GLU A  71     -10.663   3.672  -3.559  1.00  0.00           O  
ATOM    572  OE2 GLU A  71      -8.536   4.160  -3.286  1.00  0.00           O  
ATOM    573  N   ILE A  72      -7.831   0.125   0.251  1.00  0.00           N  
ATOM    574  CA  ILE A  72      -8.101  -1.309   0.233  1.00  0.00           C  
ATOM    575  C   ILE A  72      -8.497  -1.777   1.631  1.00  0.00           C  
ATOM    576  CB  ILE A  72      -6.880  -2.108  -0.275  1.00  0.00           C  
ATOM    577  O   ILE A  72      -9.473  -2.514   1.793  1.00  0.00           O  
ATOM    578  CG1 ILE A  72      -6.692  -1.894  -1.782  1.00  0.00           C  
ATOM    579  CG2 ILE A  72      -7.035  -3.596   0.052  1.00  0.00           C  
ATOM    580  CD1 ILE A  72      -5.356  -2.393  -2.315  1.00  0.00           C  
ATOM    581  N   ALA A  73      -7.782  -1.331   2.599  1.00  0.00           N  
ATOM    582  CA  ALA A  73      -8.096  -1.703   3.976  1.00  0.00           C  
ATOM    583  C   ALA A  73      -9.487  -1.216   4.372  1.00  0.00           C  
ATOM    584  CB  ALA A  73      -7.047  -1.142   4.932  1.00  0.00           C  
ATOM    585  O   ALA A  73     -10.269  -1.964   4.963  1.00  0.00           O  
ATOM    586  N   GLU A  74      -9.785  -0.088   4.020  1.00  0.00           N  
ATOM    587  CA  GLU A  74     -11.076   0.493   4.376  1.00  0.00           C  
ATOM    588  C   GLU A  74     -12.221  -0.238   3.680  1.00  0.00           C  
ATOM    589  CB  GLU A  74     -11.112   1.982   4.023  1.00  0.00           C  
ATOM    590  O   GLU A  74     -13.263  -0.492   4.288  1.00  0.00           O  
ATOM    591  CG  GLU A  74     -10.224   2.845   4.907  1.00  0.00           C  
ATOM    592  CD  GLU A  74     -10.246   4.317   4.526  1.00  0.00           C  
ATOM    593  OE1 GLU A  74      -9.792   5.160   5.332  1.00  0.00           O  
ATOM    594  OE2 GLU A  74     -10.722   4.630   3.411  1.00  0.00           O  
ATOM    595  N   LEU A  75     -12.020  -0.559   2.448  1.00  0.00           N  
ATOM    596  CA  LEU A  75     -13.044  -1.302   1.720  1.00  0.00           C  
ATOM    597  C   LEU A  75     -13.235  -2.691   2.318  1.00  0.00           C  
ATOM    598  CB  LEU A  75     -12.671  -1.417   0.240  1.00  0.00           C  
ATOM    599  O   LEU A  75     -14.368  -3.155   2.471  1.00  0.00           O  
ATOM    600  CG  LEU A  75     -12.850  -0.154  -0.605  1.00  0.00           C  
ATOM    601  CD1 LEU A  75     -12.208  -0.338  -1.976  1.00  0.00           C  
ATOM    602  CD2 LEU A  75     -14.329   0.192  -0.743  1.00  0.00           C  
ATOM    603  N   LYS A  76     -12.129  -3.295   2.599  1.00  0.00           N  
ATOM    604  CA  LYS A  76     -12.190  -4.636   3.173  1.00  0.00           C  
ATOM    605  C   LYS A  76     -12.998  -4.644   4.467  1.00  0.00           C  
ATOM    606  CB  LYS A  76     -10.782  -5.174   3.430  1.00  0.00           C  
ATOM    607  O   LYS A  76     -13.858  -5.506   4.663  1.00  0.00           O  
ATOM    608  CG  LYS A  76     -10.754  -6.576   4.021  1.00  0.00           C  
ATOM    609  CD  LYS A  76      -9.328  -7.094   4.163  1.00  0.00           C  
ATOM    610  CE  LYS A  76      -9.298  -8.491   4.769  1.00  0.00           C  
ATOM    611  NZ  LYS A  76      -7.957  -9.131   4.618  1.00  0.00           N  
ATOM    612  N   TYR A  77     -12.881  -3.661   5.221  1.00  0.00           N  
ATOM    613  CA  TYR A  77     -13.461  -3.718   6.558  1.00  0.00           C  
ATOM    614  C   TYR A  77     -14.792  -2.976   6.608  1.00  0.00           C  
ATOM    615  CB  TYR A  77     -12.495  -3.127   7.589  1.00  0.00           C  
ATOM    616  O   TYR A  77     -15.516  -3.054   7.603  1.00  0.00           O  
ATOM    617  CG  TYR A  77     -11.207  -3.901   7.729  1.00  0.00           C  
ATOM    618  CD1 TYR A  77     -11.218  -5.286   7.884  1.00  0.00           C  
ATOM    619  CD2 TYR A  77      -9.978  -3.251   7.706  1.00  0.00           C  
ATOM    620  CE1 TYR A  77     -10.034  -6.004   8.014  1.00  0.00           C  
ATOM    621  CE2 TYR A  77      -8.788  -3.959   7.836  1.00  0.00           C  
ATOM    622  OH  TYR A  77      -7.650  -6.039   8.118  1.00  0.00           O  
ATOM    623  CZ  TYR A  77      -8.826  -5.333   7.989  1.00  0.00           C  
ATOM    624  N   SER A  78     -15.141  -2.341   5.562  1.00  0.00           N  
ATOM    625  CA  SER A  78     -16.462  -1.732   5.450  1.00  0.00           C  
ATOM    626  C   SER A  78     -17.405  -2.604   4.629  1.00  0.00           C  
ATOM    627  CB  SER A  78     -16.360  -0.342   4.819  1.00  0.00           C  
ATOM    628  O   SER A  78     -18.571  -2.254   4.434  1.00  0.00           O  
ATOM    629  OG  SER A  78     -15.928  -0.432   3.472  1.00  0.00           O  
ATOM    630  N   GLY A  79     -16.928  -3.817   4.218  1.00  0.00           N  
ATOM    631  CA  GLY A  79     -17.723  -4.728   3.409  1.00  0.00           C  
ATOM    632  C   GLY A  79     -17.747  -4.354   1.939  1.00  0.00           C  
ATOM    633  O   GLY A  79     -18.623  -4.799   1.194  1.00  0.00           O  
ATOM    634  N   GLY A  80     -16.887  -3.473   1.533  1.00  0.00           N  
ATOM    635  CA  GLY A  80     -16.788  -3.072   0.138  1.00  0.00           C  
ATOM    636  C   GLY A  80     -16.008  -4.057  -0.712  1.00  0.00           C  
ATOM    637  O   GLY A  80     -15.526  -5.074  -0.208  1.00  0.00           O  
ATOM    638  N   ASP A  81     -16.017  -3.806  -2.069  1.00  0.00           N  
ATOM    639  CA  ASP A  81     -15.340  -4.679  -3.023  1.00  0.00           C  
ATOM    640  C   ASP A  81     -13.852  -4.349  -3.110  1.00  0.00           C  
ATOM    641  CB  ASP A  81     -15.986  -4.567  -4.405  1.00  0.00           C  
ATOM    642  O   ASP A  81     -13.394  -3.784  -4.105  1.00  0.00           O  
ATOM    643  CG  ASP A  81     -15.467  -5.602  -5.388  1.00  0.00           C  
ATOM    644  OD1 ASP A  81     -14.810  -6.575  -4.959  1.00  0.00           O  
ATOM    645  OD2 ASP A  81     -15.714  -5.441  -6.603  1.00  0.00           O  
ATOM    646  N   TYR A  82     -13.098  -4.776  -2.153  1.00  0.00           N  
ATOM    647  CA  TYR A  82     -11.667  -4.491  -2.138  1.00  0.00           C  
ATOM    648  C   TYR A  82     -10.920  -5.398  -3.107  1.00  0.00           C  
ATOM    649  CB  TYR A  82     -11.101  -4.657  -0.725  1.00  0.00           C  
ATOM    650  O   TYR A  82      -9.867  -5.025  -3.630  1.00  0.00           O  
ATOM    651  CG  TYR A  82     -11.053  -6.090  -0.255  1.00  0.00           C  
ATOM    652  CD1 TYR A  82     -12.167  -6.690   0.330  1.00  0.00           C  
ATOM    653  CD2 TYR A  82      -9.895  -6.848  -0.392  1.00  0.00           C  
ATOM    654  CE1 TYR A  82     -12.127  -8.010   0.766  1.00  0.00           C  
ATOM    655  CE2 TYR A  82      -9.844  -8.169   0.041  1.00  0.00           C  
ATOM    656  OH  TYR A  82     -10.918 -10.047   1.048  1.00  0.00           O  
ATOM    657  CZ  TYR A  82     -10.963  -8.740   0.617  1.00  0.00           C  
ATOM    658  N   GLU A  83     -11.459  -6.625  -3.381  1.00  0.00           N  
ATOM    659  CA  GLU A  83     -10.819  -7.586  -4.273  1.00  0.00           C  
ATOM    660  C   GLU A  83     -10.695  -7.029  -5.688  1.00  0.00           C  
ATOM    661  CB  GLU A  83     -11.599  -8.903  -4.294  1.00  0.00           C  
ATOM    662  O   GLU A  83      -9.694  -7.264  -6.369  1.00  0.00           O  
ATOM    663  CG  GLU A  83     -11.521  -9.685  -2.990  1.00  0.00           C  
ATOM    664  CD  GLU A  83     -12.177 -11.054  -3.071  1.00  0.00           C  
ATOM    665  OE1 GLU A  83     -12.863 -11.457  -2.104  1.00  0.00           O  
ATOM    666  OE2 GLU A  83     -12.002 -11.730  -4.109  1.00  0.00           O  
ATOM    667  N   SER A  84     -11.786  -6.324  -6.073  1.00  0.00           N  
ATOM    668  CA  SER A  84     -11.735  -5.710  -7.395  1.00  0.00           C  
ATOM    669  C   SER A  84     -10.625  -4.668  -7.479  1.00  0.00           C  
ATOM    670  CB  SER A  84     -13.078  -5.064  -7.739  1.00  0.00           C  
ATOM    671  O   SER A  84      -9.919  -4.585  -8.486  1.00  0.00           O  
ATOM    672  OG  SER A  84     -14.097  -6.045  -7.841  1.00  0.00           O  
ATOM    673  N   LEU A  85     -10.523  -3.889  -6.484  1.00  0.00           N  
ATOM    674  CA  LEU A  85      -9.452  -2.899  -6.451  1.00  0.00           C  
ATOM    675  C   LEU A  85      -8.086  -3.577  -6.436  1.00  0.00           C  
ATOM    676  CB  LEU A  85      -9.598  -1.992  -5.226  1.00  0.00           C  
ATOM    677  O   LEU A  85      -7.181  -3.175  -7.171  1.00  0.00           O  
ATOM    678  CG  LEU A  85      -8.566  -0.872  -5.085  1.00  0.00           C  
ATOM    679  CD1 LEU A  85      -8.567   0.009  -6.330  1.00  0.00           C  
ATOM    680  CD2 LEU A  85      -8.844  -0.042  -3.837  1.00  0.00           C  
ATOM    681  N   VAL A  86      -7.916  -4.637  -5.663  1.00  0.00           N  
ATOM    682  CA  VAL A  86      -6.656  -5.372  -5.625  1.00  0.00           C  
ATOM    683  C   VAL A  86      -6.351  -5.947  -7.006  1.00  0.00           C  
ATOM    684  CB  VAL A  86      -6.690  -6.503  -4.573  1.00  0.00           C  
ATOM    685  O   VAL A  86      -5.213  -5.879  -7.476  1.00  0.00           O  
ATOM    686  CG1 VAL A  86      -5.446  -7.382  -4.684  1.00  0.00           C  
ATOM    687  CG2 VAL A  86      -6.812  -5.919  -3.166  1.00  0.00           C  
ATOM    688  N   LYS A  87      -7.325  -6.464  -7.667  1.00  0.00           N  
ATOM    689  CA  LYS A  87      -7.164  -7.035  -9.001  1.00  0.00           C  
ATOM    690  C   LYS A  87      -6.675  -5.985  -9.994  1.00  0.00           C  
ATOM    691  CB  LYS A  87      -8.481  -7.642  -9.487  1.00  0.00           C  
ATOM    692  O   LYS A  87      -5.735  -6.231 -10.753  1.00  0.00           O  
ATOM    693  CG  LYS A  87      -8.373  -8.367 -10.821  1.00  0.00           C  
ATOM    694  CD  LYS A  87      -9.700  -8.999 -11.222  1.00  0.00           C  
ATOM    695  CE  LYS A  87      -9.603  -9.696 -12.573  1.00  0.00           C  
ATOM    696  NZ  LYS A  87     -10.905 -10.304 -12.978  1.00  0.00           N  
ATOM    697  N   GLU A  88      -7.306  -4.844  -9.922  1.00  0.00           N  
ATOM    698  CA  GLU A  88      -6.931  -3.764 -10.830  1.00  0.00           C  
ATOM    699  C   GLU A  88      -5.489  -3.322 -10.595  1.00  0.00           C  
ATOM    700  CB  GLU A  88      -7.879  -2.572 -10.671  1.00  0.00           C  
ATOM    701  O   GLU A  88      -4.725  -3.147 -11.547  1.00  0.00           O  
ATOM    702  CG  GLU A  88      -7.590  -1.424 -11.627  1.00  0.00           C  
ATOM    703  CD  GLU A  88      -8.480  -0.214 -11.397  1.00  0.00           C  
ATOM    704  OE1 GLU A  88      -8.107   0.903 -11.822  1.00  0.00           O  
ATOM    705  OE2 GLU A  88      -9.559  -0.383 -10.786  1.00  0.00           O  
ATOM    706  N   LEU A  89      -5.181  -3.215  -9.367  1.00  0.00           N  
ATOM    707  CA  LEU A  89      -3.823  -2.803  -9.028  1.00  0.00           C  
ATOM    708  C   LEU A  89      -2.812  -3.865  -9.444  1.00  0.00           C  
ATOM    709  CB  LEU A  89      -3.706  -2.531  -7.526  1.00  0.00           C  
ATOM    710  O   LEU A  89      -1.746  -3.541  -9.972  1.00  0.00           O  
ATOM    711  CG  LEU A  89      -4.356  -1.243  -7.017  1.00  0.00           C  
ATOM    712  CD1 LEU A  89      -4.311  -1.192  -5.493  1.00  0.00           C  
ATOM    713  CD2 LEU A  89      -3.669  -0.022  -7.619  1.00  0.00           C  
ATOM    714  N   ALA A  90      -3.186  -5.083  -9.233  1.00  0.00           N  
ATOM    715  CA  ALA A  90      -2.292  -6.179  -9.596  1.00  0.00           C  
ATOM    716  C   ALA A  90      -2.027  -6.196 -11.099  1.00  0.00           C  
ATOM    717  CB  ALA A  90      -2.878  -7.516  -9.148  1.00  0.00           C  
ATOM    718  O   ALA A  90      -0.885  -6.364 -11.533  1.00  0.00           O  
ATOM    719  N   LYS A  91      -3.061  -5.990 -11.884  1.00  0.00           N  
ATOM    720  CA  LYS A  91      -2.927  -5.965 -13.338  1.00  0.00           C  
ATOM    721  C   LYS A  91      -2.035  -4.811 -13.787  1.00  0.00           C  
ATOM    722  CB  LYS A  91      -4.300  -5.855 -14.002  1.00  0.00           C  
ATOM    723  O   LYS A  91      -1.174  -4.986 -14.651  1.00  0.00           O  
ATOM    724  CG  LYS A  91      -5.117  -7.138 -13.951  1.00  0.00           C  
ATOM    725  CD  LYS A  91      -6.427  -6.997 -14.715  1.00  0.00           C  
ATOM    726  CE  LYS A  91      -7.247  -8.279 -14.661  1.00  0.00           C  
ATOM    727  NZ  LYS A  91      -8.550  -8.134 -15.376  1.00  0.00           N  
ATOM    728  N   SER A  92      -2.262  -3.673 -13.127  1.00  0.00           N  
ATOM    729  CA  SER A  92      -1.457  -2.504 -13.467  1.00  0.00           C  
ATOM    730  C   SER A  92       0.011  -2.724 -13.118  1.00  0.00           C  
ATOM    731  CB  SER A  92      -1.981  -1.264 -12.743  1.00  0.00           C  
ATOM    732  O   SER A  92       0.897  -2.422 -13.921  1.00  0.00           O  
ATOM    733  OG  SER A  92      -1.191  -0.129 -13.053  1.00  0.00           O  
ATOM    734  N   HIS A  93       0.283  -3.268 -11.998  1.00  0.00           N  
ATOM    735  CA  HIS A  93       1.649  -3.521 -11.555  1.00  0.00           C  
ATOM    736  C   HIS A  93       2.340  -4.541 -12.453  1.00  0.00           C  
ATOM    737  CB  HIS A  93       1.661  -4.006 -10.104  1.00  0.00           C  
ATOM    738  O   HIS A  93       3.515  -4.382 -12.792  1.00  0.00           O  
ATOM    739  CG  HIS A  93       1.184  -2.981  -9.125  1.00  0.00           C  
ATOM    740  CD2 HIS A  93       1.268  -1.630  -9.140  1.00  0.00           C  
ATOM    741  ND1 HIS A  93       0.533  -3.314  -7.957  1.00  0.00           N  
ATOM    742  CE1 HIS A  93       0.235  -2.209  -7.295  1.00  0.00           C  
ATOM    743  NE2 HIS A  93       0.670  -1.173  -7.992  1.00  0.00           N  
ATOM    744  N   LYS A  94       1.595  -5.616 -12.830  1.00  0.00           N  
ATOM    745  CA  LYS A  94       2.157  -6.707 -13.622  1.00  0.00           C  
ATOM    746  C   LYS A  94       2.336  -6.294 -15.079  1.00  0.00           C  
ATOM    747  CB  LYS A  94       1.266  -7.947 -13.534  1.00  0.00           C  
ATOM    748  O   LYS A  94       3.405  -6.492 -15.660  1.00  0.00           O  
ATOM    749  CG  LYS A  94       1.787  -9.140 -14.322  1.00  0.00           C  
ATOM    750  CD  LYS A  94       0.839 -10.329 -14.227  1.00  0.00           C  
ATOM    751  CE  LYS A  94       1.303 -11.486 -15.102  1.00  0.00           C  
ATOM    752  NZ  LYS A  94       0.338 -12.626 -15.071  1.00  0.00           N  
ATOM    753  N   GLU A  95       1.310  -5.651 -15.592  1.00  0.00           N  
ATOM    754  CA  GLU A  95       1.278  -5.451 -17.038  1.00  0.00           C  
ATOM    755  C   GLU A  95       1.887  -4.106 -17.423  1.00  0.00           C  
ATOM    756  CB  GLU A  95      -0.157  -5.548 -17.563  1.00  0.00           C  
ATOM    757  O   GLU A  95       2.776  -4.042 -18.275  1.00  0.00           O  
ATOM    758  CG  GLU A  95      -0.785  -6.923 -17.387  1.00  0.00           C  
ATOM    759  CD  GLU A  95      -2.171  -7.033 -18.001  1.00  0.00           C  
ATOM    760  OE1 GLU A  95      -2.658  -8.169 -18.201  1.00  0.00           O  
ATOM    761  OE2 GLU A  95      -2.774  -5.974 -18.287  1.00  0.00           O  
ATOM    762  N   LYS A  96       1.538  -3.142 -16.657  1.00  0.00           N  
ATOM    763  CA  LYS A  96       1.961  -1.801 -17.050  1.00  0.00           C  
ATOM    764  C   LYS A  96       3.320  -1.455 -16.448  1.00  0.00           C  
ATOM    765  CB  LYS A  96       0.920  -0.764 -16.624  1.00  0.00           C  
ATOM    766  O   LYS A  96       4.210  -0.971 -17.150  1.00  0.00           O  
ATOM    767  CG  LYS A  96       1.214   0.646 -17.116  1.00  0.00           C  
ATOM    768  CD  LYS A  96       0.066   1.597 -16.806  1.00  0.00           C  
ATOM    769  CE  LYS A  96       0.371   3.014 -17.271  1.00  0.00           C  
ATOM    770  NZ  LYS A  96      -0.740   3.957 -16.943  1.00  0.00           N  
ATOM    771  N   HIS A  97       3.517  -1.810 -15.302  1.00  0.00           N  
ATOM    772  CA  HIS A  97       4.706  -1.327 -14.609  1.00  0.00           C  
ATOM    773  C   HIS A  97       5.718  -2.450 -14.402  1.00  0.00           C  
ATOM    774  CB  HIS A  97       4.327  -0.708 -13.262  1.00  0.00           C  
ATOM    775  O   HIS A  97       6.845  -2.203 -13.968  1.00  0.00           O  
ATOM    776  CG  HIS A  97       3.375   0.440 -13.376  1.00  0.00           C  
ATOM    777  CD2 HIS A  97       2.071   0.552 -13.032  1.00  0.00           C  
ATOM    778  ND1 HIS A  97       3.741   1.659 -13.905  1.00  0.00           N  
ATOM    779  CE1 HIS A  97       2.699   2.474 -13.879  1.00  0.00           C  
ATOM    780  NE2 HIS A  97       1.673   1.826 -13.354  1.00  0.00           N  
ATOM    781  N   LYS A  98       5.369  -3.662 -14.749  1.00  0.00           N  
ATOM    782  CA  LYS A  98       6.225  -4.843 -14.689  1.00  0.00           C  
ATOM    783  C   LYS A  98       6.923  -4.948 -13.336  1.00  0.00           C  
ATOM    784  CB  LYS A  98       7.262  -4.813 -15.813  1.00  0.00           C  
ATOM    785  O   LYS A  98       8.129  -5.195 -13.271  1.00  0.00           O  
ATOM    786  CG  LYS A  98       6.661  -4.706 -17.207  1.00  0.00           C  
ATOM    787  CD  LYS A  98       5.859  -5.951 -17.566  1.00  0.00           C  
ATOM    788  CE  LYS A  98       5.386  -5.914 -19.013  1.00  0.00           C  
ATOM    789  NZ  LYS A  98       4.405  -7.002 -19.303  1.00  0.00           N  
ATOM    790  N   ILE A  99       6.248  -4.666 -12.255  1.00  0.00           N  
ATOM    791  CA  ILE A  99       6.778  -4.772 -10.900  1.00  0.00           C  
ATOM    792  C   ILE A  99       6.636  -6.207 -10.401  1.00  0.00           C  
ATOM    793  CB  ILE A  99       6.066  -3.795  -9.937  1.00  0.00           C  
ATOM    794  O   ILE A  99       5.525  -6.738 -10.327  1.00  0.00           O  
ATOM    795  CG1 ILE A  99       6.221  -2.352 -10.429  1.00  0.00           C  
ATOM    796  CG2 ILE A  99       6.609  -3.950  -8.513  1.00  0.00           C  
ATOM    797  CD1 ILE A  99       5.423  -1.335  -9.625  1.00  0.00           C  
ATOM    798  N   PRO A 100       7.696  -6.807 -10.079  1.00  0.00           N  
ATOM    799  CA  PRO A 100       7.630  -8.166  -9.537  1.00  0.00           C  
ATOM    800  C   PRO A 100       6.981  -8.220  -8.156  1.00  0.00           C  
ATOM    801  CB  PRO A 100       9.099  -8.590  -9.467  1.00  0.00           C  
ATOM    802  O   PRO A 100       7.036  -7.242  -7.405  1.00  0.00           O  
ATOM    803  CG  PRO A 100       9.822  -7.606 -10.329  1.00  0.00           C  
ATOM    804  CD  PRO A 100       9.013  -6.342 -10.391  1.00  0.00           C  
ATOM    805  N   ILE A 101       6.405  -9.365  -7.821  1.00  0.00           N  
ATOM    806  CA  ILE A 101       5.713  -9.530  -6.548  1.00  0.00           C  
ATOM    807  C   ILE A 101       6.698  -9.343  -5.396  1.00  0.00           C  
ATOM    808  CB  ILE A 101       5.031 -10.914  -6.451  1.00  0.00           C  
ATOM    809  O   ILE A 101       6.335  -8.819  -4.341  1.00  0.00           O  
ATOM    810  CG1 ILE A 101       4.055 -10.946  -5.269  1.00  0.00           C  
ATOM    811  CG2 ILE A 101       6.078 -12.024  -6.327  1.00  0.00           C  
ATOM    812  CD1 ILE A 101       2.910  -9.949  -5.384  1.00  0.00           C  
ATOM    813  N   GLU A 102       7.945  -9.748  -5.586  1.00  0.00           N  
ATOM    814  CA  GLU A 102       8.955  -9.617  -4.540  1.00  0.00           C  
ATOM    815  C   GLU A 102       9.175  -8.155  -4.164  1.00  0.00           C  
ATOM    816  CB  GLU A 102      10.276 -10.250  -4.987  1.00  0.00           C  
ATOM    817  O   GLU A 102       9.462  -7.843  -3.006  1.00  0.00           O  
ATOM    818  CG  GLU A 102      10.212 -11.762  -5.145  1.00  0.00           C  
ATOM    819  CD  GLU A 102       9.834 -12.484  -3.861  1.00  0.00           C  
ATOM    820  OE1 GLU A 102       9.310 -13.618  -3.935  1.00  0.00           O  
ATOM    821  OE2 GLU A 102      10.064 -11.910  -2.773  1.00  0.00           O  
ATOM    822  N   ASP A 103       9.056  -7.284  -5.159  1.00  0.00           N  
ATOM    823  CA  ASP A 103       9.196  -5.856  -4.887  1.00  0.00           C  
ATOM    824  C   ASP A 103       8.020  -5.337  -4.064  1.00  0.00           C  
ATOM    825  CB  ASP A 103       9.311  -5.070  -6.195  1.00  0.00           C  
ATOM    826  O   ASP A 103       8.197  -4.494  -3.182  1.00  0.00           O  
ATOM    827  CG  ASP A 103      10.609  -5.338  -6.936  1.00  0.00           C  
ATOM    828  OD1 ASP A 103      11.612  -5.715  -6.292  1.00  0.00           O  
ATOM    829  OD2 ASP A 103      10.630  -5.167  -8.174  1.00  0.00           O  
ATOM    830  N   LEU A 104       6.827  -5.842  -4.323  1.00  0.00           N  
ATOM    831  CA  LEU A 104       5.662  -5.473  -3.526  1.00  0.00           C  
ATOM    832  C   LEU A 104       5.817  -5.947  -2.085  1.00  0.00           C  
ATOM    833  CB  LEU A 104       4.387  -6.062  -4.135  1.00  0.00           C  
ATOM    834  O   LEU A 104       5.463  -5.227  -1.148  1.00  0.00           O  
ATOM    835  CG  LEU A 104       4.034  -5.599  -5.549  1.00  0.00           C  
ATOM    836  CD1 LEU A 104       2.712  -6.216  -5.994  1.00  0.00           C  
ATOM    837  CD2 LEU A 104       3.966  -4.076  -5.611  1.00  0.00           C  
ATOM    838  N   LYS A 105       6.398  -7.114  -1.895  1.00  0.00           N  
ATOM    839  CA  LYS A 105       6.674  -7.654  -0.567  1.00  0.00           C  
ATOM    840  C   LYS A 105       7.655  -6.767   0.195  1.00  0.00           C  
ATOM    841  CB  LYS A 105       7.227  -9.077  -0.671  1.00  0.00           C  
ATOM    842  O   LYS A 105       7.480  -6.523   1.390  1.00  0.00           O  
ATOM    843  CG  LYS A 105       6.195 -10.112  -1.094  1.00  0.00           C  
ATOM    844  CD  LYS A 105       6.802 -11.507  -1.172  1.00  0.00           C  
ATOM    845  CE  LYS A 105       5.783 -12.535  -1.646  1.00  0.00           C  
ATOM    846  NZ  LYS A 105       6.378 -13.902  -1.739  1.00  0.00           N  
ATOM    847  N   ALA A 106       8.626  -6.306  -0.556  1.00  0.00           N  
ATOM    848  CA  ALA A 106       9.620  -5.428   0.057  1.00  0.00           C  
ATOM    849  C   ALA A 106       8.983  -4.125   0.530  1.00  0.00           C  
ATOM    850  CB  ALA A 106      10.752  -5.138  -0.926  1.00  0.00           C  
ATOM    851  O   ALA A 106       9.306  -3.626   1.611  1.00  0.00           O  
ATOM    852  N   ILE A 107       8.084  -3.642  -0.244  1.00  0.00           N  
ATOM    853  CA  ILE A 107       7.388  -2.412   0.119  1.00  0.00           C  
ATOM    854  C   ILE A 107       6.523  -2.654   1.354  1.00  0.00           C  
ATOM    855  CB  ILE A 107       6.522  -1.888  -1.048  1.00  0.00           C  
ATOM    856  O   ILE A 107       6.521  -1.846   2.286  1.00  0.00           O  
ATOM    857  CG1 ILE A 107       7.412  -1.387  -2.191  1.00  0.00           C  
ATOM    858  CG2 ILE A 107       5.577  -0.783  -0.564  1.00  0.00           C  
ATOM    859  CD1 ILE A 107       6.659  -1.103  -3.483  1.00  0.00           C  
ATOM    860  N   ALA A 108       5.831  -3.736   1.387  1.00  0.00           N  
ATOM    861  CA  ALA A 108       5.001  -4.082   2.539  1.00  0.00           C  
ATOM    862  C   ALA A 108       5.839  -4.170   3.811  1.00  0.00           C  
ATOM    863  CB  ALA A 108       4.273  -5.402   2.293  1.00  0.00           C  
ATOM    864  O   ALA A 108       5.444  -3.652   4.859  1.00  0.00           O  
ATOM    865  N   GLU A 109       6.972  -4.804   3.723  1.00  0.00           N  
ATOM    866  CA  GLU A 109       7.874  -4.936   4.863  1.00  0.00           C  
ATOM    867  C   GLU A 109       8.383  -3.573   5.326  1.00  0.00           C  
ATOM    868  CB  GLU A 109       9.054  -5.846   4.513  1.00  0.00           C  
ATOM    869  O   GLU A 109       8.495  -3.322   6.527  1.00  0.00           O  
ATOM    870  CG  GLU A 109       8.681  -7.316   4.390  1.00  0.00           C  
ATOM    871  CD  GLU A 109       9.868  -8.212   4.071  1.00  0.00           C  
ATOM    872  OE1 GLU A 109       9.689  -9.448   3.982  1.00  0.00           O  
ATOM    873  OE2 GLU A 109      10.986  -7.673   3.910  1.00  0.00           O  
ATOM    874  N   ALA A 110       8.677  -2.771   4.397  1.00  0.00           N  
ATOM    875  CA  ALA A 110       9.165  -1.431   4.711  1.00  0.00           C  
ATOM    876  C   ALA A 110       8.114  -0.631   5.477  1.00  0.00           C  
ATOM    877  CB  ALA A 110       9.562  -0.695   3.433  1.00  0.00           C  
ATOM    878  O   ALA A 110       8.448   0.132   6.386  1.00  0.00           O  
ATOM    879  N   ILE A 111       6.864  -0.794   5.110  1.00  0.00           N  
ATOM    880  CA  ILE A 111       5.784  -0.117   5.817  1.00  0.00           C  
ATOM    881  C   ILE A 111       5.816  -0.498   7.295  1.00  0.00           C  
ATOM    882  CB  ILE A 111       4.406  -0.457   5.205  1.00  0.00           C  
ATOM    883  O   ILE A 111       5.758   0.371   8.169  1.00  0.00           O  
ATOM    884  CG1 ILE A 111       4.279   0.153   3.805  1.00  0.00           C  
ATOM    885  CG2 ILE A 111       3.276   0.026   6.118  1.00  0.00           C  
ATOM    886  CD1 ILE A 111       3.071  -0.344   3.021  1.00  0.00           C  
ATOM    887  N   LEU A 112       5.998  -1.740   7.650  1.00  0.00           N  
ATOM    888  CA  LEU A 112       6.057  -2.213   9.029  1.00  0.00           C  
ATOM    889  C   LEU A 112       7.255  -1.613   9.758  1.00  0.00           C  
ATOM    890  CB  LEU A 112       6.133  -3.741   9.069  1.00  0.00           C  
ATOM    891  O   LEU A 112       7.122  -1.127  10.884  1.00  0.00           O  
ATOM    892  CG  LEU A 112       4.880  -4.494   8.618  1.00  0.00           C  
ATOM    893  CD1 LEU A 112       5.175  -5.984   8.488  1.00  0.00           C  
ATOM    894  CD2 LEU A 112       3.732  -4.255   9.593  1.00  0.00           C  
ATOM    895  N   LYS A 113       8.384  -1.606   9.127  1.00  0.00           N  
ATOM    896  CA  LYS A 113       9.606  -1.105   9.749  1.00  0.00           C  
ATOM    897  C   LYS A 113       9.506   0.392  10.031  1.00  0.00           C  
ATOM    898  CB  LYS A 113      10.818  -1.391   8.860  1.00  0.00           C  
ATOM    899  O   LYS A 113       9.893   0.854  11.106  1.00  0.00           O  
ATOM    900  CG  LYS A 113      11.211  -2.860   8.804  1.00  0.00           C  
ATOM    901  CD  LYS A 113      12.437  -3.077   7.926  1.00  0.00           C  
ATOM    902  CE  LYS A 113      12.810  -4.550   7.839  1.00  0.00           C  
ATOM    903  NZ  LYS A 113      13.973  -4.775   6.930  1.00  0.00           N  
ATOM    904  N   VAL A 114       8.928   1.058   9.031  1.00  0.00           N  
ATOM    905  CA  VAL A 114       8.827   2.506   9.182  1.00  0.00           C  
ATOM    906  C   VAL A 114       7.870   2.841  10.324  1.00  0.00           C  
ATOM    907  CB  VAL A 114       8.354   3.182   7.875  1.00  0.00           C  
ATOM    908  O   VAL A 114       8.176   3.683  11.171  1.00  0.00           O  
ATOM    909  CG1 VAL A 114       7.956   4.634   8.131  1.00  0.00           C  
ATOM    910  CG2 VAL A 114       9.445   3.103   6.809  1.00  0.00           C  
ATOM    911  N   LEU A 115       6.791   2.231  10.448  1.00  0.00           N  
ATOM    912  CA  LEU A 115       5.816   2.505  11.498  1.00  0.00           C  
ATOM    913  C   LEU A 115       6.370   2.127  12.868  1.00  0.00           C  
ATOM    914  CB  LEU A 115       4.515   1.743  11.233  1.00  0.00           C  
ATOM    915  O   LEU A 115       6.144   2.836  13.851  1.00  0.00           O  
ATOM    916  CG  LEU A 115       3.647   2.261  10.086  1.00  0.00           C  
ATOM    917  CD1 LEU A 115       2.425   1.368   9.900  1.00  0.00           C  
ATOM    918  CD2 LEU A 115       3.227   3.704  10.342  1.00  0.00           C  
ATOM    919  N   LYS A 116       7.088   1.046  12.946  1.00  0.00           N  
ATOM    920  CA  LYS A 116       7.717   0.625  14.195  1.00  0.00           C  
ATOM    921  C   LYS A 116       8.725   1.663  14.680  1.00  0.00           C  
ATOM    922  CB  LYS A 116       8.404  -0.731  14.020  1.00  0.00           C  
ATOM    923  O   LYS A 116       8.800   1.951  15.876  1.00  0.00           O  
ATOM    924  CG  LYS A 116       8.935  -1.327  15.315  1.00  0.00           C  
ATOM    925  CD  LYS A 116       9.497  -2.726  15.097  1.00  0.00           C  
ATOM    926  CE  LYS A 116      10.021  -3.327  16.394  1.00  0.00           C  
ATOM    927  NZ  LYS A 116      10.569  -4.701  16.186  1.00  0.00           N  
ATOM    928  N   LYS A 117       9.423   2.179  13.783  1.00  0.00           N  
ATOM    929  CA  LYS A 117      10.432   3.185  14.104  1.00  0.00           C  
ATOM    930  C   LYS A 117       9.783   4.504  14.512  1.00  0.00           C  
ATOM    931  CB  LYS A 117      11.367   3.407  12.914  1.00  0.00           C  
ATOM    932  O   LYS A 117      10.160   5.100  15.524  1.00  0.00           O  
ATOM    933  CG  LYS A 117      12.443   4.454  13.159  1.00  0.00           C  
ATOM    934  CD  LYS A 117      13.291   4.686  11.914  1.00  0.00           C  
ATOM    935  CE  LYS A 117      14.274   5.832  12.113  1.00  0.00           C  
ATOM    936  NZ  LYS A 117      15.076   6.093  10.880  1.00  0.00           N  
ATOM    937  N   ARG A 118       8.735   4.913  13.820  1.00  0.00           N  
ATOM    938  CA  ARG A 118       8.134   6.229  14.012  1.00  0.00           C  
ATOM    939  C   ARG A 118       7.154   6.218  15.181  1.00  0.00           C  
ATOM    940  CB  ARG A 118       7.423   6.687  12.737  1.00  0.00           C  
ATOM    941  O   ARG A 118       6.966   7.236  15.849  1.00  0.00           O  
ATOM    942  CG  ARG A 118       8.366   7.151  11.638  1.00  0.00           C  
ATOM    943  CD  ARG A 118       7.637   7.956  10.571  1.00  0.00           C  
ATOM    944  NE  ARG A 118       8.493   8.989   9.997  1.00  0.00           N  
ATOM    945  NH1 ARG A 118       6.875  10.638  10.026  1.00  0.00           N  
ATOM    946  NH2 ARG A 118       8.972  11.099   9.226  1.00  0.00           N  
ATOM    947  CZ  ARG A 118       8.111  10.240   9.751  1.00  0.00           C  
ATOM    948  N   TYR A 119       6.630   5.096  15.355  1.00  0.00           N  
ATOM    949  CA  TYR A 119       5.590   5.011  16.375  1.00  0.00           C  
ATOM    950  C   TYR A 119       5.759   3.757  17.224  1.00  0.00           C  
ATOM    951  CB  TYR A 119       4.201   5.022  15.729  1.00  0.00           C  
ATOM    952  O   TYR A 119       4.864   2.909  17.273  1.00  0.00           O  
ATOM    953  CG  TYR A 119       3.961   6.208  14.826  1.00  0.00           C  
ATOM    954  CD1 TYR A 119       3.646   7.457  15.355  1.00  0.00           C  
ATOM    955  CD2 TYR A 119       4.046   6.081  13.444  1.00  0.00           C  
ATOM    956  CE1 TYR A 119       3.421   8.553  14.527  1.00  0.00           C  
ATOM    957  CE2 TYR A 119       3.823   7.169  12.607  1.00  0.00           C  
ATOM    958  OH  TYR A 119       3.291   9.480  12.333  1.00  0.00           O  
ATOM    959  CZ  TYR A 119       3.513   8.399  13.157  1.00  0.00           C  
ATOM    960  N   PRO A 120       6.771   3.582  17.955  1.00  0.00           N  
ATOM    961  CA  PRO A 120       7.037   2.350  18.700  1.00  0.00           C  
ATOM    962  C   PRO A 120       6.019   2.101  19.811  1.00  0.00           C  
ATOM    963  CB  PRO A 120       8.434   2.582  19.281  1.00  0.00           C  
ATOM    964  O   PRO A 120       5.682   0.950  20.098  1.00  0.00           O  
ATOM    965  CG  PRO A 120       8.612   4.066  19.264  1.00  0.00           C  
ATOM    966  CD  PRO A 120       7.863   4.623  18.088  1.00  0.00           C  
ATOM    967  N   GLU A 121       5.470   3.207  20.358  1.00  0.00           N  
ATOM    968  CA  GLU A 121       4.548   3.061  21.480  1.00  0.00           C  
ATOM    969  C   GLU A 121       3.127   2.787  20.995  1.00  0.00           C  
ATOM    970  CB  GLU A 121       4.570   4.313  22.361  1.00  0.00           C  
ATOM    971  O   GLU A 121       2.424   1.947  21.561  1.00  0.00           O  
ATOM    972  CG  GLU A 121       5.908   4.563  23.041  1.00  0.00           C  
ATOM    973  CD  GLU A 121       5.878   5.732  24.013  1.00  0.00           C  
ATOM    974  OE1 GLU A 121       6.437   5.610  25.126  1.00  0.00           O  
ATOM    975  OE2 GLU A 121       5.290   6.778  23.658  1.00  0.00           O  
ATOM    976  N   GLU A 122       2.757   3.530  19.887  1.00  0.00           N  
ATOM    977  CA  GLU A 122       1.405   3.418  19.347  1.00  0.00           C  
ATOM    978  C   GLU A 122       1.266   2.183  18.460  1.00  0.00           C  
ATOM    979  CB  GLU A 122       1.036   4.676  18.558  1.00  0.00           C  
ATOM    980  O   GLU A 122       0.170   1.637  18.315  1.00  0.00           O  
ATOM    981  CG  GLU A 122       0.836   5.910  19.426  1.00  0.00           C  
ATOM    982  CD  GLU A 122       2.010   6.875  19.377  1.00  0.00           C  
ATOM    983  OE1 GLU A 122       1.871   7.971  18.789  1.00  0.00           O  
ATOM    984  OE2 GLU A 122       3.078   6.531  19.930  1.00  0.00           O  
ATOM    985  N   PHE A 123       2.361   1.815  17.861  1.00  0.00           N  
ATOM    986  CA  PHE A 123       2.415   0.666  16.964  1.00  0.00           C  
ATOM    987  C   PHE A 123       2.918  -0.571  17.699  1.00  0.00           C  
ATOM    988  CB  PHE A 123       3.314   0.963  15.760  1.00  0.00           C  
ATOM    989  O   PHE A 123       4.040  -1.024  17.467  1.00  0.00           O  
ATOM    990  CG  PHE A 123       3.178  -0.032  14.640  1.00  0.00           C  
ATOM    991  CD1 PHE A 123       4.295  -0.680  14.128  1.00  0.00           C  
ATOM    992  CD2 PHE A 123       1.931  -0.321  14.100  1.00  0.00           C  
ATOM    993  CE1 PHE A 123       4.172  -1.602  13.091  1.00  0.00           C  
ATOM    994  CE2 PHE A 123       1.801  -1.241  13.064  1.00  0.00           C  
ATOM    995  CZ  PHE A 123       2.922  -1.880  12.560  1.00  0.00           C  
ATOM    996  N   GLY A 124       2.109  -1.023  18.730  1.00  0.00           N  
ATOM    997  CA  GLY A 124       2.416  -2.157  19.587  1.00  0.00           C  
ATOM    998  C   GLY A 124       2.432  -3.479  18.843  1.00  0.00           C  
ATOM    999  O   GLY A 124       2.174  -3.523  17.638  1.00  0.00           O  
ATOM   1000  N   GLU A 125       2.741  -4.612  19.509  1.00  0.00           N  
ATOM   1001  CA  GLU A 125       2.917  -5.938  18.923  1.00  0.00           C  
ATOM   1002  C   GLU A 125       1.633  -6.420  18.253  1.00  0.00           C  
ATOM   1003  CB  GLU A 125       3.365  -6.942  19.988  1.00  0.00           C  
ATOM   1004  O   GLU A 125       1.675  -7.009  17.171  1.00  0.00           O  
ATOM   1005  CG  GLU A 125       4.789  -6.725  20.477  1.00  0.00           C  
ATOM   1006  CD  GLU A 125       5.278  -7.825  21.407  1.00  0.00           C  
ATOM   1007  OE1 GLU A 125       6.497  -8.111  21.420  1.00  0.00           O  
ATOM   1008  OE2 GLU A 125       4.435  -8.406  22.126  1.00  0.00           O  
ATOM   1009  N   LYS A 126       0.524  -6.100  18.884  1.00  0.00           N  
ATOM   1010  CA  LYS A 126      -0.742  -6.565  18.323  1.00  0.00           C  
ATOM   1011  C   LYS A 126      -1.077  -5.824  17.032  1.00  0.00           C  
ATOM   1012  CB  LYS A 126      -1.874  -6.391  19.337  1.00  0.00           C  
ATOM   1013  O   LYS A 126      -1.547  -6.429  16.067  1.00  0.00           O  
ATOM   1014  CG  LYS A 126      -1.808  -7.357  20.511  1.00  0.00           C  
ATOM   1015  CD  LYS A 126      -3.006  -7.194  21.437  1.00  0.00           C  
ATOM   1016  CE  LYS A 126      -2.925  -8.138  22.629  1.00  0.00           C  
ATOM   1017  NZ  LYS A 126      -4.081  -7.959  23.557  1.00  0.00           N  
ATOM   1018  N   THR A 127      -0.855  -4.493  17.051  1.00  0.00           N  
ATOM   1019  CA  THR A 127      -1.119  -3.684  15.866  1.00  0.00           C  
ATOM   1020  C   THR A 127      -0.187  -4.079  14.723  1.00  0.00           C  
ATOM   1021  CB  THR A 127      -0.958  -2.182  16.167  1.00  0.00           C  
ATOM   1022  O   THR A 127      -0.622  -4.205  13.577  1.00  0.00           O  
ATOM   1023  CG2 THR A 127      -1.294  -1.336  14.944  1.00  0.00           C  
ATOM   1024  OG1 THR A 127      -1.834  -1.820  17.241  1.00  0.00           O  
ATOM   1025  N   GLN A 128       1.023  -4.389  15.083  1.00  0.00           N  
ATOM   1026  CA  GLN A 128       2.009  -4.832  14.102  1.00  0.00           C  
ATOM   1027  C   GLN A 128       1.590  -6.150  13.458  1.00  0.00           C  
ATOM   1028  CB  GLN A 128       3.385  -4.979  14.753  1.00  0.00           C  
ATOM   1029  O   GLN A 128       1.640  -6.293  12.235  1.00  0.00           O  
ATOM   1030  CG  GLN A 128       4.489  -5.363  13.777  1.00  0.00           C  
ATOM   1031  CD  GLN A 128       5.859  -5.409  14.428  1.00  0.00           C  
ATOM   1032  NE2 GLN A 128       6.902  -5.496  13.610  1.00  0.00           N  
ATOM   1033  OE1 GLN A 128       5.978  -5.366  15.657  1.00  0.00           O  
ATOM   1034  N   ALA A 129       1.222  -7.072  14.298  1.00  0.00           N  
ATOM   1035  CA  ALA A 129       0.795  -8.383  13.814  1.00  0.00           C  
ATOM   1036  C   ALA A 129      -0.435  -8.263  12.919  1.00  0.00           C  
ATOM   1037  CB  ALA A 129       0.507  -9.316  14.988  1.00  0.00           C  
ATOM   1038  O   ALA A 129      -0.515  -8.911  11.873  1.00  0.00           O  
ATOM   1039  N   ALA A 130      -1.346  -7.413  13.342  1.00  0.00           N  
ATOM   1040  CA  ALA A 130      -2.570  -7.223  12.568  1.00  0.00           C  
ATOM   1041  C   ALA A 130      -2.266  -6.619  11.200  1.00  0.00           C  
ATOM   1042  CB  ALA A 130      -3.550  -6.335  13.331  1.00  0.00           C  
ATOM   1043  O   ALA A 130      -2.792  -7.075  10.182  1.00  0.00           O  
ATOM   1044  N   LEU A 131      -1.414  -5.594  11.196  1.00  0.00           N  
ATOM   1045  CA  LEU A 131      -1.047  -4.951   9.939  1.00  0.00           C  
ATOM   1046  C   LEU A 131      -0.289  -5.918   9.035  1.00  0.00           C  
ATOM   1047  CB  LEU A 131      -0.195  -3.706  10.203  1.00  0.00           C  
ATOM   1048  O   LEU A 131      -0.543  -5.975   7.830  1.00  0.00           O  
ATOM   1049  CG  LEU A 131       0.249  -2.916   8.971  1.00  0.00           C  
ATOM   1050  CD1 LEU A 131      -0.964  -2.461   8.167  1.00  0.00           C  
ATOM   1051  CD2 LEU A 131       1.104  -1.721   9.382  1.00  0.00           C  
ATOM   1052  N   LYS A 132       0.582  -6.689   9.635  1.00  0.00           N  
ATOM   1053  CA  LYS A 132       1.328  -7.683   8.869  1.00  0.00           C  
ATOM   1054  C   LYS A 132       0.388  -8.690   8.213  1.00  0.00           C  
ATOM   1055  CB  LYS A 132       2.332  -8.409   9.765  1.00  0.00           C  
ATOM   1056  O   LYS A 132       0.548  -9.022   7.037  1.00  0.00           O  
ATOM   1057  CG  LYS A 132       3.199  -9.422   9.030  1.00  0.00           C  
ATOM   1058  CD  LYS A 132       4.250 -10.029   9.950  1.00  0.00           C  
ATOM   1059  CE  LYS A 132       5.150 -11.005   9.204  1.00  0.00           C  
ATOM   1060  NZ  LYS A 132       4.358 -11.992   8.409  1.00  0.00           N  
ATOM   1061  N   GLU A 133      -0.479  -9.181   8.873  1.00  0.00           N  
ATOM   1062  CA  GLU A 133      -1.444 -10.128   8.322  1.00  0.00           C  
ATOM   1063  C   GLU A 133      -2.230  -9.508   7.171  1.00  0.00           C  
ATOM   1064  CB  GLU A 133      -2.403 -10.614   9.412  1.00  0.00           C  
ATOM   1065  O   GLU A 133      -2.450 -10.153   6.144  1.00  0.00           O  
ATOM   1066  CG  GLU A 133      -1.769 -11.580  10.403  1.00  0.00           C  
ATOM   1067  CD  GLU A 133      -2.748 -12.100  11.443  1.00  0.00           C  
ATOM   1068  OE1 GLU A 133      -2.333 -12.877  12.333  1.00  0.00           O  
ATOM   1069  OE2 GLU A 133      -3.941 -11.729  11.367  1.00  0.00           O  
ATOM   1070  N   PHE A 134      -2.651  -8.303   7.397  1.00  0.00           N  
ATOM   1071  CA  PHE A 134      -3.354  -7.601   6.329  1.00  0.00           C  
ATOM   1072  C   PHE A 134      -2.480  -7.492   5.086  1.00  0.00           C  
ATOM   1073  CB  PHE A 134      -3.784  -6.206   6.793  1.00  0.00           C  
ATOM   1074  O   PHE A 134      -2.919  -7.817   3.981  1.00  0.00           O  
ATOM   1075  CG  PHE A 134      -4.229  -5.305   5.673  1.00  0.00           C  
ATOM   1076  CD1 PHE A 134      -3.358  -4.372   5.124  1.00  0.00           C  
ATOM   1077  CD2 PHE A 134      -5.520  -5.391   5.169  1.00  0.00           C  
ATOM   1078  CE1 PHE A 134      -3.768  -3.536   4.088  1.00  0.00           C  
ATOM   1079  CE2 PHE A 134      -5.937  -4.559   4.133  1.00  0.00           C  
ATOM   1080  CZ  PHE A 134      -5.059  -3.632   3.595  1.00  0.00           C  
ATOM   1081  N   LEU A 135      -1.277  -7.056   5.265  1.00  0.00           N  
ATOM   1082  CA  LEU A 135      -0.356  -6.884   4.147  1.00  0.00           C  
ATOM   1083  C   LEU A 135      -0.054  -8.222   3.481  1.00  0.00           C  
ATOM   1084  CB  LEU A 135       0.946  -6.231   4.620  1.00  0.00           C  
ATOM   1085  O   LEU A 135       0.023  -8.306   2.253  1.00  0.00           O  
ATOM   1086  CG  LEU A 135       0.837  -4.794   5.130  1.00  0.00           C  
ATOM   1087  CD1 LEU A 135       2.175  -4.330   5.697  1.00  0.00           C  
ATOM   1088  CD2 LEU A 135       0.373  -3.864   4.014  1.00  0.00           C  
ATOM   1089  N   ASP A 136       0.097  -9.266   4.250  1.00  0.00           N  
ATOM   1090  CA  ASP A 136       0.323 -10.603   3.710  1.00  0.00           C  
ATOM   1091  C   ASP A 136      -0.862 -11.061   2.862  1.00  0.00           C  
ATOM   1092  CB  ASP A 136       0.579 -11.602   4.840  1.00  0.00           C  
ATOM   1093  O   ASP A 136      -0.678 -11.633   1.786  1.00  0.00           O  
ATOM   1094  CG  ASP A 136       1.949 -11.442   5.474  1.00  0.00           C  
ATOM   1095  OD1 ASP A 136       2.829 -10.791   4.870  1.00  0.00           O  
ATOM   1096  OD2 ASP A 136       2.152 -11.974   6.587  1.00  0.00           O  
ATOM   1097  N   GLU A 137      -1.979 -10.850   3.386  1.00  0.00           N  
ATOM   1098  CA  GLU A 137      -3.189 -11.197   2.647  1.00  0.00           C  
ATOM   1099  C   GLU A 137      -3.275 -10.423   1.334  1.00  0.00           C  
ATOM   1100  CB  GLU A 137      -4.434 -10.929   3.497  1.00  0.00           C  
ATOM   1101  O   GLU A 137      -3.646 -10.983   0.300  1.00  0.00           O  
ATOM   1102  CG  GLU A 137      -4.602 -11.895   4.661  1.00  0.00           C  
ATOM   1103  CD  GLU A 137      -5.811 -11.583   5.529  1.00  0.00           C  
ATOM   1104  OE1 GLU A 137      -5.828 -11.988   6.714  1.00  0.00           O  
ATOM   1105  OE2 GLU A 137      -6.749 -10.929   5.021  1.00  0.00           O  
ATOM   1106  N   PHE A 138      -3.012  -9.135   1.464  1.00  0.00           N  
ATOM   1107  CA  PHE A 138      -2.978  -8.302   0.268  1.00  0.00           C  
ATOM   1108  C   PHE A 138      -1.996  -8.861  -0.754  1.00  0.00           C  
ATOM   1109  CB  PHE A 138      -2.600  -6.861   0.625  1.00  0.00           C  
ATOM   1110  O   PHE A 138      -2.332  -9.006  -1.932  1.00  0.00           O  
ATOM   1111  CG  PHE A 138      -2.209  -6.023  -0.562  1.00  0.00           C  
ATOM   1112  CD1 PHE A 138      -0.876  -5.716  -0.804  1.00  0.00           C  
ATOM   1113  CD2 PHE A 138      -3.175  -5.543  -1.437  1.00  0.00           C  
ATOM   1114  CE1 PHE A 138      -0.510  -4.941  -1.903  1.00  0.00           C  
ATOM   1115  CE2 PHE A 138      -2.818  -4.768  -2.537  1.00  0.00           C  
ATOM   1116  CZ  PHE A 138      -1.485  -4.468  -2.767  1.00  0.00           C  
ATOM   1117  N   ILE A 139      -0.773  -9.217  -0.343  1.00  0.00           N  
ATOM   1118  CA  ILE A 139       0.270  -9.749  -1.214  1.00  0.00           C  
ATOM   1119  C   ILE A 139      -0.183 -11.082  -1.806  1.00  0.00           C  
ATOM   1120  CB  ILE A 139       1.604  -9.925  -0.455  1.00  0.00           C  
ATOM   1121  O   ILE A 139       0.010 -11.336  -2.997  1.00  0.00           O  
ATOM   1122  CG1 ILE A 139       2.172  -8.560  -0.049  1.00  0.00           C  
ATOM   1123  CG2 ILE A 139       2.610 -10.706  -1.306  1.00  0.00           C  
ATOM   1124  CD1 ILE A 139       2.504  -7.653  -1.226  1.00  0.00           C  
ATOM   1125  N   GLU A 140      -0.796 -11.887  -1.035  1.00  0.00           N  
ATOM   1126  CA  GLU A 140      -1.283 -13.183  -1.496  1.00  0.00           C  
ATOM   1127  C   GLU A 140      -2.337 -13.020  -2.588  1.00  0.00           C  
ATOM   1128  CB  GLU A 140      -1.857 -13.989  -0.328  1.00  0.00           C  
ATOM   1129  O   GLU A 140      -2.295 -13.713  -3.607  1.00  0.00           O  
ATOM   1130  CG  GLU A 140      -2.249 -15.412  -0.696  1.00  0.00           C  
ATOM   1131  CD  GLU A 140      -2.779 -16.213   0.483  1.00  0.00           C  
ATOM   1132  OE1 GLU A 140      -3.259 -17.351   0.277  1.00  0.00           O  
ATOM   1133  OE2 GLU A 140      -2.714 -15.698   1.621  1.00  0.00           O  
ATOM   1134  N   LEU A 141      -3.215 -12.150  -2.301  1.00  0.00           N  
ATOM   1135  CA  LEU A 141      -4.257 -11.903  -3.291  1.00  0.00           C  
ATOM   1136  C   LEU A 141      -3.663 -11.333  -4.574  1.00  0.00           C  
ATOM   1137  CB  LEU A 141      -5.311 -10.944  -2.732  1.00  0.00           C  
ATOM   1138  O   LEU A 141      -4.035 -11.748  -5.674  1.00  0.00           O  
ATOM   1139  CG  LEU A 141      -6.558 -10.730  -3.593  1.00  0.00           C  
ATOM   1140  CD1 LEU A 141      -7.238 -12.065  -3.882  1.00  0.00           C  
ATOM   1141  CD2 LEU A 141      -7.523  -9.770  -2.907  1.00  0.00           C  
ATOM   1142  N   THR A 142      -2.779 -10.349  -4.424  1.00  0.00           N  
ATOM   1143  CA  THR A 142      -2.091  -9.774  -5.575  1.00  0.00           C  
ATOM   1144  C   THR A 142      -1.362 -10.856  -6.366  1.00  0.00           C  
ATOM   1145  CB  THR A 142      -1.090  -8.688  -5.142  1.00  0.00           C  
ATOM   1146  O   THR A 142      -1.421 -10.879  -7.597  1.00  0.00           O  
ATOM   1147  CG2 THR A 142      -0.381  -8.080  -6.348  1.00  0.00           C  
ATOM   1148  OG1 THR A 142      -1.790  -7.652  -4.442  1.00  0.00           O  
ATOM   1149  N   GLU A 143      -0.776 -11.770  -5.728  1.00  0.00           N  
ATOM   1150  CA  GLU A 143      -0.054 -12.874  -6.352  1.00  0.00           C  
ATOM   1151  C   GLU A 143      -0.999 -13.774  -7.143  1.00  0.00           C  
ATOM   1152  CB  GLU A 143       0.693 -13.694  -5.297  1.00  0.00           C  
ATOM   1153  O   GLU A 143      -0.658 -14.234  -8.235  1.00  0.00           O  
ATOM   1154  CG  GLU A 143       1.625 -14.745  -5.881  1.00  0.00           C  
ATOM   1155  CD  GLU A 143       2.529 -15.390  -4.841  1.00  0.00           C  
ATOM   1156  OE1 GLU A 143       3.540 -16.020  -5.224  1.00  0.00           O  
ATOM   1157  OE2 GLU A 143       2.222 -15.263  -3.635  1.00  0.00           O  
ATOM   1158  N   LYS A 144      -2.105 -14.038  -6.630  1.00  0.00           N  
ATOM   1159  CA  LYS A 144      -3.122 -14.825  -7.321  1.00  0.00           C  
ATOM   1160  C   LYS A 144      -3.506 -14.181  -8.650  1.00  0.00           C  
ATOM   1161  CB  LYS A 144      -4.363 -14.990  -6.441  1.00  0.00           C  
ATOM   1162  O   LYS A 144      -3.642 -14.871  -9.663  1.00  0.00           O  
ATOM   1163  CG  LYS A 144      -5.431 -15.892  -7.041  1.00  0.00           C  
ATOM   1164  CD  LYS A 144      -6.634 -16.025  -6.117  1.00  0.00           C  
ATOM   1165  CE  LYS A 144      -7.762 -16.810  -6.774  1.00  0.00           C  
ATOM   1166  NZ  LYS A 144      -8.954 -16.919  -5.881  1.00  0.00           N  
ATOM   1167  N   TYR A 145      -3.556 -12.865  -8.648  1.00  0.00           N  
ATOM   1168  CA  TYR A 145      -3.974 -12.156  -9.852  1.00  0.00           C  
ATOM   1169  C   TYR A 145      -2.821 -12.033 -10.841  1.00  0.00           C  
ATOM   1170  CB  TYR A 145      -4.508 -10.764  -9.499  1.00  0.00           C  
ATOM   1171  O   TYR A 145      -3.037 -11.780 -12.028  1.00  0.00           O  
ATOM   1172  CG  TYR A 145      -5.810 -10.790  -8.736  1.00  0.00           C  
ATOM   1173  CD1 TYR A 145      -6.883 -11.561  -9.177  1.00  0.00           C  
ATOM   1174  CD2 TYR A 145      -5.971 -10.043  -7.574  1.00  0.00           C  
ATOM   1175  CE1 TYR A 145      -8.086 -11.587  -8.478  1.00  0.00           C  
ATOM   1176  CE2 TYR A 145      -7.169 -10.060  -6.867  1.00  0.00           C  
ATOM   1177  OH  TYR A 145      -9.407 -10.856  -6.631  1.00  0.00           O  
ATOM   1178  CZ  TYR A 145      -8.219 -10.834  -7.326  1.00  0.00           C  
ATOM   1179  N   TYR A 146      -1.628 -12.247 -10.367  1.00  0.00           N  
ATOM   1180  CA  TYR A 146      -0.465 -12.293 -11.246  1.00  0.00           C  
ATOM   1181  C   TYR A 146      -0.481 -13.551 -12.106  1.00  0.00           C  
ATOM   1182  CB  TYR A 146       0.829 -12.235 -10.429  1.00  0.00           C  
ATOM   1183  O   TYR A 146       0.015 -13.544 -13.235  1.00  0.00           O  
ATOM   1184  CG  TYR A 146       1.337 -10.833 -10.195  1.00  0.00           C  
ATOM   1185  CD1 TYR A 146       2.684 -10.522 -10.366  1.00  0.00           C  
ATOM   1186  CD2 TYR A 146       0.472  -9.818  -9.802  1.00  0.00           C  
ATOM   1187  CE1 TYR A 146       3.158  -9.232 -10.149  1.00  0.00           C  
ATOM   1188  CE2 TYR A 146       0.935  -8.524  -9.583  1.00  0.00           C  
ATOM   1189  OH  TYR A 146       2.739  -6.963  -9.543  1.00  0.00           O  
ATOM   1190  CZ  TYR A 146       2.277  -8.241  -9.759  1.00  0.00           C  
ATOM   1191  N   LYS A 147      -1.026 -14.702 -11.526  1.00  0.00           N  
ATOM   1192  CA  LYS A 147      -1.037 -16.014 -12.168  1.00  0.00           C  
ATOM   1193  C   LYS A 147      -2.203 -16.137 -13.145  1.00  0.00           C  
ATOM   1194  CB  LYS A 147      -1.113 -17.124 -11.119  1.00  0.00           C  
ATOM   1195  O   LYS A 147      -2.065 -16.741 -14.211  1.00  0.00           O  
ATOM   1196  CG  LYS A 147       0.147 -17.269 -10.279  1.00  0.00           C  
ATOM   1197  CD  LYS A 147       0.032 -18.425  -9.293  1.00  0.00           C  
ATOM   1198  CE  LYS A 147       1.289 -18.565  -8.445  1.00  0.00           C  
ATOM   1199  NZ  LYS A 147       1.179 -19.694  -7.474  1.00  0.00           N  
TER    1200      LYS A 147
ENDMDL
END
