# Supplementary material for: Improving Protein Expression, Stability, and Function with ProteinMPNN
Source: J Am Chem Soc. 2024 Jan 9;146(3):2054–61. doi: 10.1021/jacs.3c10941 (PMC10811672; doi:10.1021/jacs.3c10941)
Supplement: Supplementary file 2 — ja3c10941_si_002.zip [file ja3c10941_si_002.zip › Sumida_Design_Structures_Idealizing_with_ProteinMPNN/myoglobin/dnMb14.pdb]

MODEL     1
ATOM      1  N   GLU A   1     -14.004  -6.809  14.501  1.00  0.00           N  
ATOM      2  CA  GLU A   1     -13.594  -5.811  13.518  1.00  0.00           C  
ATOM      3  C   GLU A   1     -12.922  -4.618  14.190  1.00  0.00           C  
ATOM      4  CB  GLU A   1     -14.795  -5.342  12.693  1.00  0.00           C  
ATOM      5  O   GLU A   1     -11.928  -4.092  13.685  1.00  0.00           O  
ATOM      6  CG  GLU A   1     -14.423  -4.453  11.515  1.00  0.00           C  
ATOM      7  CD  GLU A   1     -15.607  -4.111  10.625  1.00  0.00           C  
ATOM      8  OE1 GLU A   1     -15.512  -3.144   9.834  1.00  0.00           O  
ATOM      9  OE2 GLU A   1     -16.638  -4.814  10.718  1.00  0.00           O  
ATOM     10  N   LYS A   2     -13.339  -4.189  15.320  1.00  0.00           N  
ATOM     11  CA  LYS A   2     -12.755  -3.080  16.069  1.00  0.00           C  
ATOM     12  C   LYS A   2     -11.321  -3.392  16.487  1.00  0.00           C  
ATOM     13  CB  LYS A   2     -13.602  -2.760  17.301  1.00  0.00           C  
ATOM     14  O   LYS A   2     -10.437  -2.540  16.377  1.00  0.00           O  
ATOM     15  CG  LYS A   2     -13.198  -1.478  18.015  1.00  0.00           C  
ATOM     16  CD  LYS A   2     -14.110  -1.186  19.199  1.00  0.00           C  
ATOM     17  CE  LYS A   2     -13.657   0.051  19.964  1.00  0.00           C  
ATOM     18  NZ  LYS A   2     -14.529   0.322  21.146  1.00  0.00           N  
ATOM     19  N   GLU A   3     -11.084  -4.561  16.928  1.00  0.00           N  
ATOM     20  CA  GLU A   3      -9.743  -4.968  17.336  1.00  0.00           C  
ATOM     21  C   GLU A   3      -8.786  -4.985  16.148  1.00  0.00           C  
ATOM     22  CB  GLU A   3      -9.779  -6.346  18.002  1.00  0.00           C  
ATOM     23  O   GLU A   3      -7.653  -4.509  16.250  1.00  0.00           O  
ATOM     24  CG  GLU A   3      -8.451  -6.767  18.615  1.00  0.00           C  
ATOM     25  CD  GLU A   3      -8.508  -8.126  19.294  1.00  0.00           C  
ATOM     26  OE1 GLU A   3      -7.440  -8.668  19.659  1.00  0.00           O  
ATOM     27  OE2 GLU A   3      -9.630  -8.654  19.463  1.00  0.00           O  
ATOM     28  N   LYS A   4      -9.196  -5.475  15.030  1.00  0.00           N  
ATOM     29  CA  LYS A   4      -8.374  -5.539  13.826  1.00  0.00           C  
ATOM     30  C   LYS A   4      -8.001  -4.142  13.339  1.00  0.00           C  
ATOM     31  CB  LYS A   4      -9.101  -6.303  12.718  1.00  0.00           C  
ATOM     32  O   LYS A   4      -6.850  -3.891  12.977  1.00  0.00           O  
ATOM     33  CG  LYS A   4      -9.200  -7.802  12.963  1.00  0.00           C  
ATOM     34  CD  LYS A   4      -9.882  -8.514  11.801  1.00  0.00           C  
ATOM     35  CE  LYS A   4     -10.028 -10.006  12.067  1.00  0.00           C  
ATOM     36  NZ  LYS A   4     -10.715 -10.705  10.940  1.00  0.00           N  
ATOM     37  N   ASN A   5      -8.988  -3.264  13.376  1.00  0.00           N  
ATOM     38  CA  ASN A   5      -8.742  -1.888  12.959  1.00  0.00           C  
ATOM     39  C   ASN A   5      -7.715  -1.205  13.857  1.00  0.00           C  
ATOM     40  CB  ASN A   5     -10.048  -1.090  12.945  1.00  0.00           C  
ATOM     41  O   ASN A   5      -6.858  -0.461  13.374  1.00  0.00           O  
ATOM     42  CG  ASN A   5     -10.949  -1.467  11.786  1.00  0.00           C  
ATOM     43  ND2 ASN A   5     -12.241  -1.194  11.926  1.00  0.00           N  
ATOM     44  OD1 ASN A   5     -10.489  -1.999  10.772  1.00  0.00           O  
ATOM     45  N   GLU A   6      -7.778  -1.516  15.127  1.00  0.00           N  
ATOM     46  CA  GLU A   6      -6.829  -0.941  16.075  1.00  0.00           C  
ATOM     47  C   GLU A   6      -5.413  -1.445  15.814  1.00  0.00           C  
ATOM     48  CB  GLU A   6      -7.245  -1.262  17.513  1.00  0.00           C  
ATOM     49  O   GLU A   6      -4.450  -0.682  15.908  1.00  0.00           O  
ATOM     50  CG  GLU A   6      -8.469  -0.490  17.986  1.00  0.00           C  
ATOM     51  CD  GLU A   6      -8.822  -0.759  19.441  1.00  0.00           C  
ATOM     52  OE1 GLU A   6      -9.498   0.088  20.068  1.00  0.00           O  
ATOM     53  OE2 GLU A   6      -8.419  -1.825  19.957  1.00  0.00           O  
ATOM     54  N   LEU A   7      -5.333  -2.678  15.506  1.00  0.00           N  
ATOM     55  CA  LEU A   7      -4.027  -3.257  15.210  1.00  0.00           C  
ATOM     56  C   LEU A   7      -3.440  -2.652  13.939  1.00  0.00           C  
ATOM     57  CB  LEU A   7      -4.135  -4.777  15.063  1.00  0.00           C  
ATOM     58  O   LEU A   7      -2.239  -2.379  13.874  1.00  0.00           O  
ATOM     59  CG  LEU A   7      -4.393  -5.566  16.348  1.00  0.00           C  
ATOM     60  CD1 LEU A   7      -4.693  -7.025  16.023  1.00  0.00           C  
ATOM     61  CD2 LEU A   7      -3.200  -5.457  17.291  1.00  0.00           C  
ATOM     62  N   VAL A   8      -4.302  -2.467  12.951  1.00  0.00           N  
ATOM     63  CA  VAL A   8      -3.857  -1.846  11.708  1.00  0.00           C  
ATOM     64  C   VAL A   8      -3.349  -0.433  11.989  1.00  0.00           C  
ATOM     65  CB  VAL A   8      -4.987  -1.806  10.656  1.00  0.00           C  
ATOM     66  O   VAL A   8      -2.271  -0.051  11.528  1.00  0.00           O  
ATOM     67  CG1 VAL A   8      -4.573  -0.966   9.449  1.00  0.00           C  
ATOM     68  CG2 VAL A   8      -5.362  -3.222  10.222  1.00  0.00           C  
ATOM     69  N   LEU A   9      -4.051   0.300  12.800  1.00  0.00           N  
ATOM     70  CA  LEU A   9      -3.655   1.663  13.135  1.00  0.00           C  
ATOM     71  C   LEU A   9      -2.344   1.674  13.913  1.00  0.00           C  
ATOM     72  CB  LEU A   9      -4.752   2.354  13.950  1.00  0.00           C  
ATOM     73  O   LEU A   9      -1.486   2.529  13.682  1.00  0.00           O  
ATOM     74  CG  LEU A   9      -6.030   2.720  13.194  1.00  0.00           C  
ATOM     75  CD1 LEU A   9      -7.053   3.331  14.147  1.00  0.00           C  
ATOM     76  CD2 LEU A   9      -5.720   3.677  12.049  1.00  0.00           C  
ATOM     77  N   LYS A  10      -2.335   0.766  14.806  1.00  0.00           N  
ATOM     78  CA  LYS A  10      -1.092   0.646  15.563  1.00  0.00           C  
ATOM     79  C   LYS A  10       0.092   0.383  14.638  1.00  0.00           C  
ATOM     80  CB  LYS A  10      -1.203  -0.470  16.603  1.00  0.00           C  
ATOM     81  O   LYS A  10       1.156   0.985  14.797  1.00  0.00           O  
ATOM     82  CG  LYS A  10       0.018  -0.604  17.500  1.00  0.00           C  
ATOM     83  CD  LYS A  10      -0.153  -1.728  18.514  1.00  0.00           C  
ATOM     84  CE  LYS A  10       1.097  -1.910  19.365  1.00  0.00           C  
ATOM     85  NZ  LYS A  10       0.941  -3.025  20.347  1.00  0.00           N  
ATOM     86  N   ALA A  11      -0.049  -0.540  13.666  1.00  0.00           N  
ATOM     87  CA  ALA A  11       1.003  -0.832  12.696  1.00  0.00           C  
ATOM     88  C   ALA A  11       1.408   0.425  11.931  1.00  0.00           C  
ATOM     89  CB  ALA A  11       0.545  -1.918  11.725  1.00  0.00           C  
ATOM     90  O   ALA A  11       2.597   0.725  11.802  1.00  0.00           O  
ATOM     91  N   PHE A  12       0.431   1.183  11.524  1.00  0.00           N  
ATOM     92  CA  PHE A  12       0.718   2.379  10.741  1.00  0.00           C  
ATOM     93  C   PHE A  12       1.319   3.469  11.620  1.00  0.00           C  
ATOM     94  CB  PHE A  12      -0.554   2.896  10.061  1.00  0.00           C  
ATOM     95  O   PHE A  12       2.094   4.301  11.143  1.00  0.00           O  
ATOM     96  CG  PHE A  12      -0.920   2.145   8.809  1.00  0.00           C  
ATOM     97  CD1 PHE A  12      -0.009   2.016   7.768  1.00  0.00           C  
ATOM     98  CD2 PHE A  12      -2.176   1.569   8.673  1.00  0.00           C  
ATOM     99  CE1 PHE A  12      -0.345   1.321   6.608  1.00  0.00           C  
ATOM    100  CE2 PHE A  12      -2.519   0.874   7.517  1.00  0.00           C  
ATOM    101  CZ  PHE A  12      -1.603   0.752   6.485  1.00  0.00           C  
ATOM    102  N   GLU A  13       0.987   3.490  12.871  1.00  0.00           N  
ATOM    103  CA  GLU A  13       1.620   4.422  13.800  1.00  0.00           C  
ATOM    104  C   GLU A  13       3.117   4.147  13.922  1.00  0.00           C  
ATOM    105  CB  GLU A  13       0.957   4.342  15.177  1.00  0.00           C  
ATOM    106  O   GLU A  13       3.921   5.080  13.985  1.00  0.00           O  
ATOM    107  CG  GLU A  13      -0.422   4.984  15.234  1.00  0.00           C  
ATOM    108  CD  GLU A  13      -1.094   4.844  16.590  1.00  0.00           C  
ATOM    109  OE1 GLU A  13      -2.099   5.546  16.845  1.00  0.00           O  
ATOM    110  OE2 GLU A  13      -0.610   4.027  17.406  1.00  0.00           O  
ATOM    111  N   LEU A  14       3.458   2.886  13.933  1.00  0.00           N  
ATOM    112  CA  LEU A  14       4.869   2.517  13.979  1.00  0.00           C  
ATOM    113  C   LEU A  14       5.591   2.970  12.714  1.00  0.00           C  
ATOM    114  CB  LEU A  14       5.022   1.004  14.153  1.00  0.00           C  
ATOM    115  O   LEU A  14       6.681   3.541  12.787  1.00  0.00           O  
ATOM    116  CG  LEU A  14       4.578   0.428  15.499  1.00  0.00           C  
ATOM    117  CD1 LEU A  14       4.538  -1.095  15.436  1.00  0.00           C  
ATOM    118  CD2 LEU A  14       5.506   0.898  16.614  1.00  0.00           C  
ATOM    119  N   ILE A  15       4.935   2.795  11.616  1.00  0.00           N  
ATOM    120  CA  ILE A  15       5.490   3.130  10.309  1.00  0.00           C  
ATOM    121  C   ILE A  15       5.641   4.645  10.185  1.00  0.00           C  
ATOM    122  CB  ILE A  15       4.608   2.584   9.164  1.00  0.00           C  
ATOM    123  O   ILE A  15       6.667   5.135   9.708  1.00  0.00           O  
ATOM    124  CG1 ILE A  15       4.622   1.051   9.163  1.00  0.00           C  
ATOM    125  CG2 ILE A  15       5.072   3.137   7.814  1.00  0.00           C  
ATOM    126  CD1 ILE A  15       3.579   0.423   8.249  1.00  0.00           C  
ATOM    127  N   GLU A  16       4.762   5.385  10.770  1.00  0.00           N  
ATOM    128  CA  GLU A  16       4.715   6.839  10.650  1.00  0.00           C  
ATOM    129  C   GLU A  16       5.865   7.493  11.409  1.00  0.00           C  
ATOM    130  CB  GLU A  16       3.375   7.377  11.159  1.00  0.00           C  
ATOM    131  O   GLU A  16       6.250   8.626  11.108  1.00  0.00           O  
ATOM    132  CG  GLU A  16       2.230   7.211  10.172  1.00  0.00           C  
ATOM    133  CD  GLU A  16       0.965   7.943  10.591  1.00  0.00           C  
ATOM    134  OE1 GLU A  16       0.414   8.719   9.777  1.00  0.00           O  
ATOM    135  OE2 GLU A  16       0.521   7.739  11.743  1.00  0.00           O  
ATOM    136  N   LYS A  17       6.522   6.798  12.309  1.00  0.00           N  
ATOM    137  CA  LYS A  17       7.612   7.359  13.102  1.00  0.00           C  
ATOM    138  C   LYS A  17       8.844   7.618  12.239  1.00  0.00           C  
ATOM    139  CB  LYS A  17       7.971   6.425  14.259  1.00  0.00           C  
ATOM    140  O   LYS A  17       9.650   8.498  12.546  1.00  0.00           O  
ATOM    141  CG  LYS A  17       6.901   6.336  15.337  1.00  0.00           C  
ATOM    142  CD  LYS A  17       7.350   5.461  16.501  1.00  0.00           C  
ATOM    143  CE  LYS A  17       6.283   5.377  17.583  1.00  0.00           C  
ATOM    144  NZ  LYS A  17       6.689   4.462  18.692  1.00  0.00           N  
ATOM    145  N   ASP A  18       8.880   6.912  11.106  1.00  0.00           N  
ATOM    146  CA  ASP A  18       9.949   7.062  10.124  1.00  0.00           C  
ATOM    147  C   ASP A  18       9.464   6.694   8.723  1.00  0.00           C  
ATOM    148  CB  ASP A  18      11.154   6.200  10.506  1.00  0.00           C  
ATOM    149  O   ASP A  18       9.839   5.650   8.185  1.00  0.00           O  
ATOM    150  CG  ASP A  18      12.344   6.401   9.584  1.00  0.00           C  
ATOM    151  OD1 ASP A  18      12.463   7.483   8.969  1.00  0.00           O  
ATOM    152  OD2 ASP A  18      13.167   5.467   9.467  1.00  0.00           O  
ATOM    153  N   LEU A  19       8.814   7.640   8.069  1.00  0.00           N  
ATOM    154  CA  LEU A  19       8.159   7.357   6.797  1.00  0.00           C  
ATOM    155  C   LEU A  19       9.180   7.271   5.667  1.00  0.00           C  
ATOM    156  CB  LEU A  19       7.118   8.433   6.478  1.00  0.00           C  
ATOM    157  O   LEU A  19       9.117   6.364   4.835  1.00  0.00           O  
ATOM    158  CG  LEU A  19       5.817   8.377   7.282  1.00  0.00           C  
ATOM    159  CD1 LEU A  19       4.916   9.551   6.914  1.00  0.00           C  
ATOM    160  CD2 LEU A  19       5.100   7.051   7.047  1.00  0.00           C  
ATOM    161  N   GLU A  20      10.111   8.160   5.779  1.00  0.00           N  
ATOM    162  CA  GLU A  20      11.095   8.236   4.703  1.00  0.00           C  
ATOM    163  C   GLU A  20      11.961   6.981   4.658  1.00  0.00           C  
ATOM    164  CB  GLU A  20      11.976   9.477   4.867  1.00  0.00           C  
ATOM    165  O   GLU A  20      12.112   6.362   3.603  1.00  0.00           O  
ATOM    166  CG  GLU A  20      11.242  10.788   4.626  1.00  0.00           C  
ATOM    167  CD  GLU A  20      12.139  12.010   4.750  1.00  0.00           C  
ATOM    168  OE1 GLU A  20      11.637  13.148   4.610  1.00  0.00           O  
ATOM    169  OE2 GLU A  20      13.354  11.827   4.987  1.00  0.00           O  
ATOM    170  N   GLY A  21      12.438   6.672   5.869  1.00  0.00           N  
ATOM    171  CA  GLY A  21      13.271   5.481   5.928  1.00  0.00           C  
ATOM    172  C   GLY A  21      12.514   4.207   5.601  1.00  0.00           C  
ATOM    173  O   GLY A  21      13.007   3.360   4.854  1.00  0.00           O  
ATOM    174  N   PHE A  22      11.300   4.158   6.060  1.00  0.00           N  
ATOM    175  CA  PHE A  22      10.473   2.979   5.831  1.00  0.00           C  
ATOM    176  C   PHE A  22      10.065   2.880   4.366  1.00  0.00           C  
ATOM    177  CB  PHE A  22       9.227   3.013   6.722  1.00  0.00           C  
ATOM    178  O   PHE A  22      10.202   1.823   3.748  1.00  0.00           O  
ATOM    179  CG  PHE A  22       8.471   1.713   6.759  1.00  0.00           C  
ATOM    180  CD1 PHE A  22       7.519   1.419   5.790  1.00  0.00           C  
ATOM    181  CD2 PHE A  22       8.713   0.783   7.762  1.00  0.00           C  
ATOM    182  CE1 PHE A  22       6.818   0.216   5.821  1.00  0.00           C  
ATOM    183  CE2 PHE A  22       8.017  -0.422   7.799  1.00  0.00           C  
ATOM    184  CZ  PHE A  22       7.069  -0.703   6.829  1.00  0.00           C  
ATOM    185  N   GLY A  23       9.584   4.020   3.859  1.00  0.00           N  
ATOM    186  CA  GLY A  23       9.160   4.048   2.468  1.00  0.00           C  
ATOM    187  C   GLY A  23      10.254   3.631   1.503  1.00  0.00           C  
ATOM    188  O   GLY A  23      10.012   2.845   0.584  1.00  0.00           O  
ATOM    189  N   SER A  24      11.457   4.120   1.698  1.00  0.00           N  
ATOM    190  CA  SER A  24      12.586   3.779   0.839  1.00  0.00           C  
ATOM    191  C   SER A  24      12.936   2.298   0.948  1.00  0.00           C  
ATOM    192  CB  SER A  24      13.807   4.627   1.195  1.00  0.00           C  
ATOM    193  O   SER A  24      13.203   1.642  -0.061  1.00  0.00           O  
ATOM    194  OG  SER A  24      14.207   4.396   2.535  1.00  0.00           O  
ATOM    195  N   GLU A  25      12.878   1.776   2.039  1.00  0.00           N  
ATOM    196  CA  GLU A  25      13.188   0.366   2.259  1.00  0.00           C  
ATOM    197  C   GLU A  25      12.170  -0.537   1.567  1.00  0.00           C  
ATOM    198  CB  GLU A  25      13.235   0.054   3.757  1.00  0.00           C  
ATOM    199  O   GLU A  25      12.533  -1.573   1.006  1.00  0.00           O  
ATOM    200  CG  GLU A  25      13.809  -1.318   4.081  1.00  0.00           C  
ATOM    201  CD  GLU A  25      14.082  -1.519   5.564  1.00  0.00           C  
ATOM    202  OE1 GLU A  25      14.247  -2.681   5.998  1.00  0.00           O  
ATOM    203  OE2 GLU A  25      14.130  -0.506   6.296  1.00  0.00           O  
ATOM    204  N   VAL A  26      10.952  -0.111   1.696  1.00  0.00           N  
ATOM    205  CA  VAL A  26       9.894  -0.864   1.032  1.00  0.00           C  
ATOM    206  C   VAL A  26      10.151  -0.899  -0.473  1.00  0.00           C  
ATOM    207  CB  VAL A  26       8.501  -0.260   1.320  1.00  0.00           C  
ATOM    208  O   VAL A  26      10.105  -1.965  -1.092  1.00  0.00           O  
ATOM    209  CG1 VAL A  26       7.458  -0.822   0.355  1.00  0.00           C  
ATOM    210  CG2 VAL A  26       8.093  -0.528   2.767  1.00  0.00           C  
ATOM    211  N   LEU A  27      10.449   0.240  -1.015  1.00  0.00           N  
ATOM    212  CA  LEU A  27      10.669   0.311  -2.456  1.00  0.00           C  
ATOM    213  C   LEU A  27      11.936  -0.442  -2.849  1.00  0.00           C  
ATOM    214  CB  LEU A  27      10.765   1.769  -2.912  1.00  0.00           C  
ATOM    215  O   LEU A  27      11.948  -1.166  -3.847  1.00  0.00           O  
ATOM    216  CG  LEU A  27       9.483   2.596  -2.812  1.00  0.00           C  
ATOM    217  CD1 LEU A  27       9.757   4.047  -3.196  1.00  0.00           C  
ATOM    218  CD2 LEU A  27       8.392   2.001  -3.696  1.00  0.00           C  
ATOM    219  N   ILE A  28      12.950  -0.290  -2.063  1.00  0.00           N  
ATOM    220  CA  ILE A  28      14.203  -0.987  -2.333  1.00  0.00           C  
ATOM    221  C   ILE A  28      13.970  -2.495  -2.312  1.00  0.00           C  
ATOM    222  CB  ILE A  28      15.297  -0.599  -1.313  1.00  0.00           C  
ATOM    223  O   ILE A  28      14.418  -3.212  -3.211  1.00  0.00           O  
ATOM    224  CG1 ILE A  28      15.720   0.861  -1.512  1.00  0.00           C  
ATOM    225  CG2 ILE A  28      16.501  -1.539  -1.429  1.00  0.00           C  
ATOM    226  CD1 ILE A  28      16.614   1.403  -0.406  1.00  0.00           C  
ATOM    227  N   LEU A  29      13.334  -2.916  -1.258  1.00  0.00           N  
ATOM    228  CA  LEU A  29      13.053  -4.344  -1.154  1.00  0.00           C  
ATOM    229  C   LEU A  29      12.234  -4.825  -2.346  1.00  0.00           C  
ATOM    230  CB  LEU A  29      12.308  -4.649   0.149  1.00  0.00           C  
ATOM    231  O   LEU A  29      12.525  -5.877  -2.921  1.00  0.00           O  
ATOM    232  CG  LEU A  29      12.053  -6.127   0.453  1.00  0.00           C  
ATOM    233  CD1 LEU A  29      13.374  -6.881   0.562  1.00  0.00           C  
ATOM    234  CD2 LEU A  29      11.239  -6.276   1.733  1.00  0.00           C  
ATOM    235  N   THR A  30      11.257  -4.058  -2.757  1.00  0.00           N  
ATOM    236  CA  THR A  30      10.429  -4.422  -3.901  1.00  0.00           C  
ATOM    237  C   THR A  30      11.264  -4.478  -5.177  1.00  0.00           C  
ATOM    238  CB  THR A  30       9.267  -3.428  -4.089  1.00  0.00           C  
ATOM    239  O   THR A  30      11.202  -5.457  -5.923  1.00  0.00           O  
ATOM    240  CG2 THR A  30       8.387  -3.827  -5.269  1.00  0.00           C  
ATOM    241  OG1 THR A  30       8.470  -3.405  -2.898  1.00  0.00           O  
ATOM    242  N   PHE A  31      12.096  -3.528  -5.417  1.00  0.00           N  
ATOM    243  CA  PHE A  31      12.919  -3.459  -6.620  1.00  0.00           C  
ATOM    244  C   PHE A  31      13.944  -4.586  -6.639  1.00  0.00           C  
ATOM    245  CB  PHE A  31      13.626  -2.103  -6.711  1.00  0.00           C  
ATOM    246  O   PHE A  31      14.269  -5.118  -7.703  1.00  0.00           O  
ATOM    247  CG  PHE A  31      12.691  -0.943  -6.920  1.00  0.00           C  
ATOM    248  CD1 PHE A  31      11.436  -1.137  -7.482  1.00  0.00           C  
ATOM    249  CD2 PHE A  31      13.068   0.342  -6.553  1.00  0.00           C  
ATOM    250  CE1 PHE A  31      10.568  -0.065  -7.676  1.00  0.00           C  
ATOM    251  CE2 PHE A  31      12.206   1.419  -6.744  1.00  0.00           C  
ATOM    252  CZ  PHE A  31      10.957   1.213  -7.307  1.00  0.00           C  
ATOM    253  N   THR A  32      14.460  -4.913  -5.468  1.00  0.00           N  
ATOM    254  CA  THR A  32      15.493  -5.940  -5.384  1.00  0.00           C  
ATOM    255  C   THR A  32      14.887  -7.330  -5.557  1.00  0.00           C  
ATOM    256  CB  THR A  32      16.245  -5.868  -4.042  1.00  0.00           C  
ATOM    257  O   THR A  32      15.451  -8.175  -6.256  1.00  0.00           O  
ATOM    258  CG2 THR A  32      17.303  -6.962  -3.945  1.00  0.00           C  
ATOM    259  OG1 THR A  32      16.883  -4.590  -3.926  1.00  0.00           O  
ATOM    260  N   LYS A  33      13.765  -7.578  -5.050  1.00  0.00           N  
ATOM    261  CA  LYS A  33      13.131  -8.890  -5.141  1.00  0.00           C  
ATOM    262  C   LYS A  33      12.420  -9.065  -6.480  1.00  0.00           C  
ATOM    263  CB  LYS A  33      12.141  -9.089  -3.992  1.00  0.00           C  
ATOM    264  O   LYS A  33      12.321 -10.181  -6.995  1.00  0.00           O  
ATOM    265  CG  LYS A  33      12.800  -9.330  -2.642  1.00  0.00           C  
ATOM    266  CD  LYS A  33      11.792  -9.812  -1.606  1.00  0.00           C  
ATOM    267  CE  LYS A  33      12.476 -10.231  -0.312  1.00  0.00           C  
ATOM    268  NZ  LYS A  33      11.497 -10.749   0.690  1.00  0.00           N  
ATOM    269  N   HIS A  34      11.960  -7.911  -6.909  1.00  0.00           N  
ATOM    270  CA  HIS A  34      11.256  -7.904  -8.186  1.00  0.00           C  
ATOM    271  C   HIS A  34      11.773  -6.793  -9.095  1.00  0.00           C  
ATOM    272  CB  HIS A  34       9.750  -7.746  -7.968  1.00  0.00           C  
ATOM    273  O   HIS A  34      11.118  -5.760  -9.252  1.00  0.00           O  
ATOM    274  CG  HIS A  34       9.179  -8.730  -6.997  1.00  0.00           C  
ATOM    275  CD2 HIS A  34       8.772  -8.579  -5.714  1.00  0.00           C  
ATOM    276  ND1 HIS A  34       8.974 -10.055  -7.314  1.00  0.00           N  
ATOM    277  CE1 HIS A  34       8.463 -10.679  -6.266  1.00  0.00           C  
ATOM    278  NE2 HIS A  34       8.331  -9.806  -5.282  1.00  0.00           N  
ATOM    279  N   PRO A  35      12.899  -6.950  -9.712  1.00  0.00           N  
ATOM    280  CA  PRO A  35      13.573  -5.907 -10.489  1.00  0.00           C  
ATOM    281  C   PRO A  35      12.719  -5.386 -11.643  1.00  0.00           C  
ATOM    282  CB  PRO A  35      14.827  -6.612 -11.013  1.00  0.00           C  
ATOM    283  O   PRO A  35      12.909  -4.254 -12.095  1.00  0.00           O  
ATOM    284  CG  PRO A  35      15.077  -7.718 -10.040  1.00  0.00           C  
ATOM    285  CD  PRO A  35      13.756  -8.196  -9.510  1.00  0.00           C  
ATOM    286  N   GLU A  36      11.761  -6.166 -12.133  1.00  0.00           N  
ATOM    287  CA  GLU A  36      10.871  -5.737 -13.207  1.00  0.00           C  
ATOM    288  C   GLU A  36      10.044  -4.525 -12.787  1.00  0.00           C  
ATOM    289  CB  GLU A  36       9.947  -6.882 -13.630  1.00  0.00           C  
ATOM    290  O   GLU A  36       9.569  -3.767 -13.636  1.00  0.00           O  
ATOM    291  CG  GLU A  36       8.962  -7.309 -12.551  1.00  0.00           C  
ATOM    292  CD  GLU A  36       9.472  -8.456 -11.694  1.00  0.00           C  
ATOM    293  OE1 GLU A  36       8.644  -9.233 -11.166  1.00  0.00           O  
ATOM    294  OE2 GLU A  36      10.708  -8.578 -11.547  1.00  0.00           O  
ATOM    295  N   THR A  37       9.770  -4.430 -11.439  1.00  0.00           N  
ATOM    296  CA  THR A  37       9.004  -3.290 -10.947  1.00  0.00           C  
ATOM    297  C   THR A  37       9.756  -1.986 -11.195  1.00  0.00           C  
ATOM    298  CB  THR A  37       8.696  -3.430  -9.444  1.00  0.00           C  
ATOM    299  O   THR A  37       9.141  -0.932 -11.371  1.00  0.00           O  
ATOM    300  CG2 THR A  37       7.794  -4.631  -9.178  1.00  0.00           C  
ATOM    301  OG1 THR A  37       9.924  -3.600  -8.725  1.00  0.00           O  
ATOM    302  N   LEU A  38      11.080  -2.004 -11.162  1.00  0.00           N  
ATOM    303  CA  LEU A  38      11.913  -0.829 -11.394  1.00  0.00           C  
ATOM    304  C   LEU A  38      11.702  -0.282 -12.801  1.00  0.00           C  
ATOM    305  CB  LEU A  38      13.391  -1.169 -11.182  1.00  0.00           C  
ATOM    306  O   LEU A  38      11.768   0.930 -13.017  1.00  0.00           O  
ATOM    307  CG  LEU A  38      14.374  -0.001 -11.268  1.00  0.00           C  
ATOM    308  CD1 LEU A  38      14.029   1.061 -10.229  1.00  0.00           C  
ATOM    309  CD2 LEU A  38      15.806  -0.492 -11.082  1.00  0.00           C  
ATOM    310  N   LYS A  39      11.298  -1.082 -13.795  1.00  0.00           N  
ATOM    311  CA  LYS A  39      11.085  -0.695 -15.187  1.00  0.00           C  
ATOM    312  C   LYS A  39       9.913   0.274 -15.315  1.00  0.00           C  
ATOM    313  CB  LYS A  39      10.842  -1.930 -16.056  1.00  0.00           C  
ATOM    314  O   LYS A  39       9.876   1.092 -16.236  1.00  0.00           O  
ATOM    315  CG  LYS A  39      12.064  -2.820 -16.223  1.00  0.00           C  
ATOM    316  CD  LYS A  39      11.797  -3.959 -17.198  1.00  0.00           C  
ATOM    317  CE  LYS A  39      13.023  -4.844 -17.376  1.00  0.00           C  
ATOM    318  NZ  LYS A  39      12.751  -5.991 -18.293  1.00  0.00           N  
ATOM    319  N   LYS A  40       9.047   0.253 -14.374  1.00  0.00           N  
ATOM    320  CA  LYS A  40       7.870   1.116 -14.420  1.00  0.00           C  
ATOM    321  C   LYS A  40       8.144   2.456 -13.742  1.00  0.00           C  
ATOM    322  CB  LYS A  40       6.675   0.429 -13.758  1.00  0.00           C  
ATOM    323  O   LYS A  40       7.309   3.362 -13.787  1.00  0.00           O  
ATOM    324  CG  LYS A  40       6.134  -0.760 -14.538  1.00  0.00           C  
ATOM    325  CD  LYS A  40       5.563  -0.332 -15.884  1.00  0.00           C  
ATOM    326  CE  LYS A  40       4.982  -1.515 -16.647  1.00  0.00           C  
ATOM    327  NZ  LYS A  40       4.499  -1.116 -18.003  1.00  0.00           N  
ATOM    328  N   PHE A  41       9.361   2.485 -13.171  1.00  0.00           N  
ATOM    329  CA  PHE A  41       9.773   3.726 -12.524  1.00  0.00           C  
ATOM    330  C   PHE A  41      11.051   4.266 -13.154  1.00  0.00           C  
ATOM    331  CB  PHE A  41       9.979   3.507 -11.022  1.00  0.00           C  
ATOM    332  O   PHE A  41      12.140   4.103 -12.599  1.00  0.00           O  
ATOM    333  CG  PHE A  41       8.743   3.041 -10.301  1.00  0.00           C  
ATOM    334  CD1 PHE A  41       7.855   3.958  -9.752  1.00  0.00           C  
ATOM    335  CD2 PHE A  41       8.470   1.686 -10.172  1.00  0.00           C  
ATOM    336  CE1 PHE A  41       6.710   3.529  -9.084  1.00  0.00           C  
ATOM    337  CE2 PHE A  41       7.328   1.250  -9.506  1.00  0.00           C  
ATOM    338  CZ  PHE A  41       6.450   2.173  -8.962  1.00  0.00           C  
ATOM    339  N   PRO A  42      10.917   4.880 -14.385  1.00  0.00           N  
ATOM    340  CA  PRO A  42      12.095   5.332 -15.128  1.00  0.00           C  
ATOM    341  C   PRO A  42      12.974   6.283 -14.319  1.00  0.00           C  
ATOM    342  CB  PRO A  42      11.495   6.044 -16.343  1.00  0.00           C  
ATOM    343  O   PRO A  42      14.193   6.315 -14.508  1.00  0.00           O  
ATOM    344  CG  PRO A  42      10.124   5.467 -16.485  1.00  0.00           C  
ATOM    345  CD  PRO A  42       9.630   5.069 -15.123  1.00  0.00           C  
ATOM    346  N   ARG A  43      12.348   6.965 -13.425  1.00  0.00           N  
ATOM    347  CA  ARG A  43      13.120   7.943 -12.665  1.00  0.00           C  
ATOM    348  C   ARG A  43      14.096   7.253 -11.718  1.00  0.00           C  
ATOM    349  CB  ARG A  43      12.190   8.867 -11.877  1.00  0.00           C  
ATOM    350  O   ARG A  43      15.052   7.871 -11.244  1.00  0.00           O  
ATOM    351  CG  ARG A  43      11.367   8.154 -10.816  1.00  0.00           C  
ATOM    352  CD  ARG A  43      10.414   9.107 -10.107  1.00  0.00           C  
ATOM    353  NE  ARG A  43       9.375   8.385  -9.377  1.00  0.00           N  
ATOM    354  NH1 ARG A  43       7.880  10.147  -9.351  1.00  0.00           N  
ATOM    355  NH2 ARG A  43       7.324   8.151  -8.371  1.00  0.00           N  
ATOM    356  CZ  ARG A  43       8.196   8.896  -9.035  1.00  0.00           C  
ATOM    357  N   PHE A  44      13.892   5.997 -11.475  1.00  0.00           N  
ATOM    358  CA  PHE A  44      14.773   5.302 -10.544  1.00  0.00           C  
ATOM    359  C   PHE A  44      15.711   4.358 -11.288  1.00  0.00           C  
ATOM    360  CB  PHE A  44      13.955   4.521  -9.510  1.00  0.00           C  
ATOM    361  O   PHE A  44      16.495   3.638 -10.668  1.00  0.00           O  
ATOM    362  CG  PHE A  44      13.014   5.379  -8.708  1.00  0.00           C  
ATOM    363  CD1 PHE A  44      13.433   6.599  -8.191  1.00  0.00           C  
ATOM    364  CD2 PHE A  44      11.710   4.965  -8.471  1.00  0.00           C  
ATOM    365  CE1 PHE A  44      12.563   7.395  -7.449  1.00  0.00           C  
ATOM    366  CE2 PHE A  44      10.836   5.754  -7.729  1.00  0.00           C  
ATOM    367  CZ  PHE A  44      11.265   6.969  -7.219  1.00  0.00           C  
ATOM    368  N   LYS A  45      15.713   4.305 -12.595  1.00  0.00           N  
ATOM    369  CA  LYS A  45      16.473   3.359 -13.407  1.00  0.00           C  
ATOM    370  C   LYS A  45      17.973   3.602 -13.274  1.00  0.00           C  
ATOM    371  CB  LYS A  45      16.055   3.454 -14.875  1.00  0.00           C  
ATOM    372  O   LYS A  45      18.776   2.690 -13.480  1.00  0.00           O  
ATOM    373  CG  LYS A  45      14.742   2.752 -15.192  1.00  0.00           C  
ATOM    374  CD  LYS A  45      14.477   2.714 -16.691  1.00  0.00           C  
ATOM    375  CE  LYS A  45      13.194   1.959 -17.013  1.00  0.00           C  
ATOM    376  NZ  LYS A  45      12.919   1.935 -18.481  1.00  0.00           N  
ATOM    377  N   HIS A  46      18.304   4.809 -12.904  1.00  0.00           N  
ATOM    378  CA  HIS A  46      19.719   5.148 -12.796  1.00  0.00           C  
ATOM    379  C   HIS A  46      20.320   4.600 -11.506  1.00  0.00           C  
ATOM    380  CB  HIS A  46      19.912   6.664 -12.863  1.00  0.00           C  
ATOM    381  O   HIS A  46      21.540   4.618 -11.329  1.00  0.00           O  
ATOM    382  CG  HIS A  46      19.251   7.404 -11.744  1.00  0.00           C  
ATOM    383  CD2 HIS A  46      19.762   7.949 -10.615  1.00  0.00           C  
ATOM    384  ND1 HIS A  46      17.895   7.648 -11.712  1.00  0.00           N  
ATOM    385  CE1 HIS A  46      17.600   8.315 -10.609  1.00  0.00           C  
ATOM    386  NE2 HIS A  46      18.715   8.510  -9.926  1.00  0.00           N  
ATOM    387  N   LEU A  47      19.470   4.093 -10.603  1.00  0.00           N  
ATOM    388  CA  LEU A  47      19.947   3.572  -9.327  1.00  0.00           C  
ATOM    389  C   LEU A  47      20.304   2.094  -9.443  1.00  0.00           C  
ATOM    390  CB  LEU A  47      18.888   3.769  -8.238  1.00  0.00           C  
ATOM    391  O   LEU A  47      19.479   1.283  -9.870  1.00  0.00           O  
ATOM    392  CG  LEU A  47      18.366   5.195  -8.051  1.00  0.00           C  
ATOM    393  CD1 LEU A  47      17.220   5.211  -7.045  1.00  0.00           C  
ATOM    394  CD2 LEU A  47      19.491   6.122  -7.604  1.00  0.00           C  
ATOM    395  N   LYS A  48      21.542   1.673  -9.055  1.00  0.00           N  
ATOM    396  CA  LYS A  48      21.970   0.302  -9.317  1.00  0.00           C  
ATOM    397  C   LYS A  48      22.355  -0.410  -8.024  1.00  0.00           C  
ATOM    398  CB  LYS A  48      23.145   0.284 -10.296  1.00  0.00           C  
ATOM    399  O   LYS A  48      22.346  -1.642  -7.961  1.00  0.00           O  
ATOM    400  CG  LYS A  48      22.800   0.795 -11.687  1.00  0.00           C  
ATOM    401  CD  LYS A  48      23.970   0.634 -12.648  1.00  0.00           C  
ATOM    402  CE  LYS A  48      23.624   1.139 -14.042  1.00  0.00           C  
ATOM    403  NZ  LYS A  48      24.751   0.936 -15.001  1.00  0.00           N  
ATOM    404  N   THR A  49      22.661   0.422  -7.093  1.00  0.00           N  
ATOM    405  CA  THR A  49      23.135  -0.192  -5.858  1.00  0.00           C  
ATOM    406  C   THR A  49      22.221   0.167  -4.690  1.00  0.00           C  
ATOM    407  CB  THR A  49      24.578   0.241  -5.536  1.00  0.00           C  
ATOM    408  O   THR A  49      21.447   1.123  -4.771  1.00  0.00           O  
ATOM    409  CG2 THR A  49      25.511  -0.039  -6.709  1.00  0.00           C  
ATOM    410  OG1 THR A  49      24.596   1.645  -5.251  1.00  0.00           O  
ATOM    411  N   GLU A  50      22.198  -0.682  -3.646  1.00  0.00           N  
ATOM    412  CA  GLU A  50      21.437  -0.409  -2.431  1.00  0.00           C  
ATOM    413  C   GLU A  50      21.806   0.950  -1.842  1.00  0.00           C  
ATOM    414  CB  GLU A  50      21.667  -1.511  -1.394  1.00  0.00           C  
ATOM    415  O   GLU A  50      20.931   1.703  -1.410  1.00  0.00           O  
ATOM    416  CG  GLU A  50      20.770  -1.399  -0.169  1.00  0.00           C  
ATOM    417  CD  GLU A  50      20.900  -2.581   0.779  1.00  0.00           C  
ATOM    418  OE1 GLU A  50      20.563  -2.439   1.976  1.00  0.00           O  
ATOM    419  OE2 GLU A  50      21.343  -3.658   0.321  1.00  0.00           O  
ATOM    420  N   GLU A  51      23.118   1.301  -1.922  1.00  0.00           N  
ATOM    421  CA  GLU A  51      23.584   2.581  -1.396  1.00  0.00           C  
ATOM    422  C   GLU A  51      22.988   3.749  -2.176  1.00  0.00           C  
ATOM    423  CB  GLU A  51      25.113   2.652  -1.429  1.00  0.00           C  
ATOM    424  O   GLU A  51      22.565   4.745  -1.586  1.00  0.00           O  
ATOM    425  CG  GLU A  51      25.793   1.744  -0.415  1.00  0.00           C  
ATOM    426  CD  GLU A  51      27.311   1.800  -0.482  1.00  0.00           C  
ATOM    427  OE1 GLU A  51      27.950   2.186   0.522  1.00  0.00           O  
ATOM    428  OE2 GLU A  51      27.866   1.455  -1.550  1.00  0.00           O  
ATOM    429  N   GLU A  52      22.904   3.526  -3.488  1.00  0.00           N  
ATOM    430  CA  GLU A  52      22.310   4.562  -4.328  1.00  0.00           C  
ATOM    431  C   GLU A  52      20.821   4.724  -4.033  1.00  0.00           C  
ATOM    432  CB  GLU A  52      22.520   4.239  -5.810  1.00  0.00           C  
ATOM    433  O   GLU A  52      20.311   5.846  -3.985  1.00  0.00           O  
ATOM    434  CG  GLU A  52      23.971   4.325  -6.258  1.00  0.00           C  
ATOM    435  CD  GLU A  52      24.176   3.922  -7.710  1.00  0.00           C  
ATOM    436  OE1 GLU A  52      24.891   4.640  -8.444  1.00  0.00           O  
ATOM    437  OE2 GLU A  52      23.615   2.879  -8.116  1.00  0.00           O  
ATOM    438  N   PHE A  53      20.217   3.631  -3.819  1.00  0.00           N  
ATOM    439  CA  PHE A  53      18.793   3.679  -3.506  1.00  0.00           C  
ATOM    440  C   PHE A  53      18.549   4.438  -2.208  1.00  0.00           C  
ATOM    441  CB  PHE A  53      18.217   2.263  -3.403  1.00  0.00           C  
ATOM    442  O   PHE A  53      17.676   5.306  -2.145  1.00  0.00           O  
ATOM    443  CG  PHE A  53      17.905   1.637  -4.736  1.00  0.00           C  
ATOM    444  CD1 PHE A  53      16.874   2.128  -5.527  1.00  0.00           C  
ATOM    445  CD2 PHE A  53      18.645   0.555  -5.197  1.00  0.00           C  
ATOM    446  CE1 PHE A  53      16.583   1.549  -6.760  1.00  0.00           C  
ATOM    447  CE2 PHE A  53      18.360  -0.028  -6.429  1.00  0.00           C  
ATOM    448  CZ  PHE A  53      17.329   0.470  -7.208  1.00  0.00           C  
ATOM    449  N   LYS A  54      19.393   4.178  -1.263  1.00  0.00           N  
ATOM    450  CA  LYS A  54      19.237   4.761   0.067  1.00  0.00           C  
ATOM    451  C   LYS A  54      19.554   6.254   0.054  1.00  0.00           C  
ATOM    452  CB  LYS A  54      20.134   4.043   1.076  1.00  0.00           C  
ATOM    453  O   LYS A  54      18.982   7.022   0.830  1.00  0.00           O  
ATOM    454  CG  LYS A  54      19.650   2.652   1.455  1.00  0.00           C  
ATOM    455  CD  LYS A  54      20.536   2.023   2.523  1.00  0.00           C  
ATOM    456  CE  LYS A  54      20.060   0.625   2.894  1.00  0.00           C  
ATOM    457  NZ  LYS A  54      20.944  -0.008   3.918  1.00  0.00           N  
ATOM    458  N   ALA A  55      20.363   6.650  -0.890  1.00  0.00           N  
ATOM    459  CA  ALA A  55      20.796   8.043  -0.970  1.00  0.00           C  
ATOM    460  C   ALA A  55      19.843   8.865  -1.832  1.00  0.00           C  
ATOM    461  CB  ALA A  55      22.217   8.127  -1.524  1.00  0.00           C  
ATOM    462  O   ALA A  55      19.912  10.096  -1.844  1.00  0.00           O  
ATOM    463  N   SER A  56      18.886   8.204  -2.498  1.00  0.00           N  
ATOM    464  CA  SER A  56      18.011   8.891  -3.443  1.00  0.00           C  
ATOM    465  C   SER A  56      16.870   9.603  -2.724  1.00  0.00           C  
ATOM    466  CB  SER A  56      17.444   7.904  -4.465  1.00  0.00           C  
ATOM    467  O   SER A  56      16.011   8.957  -2.121  1.00  0.00           O  
ATOM    468  OG  SER A  56      16.445   8.521  -5.259  1.00  0.00           O  
ATOM    469  N   GLU A  57      16.819  10.932  -2.851  1.00  0.00           N  
ATOM    470  CA  GLU A  57      15.742  11.724  -2.264  1.00  0.00           C  
ATOM    471  C   GLU A  57      14.418  11.471  -2.980  1.00  0.00           C  
ATOM    472  CB  GLU A  57      16.086  13.215  -2.305  1.00  0.00           C  
ATOM    473  O   GLU A  57      13.365  11.404  -2.343  1.00  0.00           O  
ATOM    474  CG  GLU A  57      17.240  13.605  -1.393  1.00  0.00           C  
ATOM    475  CD  GLU A  57      16.949  13.364   0.080  1.00  0.00           C  
ATOM    476  OE1 GLU A  57      17.771  12.713   0.763  1.00  0.00           O  
ATOM    477  OE2 GLU A  57      15.889  13.830   0.554  1.00  0.00           O  
ATOM    478  N   GLU A  58      14.563  11.304  -4.265  1.00  0.00           N  
ATOM    479  CA  GLU A  58      13.360  11.044  -5.049  1.00  0.00           C  
ATOM    480  C   GLU A  58      12.692   9.740  -4.620  1.00  0.00           C  
ATOM    481  CB  GLU A  58      13.691  10.998  -6.543  1.00  0.00           C  
ATOM    482  O   GLU A  58      11.465   9.665  -4.532  1.00  0.00           O  
ATOM    483  CG  GLU A  58      14.159  12.331  -7.110  1.00  0.00           C  
ATOM    484  CD  GLU A  58      14.570  12.250  -8.571  1.00  0.00           C  
ATOM    485  OE1 GLU A  58      13.752  12.600  -9.452  1.00  0.00           O  
ATOM    486  OE2 GLU A  58      15.719  11.831  -8.838  1.00  0.00           O  
ATOM    487  N   LEU A  59      13.501   8.708  -4.395  1.00  0.00           N  
ATOM    488  CA  LEU A  59      12.973   7.431  -3.929  1.00  0.00           C  
ATOM    489  C   LEU A  59      12.285   7.589  -2.577  1.00  0.00           C  
ATOM    490  CB  LEU A  59      14.093   6.393  -3.827  1.00  0.00           C  
ATOM    491  O   LEU A  59      11.180   7.079  -2.375  1.00  0.00           O  
ATOM    492  CG  LEU A  59      13.669   4.973  -3.447  1.00  0.00           C  
ATOM    493  CD1 LEU A  59      13.135   4.235  -4.669  1.00  0.00           C  
ATOM    494  CD2 LEU A  59      14.836   4.214  -2.825  1.00  0.00           C  
ATOM    495  N   LYS A  60      12.924   8.373  -1.730  1.00  0.00           N  
ATOM    496  CA  LYS A  60      12.363   8.607  -0.403  1.00  0.00           C  
ATOM    497  C   LYS A  60      11.014   9.314  -0.493  1.00  0.00           C  
ATOM    498  CB  LYS A  60      13.329   9.429   0.452  1.00  0.00           C  
ATOM    499  O   LYS A  60      10.052   8.916   0.168  1.00  0.00           O  
ATOM    500  CG  LYS A  60      14.588   8.678   0.858  1.00  0.00           C  
ATOM    501  CD  LYS A  60      15.519   9.554   1.687  1.00  0.00           C  
ATOM    502  CE  LYS A  60      16.816   8.831   2.024  1.00  0.00           C  
ATOM    503  NZ  LYS A  60      17.757   9.707   2.784  1.00  0.00           N  
ATOM    504  N   GLU A  61      11.001  10.245  -1.317  1.00  0.00           N  
ATOM    505  CA  GLU A  61       9.778  11.025  -1.483  1.00  0.00           C  
ATOM    506  C   GLU A  61       8.644  10.163  -2.031  1.00  0.00           C  
ATOM    507  CB  GLU A  61      10.023  12.221  -2.405  1.00  0.00           C  
ATOM    508  O   GLU A  61       7.511  10.239  -1.551  1.00  0.00           O  
ATOM    509  CG  GLU A  61      10.885  13.310  -1.784  1.00  0.00           C  
ATOM    510  CD  GLU A  61      11.145  14.478  -2.722  1.00  0.00           C  
ATOM    511  OE1 GLU A  61      11.870  15.421  -2.332  1.00  0.00           O  
ATOM    512  OE2 GLU A  61      10.617  14.451  -3.857  1.00  0.00           O  
ATOM    513  N   HIS A  62       9.046   9.400  -2.987  1.00  0.00           N  
ATOM    514  CA  HIS A  62       8.041   8.519  -3.571  1.00  0.00           C  
ATOM    515  C   HIS A  62       7.532   7.508  -2.548  1.00  0.00           C  
ATOM    516  CB  HIS A  62       8.611   7.790  -4.789  1.00  0.00           C  
ATOM    517  O   HIS A  62       6.329   7.250  -2.470  1.00  0.00           O  
ATOM    518  CG  HIS A  62       7.594   6.992  -5.541  1.00  0.00           C  
ATOM    519  CD2 HIS A  62       7.421   5.654  -5.655  1.00  0.00           C  
ATOM    520  ND1 HIS A  62       6.599   7.576  -6.295  1.00  0.00           N  
ATOM    521  CE1 HIS A  62       5.855   6.628  -6.841  1.00  0.00           C  
ATOM    522  NE2 HIS A  62       6.333   5.453  -6.469  1.00  0.00           N  
ATOM    523  N   GLY A  63       8.450   6.916  -1.854  1.00  0.00           N  
ATOM    524  CA  GLY A  63       8.057   6.002  -0.793  1.00  0.00           C  
ATOM    525  C   GLY A  63       7.109   6.628   0.212  1.00  0.00           C  
ATOM    526  O   GLY A  63       6.107   6.018   0.592  1.00  0.00           O  
ATOM    527  N   VAL A  64       7.335   7.837   0.620  1.00  0.00           N  
ATOM    528  CA  VAL A  64       6.504   8.551   1.585  1.00  0.00           C  
ATOM    529  C   VAL A  64       5.099   8.740   1.017  1.00  0.00           C  
ATOM    530  CB  VAL A  64       7.117   9.919   1.959  1.00  0.00           C  
ATOM    531  O   VAL A  64       4.106   8.517   1.713  1.00  0.00           O  
ATOM    532  CG1 VAL A  64       6.126  10.751   2.770  1.00  0.00           C  
ATOM    533  CG2 VAL A  64       8.419   9.725   2.735  1.00  0.00           C  
ATOM    534  N   THR A  65       5.069   9.099  -0.193  1.00  0.00           N  
ATOM    535  CA  THR A  65       3.787   9.353  -0.839  1.00  0.00           C  
ATOM    536  C   THR A  65       2.921   8.096  -0.836  1.00  0.00           C  
ATOM    537  CB  THR A  65       3.978   9.844  -2.286  1.00  0.00           C  
ATOM    538  O   THR A  65       1.732   8.155  -0.515  1.00  0.00           O  
ATOM    539  CG2 THR A  65       2.635  10.053  -2.978  1.00  0.00           C  
ATOM    540  OG1 THR A  65       4.694  11.085  -2.272  1.00  0.00           O  
ATOM    541  N   VAL A  66       3.520   6.971  -1.176  1.00  0.00           N  
ATOM    542  CA  VAL A  66       2.814   5.695  -1.216  1.00  0.00           C  
ATOM    543  C   VAL A  66       2.292   5.349   0.176  1.00  0.00           C  
ATOM    544  CB  VAL A  66       3.722   4.560  -1.742  1.00  0.00           C  
ATOM    545  O   VAL A  66       1.114   5.023   0.341  1.00  0.00           O  
ATOM    546  CG1 VAL A  66       3.047   3.202  -1.562  1.00  0.00           C  
ATOM    547  CG2 VAL A  66       4.072   4.796  -3.210  1.00  0.00           C  
ATOM    548  N   LEU A  67       3.124   5.528   1.192  1.00  0.00           N  
ATOM    549  CA  LEU A  67       2.769   5.142   2.553  1.00  0.00           C  
ATOM    550  C   LEU A  67       1.710   6.078   3.125  1.00  0.00           C  
ATOM    551  CB  LEU A  67       4.008   5.144   3.452  1.00  0.00           C  
ATOM    552  O   LEU A  67       0.772   5.630   3.789  1.00  0.00           O  
ATOM    553  CG  LEU A  67       5.042   4.050   3.184  1.00  0.00           C  
ATOM    554  CD1 LEU A  67       6.255   4.233   4.090  1.00  0.00           C  
ATOM    555  CD2 LEU A  67       4.425   2.670   3.381  1.00  0.00           C  
ATOM    556  N   LYS A  68       1.788   7.333   2.849  1.00  0.00           N  
ATOM    557  CA  LYS A  68       0.808   8.292   3.350  1.00  0.00           C  
ATOM    558  C   LYS A  68      -0.582   8.000   2.793  1.00  0.00           C  
ATOM    559  CB  LYS A  68       1.225   9.720   2.996  1.00  0.00           C  
ATOM    560  O   LYS A  68      -1.580   8.115   3.508  1.00  0.00           O  
ATOM    561  CG  LYS A  68       2.310  10.290   3.899  1.00  0.00           C  
ATOM    562  CD  LYS A  68       2.597  11.751   3.574  1.00  0.00           C  
ATOM    563  CE  LYS A  68       3.592  12.357   4.555  1.00  0.00           C  
ATOM    564  NZ  LYS A  68       3.911  13.775   4.213  1.00  0.00           N  
ATOM    565  N   ALA A  69      -0.517   7.682   1.500  1.00  0.00           N  
ATOM    566  CA  ALA A  69      -1.801   7.340   0.893  1.00  0.00           C  
ATOM    567  C   ALA A  69      -2.430   6.133   1.583  1.00  0.00           C  
ATOM    568  CB  ALA A  69      -1.628   7.065  -0.599  1.00  0.00           C  
ATOM    569  O   ALA A  69      -3.616   6.151   1.921  1.00  0.00           O  
ATOM    570  N   LEU A  70      -1.670   5.091   1.871  1.00  0.00           N  
ATOM    571  CA  LEU A  70      -2.157   3.894   2.547  1.00  0.00           C  
ATOM    572  C   LEU A  70      -2.613   4.218   3.965  1.00  0.00           C  
ATOM    573  CB  LEU A  70      -1.069   2.818   2.582  1.00  0.00           C  
ATOM    574  O   LEU A  70      -3.675   3.765   4.399  1.00  0.00           O  
ATOM    575  CG  LEU A  70      -0.771   2.111   1.259  1.00  0.00           C  
ATOM    576  CD1 LEU A  70       0.435   1.190   1.409  1.00  0.00           C  
ATOM    577  CD2 LEU A  70      -1.991   1.330   0.783  1.00  0.00           C  
ATOM    578  N   ILE A  71      -1.828   4.983   4.647  1.00  0.00           N  
ATOM    579  CA  ILE A  71      -2.133   5.344   6.027  1.00  0.00           C  
ATOM    580  C   ILE A  71      -3.426   6.154   6.074  1.00  0.00           C  
ATOM    581  CB  ILE A  71      -0.977   6.142   6.671  1.00  0.00           C  
ATOM    582  O   ILE A  71      -4.287   5.912   6.924  1.00  0.00           O  
ATOM    583  CG1 ILE A  71       0.246   5.240   6.875  1.00  0.00           C  
ATOM    584  CG2 ILE A  71      -1.424   6.766   7.997  1.00  0.00           C  
ATOM    585  CD1 ILE A  71       1.514   5.994   7.251  1.00  0.00           C  
ATOM    586  N   GLU A  72      -3.517   7.065   5.206  1.00  0.00           N  
ATOM    587  CA  GLU A  72      -4.726   7.882   5.153  1.00  0.00           C  
ATOM    588  C   GLU A  72      -5.962   7.024   4.901  1.00  0.00           C  
ATOM    589  CB  GLU A  72      -4.601   8.956   4.069  1.00  0.00           C  
ATOM    590  O   GLU A  72      -6.988   7.193   5.563  1.00  0.00           O  
ATOM    591  CG  GLU A  72      -5.770   9.929   4.030  1.00  0.00           C  
ATOM    592  CD  GLU A  72      -5.584  11.052   3.022  1.00  0.00           C  
ATOM    593  OE1 GLU A  72      -6.466  11.935   2.927  1.00  0.00           O  
ATOM    594  OE2 GLU A  72      -4.548  11.046   2.320  1.00  0.00           O  
ATOM    595  N   ILE A  73      -5.905   6.107   3.981  1.00  0.00           N  
ATOM    596  CA  ILE A  73      -7.013   5.207   3.684  1.00  0.00           C  
ATOM    597  C   ILE A  73      -7.331   4.356   4.912  1.00  0.00           C  
ATOM    598  CB  ILE A  73      -6.697   4.301   2.472  1.00  0.00           C  
ATOM    599  O   ILE A  73      -8.500   4.165   5.257  1.00  0.00           O  
ATOM    600  CG1 ILE A  73      -6.661   5.129   1.182  1.00  0.00           C  
ATOM    601  CG2 ILE A  73      -7.719   3.166   2.365  1.00  0.00           C  
ATOM    602  CD1 ILE A  73      -6.072   4.390  -0.011  1.00  0.00           C  
ATOM    603  N   ALA A  74      -6.297   3.916   5.528  1.00  0.00           N  
ATOM    604  CA  ALA A  74      -6.496   3.122   6.739  1.00  0.00           C  
ATOM    605  C   ALA A  74      -7.239   3.923   7.804  1.00  0.00           C  
ATOM    606  CB  ALA A  74      -5.155   2.636   7.282  1.00  0.00           C  
ATOM    607  O   ALA A  74      -8.175   3.418   8.429  1.00  0.00           O  
ATOM    608  N   LYS A  75      -6.863   5.122   8.021  1.00  0.00           N  
ATOM    609  CA  LYS A  75      -7.488   5.985   9.020  1.00  0.00           C  
ATOM    610  C   LYS A  75      -8.946   6.266   8.669  1.00  0.00           C  
ATOM    611  CB  LYS A  75      -6.718   7.300   9.150  1.00  0.00           C  
ATOM    612  O   LYS A  75      -9.815   6.250   9.544  1.00  0.00           O  
ATOM    613  CG  LYS A  75      -5.370   7.162   9.843  1.00  0.00           C  
ATOM    614  CD  LYS A  75      -4.667   8.507   9.970  1.00  0.00           C  
ATOM    615  CE  LYS A  75      -3.349   8.381  10.723  1.00  0.00           C  
ATOM    616  NZ  LYS A  75      -2.635   9.690  10.812  1.00  0.00           N  
ATOM    617  N   LEU A  76      -9.179   6.501   7.418  1.00  0.00           N  
ATOM    618  CA  LEU A  76     -10.545   6.766   6.977  1.00  0.00           C  
ATOM    619  C   LEU A  76     -11.421   5.531   7.152  1.00  0.00           C  
ATOM    620  CB  LEU A  76     -10.558   7.214   5.513  1.00  0.00           C  
ATOM    621  O   LEU A  76     -12.579   5.639   7.564  1.00  0.00           O  
ATOM    622  CG  LEU A  76      -9.992   8.605   5.224  1.00  0.00           C  
ATOM    623  CD1 LEU A  76      -9.883   8.831   3.720  1.00  0.00           C  
ATOM    624  CD2 LEU A  76     -10.859   9.680   5.870  1.00  0.00           C  
ATOM    625  N   LYS A  77     -10.835   4.382   6.784  1.00  0.00           N  
ATOM    626  CA  LYS A  77     -11.582   3.136   6.934  1.00  0.00           C  
ATOM    627  C   LYS A  77     -11.985   2.909   8.389  1.00  0.00           C  
ATOM    628  CB  LYS A  77     -10.757   1.951   6.428  1.00  0.00           C  
ATOM    629  O   LYS A  77     -13.133   2.561   8.673  1.00  0.00           O  
ATOM    630  CG  LYS A  77     -11.472   0.612   6.528  1.00  0.00           C  
ATOM    631  CD  LYS A  77     -10.595  -0.529   6.028  1.00  0.00           C  
ATOM    632  CE  LYS A  77     -11.292  -1.875   6.170  1.00  0.00           C  
ATOM    633  NZ  LYS A  77     -11.502  -2.242   7.602  1.00  0.00           N  
ATOM    634  N   VAL A  78     -11.068   3.119   9.276  1.00  0.00           N  
ATOM    635  CA  VAL A  78     -11.289   2.892  10.700  1.00  0.00           C  
ATOM    636  C   VAL A  78     -12.292   3.912  11.236  1.00  0.00           C  
ATOM    637  CB  VAL A  78      -9.970   2.971  11.500  1.00  0.00           C  
ATOM    638  O   VAL A  78     -13.130   3.584  12.078  1.00  0.00           O  
ATOM    639  CG1 VAL A  78     -10.249   2.988  13.002  1.00  0.00           C  
ATOM    640  CG2 VAL A  78      -9.056   1.802  11.136  1.00  0.00           C  
ATOM    641  N   SER A  79     -12.318   5.133  10.717  1.00  0.00           N  
ATOM    642  CA  SER A  79     -13.192   6.198  11.196  1.00  0.00           C  
ATOM    643  C   SER A  79     -14.562   6.131  10.529  1.00  0.00           C  
ATOM    644  CB  SER A  79     -12.559   7.567  10.943  1.00  0.00           C  
ATOM    645  O   SER A  79     -15.470   6.885  10.887  1.00  0.00           O  
ATOM    646  OG  SER A  79     -12.423   7.809   9.554  1.00  0.00           O  
ATOM    647  N   GLY A  80     -14.752   5.181   9.612  1.00  0.00           N  
ATOM    648  CA  GLY A  80     -16.017   5.035   8.911  1.00  0.00           C  
ATOM    649  C   GLY A  80     -16.265   6.130   7.891  1.00  0.00           C  
ATOM    650  O   GLY A  80     -17.410   6.386   7.512  1.00  0.00           O  
ATOM    651  N   GLU A  81     -15.251   6.882   7.568  1.00  0.00           N  
ATOM    652  CA  GLU A  81     -15.318   7.941   6.566  1.00  0.00           C  
ATOM    653  C   GLU A  81     -15.132   7.382   5.159  1.00  0.00           C  
ATOM    654  CB  GLU A  81     -14.266   9.016   6.849  1.00  0.00           C  
ATOM    655  O   GLU A  81     -14.756   6.220   4.991  1.00  0.00           O  
ATOM    656  CG  GLU A  81     -14.452   9.723   8.184  1.00  0.00           C  
ATOM    657  CD  GLU A  81     -13.440  10.833   8.421  1.00  0.00           C  
ATOM    658  OE1 GLU A  81     -13.753  12.011   8.136  1.00  0.00           O  
ATOM    659  OE2 GLU A  81     -12.324  10.521   8.895  1.00  0.00           O  
ATOM    660  N   ASP A  82     -15.556   8.206   4.180  1.00  0.00           N  
ATOM    661  CA  ASP A  82     -15.450   7.790   2.785  1.00  0.00           C  
ATOM    662  C   ASP A  82     -13.990   7.670   2.357  1.00  0.00           C  
ATOM    663  CB  ASP A  82     -16.186   8.775   1.874  1.00  0.00           C  
ATOM    664  O   ASP A  82     -13.262   8.665   2.328  1.00  0.00           O  
ATOM    665  CG  ASP A  82     -16.170   8.358   0.414  1.00  0.00           C  
ATOM    666  OD1 ASP A  82     -16.350   7.156   0.120  1.00  0.00           O  
ATOM    667  OD2 ASP A  82     -15.972   9.239  -0.451  1.00  0.00           O  
ATOM    668  N   TYR A  83     -13.574   6.624   2.058  1.00  0.00           N  
ATOM    669  CA  TYR A  83     -12.216   6.390   1.580  1.00  0.00           C  
ATOM    670  C   TYR A  83     -12.226   5.815   0.168  1.00  0.00           C  
ATOM    671  CB  TYR A  83     -11.469   5.444   2.524  1.00  0.00           C  
ATOM    672  O   TYR A  83     -11.181   5.726  -0.480  1.00  0.00           O  
ATOM    673  CG  TYR A  83     -12.178   4.131   2.754  1.00  0.00           C  
ATOM    674  CD1 TYR A  83     -13.030   3.958   3.842  1.00  0.00           C  
ATOM    675  CD2 TYR A  83     -11.997   3.061   1.884  1.00  0.00           C  
ATOM    676  CE1 TYR A  83     -13.683   2.750   4.059  1.00  0.00           C  
ATOM    677  CE2 TYR A  83     -12.645   1.848   2.091  1.00  0.00           C  
ATOM    678  OH  TYR A  83     -14.130   0.504   3.389  1.00  0.00           O  
ATOM    679  CZ  TYR A  83     -13.486   1.702   3.179  1.00  0.00           C  
ATOM    680  N   ASP A  84     -13.420   5.362  -0.268  1.00  0.00           N  
ATOM    681  CA  ASP A  84     -13.583   4.763  -1.589  1.00  0.00           C  
ATOM    682  C   ASP A  84     -13.140   5.727  -2.687  1.00  0.00           C  
ATOM    683  CB  ASP A  84     -15.037   4.344  -1.813  1.00  0.00           C  
ATOM    684  O   ASP A  84     -12.559   5.308  -3.691  1.00  0.00           O  
ATOM    685  CG  ASP A  84     -15.358   2.979  -1.229  1.00  0.00           C  
ATOM    686  OD1 ASP A  84     -14.424   2.257  -0.818  1.00  0.00           O  
ATOM    687  OD2 ASP A  84     -16.555   2.621  -1.184  1.00  0.00           O  
ATOM    688  N   SER A  85     -13.420   7.062  -2.510  1.00  0.00           N  
ATOM    689  CA  SER A  85     -13.031   8.065  -3.496  1.00  0.00           C  
ATOM    690  C   SER A  85     -11.514   8.137  -3.642  1.00  0.00           C  
ATOM    691  CB  SER A  85     -13.579   9.439  -3.109  1.00  0.00           C  
ATOM    692  O   SER A  85     -10.999   8.280  -4.753  1.00  0.00           O  
ATOM    693  OG  SER A  85     -13.109   9.827  -1.830  1.00  0.00           O  
ATOM    694  N   LEU A  86     -10.843   7.986  -2.565  1.00  0.00           N  
ATOM    695  CA  LEU A  86      -9.385   7.990  -2.595  1.00  0.00           C  
ATOM    696  C   LEU A  86      -8.853   6.755  -3.315  1.00  0.00           C  
ATOM    697  CB  LEU A  86      -8.819   8.050  -1.174  1.00  0.00           C  
ATOM    698  O   LEU A  86      -7.933   6.854  -4.130  1.00  0.00           O  
ATOM    699  CG  LEU A  86      -8.910   9.402  -0.465  1.00  0.00           C  
ATOM    700  CD1 LEU A  86      -8.558   9.251   1.012  1.00  0.00           C  
ATOM    701  CD2 LEU A  86      -7.996  10.421  -1.136  1.00  0.00           C  
ATOM    702  N   ILE A  87      -9.432   5.592  -3.015  1.00  0.00           N  
ATOM    703  CA  ILE A  87      -9.029   4.355  -3.673  1.00  0.00           C  
ATOM    704  C   ILE A  87      -9.274   4.467  -5.176  1.00  0.00           C  
ATOM    705  CB  ILE A  87      -9.784   3.136  -3.097  1.00  0.00           C  
ATOM    706  O   ILE A  87      -8.424   4.077  -5.981  1.00  0.00           O  
ATOM    707  CG1 ILE A  87      -9.333   2.861  -1.657  1.00  0.00           C  
ATOM    708  CG2 ILE A  87      -9.574   1.903  -3.981  1.00  0.00           C  
ATOM    709  CD1 ILE A  87     -10.056   1.697  -0.994  1.00  0.00           C  
ATOM    710  N   LYS A  88     -10.406   5.042  -5.540  1.00  0.00           N  
ATOM    711  CA  LYS A  88     -10.754   5.223  -6.946  1.00  0.00           C  
ATOM    712  C   LYS A  88      -9.735   6.109  -7.656  1.00  0.00           C  
ATOM    713  CB  LYS A  88     -12.154   5.823  -7.080  1.00  0.00           C  
ATOM    714  O   LYS A  88      -9.295   5.794  -8.764  1.00  0.00           O  
ATOM    715  CG  LYS A  88     -12.676   5.865  -8.509  1.00  0.00           C  
ATOM    716  CD  LYS A  88     -14.105   6.391  -8.567  1.00  0.00           C  
ATOM    717  CE  LYS A  88     -14.618   6.462  -9.999  1.00  0.00           C  
ATOM    718  NZ  LYS A  88     -16.005   7.010 -10.064  1.00  0.00           N  
ATOM    719  N   GLU A  89      -9.368   7.170  -6.999  1.00  0.00           N  
ATOM    720  CA  GLU A  89      -8.386   8.088  -7.569  1.00  0.00           C  
ATOM    721  C   GLU A  89      -7.036   7.402  -7.759  1.00  0.00           C  
ATOM    722  CB  GLU A  89      -8.228   9.325  -6.681  1.00  0.00           C  
ATOM    723  O   GLU A  89      -6.395   7.561  -8.800  1.00  0.00           O  
ATOM    724  CG  GLU A  89      -7.296  10.380  -7.258  1.00  0.00           C  
ATOM    725  CD  GLU A  89      -7.108  11.580  -6.343  1.00  0.00           C  
ATOM    726  OE1 GLU A  89      -6.017  12.193  -6.363  1.00  0.00           O  
ATOM    727  OE2 GLU A  89      -8.060  11.909  -5.600  1.00  0.00           O  
ATOM    728  N   LEU A  90      -6.718   6.644  -6.753  1.00  0.00           N  
ATOM    729  CA  LEU A  90      -5.451   5.925  -6.836  1.00  0.00           C  
ATOM    730  C   LEU A  90      -5.489   4.886  -7.952  1.00  0.00           C  
ATOM    731  CB  LEU A  90      -5.131   5.247  -5.502  1.00  0.00           C  
ATOM    732  O   LEU A  90      -4.526   4.747  -8.710  1.00  0.00           O  
ATOM    733  CG  LEU A  90      -4.670   6.165  -4.368  1.00  0.00           C  
ATOM    734  CD1 LEU A  90      -4.599   5.392  -3.056  1.00  0.00           C  
ATOM    735  CD2 LEU A  90      -3.319   6.789  -4.701  1.00  0.00           C  
ATOM    736  N   ALA A  91      -6.578   4.244  -8.070  1.00  0.00           N  
ATOM    737  CA  ALA A  91      -6.729   3.222  -9.102  1.00  0.00           C  
ATOM    738  C   ALA A  91      -6.640   3.834 -10.497  1.00  0.00           C  
ATOM    739  CB  ALA A  91      -8.056   2.486  -8.931  1.00  0.00           C  
ATOM    740  O   ALA A  91      -5.974   3.288 -11.380  1.00  0.00           O  
ATOM    741  N   LYS A  92      -7.261   4.958 -10.682  1.00  0.00           N  
ATOM    742  CA  LYS A  92      -7.236   5.647 -11.969  1.00  0.00           C  
ATOM    743  C   LYS A  92      -5.820   6.081 -12.333  1.00  0.00           C  
ATOM    744  CB  LYS A  92      -8.167   6.861 -11.946  1.00  0.00           C  
ATOM    745  O   LYS A  92      -5.380   5.893 -13.469  1.00  0.00           O  
ATOM    746  CG  LYS A  92      -8.365   7.514 -13.306  1.00  0.00           C  
ATOM    747  CD  LYS A  92      -9.353   8.671 -13.232  1.00  0.00           C  
ATOM    748  CE  LYS A  92      -9.484   9.383 -14.572  1.00  0.00           C  
ATOM    749  NZ  LYS A  92     -10.452  10.518 -14.504  1.00  0.00           N  
ATOM    750  N   SER A  93      -5.128   6.626 -11.313  1.00  0.00           N  
ATOM    751  CA  SER A  93      -3.765   7.095 -11.539  1.00  0.00           C  
ATOM    752  C   SER A  93      -2.833   5.939 -11.887  1.00  0.00           C  
ATOM    753  CB  SER A  93      -3.239   7.831 -10.306  1.00  0.00           C  
ATOM    754  O   SER A  93      -2.021   6.045 -12.808  1.00  0.00           O  
ATOM    755  OG  SER A  93      -1.907   8.269 -10.511  1.00  0.00           O  
ATOM    756  N   HIS A  94      -2.987   4.862 -11.245  1.00  0.00           N  
ATOM    757  CA  HIS A  94      -2.122   3.706 -11.453  1.00  0.00           C  
ATOM    758  C   HIS A  94      -2.421   3.027 -12.785  1.00  0.00           C  
ATOM    759  CB  HIS A  94      -2.279   2.706 -10.306  1.00  0.00           C  
ATOM    760  O   HIS A  94      -1.508   2.541 -13.457  1.00  0.00           O  
ATOM    761  CG  HIS A  94      -1.676   3.170  -9.018  1.00  0.00           C  
ATOM    762  CD2 HIS A  94      -0.452   2.956  -8.482  1.00  0.00           C  
ATOM    763  ND1 HIS A  94      -2.362   3.954  -8.116  1.00  0.00           N  
ATOM    764  CE1 HIS A  94      -1.582   4.204  -7.077  1.00  0.00           C  
ATOM    765  NE2 HIS A  94      -0.418   3.610  -7.275  1.00  0.00           N  
ATOM    766  N   LYS A  95      -3.715   3.002 -13.190  1.00  0.00           N  
ATOM    767  CA  LYS A  95      -4.127   2.338 -14.424  1.00  0.00           C  
ATOM    768  C   LYS A  95      -3.796   3.192 -15.644  1.00  0.00           C  
ATOM    769  CB  LYS A  95      -5.624   2.028 -14.392  1.00  0.00           C  
ATOM    770  O   LYS A  95      -3.256   2.689 -16.632  1.00  0.00           O  
ATOM    771  CG  LYS A  95      -6.126   1.275 -15.615  1.00  0.00           C  
ATOM    772  CD  LYS A  95      -7.623   1.004 -15.529  1.00  0.00           C  
ATOM    773  CE  LYS A  95      -8.142   0.325 -16.789  1.00  0.00           C  
ATOM    774  NZ  LYS A  95      -9.621   0.121 -16.739  1.00  0.00           N  
ATOM    775  N   THR A  96      -4.057   4.471 -15.581  1.00  0.00           N  
ATOM    776  CA  THR A  96      -4.043   5.291 -16.788  1.00  0.00           C  
ATOM    777  C   THR A  96      -2.710   6.021 -16.929  1.00  0.00           C  
ATOM    778  CB  THR A  96      -5.194   6.313 -16.783  1.00  0.00           C  
ATOM    779  O   THR A  96      -2.002   5.844 -17.923  1.00  0.00           O  
ATOM    780  CG2 THR A  96      -6.548   5.618 -16.882  1.00  0.00           C  
ATOM    781  OG1 THR A  96      -5.146   7.072 -15.568  1.00  0.00           O  
ATOM    782  N   LYS A  97      -2.267   6.606 -15.835  1.00  0.00           N  
ATOM    783  CA  LYS A  97      -1.078   7.449 -15.916  1.00  0.00           C  
ATOM    784  C   LYS A  97       0.195   6.620 -15.771  1.00  0.00           C  
ATOM    785  CB  LYS A  97      -1.119   8.540 -14.845  1.00  0.00           C  
ATOM    786  O   LYS A  97       1.132   6.769 -16.558  1.00  0.00           O  
ATOM    787  CG  LYS A  97       0.002   9.563 -14.959  1.00  0.00           C  
ATOM    788  CD  LYS A  97      -0.175  10.701 -13.963  1.00  0.00           C  
ATOM    789  CE  LYS A  97       0.944  11.726 -14.079  1.00  0.00           C  
ATOM    790  NZ  LYS A  97       0.780  12.839 -13.096  1.00  0.00           N  
ATOM    791  N   HIS A  98       0.145   5.652 -14.965  1.00  0.00           N  
ATOM    792  CA  HIS A  98       1.391   4.962 -14.652  1.00  0.00           C  
ATOM    793  C   HIS A  98       1.362   3.520 -15.147  1.00  0.00           C  
ATOM    794  CB  HIS A  98       1.659   4.996 -13.147  1.00  0.00           C  
ATOM    795  O   HIS A  98       2.391   2.839 -15.149  1.00  0.00           O  
ATOM    796  CG  HIS A  98       1.755   6.378 -12.585  1.00  0.00           C  
ATOM    797  CD2 HIS A  98       0.926   7.064 -11.763  1.00  0.00           C  
ATOM    798  ND1 HIS A  98       2.808   7.222 -12.862  1.00  0.00           N  
ATOM    799  CE1 HIS A  98       2.623   8.370 -12.232  1.00  0.00           C  
ATOM    800  NE2 HIS A  98       1.488   8.300 -11.558  1.00  0.00           N  
ATOM    801  N   LYS A  99       0.195   3.063 -15.595  1.00  0.00           N  
ATOM    802  CA  LYS A  99       0.011   1.713 -16.119  1.00  0.00           C  
ATOM    803  C   LYS A  99       0.688   0.679 -15.224  1.00  0.00           C  
ATOM    804  CB  LYS A  99       0.557   1.610 -17.544  1.00  0.00           C  
ATOM    805  O   LYS A  99       1.427  -0.180 -15.708  1.00  0.00           O  
ATOM    806  CG  LYS A  99      -0.176   2.483 -18.552  1.00  0.00           C  
ATOM    807  CD  LYS A  99       0.353   2.270 -19.964  1.00  0.00           C  
ATOM    808  CE  LYS A  99      -0.364   3.159 -20.971  1.00  0.00           C  
ATOM    809  NZ  LYS A  99       0.115   2.917 -22.365  1.00  0.00           N  
ATOM    810  N   ILE A 100       0.529   0.794 -13.913  1.00  0.00           N  
ATOM    811  CA  ILE A 100       1.110  -0.107 -12.925  1.00  0.00           C  
ATOM    812  C   ILE A 100       0.238  -1.353 -12.787  1.00  0.00           C  
ATOM    813  CB  ILE A 100       1.274   0.587 -11.554  1.00  0.00           C  
ATOM    814  O   ILE A 100      -0.949  -1.256 -12.468  1.00  0.00           O  
ATOM    815  CG1 ILE A 100       2.189   1.810 -11.681  1.00  0.00           C  
ATOM    816  CG2 ILE A 100       1.815  -0.396 -10.512  1.00  0.00           C  
ATOM    817  CD1 ILE A 100       2.325   2.617 -10.397  1.00  0.00           C  
ATOM    818  N   PRO A 101       0.818  -2.474 -13.066  1.00  0.00           N  
ATOM    819  CA  PRO A 101       0.061  -3.711 -12.864  1.00  0.00           C  
ATOM    820  C   PRO A 101      -0.310  -3.944 -11.401  1.00  0.00           C  
ATOM    821  CB  PRO A 101       1.018  -4.796 -13.364  1.00  0.00           C  
ATOM    822  O   PRO A 101       0.431  -3.540 -10.501  1.00  0.00           O  
ATOM    823  CG  PRO A 101       1.999  -4.072 -14.229  1.00  0.00           C  
ATOM    824  CD  PRO A 101       2.151  -2.671 -13.708  1.00  0.00           C  
ATOM    825  N   ILE A 102      -1.465  -4.550 -11.190  1.00  0.00           N  
ATOM    826  CA  ILE A 102      -1.939  -4.807  -9.834  1.00  0.00           C  
ATOM    827  C   ILE A 102      -0.912  -5.646  -9.078  1.00  0.00           C  
ATOM    828  CB  ILE A 102      -3.311  -5.517  -9.841  1.00  0.00           C  
ATOM    829  O   ILE A 102      -0.728  -5.475  -7.871  1.00  0.00           O  
ATOM    830  CG1 ILE A 102      -3.949  -5.460  -8.448  1.00  0.00           C  
ATOM    831  CG2 ILE A 102      -3.168  -6.965 -10.319  1.00  0.00           C  
ATOM    832  CD1 ILE A 102      -4.255  -4.050  -7.964  1.00  0.00           C  
ATOM    833  N   GLU A 103      -0.299  -6.527  -9.789  1.00  0.00           N  
ATOM    834  CA  GLU A 103       0.707  -7.401  -9.192  1.00  0.00           C  
ATOM    835  C   GLU A 103       1.784  -6.593  -8.474  1.00  0.00           C  
ATOM    836  CB  GLU A 103       1.343  -8.296 -10.259  1.00  0.00           C  
ATOM    837  O   GLU A 103       2.286  -7.009  -7.428  1.00  0.00           O  
ATOM    838  CG  GLU A 103       2.228  -9.396  -9.691  1.00  0.00           C  
ATOM    839  CD  GLU A 103       2.745 -10.357 -10.750  1.00  0.00           C  
ATOM    840  OE1 GLU A 103       3.056 -11.521 -10.413  1.00  0.00           O  
ATOM    841  OE2 GLU A 103       2.840  -9.941 -11.926  1.00  0.00           O  
ATOM    842  N   TYR A 104       2.155  -5.427  -8.951  1.00  0.00           N  
ATOM    843  CA  TYR A 104       3.180  -4.586  -8.343  1.00  0.00           C  
ATOM    844  C   TYR A 104       2.726  -4.069  -6.984  1.00  0.00           C  
ATOM    845  CB  TYR A 104       3.524  -3.410  -9.261  1.00  0.00           C  
ATOM    846  O   TYR A 104       3.520  -3.996  -6.043  1.00  0.00           O  
ATOM    847  CG  TYR A 104       4.328  -3.803 -10.477  1.00  0.00           C  
ATOM    848  CD1 TYR A 104       4.354  -5.122 -10.923  1.00  0.00           C  
ATOM    849  CD2 TYR A 104       5.065  -2.857 -11.181  1.00  0.00           C  
ATOM    850  CE1 TYR A 104       5.095  -5.490 -12.041  1.00  0.00           C  
ATOM    851  CE2 TYR A 104       5.810  -3.213 -12.301  1.00  0.00           C  
ATOM    852  OH  TYR A 104       6.553  -4.888 -13.830  1.00  0.00           O  
ATOM    853  CZ  TYR A 104       5.818  -4.529 -12.723  1.00  0.00           C  
ATOM    854  N   LEU A 105       1.435  -3.753  -6.965  1.00  0.00           N  
ATOM    855  CA  LEU A 105       0.880  -3.322  -5.687  1.00  0.00           C  
ATOM    856  C   LEU A 105       0.999  -4.427  -4.642  1.00  0.00           C  
ATOM    857  CB  LEU A 105      -0.587  -2.914  -5.850  1.00  0.00           C  
ATOM    858  O   LEU A 105       1.289  -4.155  -3.475  1.00  0.00           O  
ATOM    859  CG  LEU A 105      -0.863  -1.741  -6.792  1.00  0.00           C  
ATOM    860  CD1 LEU A 105      -2.358  -1.446  -6.845  1.00  0.00           C  
ATOM    861  CD2 LEU A 105      -0.084  -0.507  -6.352  1.00  0.00           C  
ATOM    862  N   LYS A 106       0.865  -5.684  -5.101  1.00  0.00           N  
ATOM    863  CA  LYS A 106       1.006  -6.830  -4.207  1.00  0.00           C  
ATOM    864  C   LYS A 106       2.444  -6.972  -3.718  1.00  0.00           C  
ATOM    865  CB  LYS A 106       0.561  -8.115  -4.907  1.00  0.00           C  
ATOM    866  O   LYS A 106       2.680  -7.289  -2.550  1.00  0.00           O  
ATOM    867  CG  LYS A 106      -0.934  -8.183  -5.183  1.00  0.00           C  
ATOM    868  CD  LYS A 106      -1.315  -9.484  -5.878  1.00  0.00           C  
ATOM    869  CE  LYS A 106      -2.805  -9.537  -6.189  1.00  0.00           C  
ATOM    870  NZ  LYS A 106      -3.180 -10.803  -6.887  1.00  0.00           N  
ATOM    871  N   TYR A 107       3.360  -6.683  -4.603  1.00  0.00           N  
ATOM    872  CA  TYR A 107       4.765  -6.725  -4.213  1.00  0.00           C  
ATOM    873  C   TYR A 107       5.060  -5.700  -3.125  1.00  0.00           C  
ATOM    874  CB  TYR A 107       5.667  -6.474  -5.426  1.00  0.00           C  
ATOM    875  O   TYR A 107       5.766  -5.998  -2.158  1.00  0.00           O  
ATOM    876  CG  TYR A 107       5.533  -7.517  -6.508  1.00  0.00           C  
ATOM    877  CD1 TYR A 107       5.138  -8.818  -6.204  1.00  0.00           C  
ATOM    878  CD2 TYR A 107       5.801  -7.205  -7.837  1.00  0.00           C  
ATOM    879  CE1 TYR A 107       5.015  -9.784  -7.198  1.00  0.00           C  
ATOM    880  CE2 TYR A 107       5.681  -8.162  -8.839  1.00  0.00           C  
ATOM    881  OH  TYR A 107       5.167 -10.397  -9.499  1.00  0.00           O  
ATOM    882  CZ  TYR A 107       5.288  -9.446  -8.511  1.00  0.00           C  
ATOM    883  N   ILE A 108       4.524  -4.568  -3.290  1.00  0.00           N  
ATOM    884  CA  ILE A 108       4.742  -3.489  -2.334  1.00  0.00           C  
ATOM    885  C   ILE A 108       4.100  -3.847  -0.995  1.00  0.00           C  
ATOM    886  CB  ILE A 108       4.180  -2.148  -2.856  1.00  0.00           C  
ATOM    887  O   ILE A 108       4.701  -3.646   0.062  1.00  0.00           O  
ATOM    888  CG1 ILE A 108       5.013  -1.644  -4.040  1.00  0.00           C  
ATOM    889  CG2 ILE A 108       4.138  -1.106  -1.734  1.00  0.00           C  
ATOM    890  CD1 ILE A 108       4.408  -0.445  -4.757  1.00  0.00           C  
ATOM    891  N   ALA A 109       2.938  -4.416  -1.057  1.00  0.00           N  
ATOM    892  CA  ALA A 109       2.258  -4.833   0.166  1.00  0.00           C  
ATOM    893  C   ALA A 109       3.088  -5.857   0.934  1.00  0.00           C  
ATOM    894  CB  ALA A 109       0.881  -5.407  -0.160  1.00  0.00           C  
ATOM    895  O   ALA A 109       3.235  -5.757   2.155  1.00  0.00           O  
ATOM    896  N   ASP A 110       3.642  -6.831   0.238  1.00  0.00           N  
ATOM    897  CA  ASP A 110       4.502  -7.833   0.860  1.00  0.00           C  
ATOM    898  C   ASP A 110       5.733  -7.186   1.491  1.00  0.00           C  
ATOM    899  CB  ASP A 110       4.930  -8.886  -0.166  1.00  0.00           C  
ATOM    900  O   ASP A 110       6.134  -7.551   2.598  1.00  0.00           O  
ATOM    901  CG  ASP A 110       3.797  -9.812  -0.572  1.00  0.00           C  
ATOM    902  OD1 ASP A 110       2.810  -9.937   0.185  1.00  0.00           O  
ATOM    903  OD2 ASP A 110       3.894 -10.426  -1.657  1.00  0.00           O  
ATOM    904  N   ALA A 111       6.264  -6.254   0.776  1.00  0.00           N  
ATOM    905  CA  ALA A 111       7.446  -5.556   1.275  1.00  0.00           C  
ATOM    906  C   ALA A 111       7.123  -4.767   2.540  1.00  0.00           C  
ATOM    907  CB  ALA A 111       8.009  -4.628   0.201  1.00  0.00           C  
ATOM    908  O   ALA A 111       7.934  -4.711   3.468  1.00  0.00           O  
ATOM    909  N   ILE A 112       5.965  -4.137   2.567  1.00  0.00           N  
ATOM    910  CA  ILE A 112       5.539  -3.394   3.748  1.00  0.00           C  
ATOM    911  C   ILE A 112       5.512  -4.322   4.960  1.00  0.00           C  
ATOM    912  CB  ILE A 112       4.152  -2.746   3.537  1.00  0.00           C  
ATOM    913  O   ILE A 112       6.041  -3.983   6.021  1.00  0.00           O  
ATOM    914  CG1 ILE A 112       4.249  -1.591   2.534  1.00  0.00           C  
ATOM    915  CG2 ILE A 112       3.573  -2.265   4.871  1.00  0.00           C  
ATOM    916  CD1 ILE A 112       2.901  -1.038   2.094  1.00  0.00           C  
ATOM    917  N   LEU A 113       4.995  -5.484   4.834  1.00  0.00           N  
ATOM    918  CA  LEU A 113       4.907  -6.446   5.927  1.00  0.00           C  
ATOM    919  C   LEU A 113       6.295  -6.918   6.349  1.00  0.00           C  
ATOM    920  CB  LEU A 113       4.050  -7.647   5.517  1.00  0.00           C  
ATOM    921  O   LEU A 113       6.599  -6.978   7.542  1.00  0.00           O  
ATOM    922  CG  LEU A 113       2.565  -7.369   5.279  1.00  0.00           C  
ATOM    923  CD1 LEU A 113       1.892  -8.586   4.651  1.00  0.00           C  
ATOM    924  CD2 LEU A 113       1.876  -6.985   6.583  1.00  0.00           C  
ATOM    925  N   GLU A 114       7.090  -7.169   5.403  1.00  0.00           N  
ATOM    926  CA  GLU A 114       8.431  -7.665   5.696  1.00  0.00           C  
ATOM    927  C   GLU A 114       9.269  -6.605   6.405  1.00  0.00           C  
ATOM    928  CB  GLU A 114       9.130  -8.115   4.410  1.00  0.00           C  
ATOM    929  O   GLU A 114       9.936  -6.897   7.400  1.00  0.00           O  
ATOM    930  CG  GLU A 114       8.528  -9.365   3.788  1.00  0.00           C  
ATOM    931  CD  GLU A 114       9.304  -9.869   2.582  1.00  0.00           C  
ATOM    932  OE1 GLU A 114       8.710  -9.995   1.487  1.00  0.00           O  
ATOM    933  OE2 GLU A 114      10.516 -10.142   2.733  1.00  0.00           O  
ATOM    934  N   VAL A 115       9.184  -5.470   5.851  1.00  0.00           N  
ATOM    935  CA  VAL A 115       9.974  -4.397   6.445  1.00  0.00           C  
ATOM    936  C   VAL A 115       9.457  -4.091   7.850  1.00  0.00           C  
ATOM    937  CB  VAL A 115       9.941  -3.120   5.576  1.00  0.00           C  
ATOM    938  O   VAL A 115      10.245  -3.889   8.777  1.00  0.00           O  
ATOM    939  CG1 VAL A 115      10.614  -1.956   6.301  1.00  0.00           C  
ATOM    940  CG2 VAL A 115      10.614  -3.375   4.228  1.00  0.00           C  
ATOM    941  N   ALA A 116       8.215  -4.102   8.040  1.00  0.00           N  
ATOM    942  CA  ALA A 116       7.628  -3.851   9.353  1.00  0.00           C  
ATOM    943  C   ALA A 116       8.065  -4.911  10.361  1.00  0.00           C  
ATOM    944  CB  ALA A 116       6.105  -3.810   9.256  1.00  0.00           C  
ATOM    945  O   ALA A 116       8.415  -4.588  11.498  1.00  0.00           O  
ATOM    946  N   LYS A 117       8.093  -6.138  10.004  1.00  0.00           N  
ATOM    947  CA  LYS A 117       8.511  -7.237  10.870  1.00  0.00           C  
ATOM    948  C   LYS A 117       9.982  -7.103  11.256  1.00  0.00           C  
ATOM    949  CB  LYS A 117       8.269  -8.583  10.185  1.00  0.00           C  
ATOM    950  O   LYS A 117      10.357  -7.383  12.397  1.00  0.00           O  
ATOM    951  CG  LYS A 117       8.445  -9.784  11.101  1.00  0.00           C  
ATOM    952  CD  LYS A 117       8.056 -11.081  10.404  1.00  0.00           C  
ATOM    953  CE  LYS A 117       8.193 -12.280  11.333  1.00  0.00           C  
ATOM    954  NZ  LYS A 117       7.792 -13.551  10.659  1.00  0.00           N  
ATOM    955  N   LYS A 118      10.688  -6.689  10.308  1.00  0.00           N  
ATOM    956  CA  LYS A 118      12.119  -6.523  10.544  1.00  0.00           C  
ATOM    957  C   LYS A 118      12.393  -5.320  11.442  1.00  0.00           C  
ATOM    958  CB  LYS A 118      12.868  -6.369   9.219  1.00  0.00           C  
ATOM    959  O   LYS A 118      13.187  -5.408  12.382  1.00  0.00           O  
ATOM    960  CG  LYS A 118      14.375  -6.230   9.373  1.00  0.00           C  
ATOM    961  CD  LYS A 118      15.061  -6.063   8.023  1.00  0.00           C  
ATOM    962  CE  LYS A 118      16.560  -5.845   8.179  1.00  0.00           C  
ATOM    963  NZ  LYS A 118      17.232  -5.650   6.860  1.00  0.00           N  
ATOM    964  N   ARG A 119      11.661  -4.248  11.262  1.00  0.00           N  
ATOM    965  CA  ARG A 119      11.929  -2.991  11.953  1.00  0.00           C  
ATOM    966  C   ARG A 119      11.303  -2.987  13.344  1.00  0.00           C  
ATOM    967  CB  ARG A 119      11.404  -1.807  11.139  1.00  0.00           C  
ATOM    968  O   ARG A 119      11.835  -2.368  14.268  1.00  0.00           O  
ATOM    969  CG  ARG A 119      12.256  -1.466   9.927  1.00  0.00           C  
ATOM    970  CD  ARG A 119      11.958  -0.069   9.402  1.00  0.00           C  
ATOM    971  NE  ARG A 119      12.840   0.930   9.999  1.00  0.00           N  
ATOM    972  NH1 ARG A 119      11.718   2.748   9.118  1.00  0.00           N  
ATOM    973  NH2 ARG A 119      13.566   3.065  10.437  1.00  0.00           N  
ATOM    974  CZ  ARG A 119      12.706   2.245   9.850  1.00  0.00           C  
ATOM    975  N   PHE A 120      10.275  -3.720  13.448  1.00  0.00           N  
ATOM    976  CA  PHE A 120       9.547  -3.688  14.711  1.00  0.00           C  
ATOM    977  C   PHE A 120       9.210  -5.099  15.177  1.00  0.00           C  
ATOM    978  CB  PHE A 120       8.266  -2.860  14.574  1.00  0.00           C  
ATOM    979  O   PHE A 120       8.038  -5.437  15.355  1.00  0.00           O  
ATOM    980  CG  PHE A 120       8.474  -1.524  13.915  1.00  0.00           C  
ATOM    981  CD1 PHE A 120       9.126  -0.497  14.586  1.00  0.00           C  
ATOM    982  CD2 PHE A 120       8.017  -1.294  12.623  1.00  0.00           C  
ATOM    983  CE1 PHE A 120       9.321   0.742  13.978  1.00  0.00           C  
ATOM    984  CE2 PHE A 120       8.208  -0.059  12.010  1.00  0.00           C  
ATOM    985  CZ  PHE A 120       8.859   0.957  12.689  1.00  0.00           C  
ATOM    986  N   PRO A 121      10.189  -5.914  15.445  1.00  0.00           N  
ATOM    987  CA  PRO A 121       9.926  -7.317  15.772  1.00  0.00           C  
ATOM    988  C   PRO A 121       9.145  -7.483  17.074  1.00  0.00           C  
ATOM    989  CB  PRO A 121      11.328  -7.919  15.896  1.00  0.00           C  
ATOM    990  O   PRO A 121       8.354  -8.421  17.209  1.00  0.00           O  
ATOM    991  CG  PRO A 121      12.228  -6.748  16.120  1.00  0.00           C  
ATOM    992  CD  PRO A 121      11.649  -5.558  15.409  1.00  0.00           C  
ATOM    993  N   LYS A 122       9.287  -6.532  17.996  1.00  0.00           N  
ATOM    994  CA  LYS A 122       8.632  -6.650  19.296  1.00  0.00           C  
ATOM    995  C   LYS A 122       7.189  -6.159  19.230  1.00  0.00           C  
ATOM    996  CB  LYS A 122       9.404  -5.868  20.360  1.00  0.00           C  
ATOM    997  O   LYS A 122       6.292  -6.769  19.816  1.00  0.00           O  
ATOM    998  CG  LYS A 122      10.759  -6.467  20.706  1.00  0.00           C  
ATOM    999  CD  LYS A 122      11.435  -5.703  21.837  1.00  0.00           C  
ATOM   1000  CE  LYS A 122      12.805  -6.282  22.164  1.00  0.00           C  
ATOM   1001  NZ  LYS A 122      13.478  -5.527  23.263  1.00  0.00           N  
ATOM   1002  N   GLU A 123       6.993  -5.021  18.438  1.00  0.00           N  
ATOM   1003  CA  GLU A 123       5.688  -4.369  18.384  1.00  0.00           C  
ATOM   1004  C   GLU A 123       4.824  -4.954  17.271  1.00  0.00           C  
ATOM   1005  CB  GLU A 123       5.849  -2.859  18.186  1.00  0.00           C  
ATOM   1006  O   GLU A 123       3.597  -4.842  17.307  1.00  0.00           O  
ATOM   1007  CG  GLU A 123       6.429  -2.139  19.395  1.00  0.00           C  
ATOM   1008  CD  GLU A 123       7.929  -1.914  19.297  1.00  0.00           C  
ATOM   1009  OE1 GLU A 123       8.376  -0.749  19.401  1.00  0.00           O  
ATOM   1010  OE2 GLU A 123       8.664  -2.910  19.113  1.00  0.00           O  
ATOM   1011  N   PHE A 124       5.472  -5.602  16.331  1.00  0.00           N  
ATOM   1012  CA  PHE A 124       4.803  -6.158  15.161  1.00  0.00           C  
ATOM   1013  C   PHE A 124       4.672  -7.672  15.280  1.00  0.00           C  
ATOM   1014  CB  PHE A 124       5.565  -5.797  13.882  1.00  0.00           C  
ATOM   1015  O   PHE A 124       5.409  -8.417  14.630  1.00  0.00           O  
ATOM   1016  CG  PHE A 124       4.697  -5.741  12.654  1.00  0.00           C  
ATOM   1017  CD1 PHE A 124       4.755  -6.749  11.699  1.00  0.00           C  
ATOM   1018  CD2 PHE A 124       3.823  -4.680  12.454  1.00  0.00           C  
ATOM   1019  CE1 PHE A 124       3.953  -6.700  10.561  1.00  0.00           C  
ATOM   1020  CE2 PHE A 124       3.019  -4.624  11.320  1.00  0.00           C  
ATOM   1021  CZ  PHE A 124       3.086  -5.635  10.374  1.00  0.00           C  
ATOM   1022  N   ASP A 125       3.804  -8.169  16.153  1.00  0.00           N  
ATOM   1023  CA  ASP A 125       3.582  -9.586  16.425  1.00  0.00           C  
ATOM   1024  C   ASP A 125       2.717 -10.224  15.341  1.00  0.00           C  
ATOM   1025  CB  ASP A 125       2.930  -9.774  17.797  1.00  0.00           C  
ATOM   1026  O   ASP A 125       2.371  -9.574  14.352  1.00  0.00           O  
ATOM   1027  CG  ASP A 125       1.593  -9.064  17.920  1.00  0.00           C  
ATOM   1028  OD1 ASP A 125       1.030  -8.640  16.888  1.00  0.00           O  
ATOM   1029  OD2 ASP A 125       1.100  -8.924  19.060  1.00  0.00           O  
ATOM   1030  N   GLU A 126       2.382 -11.547  15.433  1.00  0.00           N  
ATOM   1031  CA  GLU A 126       1.651 -12.309  14.425  1.00  0.00           C  
ATOM   1032  C   GLU A 126       0.247 -11.748  14.218  1.00  0.00           C  
ATOM   1033  CB  GLU A 126       1.575 -13.786  14.818  1.00  0.00           C  
ATOM   1034  O   GLU A 126      -0.253 -11.713  13.092  1.00  0.00           O  
ATOM   1035  CG  GLU A 126       2.897 -14.528  14.682  1.00  0.00           C  
ATOM   1036  CD  GLU A 126       2.778 -16.020  14.953  1.00  0.00           C  
ATOM   1037  OE1 GLU A 126       3.752 -16.763  14.694  1.00  0.00           O  
ATOM   1038  OE2 GLU A 126       1.703 -16.448  15.428  1.00  0.00           O  
ATOM   1039  N   LYS A 127      -0.302 -11.223  15.301  1.00  0.00           N  
ATOM   1040  CA  LYS A 127      -1.644 -10.659  15.193  1.00  0.00           C  
ATOM   1041  C   LYS A 127      -1.631  -9.357  14.398  1.00  0.00           C  
ATOM   1042  CB  LYS A 127      -2.239 -10.419  16.581  1.00  0.00           C  
ATOM   1043  O   LYS A 127      -2.494  -9.134  13.546  1.00  0.00           O  
ATOM   1044  CG  LYS A 127      -2.622 -11.694  17.319  1.00  0.00           C  
ATOM   1045  CD  LYS A 127      -3.300 -11.388  18.648  1.00  0.00           C  
ATOM   1046  CE  LYS A 127      -3.623 -12.662  19.418  1.00  0.00           C  
ATOM   1047  NZ  LYS A 127      -4.262 -12.366  20.735  1.00  0.00           N  
ATOM   1048  N   THR A 128      -0.644  -8.479  14.692  1.00  0.00           N  
ATOM   1049  CA  THR A 128      -0.515  -7.214  13.978  1.00  0.00           C  
ATOM   1050  C   THR A 128      -0.194  -7.453  12.506  1.00  0.00           C  
ATOM   1051  CB  THR A 128       0.575  -6.326  14.607  1.00  0.00           C  
ATOM   1052  O   THR A 128      -0.754  -6.794  11.628  1.00  0.00           O  
ATOM   1053  CG2 THR A 128       0.654  -4.973  13.908  1.00  0.00           C  
ATOM   1054  OG1 THR A 128       0.274  -6.119  15.993  1.00  0.00           O  
ATOM   1055  N   TYR A 129       0.592  -8.426  12.293  1.00  0.00           N  
ATOM   1056  CA  TYR A 129       0.928  -8.833  10.933  1.00  0.00           C  
ATOM   1057  C   TYR A 129      -0.320  -9.243  10.162  1.00  0.00           C  
ATOM   1058  CB  TYR A 129       1.934  -9.988  10.950  1.00  0.00           C  
ATOM   1059  O   TYR A 129      -0.574  -8.737   9.066  1.00  0.00           O  
ATOM   1060  CG  TYR A 129       2.320 -10.477   9.575  1.00  0.00           C  
ATOM   1061  CD1 TYR A 129       1.522 -11.392   8.891  1.00  0.00           C  
ATOM   1062  CD2 TYR A 129       3.482 -10.027   8.958  1.00  0.00           C  
ATOM   1063  CE1 TYR A 129       1.875 -11.847   7.625  1.00  0.00           C  
ATOM   1064  CE2 TYR A 129       3.844 -10.476   7.693  1.00  0.00           C  
ATOM   1065  OH  TYR A 129       3.389 -11.831   5.781  1.00  0.00           O  
ATOM   1066  CZ  TYR A 129       3.035 -11.384   7.035  1.00  0.00           C  
ATOM   1067  N   ALA A 130      -1.028 -10.134  10.732  1.00  0.00           N  
ATOM   1068  CA  ALA A 130      -2.226 -10.662  10.083  1.00  0.00           C  
ATOM   1069  C   ALA A 130      -3.237  -9.552   9.811  1.00  0.00           C  
ATOM   1070  CB  ALA A 130      -2.858 -11.755  10.941  1.00  0.00           C  
ATOM   1071  O   ALA A 130      -3.850  -9.509   8.742  1.00  0.00           O  
ATOM   1072  N   ALA A 131      -3.402  -8.657  10.786  1.00  0.00           N  
ATOM   1073  CA  ALA A 131      -4.352  -7.557  10.638  1.00  0.00           C  
ATOM   1074  C   ALA A 131      -3.948  -6.633   9.493  1.00  0.00           C  
ATOM   1075  CB  ALA A 131      -4.461  -6.768  11.940  1.00  0.00           C  
ATOM   1076  O   ALA A 131      -4.781  -6.261   8.663  1.00  0.00           O  
ATOM   1077  N   LEU A 132      -2.664  -6.264   9.447  1.00  0.00           N  
ATOM   1078  CA  LEU A 132      -2.163  -5.383   8.398  1.00  0.00           C  
ATOM   1079  C   LEU A 132      -2.253  -6.058   7.033  1.00  0.00           C  
ATOM   1080  CB  LEU A 132      -0.715  -4.977   8.684  1.00  0.00           C  
ATOM   1081  O   LEU A 132      -2.643  -5.426   6.048  1.00  0.00           O  
ATOM   1082  CG  LEU A 132      -0.080  -3.992   7.702  1.00  0.00           C  
ATOM   1083  CD1 LEU A 132      -0.931  -2.731   7.591  1.00  0.00           C  
ATOM   1084  CD2 LEU A 132       1.342  -3.647   8.133  1.00  0.00           C  
ATOM   1085  N   LYS A 133      -1.903  -7.337   6.986  1.00  0.00           N  
ATOM   1086  CA  LYS A 133      -2.017  -8.097   5.744  1.00  0.00           C  
ATOM   1087  C   LYS A 133      -3.451  -8.087   5.224  1.00  0.00           C  
ATOM   1088  CB  LYS A 133      -1.544  -9.537   5.951  1.00  0.00           C  
ATOM   1089  O   LYS A 133      -3.684  -7.864   4.034  1.00  0.00           O  
ATOM   1090  CG  LYS A 133      -1.563 -10.382   4.686  1.00  0.00           C  
ATOM   1091  CD  LYS A 133      -0.975 -11.766   4.930  1.00  0.00           C  
ATOM   1092  CE  LYS A 133      -0.925 -12.587   3.648  1.00  0.00           C  
ATOM   1093  NZ  LYS A 133      -2.264 -12.671   2.991  1.00  0.00           N  
ATOM   1094  N   GLU A 134      -4.350  -8.354   6.009  1.00  0.00           N  
ATOM   1095  CA  GLU A 134      -5.754  -8.347   5.608  1.00  0.00           C  
ATOM   1096  C   GLU A 134      -6.169  -6.979   5.077  1.00  0.00           C  
ATOM   1097  CB  GLU A 134      -6.651  -8.751   6.781  1.00  0.00           C  
ATOM   1098  O   GLU A 134      -6.877  -6.885   4.072  1.00  0.00           O  
ATOM   1099  CG  GLU A 134      -6.607 -10.237   7.105  1.00  0.00           C  
ATOM   1100  CD  GLU A 134      -7.625 -10.652   8.156  1.00  0.00           C  
ATOM   1101  OE1 GLU A 134      -7.561 -11.804   8.641  1.00  0.00           O  
ATOM   1102  OE2 GLU A 134      -8.495  -9.818   8.495  1.00  0.00           O  
ATOM   1103  N   PHE A 135      -5.755  -5.965   5.776  1.00  0.00           N  
ATOM   1104  CA  PHE A 135      -6.063  -4.614   5.322  1.00  0.00           C  
ATOM   1105  C   PHE A 135      -5.473  -4.360   3.939  1.00  0.00           C  
ATOM   1106  CB  PHE A 135      -5.533  -3.577   6.317  1.00  0.00           C  
ATOM   1107  O   PHE A 135      -6.163  -3.867   3.045  1.00  0.00           O  
ATOM   1108  CG  PHE A 135      -5.569  -2.165   5.799  1.00  0.00           C  
ATOM   1109  CD1 PHE A 135      -4.423  -1.566   5.291  1.00  0.00           C  
ATOM   1110  CD2 PHE A 135      -6.751  -1.435   5.820  1.00  0.00           C  
ATOM   1111  CE1 PHE A 135      -4.453  -0.259   4.811  1.00  0.00           C  
ATOM   1112  CE2 PHE A 135      -6.789  -0.128   5.342  1.00  0.00           C  
ATOM   1113  CZ  PHE A 135      -5.639   0.458   4.839  1.00  0.00           C  
ATOM   1114  N   LEU A 136      -4.247  -4.689   3.781  1.00  0.00           N  
ATOM   1115  CA  LEU A 136      -3.570  -4.478   2.506  1.00  0.00           C  
ATOM   1116  C   LEU A 136      -4.235  -5.288   1.398  1.00  0.00           C  
ATOM   1117  CB  LEU A 136      -2.091  -4.859   2.615  1.00  0.00           C  
ATOM   1118  O   LEU A 136      -4.412  -4.792   0.282  1.00  0.00           O  
ATOM   1119  CG  LEU A 136      -1.233  -3.987   3.533  1.00  0.00           C  
ATOM   1120  CD1 LEU A 136       0.170  -4.572   3.659  1.00  0.00           C  
ATOM   1121  CD2 LEU A 136      -1.176  -2.555   3.012  1.00  0.00           C  
ATOM   1122  N   ASP A 137      -4.568  -6.510   1.680  1.00  0.00           N  
ATOM   1123  CA  ASP A 137      -5.274  -7.341   0.710  1.00  0.00           C  
ATOM   1124  C   ASP A 137      -6.610  -6.713   0.318  1.00  0.00           C  
ATOM   1125  CB  ASP A 137      -5.498  -8.748   1.269  1.00  0.00           C  
ATOM   1126  O   ASP A 137      -6.982  -6.716  -0.857  1.00  0.00           O  
ATOM   1127  CG  ASP A 137      -4.226  -9.576   1.315  1.00  0.00           C  
ATOM   1128  OD1 ASP A 137      -3.250  -9.235   0.614  1.00  0.00           O  
ATOM   1129  OD2 ASP A 137      -4.201 -10.581   2.059  1.00  0.00           O  
ATOM   1130  N   TYR A 138      -7.259  -6.284   1.315  1.00  0.00           N  
ATOM   1131  CA  TYR A 138      -8.526  -5.606   1.071  1.00  0.00           C  
ATOM   1132  C   TYR A 138      -8.330  -4.390   0.173  1.00  0.00           C  
ATOM   1133  CB  TYR A 138      -9.172  -5.180   2.393  1.00  0.00           C  
ATOM   1134  O   TYR A 138      -9.074  -4.197  -0.792  1.00  0.00           O  
ATOM   1135  CG  TYR A 138     -10.366  -4.273   2.220  1.00  0.00           C  
ATOM   1136  CD1 TYR A 138     -10.244  -2.893   2.364  1.00  0.00           C  
ATOM   1137  CD2 TYR A 138     -11.619  -4.794   1.915  1.00  0.00           C  
ATOM   1138  CE1 TYR A 138     -11.341  -2.053   2.208  1.00  0.00           C  
ATOM   1139  CE2 TYR A 138     -12.724  -3.964   1.757  1.00  0.00           C  
ATOM   1140  OH  TYR A 138     -13.666  -1.770   1.749  1.00  0.00           O  
ATOM   1141  CZ  TYR A 138     -12.575  -2.597   1.904  1.00  0.00           C  
ATOM   1142  N   PHE A 139      -7.373  -3.616   0.555  1.00  0.00           N  
ATOM   1143  CA  PHE A 139      -7.034  -2.426  -0.217  1.00  0.00           C  
ATOM   1144  C   PHE A 139      -6.746  -2.787  -1.669  1.00  0.00           C  
ATOM   1145  CB  PHE A 139      -5.824  -1.713   0.396  1.00  0.00           C  
ATOM   1146  O   PHE A 139      -7.295  -2.174  -2.587  1.00  0.00           O  
ATOM   1147  CG  PHE A 139      -5.281  -0.598  -0.455  1.00  0.00           C  
ATOM   1148  CD1 PHE A 139      -4.142  -0.786  -1.228  1.00  0.00           C  
ATOM   1149  CD2 PHE A 139      -5.910   0.640  -0.482  1.00  0.00           C  
ATOM   1150  CE1 PHE A 139      -3.637   0.245  -2.017  1.00  0.00           C  
ATOM   1151  CE2 PHE A 139      -5.411   1.675  -1.269  1.00  0.00           C  
ATOM   1152  CZ  PHE A 139      -4.274   1.475  -2.034  1.00  0.00           C  
ATOM   1153  N   ILE A 140      -5.925  -3.776  -1.938  1.00  0.00           N  
ATOM   1154  CA  ILE A 140      -5.526  -4.201  -3.275  1.00  0.00           C  
ATOM   1155  C   ILE A 140      -6.740  -4.735  -4.031  1.00  0.00           C  
ATOM   1156  CB  ILE A 140      -4.415  -5.273  -3.220  1.00  0.00           C  
ATOM   1157  O   ILE A 140      -6.909  -4.459  -5.222  1.00  0.00           O  
ATOM   1158  CG1 ILE A 140      -3.111  -4.665  -2.691  1.00  0.00           C  
ATOM   1159  CG2 ILE A 140      -4.205  -5.905  -4.599  1.00  0.00           C  
ATOM   1160  CD1 ILE A 140      -2.043  -5.694  -2.345  1.00  0.00           C  
ATOM   1161  N   GLU A 141      -7.587  -5.417  -3.388  1.00  0.00           N  
ATOM   1162  CA  GLU A 141      -8.812  -5.928  -3.997  1.00  0.00           C  
ATOM   1163  C   GLU A 141      -9.703  -4.789  -4.483  1.00  0.00           C  
ATOM   1164  CB  GLU A 141      -9.577  -6.810  -3.008  1.00  0.00           C  
ATOM   1165  O   GLU A 141     -10.266  -4.857  -5.578  1.00  0.00           O  
ATOM   1166  CG  GLU A 141     -10.793  -7.498  -3.611  1.00  0.00           C  
ATOM   1167  CD  GLU A 141     -11.537  -8.379  -2.620  1.00  0.00           C  
ATOM   1168  OE1 GLU A 141     -12.674  -8.808  -2.923  1.00  0.00           O  
ATOM   1169  OE2 GLU A 141     -10.980  -8.640  -1.531  1.00  0.00           O  
ATOM   1170  N   LYS A 142      -9.833  -3.793  -3.634  1.00  0.00           N  
ATOM   1171  CA  LYS A 142     -10.648  -2.643  -4.017  1.00  0.00           C  
ATOM   1172  C   LYS A 142     -10.057  -1.931  -5.231  1.00  0.00           C  
ATOM   1173  CB  LYS A 142     -10.779  -1.665  -2.849  1.00  0.00           C  
ATOM   1174  O   LYS A 142     -10.789  -1.526  -6.137  1.00  0.00           O  
ATOM   1175  CG  LYS A 142     -11.696  -2.150  -1.736  1.00  0.00           C  
ATOM   1176  CD  LYS A 142     -13.156  -2.140  -2.170  1.00  0.00           C  
ATOM   1177  CE  LYS A 142     -14.088  -2.456  -1.008  1.00  0.00           C  
ATOM   1178  NZ  LYS A 142     -15.520  -2.461  -1.432  1.00  0.00           N  
ATOM   1179  N   ILE A 143      -8.714  -1.715  -5.247  1.00  0.00           N  
ATOM   1180  CA  ILE A 143      -8.052  -1.113  -6.399  1.00  0.00           C  
ATOM   1181  C   ILE A 143      -8.328  -1.948  -7.647  1.00  0.00           C  
ATOM   1182  CB  ILE A 143      -6.530  -0.978  -6.170  1.00  0.00           C  
ATOM   1183  O   ILE A 143      -8.643  -1.405  -8.708  1.00  0.00           O  
ATOM   1184  CG1 ILE A 143      -6.247   0.010  -5.032  1.00  0.00           C  
ATOM   1185  CG2 ILE A 143      -5.826  -0.546  -7.459  1.00  0.00           C  
ATOM   1186  CD1 ILE A 143      -6.566   1.458  -5.377  1.00  0.00           C  
ATOM   1187  N   GLU A 144      -8.257  -3.252  -7.520  1.00  0.00           N  
ATOM   1188  CA  GLU A 144      -8.488  -4.178  -8.625  1.00  0.00           C  
ATOM   1189  C   GLU A 144      -9.898  -4.024  -9.188  1.00  0.00           C  
ATOM   1190  CB  GLU A 144      -8.257  -5.623  -8.174  1.00  0.00           C  
ATOM   1191  O   GLU A 144     -10.097  -4.083 -10.403  1.00  0.00           O  
ATOM   1192  CG  GLU A 144      -8.316  -6.638  -9.306  1.00  0.00           C  
ATOM   1193  CD  GLU A 144      -7.915  -8.040  -8.877  1.00  0.00           C  
ATOM   1194  OE1 GLU A 144      -7.417  -8.815  -9.725  1.00  0.00           O  
ATOM   1195  OE2 GLU A 144      -8.100  -8.366  -7.683  1.00  0.00           O  
ATOM   1196  N   LYS A 145     -10.810  -3.846  -8.368  1.00  0.00           N  
ATOM   1197  CA  LYS A 145     -12.194  -3.654  -8.791  1.00  0.00           C  
ATOM   1198  C   LYS A 145     -12.336  -2.409  -9.662  1.00  0.00           C  
ATOM   1199  CB  LYS A 145     -13.118  -3.552  -7.576  1.00  0.00           C  
ATOM   1200  O   LYS A 145     -13.050  -2.426 -10.667  1.00  0.00           O  
ATOM   1201  CG  LYS A 145     -13.359  -4.877  -6.868  1.00  0.00           C  
ATOM   1202  CD  LYS A 145     -14.377  -4.733  -5.744  1.00  0.00           C  
ATOM   1203  CE  LYS A 145     -14.625  -6.060  -5.040  1.00  0.00           C  
ATOM   1204  NZ  LYS A 145     -15.553  -5.907  -3.880  1.00  0.00           N  
ATOM   1205  N   TYR A 146     -11.583  -1.394  -9.304  1.00  0.00           N  
ATOM   1206  CA  TYR A 146     -11.679  -0.146 -10.053  1.00  0.00           C  
ATOM   1207  C   TYR A 146     -10.888  -0.228 -11.352  1.00  0.00           C  
ATOM   1208  CB  TYR A 146     -11.176   1.028  -9.208  1.00  0.00           C  
ATOM   1209  O   TYR A 146     -11.128   0.545 -12.283  1.00  0.00           O  
ATOM   1210  CG  TYR A 146     -12.085   1.380  -8.055  1.00  0.00           C  
ATOM   1211  CD1 TYR A 146     -13.364   1.884  -8.281  1.00  0.00           C  
ATOM   1212  CD2 TYR A 146     -11.667   1.211  -6.740  1.00  0.00           C  
ATOM   1213  CE1 TYR A 146     -14.204   2.212  -7.222  1.00  0.00           C  
ATOM   1214  CE2 TYR A 146     -12.499   1.536  -5.673  1.00  0.00           C  
ATOM   1215  OH  TYR A 146     -14.592   2.358  -4.872  1.00  0.00           O  
ATOM   1216  CZ  TYR A 146     -13.764   2.034  -5.924  1.00  0.00           C  
ATOM   1217  N   TYR A 147      -9.969  -1.203 -11.463  1.00  0.00           N  
ATOM   1218  CA  TYR A 147      -9.249  -1.470 -12.704  1.00  0.00           C  
ATOM   1219  C   TYR A 147     -10.190  -2.011 -13.774  1.00  0.00           C  
ATOM   1220  CB  TYR A 147      -8.108  -2.463 -12.461  1.00  0.00           C  
ATOM   1221  O   TYR A 147     -10.004  -1.745 -14.964  1.00  0.00           O  
ATOM   1222  CG  TYR A 147      -6.791  -1.804 -12.129  1.00  0.00           C  
ATOM   1223  CD1 TYR A 147      -5.606  -2.234 -12.722  1.00  0.00           C  
ATOM   1224  CD2 TYR A 147      -6.729  -0.753 -11.221  1.00  0.00           C  
ATOM   1225  CE1 TYR A 147      -4.390  -1.632 -12.418  1.00  0.00           C  
ATOM   1226  CE2 TYR A 147      -5.518  -0.143 -10.909  1.00  0.00           C  
ATOM   1227  OH  TYR A 147      -3.155   0.012 -11.207  1.00  0.00           O  
ATOM   1228  CZ  TYR A 147      -4.356  -0.588 -11.512  1.00  0.00           C  
ATOM   1229  N   LYS A 148     -11.242  -2.849 -13.281  1.00  0.00           N  
ATOM   1230  CA  LYS A 148     -12.174  -3.542 -14.167  1.00  0.00           C  
ATOM   1231  C   LYS A 148     -13.313  -2.621 -14.595  1.00  0.00           C  
ATOM   1232  CB  LYS A 148     -12.736  -4.789 -13.485  1.00  0.00           C  
ATOM   1233  O   LYS A 148     -13.770  -2.679 -15.738  1.00  0.00           O  
ATOM   1234  CG  LYS A 148     -11.717  -5.903 -13.293  1.00  0.00           C  
ATOM   1235  CD  LYS A 148     -12.355  -7.146 -12.687  1.00  0.00           C  
ATOM   1236  CE  LYS A 148     -11.337  -8.263 -12.500  1.00  0.00           C  
ATOM   1237  NZ  LYS A 148     -11.963  -9.493 -11.928  1.00  0.00           N  
TER    1238      LYS A 148
ENDMDL
END
