# Supplementary material for: Improving Protein Expression, Stability, and Function with ProteinMPNN
Source: J Am Chem Soc. 2024 Jan 9;146(3):2054–61. doi: 10.1021/jacs.3c10941 (PMC10811672; doi:10.1021/jacs.3c10941)
Supplement: Supplementary file 2 — ja3c10941_si_002.zip [file ja3c10941_si_002.zip › Sumida_Design_Structures_Idealizing_with_ProteinMPNN/myoglobin/dnMb2.pdb]

MODEL     1
ATOM      1  N   GLY A   1      -9.109 -10.773  12.447  1.00  0.00           N  
ATOM      2  CA  GLY A   1      -9.169  -9.431  11.890  1.00  0.00           C  
ATOM      3  C   GLY A   1      -8.900  -8.347  12.916  1.00  0.00           C  
ATOM      4  O   GLY A   1      -8.476  -8.637  14.037  1.00  0.00           O  
ATOM      5  N   LEU A   2      -8.478  -6.950  12.584  1.00  0.00           N  
ATOM      6  CA  LEU A   2      -8.103  -5.831  13.442  1.00  0.00           C  
ATOM      7  C   LEU A   2      -9.194  -5.543  14.467  1.00  0.00           C  
ATOM      8  CB  LEU A   2      -7.832  -4.579  12.603  1.00  0.00           C  
ATOM      9  O   LEU A   2     -10.384  -5.647  14.160  1.00  0.00           O  
ATOM     10  CG  LEU A   2      -6.591  -4.618  11.709  1.00  0.00           C  
ATOM     11  CD1 LEU A   2      -6.654  -3.507  10.666  1.00  0.00           C  
ATOM     12  CD2 LEU A   2      -5.323  -4.500  12.548  1.00  0.00           C  
ATOM     13  N   THR A   3      -8.864  -5.386  15.698  1.00  0.00           N  
ATOM     14  CA  THR A   3      -9.813  -4.892  16.690  1.00  0.00           C  
ATOM     15  C   THR A   3     -10.244  -3.465  16.364  1.00  0.00           C  
ATOM     16  CB  THR A   3      -9.213  -4.939  18.108  1.00  0.00           C  
ATOM     17  O   THR A   3      -9.626  -2.800  15.530  1.00  0.00           O  
ATOM     18  CG2 THR A   3      -8.649  -6.321  18.421  1.00  0.00           C  
ATOM     19  OG1 THR A   3      -8.161  -3.971  18.207  1.00  0.00           O  
ATOM     20  N   GLU A   4     -11.406  -2.989  17.002  1.00  0.00           N  
ATOM     21  CA  GLU A   4     -11.898  -1.630  16.799  1.00  0.00           C  
ATOM     22  C   GLU A   4     -10.820  -0.598  17.118  1.00  0.00           C  
ATOM     23  CB  GLU A   4     -13.141  -1.374  17.656  1.00  0.00           C  
ATOM     24  O   GLU A   4     -10.649   0.376  16.383  1.00  0.00           O  
ATOM     25  CG  GLU A   4     -14.387  -2.095  17.163  1.00  0.00           C  
ATOM     26  CD  GLU A   4     -15.635  -1.748  17.959  1.00  0.00           C  
ATOM     27  OE1 GLU A   4     -16.742  -2.192  17.578  1.00  0.00           O  
ATOM     28  OE2 GLU A   4     -15.506  -1.024  18.972  1.00  0.00           O  
ATOM     29  N   GLU A   5     -10.150  -0.881  18.071  1.00  0.00           N  
ATOM     30  CA  GLU A   5      -9.071   0.018  18.468  1.00  0.00           C  
ATOM     31  C   GLU A   5      -7.956   0.036  17.427  1.00  0.00           C  
ATOM     32  CB  GLU A   5      -8.509  -0.387  19.834  1.00  0.00           C  
ATOM     33  O   GLU A   5      -7.472   1.103  17.046  1.00  0.00           O  
ATOM     34  CG  GLU A   5      -7.490   0.594  20.395  1.00  0.00           C  
ATOM     35  CD  GLU A   5      -6.905   0.155  21.728  1.00  0.00           C  
ATOM     36  OE1 GLU A   5      -5.941   0.794  22.207  1.00  0.00           O  
ATOM     37  OE2 GLU A   5      -7.414  -0.837  22.296  1.00  0.00           O  
ATOM     38  N   GLU A   6      -7.517  -1.090  16.943  1.00  0.00           N  
ATOM     39  CA  GLU A   6      -6.477  -1.187  15.923  1.00  0.00           C  
ATOM     40  C   GLU A   6      -6.912  -0.510  14.626  1.00  0.00           C  
ATOM     41  CB  GLU A   6      -6.118  -2.651  15.658  1.00  0.00           C  
ATOM     42  O   GLU A   6      -6.121   0.190  13.990  1.00  0.00           O  
ATOM     43  CG  GLU A   6      -5.381  -3.322  16.808  1.00  0.00           C  
ATOM     44  CD  GLU A   6      -5.216  -4.821  16.621  1.00  0.00           C  
ATOM     45  OE1 GLU A   6      -4.172  -5.374  17.038  1.00  0.00           O  
ATOM     46  OE2 GLU A   6      -6.137  -5.449  16.053  1.00  0.00           O  
ATOM     47  N   GLN A   7      -8.133  -0.702  14.313  1.00  0.00           N  
ATOM     48  CA  GLN A   7      -8.681  -0.071  13.117  1.00  0.00           C  
ATOM     49  C   GLN A   7      -8.631   1.450  13.224  1.00  0.00           C  
ATOM     50  CB  GLN A   7     -10.120  -0.533  12.877  1.00  0.00           C  
ATOM     51  O   GLN A   7      -8.282   2.135  12.260  1.00  0.00           O  
ATOM     52  CG  GLN A   7     -10.687  -0.105  11.530  1.00  0.00           C  
ATOM     53  CD  GLN A   7     -12.017  -0.765  11.217  1.00  0.00           C  
ATOM     54  NE2 GLN A   7     -12.438  -0.682   9.960  1.00  0.00           N  
ATOM     55  OE1 GLN A   7     -12.660  -1.344  12.098  1.00  0.00           O  
ATOM     56  N   LYS A   8      -9.005   1.909  14.403  1.00  0.00           N  
ATOM     57  CA  LYS A   8      -8.962   3.350  14.634  1.00  0.00           C  
ATOM     58  C   LYS A   8      -7.539   3.886  14.504  1.00  0.00           C  
ATOM     59  CB  LYS A   8      -9.526   3.690  16.014  1.00  0.00           C  
ATOM     60  O   LYS A   8      -7.315   4.923  13.877  1.00  0.00           O  
ATOM     61  CG  LYS A   8      -9.651   5.183  16.282  1.00  0.00           C  
ATOM     62  CD  LYS A   8     -10.231   5.456  17.663  1.00  0.00           C  
ATOM     63  CE  LYS A   8     -10.275   6.948  17.967  1.00  0.00           C  
ATOM     64  NZ  LYS A   8     -10.787   7.218  19.343  1.00  0.00           N  
ATOM     65  N   LEU A   9      -6.581   3.167  14.978  1.00  0.00           N  
ATOM     66  CA  LEU A   9      -5.181   3.571  14.914  1.00  0.00           C  
ATOM     67  C   LEU A   9      -4.683   3.582  13.473  1.00  0.00           C  
ATOM     68  CB  LEU A   9      -4.314   2.635  15.760  1.00  0.00           C  
ATOM     69  O   LEU A   9      -4.008   4.524  13.052  1.00  0.00           O  
ATOM     70  CG  LEU A   9      -4.464   2.758  17.277  1.00  0.00           C  
ATOM     71  CD1 LEU A   9      -3.757   1.601  17.975  1.00  0.00           C  
ATOM     72  CD2 LEU A   9      -3.917   4.096  17.762  1.00  0.00           C  
ATOM     73  N   VAL A  10      -5.033   2.507  12.771  1.00  0.00           N  
ATOM     74  CA  VAL A  10      -4.621   2.411  11.375  1.00  0.00           C  
ATOM     75  C   VAL A  10      -5.237   3.556  10.574  1.00  0.00           C  
ATOM     76  CB  VAL A  10      -5.021   1.053  10.756  1.00  0.00           C  
ATOM     77  O   VAL A  10      -4.552   4.207   9.782  1.00  0.00           O  
ATOM     78  CG1 VAL A  10      -4.774   1.053   9.248  1.00  0.00           C  
ATOM     79  CG2 VAL A  10      -4.252  -0.085  11.426  1.00  0.00           C  
ATOM     80  N   TRP A  11      -6.458   3.840  10.860  1.00  0.00           N  
ATOM     81  CA  TRP A  11      -7.141   4.916  10.151  1.00  0.00           C  
ATOM     82  C   TRP A  11      -6.482   6.261  10.438  1.00  0.00           C  
ATOM     83  CB  TRP A  11      -8.621   4.965  10.543  1.00  0.00           C  
ATOM     84  O   TRP A  11      -6.329   7.089   9.537  1.00  0.00           O  
ATOM     85  CG  TRP A  11      -9.382   6.091   9.911  1.00  0.00           C  
ATOM     86  CD1 TRP A  11      -9.980   7.142  10.548  1.00  0.00           C  
ATOM     87  CD2 TRP A  11      -9.631   6.275   8.514  1.00  0.00           C  
ATOM     88  CE2 TRP A  11     -10.386   7.461   8.376  1.00  0.00           C  
ATOM     89  CE3 TRP A  11      -9.287   5.552   7.363  1.00  0.00           C  
ATOM     90  NE1 TRP A  11     -10.585   7.970   9.631  1.00  0.00           N  
ATOM     91  CH2 TRP A  11     -10.454   7.214   6.023  1.00  0.00           C  
ATOM     92  CZ2 TRP A  11     -10.804   7.940   7.132  1.00  0.00           C  
ATOM     93  CZ3 TRP A  11      -9.704   6.031   6.127  1.00  0.00           C  
ATOM     94  N   GLU A  12      -6.161   6.527  11.592  1.00  0.00           N  
ATOM     95  CA  GLU A  12      -5.492   7.770  11.961  1.00  0.00           C  
ATOM     96  C   GLU A  12      -4.199   7.956  11.173  1.00  0.00           C  
ATOM     97  CB  GLU A  12      -5.201   7.799  13.464  1.00  0.00           C  
ATOM     98  O   GLU A  12      -3.905   9.057  10.702  1.00  0.00           O  
ATOM     99  CG  GLU A  12      -6.438   8.010  14.325  1.00  0.00           C  
ATOM    100  CD  GLU A  12      -6.127   8.085  15.812  1.00  0.00           C  
ATOM    101  OE1 GLU A  12      -7.059   8.317  16.616  1.00  0.00           O  
ATOM    102  OE2 GLU A  12      -4.943   7.911  16.176  1.00  0.00           O  
ATOM    103  N   ILE A  13      -3.515   6.876  11.051  1.00  0.00           N  
ATOM    104  CA  ILE A  13      -2.271   6.931  10.290  1.00  0.00           C  
ATOM    105  C   ILE A  13      -2.578   7.201   8.819  1.00  0.00           C  
ATOM    106  CB  ILE A  13      -1.461   5.623  10.438  1.00  0.00           C  
ATOM    107  O   ILE A  13      -1.949   8.058   8.195  1.00  0.00           O  
ATOM    108  CG1 ILE A  13      -0.973   5.457  11.882  1.00  0.00           C  
ATOM    109  CG2 ILE A  13      -0.284   5.604   9.457  1.00  0.00           C  
ATOM    110  CD1 ILE A  13      -0.393   4.083  12.185  1.00  0.00           C  
ATOM    111  N   PHE A  14      -3.552   6.542   8.306  1.00  0.00           N  
ATOM    112  CA  PHE A  14      -3.917   6.720   6.906  1.00  0.00           C  
ATOM    113  C   PHE A  14      -4.336   8.160   6.634  1.00  0.00           C  
ATOM    114  CB  PHE A  14      -5.047   5.762   6.517  1.00  0.00           C  
ATOM    115  O   PHE A  14      -4.056   8.702   5.563  1.00  0.00           O  
ATOM    116  CG  PHE A  14      -4.590   4.348   6.279  1.00  0.00           C  
ATOM    117  CD1 PHE A  14      -3.245   4.062   6.080  1.00  0.00           C  
ATOM    118  CD2 PHE A  14      -5.506   3.305   6.255  1.00  0.00           C  
ATOM    119  CE1 PHE A  14      -2.819   2.754   5.861  1.00  0.00           C  
ATOM    120  CE2 PHE A  14      -5.088   1.995   6.036  1.00  0.00           C  
ATOM    121  CZ  PHE A  14      -3.744   1.722   5.838  1.00  0.00           C  
ATOM    122  N   GLU A  15      -5.004   8.736   7.537  1.00  0.00           N  
ATOM    123  CA  GLU A  15      -5.397  10.134   7.397  1.00  0.00           C  
ATOM    124  C   GLU A  15      -4.177  11.036   7.224  1.00  0.00           C  
ATOM    125  CB  GLU A  15      -6.218  10.587   8.607  1.00  0.00           C  
ATOM    126  O   GLU A  15      -4.220  12.008   6.467  1.00  0.00           O  
ATOM    127  CG  GLU A  15      -7.641  10.048   8.620  1.00  0.00           C  
ATOM    128  CD  GLU A  15      -8.470  10.574   9.781  1.00  0.00           C  
ATOM    129  OE1 GLU A  15      -9.709  10.690   9.639  1.00  0.00           O  
ATOM    130  OE2 GLU A  15      -7.877  10.873  10.841  1.00  0.00           O  
ATOM    131  N   ARG A  16      -3.146  10.575   7.804  1.00  0.00           N  
ATOM    132  CA  ARG A  16      -1.922  11.358   7.662  1.00  0.00           C  
ATOM    133  C   ARG A  16      -1.294  11.148   6.289  1.00  0.00           C  
ATOM    134  CB  ARG A  16      -0.919  10.993   8.759  1.00  0.00           C  
ATOM    135  O   ARG A  16      -0.746  12.083   5.701  1.00  0.00           O  
ATOM    136  CG  ARG A  16      -1.434  11.232  10.169  1.00  0.00           C  
ATOM    137  CD  ARG A  16      -1.782  12.696  10.402  1.00  0.00           C  
ATOM    138  NE  ARG A  16      -2.283  12.922  11.754  1.00  0.00           N  
ATOM    139  NH1 ARG A  16      -2.797  15.149  11.414  1.00  0.00           N  
ATOM    140  NH2 ARG A  16      -3.184  14.177  13.454  1.00  0.00           N  
ATOM    141  CZ  ARG A  16      -2.754  14.082  12.204  1.00  0.00           C  
ATOM    142  N   PHE A  17      -1.418   9.930   5.895  1.00  0.00           N  
ATOM    143  CA  PHE A  17      -0.944   9.662   4.542  1.00  0.00           C  
ATOM    144  C   PHE A  17      -1.627  10.582   3.537  1.00  0.00           C  
ATOM    145  CB  PHE A  17      -1.191   8.198   4.165  1.00  0.00           C  
ATOM    146  O   PHE A  17      -0.974  11.129   2.645  1.00  0.00           O  
ATOM    147  CG  PHE A  17      -0.407   7.217   4.995  1.00  0.00           C  
ATOM    148  CD1 PHE A  17       0.512   7.661   5.938  1.00  0.00           C  
ATOM    149  CD2 PHE A  17      -0.590   5.850   4.833  1.00  0.00           C  
ATOM    150  CE1 PHE A  17       1.239   6.756   6.707  1.00  0.00           C  
ATOM    151  CE2 PHE A  17       0.132   4.939   5.599  1.00  0.00           C  
ATOM    152  CZ  PHE A  17       1.047   5.394   6.534  1.00  0.00           C  
ATOM    153  N   GLU A  18      -2.892  10.792   3.734  1.00  0.00           N  
ATOM    154  CA  GLU A  18      -3.743  11.494   2.778  1.00  0.00           C  
ATOM    155  C   GLU A  18      -3.411  12.982   2.732  1.00  0.00           C  
ATOM    156  CB  GLU A  18      -5.221  11.295   3.126  1.00  0.00           C  
ATOM    157  O   GLU A  18      -3.694  13.657   1.740  1.00  0.00           O  
ATOM    158  CG  GLU A  18      -5.735   9.890   2.846  1.00  0.00           C  
ATOM    159  CD  GLU A  18      -7.235   9.748   3.053  1.00  0.00           C  
ATOM    160  OE1 GLU A  18      -7.958   9.461   2.072  1.00  0.00           O  
ATOM    161  OE2 GLU A  18      -7.690   9.926   4.205  1.00  0.00           O  
ATOM    162  N   GLU A  19      -2.742  13.461   3.708  1.00  0.00           N  
ATOM    163  CA  GLU A  19      -2.349  14.866   3.734  1.00  0.00           C  
ATOM    164  C   GLU A  19      -1.246  15.150   2.718  1.00  0.00           C  
ATOM    165  CB  GLU A  19      -1.888  15.271   5.136  1.00  0.00           C  
ATOM    166  O   GLU A  19      -1.108  16.279   2.242  1.00  0.00           O  
ATOM    167  CG  GLU A  19      -2.996  15.241   6.180  1.00  0.00           C  
ATOM    168  CD  GLU A  19      -2.523  15.641   7.568  1.00  0.00           C  
ATOM    169  OE1 GLU A  19      -3.348  15.657   8.509  1.00  0.00           O  
ATOM    170  OE2 GLU A  19      -1.317  15.941   7.716  1.00  0.00           O  
ATOM    171  N   ASP A  20      -0.530  14.112   2.371  1.00  0.00           N  
ATOM    172  CA  ASP A  20       0.525  14.191   1.365  1.00  0.00           C  
ATOM    173  C   ASP A  20       0.768  12.830   0.717  1.00  0.00           C  
ATOM    174  CB  ASP A  20       1.820  14.718   1.986  1.00  0.00           C  
ATOM    175  O   ASP A  20       1.796  12.195   0.962  1.00  0.00           O  
ATOM    176  CG  ASP A  20       2.917  14.951   0.961  1.00  0.00           C  
ATOM    177  OD1 ASP A  20       2.606  15.115  -0.238  1.00  0.00           O  
ATOM    178  OD2 ASP A  20       4.102  14.967   1.356  1.00  0.00           O  
ATOM    179  N   LEU A  21      -0.099  12.516  -0.247  1.00  0.00           N  
ATOM    180  CA  LEU A  21      -0.055  11.192  -0.857  1.00  0.00           C  
ATOM    181  C   LEU A  21       1.120  11.076  -1.822  1.00  0.00           C  
ATOM    182  CB  LEU A  21      -1.365  10.896  -1.593  1.00  0.00           C  
ATOM    183  O   LEU A  21       1.817  10.059  -1.839  1.00  0.00           O  
ATOM    184  CG  LEU A  21      -2.583  10.599  -0.717  1.00  0.00           C  
ATOM    185  CD1 LEU A  21      -3.835  10.469  -1.577  1.00  0.00           C  
ATOM    186  CD2 LEU A  21      -2.356   9.333   0.103  1.00  0.00           C  
ATOM    187  N   GLU A  22       1.309  12.189  -2.472  1.00  0.00           N  
ATOM    188  CA  GLU A  22       2.350  12.181  -3.495  1.00  0.00           C  
ATOM    189  C   GLU A  22       3.734  12.022  -2.872  1.00  0.00           C  
ATOM    190  CB  GLU A  22       2.293  13.461  -4.331  1.00  0.00           C  
ATOM    191  O   GLU A  22       4.512  11.160  -3.286  1.00  0.00           O  
ATOM    192  CG  GLU A  22       1.060  13.564  -5.217  1.00  0.00           C  
ATOM    193  CD  GLU A  22       1.037  14.821  -6.071  1.00  0.00           C  
ATOM    194  OE1 GLU A  22      -0.024  15.138  -6.656  1.00  0.00           O  
ATOM    195  OE2 GLU A  22       2.088  15.495  -6.155  1.00  0.00           O  
ATOM    196  N   GLY A  23       3.965  12.834  -1.854  1.00  0.00           N  
ATOM    197  CA  GLY A  23       5.264  12.768  -1.204  1.00  0.00           C  
ATOM    198  C   GLY A  23       5.499  11.461  -0.471  1.00  0.00           C  
ATOM    199  O   GLY A  23       6.571  10.864  -0.583  1.00  0.00           O  
ATOM    200  N   PHE A  24       4.472  11.048   0.148  1.00  0.00           N  
ATOM    201  CA  PHE A  24       4.581   9.815   0.919  1.00  0.00           C  
ATOM    202  C   PHE A  24       4.751   8.613  -0.003  1.00  0.00           C  
ATOM    203  CB  PHE A  24       3.348   9.624   1.808  1.00  0.00           C  
ATOM    204  O   PHE A  24       5.643   7.788   0.202  1.00  0.00           O  
ATOM    205  CG  PHE A  24       3.441   8.437   2.728  1.00  0.00           C  
ATOM    206  CD1 PHE A  24       2.908   7.208   2.356  1.00  0.00           C  
ATOM    207  CD2 PHE A  24       4.062   8.549   3.965  1.00  0.00           C  
ATOM    208  CE1 PHE A  24       2.993   6.108   3.206  1.00  0.00           C  
ATOM    209  CE2 PHE A  24       4.150   7.454   4.820  1.00  0.00           C  
ATOM    210  CZ  PHE A  24       3.614   6.234   4.438  1.00  0.00           C  
ATOM    211  N   GLY A  25       3.846   8.534  -0.998  1.00  0.00           N  
ATOM    212  CA  GLY A  25       3.929   7.434  -1.946  1.00  0.00           C  
ATOM    213  C   GLY A  25       5.292   7.314  -2.603  1.00  0.00           C  
ATOM    214  O   GLY A  25       5.837   6.215  -2.716  1.00  0.00           O  
ATOM    215  N   LEU A  26       5.816   8.416  -2.958  1.00  0.00           N  
ATOM    216  CA  LEU A  26       7.131   8.435  -3.589  1.00  0.00           C  
ATOM    217  C   LEU A  26       8.209   7.979  -2.612  1.00  0.00           C  
ATOM    218  CB  LEU A  26       7.456   9.838  -4.107  1.00  0.00           C  
ATOM    219  O   LEU A  26       9.065   7.163  -2.962  1.00  0.00           O  
ATOM    220  CG  LEU A  26       8.787   9.997  -4.845  1.00  0.00           C  
ATOM    221  CD1 LEU A  26       8.820   9.099  -6.077  1.00  0.00           C  
ATOM    222  CD2 LEU A  26       9.014  11.454  -5.233  1.00  0.00           C  
ATOM    223  N   ASP A  27       8.248   8.412  -1.437  1.00  0.00           N  
ATOM    224  CA  ASP A  27       9.232   8.031  -0.428  1.00  0.00           C  
ATOM    225  C   ASP A  27       9.210   6.524  -0.182  1.00  0.00           C  
ATOM    226  CB  ASP A  27       8.977   8.781   0.881  1.00  0.00           C  
ATOM    227  O   ASP A  27      10.262   5.896  -0.047  1.00  0.00           O  
ATOM    228  CG  ASP A  27       9.413  10.235   0.825  1.00  0.00           C  
ATOM    229  OD1 ASP A  27      10.174  10.609  -0.093  1.00  0.00           O  
ATOM    230  OD2 ASP A  27       8.994  11.013   1.710  1.00  0.00           O  
ATOM    231  N   VAL A  28       8.012   6.009  -0.133  1.00  0.00           N  
ATOM    232  CA  VAL A  28       7.845   4.577   0.092  1.00  0.00           C  
ATOM    233  C   VAL A  28       8.498   3.796  -1.046  1.00  0.00           C  
ATOM    234  CB  VAL A  28       6.354   4.192   0.216  1.00  0.00           C  
ATOM    235  O   VAL A  28       9.276   2.869  -0.805  1.00  0.00           O  
ATOM    236  CG1 VAL A  28       6.177   2.678   0.110  1.00  0.00           C  
ATOM    237  CG2 VAL A  28       5.778   4.710   1.533  1.00  0.00           C  
ATOM    238  N   LEU A  29       8.185   4.221  -2.229  1.00  0.00           N  
ATOM    239  CA  LEU A  29       8.699   3.487  -3.379  1.00  0.00           C  
ATOM    240  C   LEU A  29      10.213   3.634  -3.486  1.00  0.00           C  
ATOM    241  CB  LEU A  29       8.035   3.976  -4.669  1.00  0.00           C  
ATOM    242  O   LEU A  29      10.917   2.660  -3.763  1.00  0.00           O  
ATOM    243  CG  LEU A  29       6.548   3.655  -4.831  1.00  0.00           C  
ATOM    244  CD1 LEU A  29       6.003   4.292  -6.105  1.00  0.00           C  
ATOM    245  CD2 LEU A  29       6.325   2.146  -4.844  1.00  0.00           C  
ATOM    246  N   ILE A  30      10.701   4.802  -3.295  1.00  0.00           N  
ATOM    247  CA  ILE A  30      12.142   5.025  -3.337  1.00  0.00           C  
ATOM    248  C   ILE A  30      12.830   4.149  -2.293  1.00  0.00           C  
ATOM    249  CB  ILE A  30      12.491   6.512  -3.104  1.00  0.00           C  
ATOM    250  O   ILE A  30      13.827   3.486  -2.589  1.00  0.00           O  
ATOM    251  CG1 ILE A  30      12.113   7.348  -4.332  1.00  0.00           C  
ATOM    252  CG2 ILE A  30      13.977   6.671  -2.770  1.00  0.00           C  
ATOM    253  CD1 ILE A  30      12.284   8.848  -4.136  1.00  0.00           C  
ATOM    254  N   ARG A  31      12.304   4.149  -1.097  1.00  0.00           N  
ATOM    255  CA  ARG A  31      12.873   3.321  -0.038  1.00  0.00           C  
ATOM    256  C   ARG A  31      12.826   1.844  -0.414  1.00  0.00           C  
ATOM    257  CB  ARG A  31      12.131   3.550   1.280  1.00  0.00           C  
ATOM    258  O   ARG A  31      13.813   1.124  -0.246  1.00  0.00           O  
ATOM    259  CG  ARG A  31      12.750   2.832   2.468  1.00  0.00           C  
ATOM    260  CD  ARG A  31      12.036   3.175   3.769  1.00  0.00           C  
ATOM    261  NE  ARG A  31      12.262   4.564   4.157  1.00  0.00           N  
ATOM    262  NH1 ARG A  31      14.276   4.159   5.212  1.00  0.00           N  
ATOM    263  NH2 ARG A  31      13.425   6.286   5.135  1.00  0.00           N  
ATOM    264  CZ  ARG A  31      13.320   5.000   4.834  1.00  0.00           C  
ATOM    265  N   ALA A  32      11.763   1.453  -0.959  1.00  0.00           N  
ATOM    266  CA  ALA A  32      11.627   0.056  -1.364  1.00  0.00           C  
ATOM    267  C   ALA A  32      12.625  -0.296  -2.463  1.00  0.00           C  
ATOM    268  CB  ALA A  32      10.201  -0.225  -1.833  1.00  0.00           C  
ATOM    269  O   ALA A  32      13.324  -1.308  -2.375  1.00  0.00           O  
ATOM    270  N   PHE A  33      12.780   0.562  -3.373  1.00  0.00           N  
ATOM    271  CA  PHE A  33      13.599   0.280  -4.545  1.00  0.00           C  
ATOM    272  C   PHE A  33      15.081   0.429  -4.219  1.00  0.00           C  
ATOM    273  CB  PHE A  33      13.221   1.209  -5.703  1.00  0.00           C  
ATOM    274  O   PHE A  33      15.922  -0.257  -4.803  1.00  0.00           O  
ATOM    275  CG  PHE A  33      11.837   0.974  -6.243  1.00  0.00           C  
ATOM    276  CD1 PHE A  33      11.140  -0.186  -5.928  1.00  0.00           C  
ATOM    277  CD2 PHE A  33      11.230   1.915  -7.066  1.00  0.00           C  
ATOM    278  CE1 PHE A  33       9.858  -0.406  -6.426  1.00  0.00           C  
ATOM    279  CE2 PHE A  33       9.950   1.702  -7.567  1.00  0.00           C  
ATOM    280  CZ  PHE A  33       9.266   0.540  -7.247  1.00  0.00           C  
ATOM    281  N   THR A  34      15.426   1.284  -3.334  1.00  0.00           N  
ATOM    282  CA  THR A  34      16.827   1.498  -2.991  1.00  0.00           C  
ATOM    283  C   THR A  34      17.304   0.453  -1.987  1.00  0.00           C  
ATOM    284  CB  THR A  34      17.053   2.908  -2.415  1.00  0.00           C  
ATOM    285  O   THR A  34      18.440  -0.020  -2.068  1.00  0.00           O  
ATOM    286  CG2 THR A  34      16.761   3.982  -3.458  1.00  0.00           C  
ATOM    287  OG1 THR A  34      16.186   3.102  -1.290  1.00  0.00           O  
ATOM    288  N   GLU A  35      16.437   0.051  -1.190  1.00  0.00           N  
ATOM    289  CA  GLU A  35      16.839  -0.939  -0.195  1.00  0.00           C  
ATOM    290  C   GLU A  35      16.743  -2.355  -0.756  1.00  0.00           C  
ATOM    291  CB  GLU A  35      15.980  -0.814   1.066  1.00  0.00           C  
ATOM    292  O   GLU A  35      17.500  -3.241  -0.352  1.00  0.00           O  
ATOM    293  CG  GLU A  35      16.200   0.482   1.834  1.00  0.00           C  
ATOM    294  CD  GLU A  35      15.409   0.552   3.131  1.00  0.00           C  
ATOM    295  OE1 GLU A  35      15.477   1.590   3.827  1.00  0.00           O  
ATOM    296  OE2 GLU A  35      14.717  -0.439   3.453  1.00  0.00           O  
ATOM    297  N   HIS A  36      15.848  -2.488  -1.613  1.00  0.00           N  
ATOM    298  CA  HIS A  36      15.651  -3.771  -2.280  1.00  0.00           C  
ATOM    299  C   HIS A  36      15.516  -3.592  -3.788  1.00  0.00           C  
ATOM    300  CB  HIS A  36      14.415  -4.480  -1.722  1.00  0.00           C  
ATOM    301  O   HIS A  36      14.408  -3.643  -4.327  1.00  0.00           O  
ATOM    302  CG  HIS A  36      14.470  -4.708  -0.245  1.00  0.00           C  
ATOM    303  CD2 HIS A  36      14.093  -3.922   0.791  1.00  0.00           C  
ATOM    304  ND1 HIS A  36      14.965  -5.868   0.311  1.00  0.00           N  
ATOM    305  CE1 HIS A  36      14.889  -5.785   1.629  1.00  0.00           C  
ATOM    306  NE2 HIS A  36      14.363  -4.614   1.945  1.00  0.00           N  
ATOM    307  N   PRO A  37      16.604  -3.380  -4.506  1.00  0.00           N  
ATOM    308  CA  PRO A  37      16.591  -3.046  -5.932  1.00  0.00           C  
ATOM    309  C   PRO A  37      15.889  -4.105  -6.780  1.00  0.00           C  
ATOM    310  CB  PRO A  37      18.078  -2.960  -6.287  1.00  0.00           C  
ATOM    311  O   PRO A  37      15.387  -3.799  -7.865  1.00  0.00           O  
ATOM    312  CG  PRO A  37      18.762  -2.649  -4.995  1.00  0.00           C  
ATOM    313  CD  PRO A  37      17.993  -3.297  -3.880  1.00  0.00           C  
ATOM    314  N   GLU A  38      15.784  -5.286  -6.285  1.00  0.00           N  
ATOM    315  CA  GLU A  38      15.109  -6.354  -7.015  1.00  0.00           C  
ATOM    316  C   GLU A  38      13.618  -6.064  -7.165  1.00  0.00           C  
ATOM    317  CB  GLU A  38      15.315  -7.699  -6.313  1.00  0.00           C  
ATOM    318  O   GLU A  38      12.984  -6.523  -8.117  1.00  0.00           O  
ATOM    319  CG  GLU A  38      14.723  -7.759  -4.913  1.00  0.00           C  
ATOM    320  CD  GLU A  38      15.708  -7.359  -3.826  1.00  0.00           C  
ATOM    321  OE1 GLU A  38      15.296  -7.224  -2.652  1.00  0.00           O  
ATOM    322  OE2 GLU A  38      16.903  -7.179  -4.153  1.00  0.00           O  
ATOM    323  N   THR A  39      13.073  -5.360  -6.103  1.00  0.00           N  
ATOM    324  CA  THR A  39      11.665  -4.980  -6.151  1.00  0.00           C  
ATOM    325  C   THR A  39      11.395  -4.055  -7.334  1.00  0.00           C  
ATOM    326  CB  THR A  39      11.228  -4.289  -4.846  1.00  0.00           C  
ATOM    327  O   THR A  39      10.338  -4.136  -7.964  1.00  0.00           O  
ATOM    328  CG2 THR A  39       9.744  -3.939  -4.879  1.00  0.00           C  
ATOM    329  OG1 THR A  39      11.476  -5.168  -3.741  1.00  0.00           O  
ATOM    330  N   LEU A  40      12.347  -3.233  -7.718  1.00  0.00           N  
ATOM    331  CA  LEU A  40      12.241  -2.325  -8.854  1.00  0.00           C  
ATOM    332  C   LEU A  40      12.114  -3.101 -10.161  1.00  0.00           C  
ATOM    333  CB  LEU A  40      13.457  -1.397  -8.915  1.00  0.00           C  
ATOM    334  O   LEU A  40      11.368  -2.699 -11.057  1.00  0.00           O  
ATOM    335  CG  LEU A  40      13.484  -0.387 -10.063  1.00  0.00           C  
ATOM    336  CD1 LEU A  40      12.273   0.537  -9.983  1.00  0.00           C  
ATOM    337  CD2 LEU A  40      14.779   0.417 -10.039  1.00  0.00           C  
ATOM    338  N   LYS A  41      12.704  -4.254 -10.277  1.00  0.00           N  
ATOM    339  CA  LYS A  41      12.726  -5.079 -11.481  1.00  0.00           C  
ATOM    340  C   LYS A  41      11.339  -5.634 -11.793  1.00  0.00           C  
ATOM    341  CB  LYS A  41      13.726  -6.226 -11.328  1.00  0.00           C  
ATOM    342  O   LYS A  41      11.051  -5.993 -12.936  1.00  0.00           O  
ATOM    343  CG  LYS A  41      15.178  -5.776 -11.256  1.00  0.00           C  
ATOM    344  CD  LYS A  41      16.129  -6.964 -11.184  1.00  0.00           C  
ATOM    345  CE  LYS A  41      17.582  -6.515 -11.112  1.00  0.00           C  
ATOM    346  NZ  LYS A  41      18.514  -7.674 -10.982  1.00  0.00           N  
ATOM    347  N   LYS A  42      10.480  -5.546 -10.753  1.00  0.00           N  
ATOM    348  CA  LYS A  42       9.139  -6.089 -10.944  1.00  0.00           C  
ATOM    349  C   LYS A  42       8.199  -5.039 -11.528  1.00  0.00           C  
ATOM    350  CB  LYS A  42       8.579  -6.615  -9.621  1.00  0.00           C  
ATOM    351  O   LYS A  42       7.043  -5.336 -11.837  1.00  0.00           O  
ATOM    352  CG  LYS A  42       9.417  -7.716  -8.988  1.00  0.00           C  
ATOM    353  CD  LYS A  42       9.584  -8.903  -9.929  1.00  0.00           C  
ATOM    354  CE  LYS A  42      10.438  -9.997  -9.304  1.00  0.00           C  
ATOM    355  NZ  LYS A  42      10.712 -11.105 -10.268  1.00  0.00           N  
ATOM    356  N   PHE A  43       8.867  -3.874 -11.648  1.00  0.00           N  
ATOM    357  CA  PHE A  43       8.157  -2.766 -12.276  1.00  0.00           C  
ATOM    358  C   PHE A  43       8.852  -2.336 -13.562  1.00  0.00           C  
ATOM    359  CB  PHE A  43       8.054  -1.578 -11.314  1.00  0.00           C  
ATOM    360  O   PHE A  43       9.655  -1.401 -13.558  1.00  0.00           O  
ATOM    361  CG  PHE A  43       7.330  -1.895 -10.033  1.00  0.00           C  
ATOM    362  CD1 PHE A  43       5.975  -1.619  -9.897  1.00  0.00           C  
ATOM    363  CD2 PHE A  43       8.006  -2.470  -8.964  1.00  0.00           C  
ATOM    364  CE1 PHE A  43       5.303  -1.912  -8.713  1.00  0.00           C  
ATOM    365  CE2 PHE A  43       7.340  -2.766  -7.778  1.00  0.00           C  
ATOM    366  CZ  PHE A  43       5.989  -2.485  -7.654  1.00  0.00           C  
ATOM    367  N   PRO A  44       8.616  -3.116 -14.757  1.00  0.00           N  
ATOM    368  CA  PRO A  44       9.354  -2.884 -16.001  1.00  0.00           C  
ATOM    369  C   PRO A  44       9.299  -1.428 -16.457  1.00  0.00           C  
ATOM    370  CB  PRO A  44       8.646  -3.798 -17.005  1.00  0.00           C  
ATOM    371  O   PRO A  44      10.256  -0.927 -17.053  1.00  0.00           O  
ATOM    372  CG  PRO A  44       8.037  -4.880 -16.174  1.00  0.00           C  
ATOM    373  CD  PRO A  44       7.666  -4.304 -14.838  1.00  0.00           C  
ATOM    374  N   ARG A  45       8.258  -0.736 -16.071  1.00  0.00           N  
ATOM    375  CA  ARG A  45       8.131   0.644 -16.528  1.00  0.00           C  
ATOM    376  C   ARG A  45       9.127   1.551 -15.813  1.00  0.00           C  
ATOM    377  CB  ARG A  45       6.705   1.155 -16.307  1.00  0.00           C  
ATOM    378  O   ARG A  45       9.449   2.635 -16.302  1.00  0.00           O  
ATOM    379  CG  ARG A  45       5.666   0.478 -17.186  1.00  0.00           C  
ATOM    380  CD  ARG A  45       4.268   1.022 -16.927  1.00  0.00           C  
ATOM    381  NE  ARG A  45       3.241   0.180 -17.534  1.00  0.00           N  
ATOM    382  NH1 ARG A  45       1.484   1.582 -17.002  1.00  0.00           N  
ATOM    383  NH2 ARG A  45       1.094  -0.372 -18.135  1.00  0.00           N  
ATOM    384  CZ  ARG A  45       1.942   0.465 -17.555  1.00  0.00           C  
ATOM    385  N   PHE A  46       9.629   1.129 -14.694  1.00  0.00           N  
ATOM    386  CA  PHE A  46      10.566   1.943 -13.929  1.00  0.00           C  
ATOM    387  C   PHE A  46      11.947   1.299 -13.905  1.00  0.00           C  
ATOM    388  CB  PHE A  46      10.059   2.149 -12.499  1.00  0.00           C  
ATOM    389  O   PHE A  46      12.840   1.758 -13.190  1.00  0.00           O  
ATOM    390  CG  PHE A  46       8.673   2.730 -12.424  1.00  0.00           C  
ATOM    391  CD1 PHE A  46       8.365   3.916 -13.081  1.00  0.00           C  
ATOM    392  CD2 PHE A  46       7.677   2.091 -11.697  1.00  0.00           C  
ATOM    393  CE1 PHE A  46       7.083   4.456 -13.014  1.00  0.00           C  
ATOM    394  CE2 PHE A  46       6.393   2.626 -11.625  1.00  0.00           C  
ATOM    395  CZ  PHE A  46       6.099   3.809 -12.284  1.00  0.00           C  
ATOM    396  N   ALA A  47      12.155   0.247 -14.606  1.00  0.00           N  
ATOM    397  CA  ALA A  47      13.349  -0.589 -14.498  1.00  0.00           C  
ATOM    398  C   ALA A  47      14.590   0.165 -14.967  1.00  0.00           C  
ATOM    399  CB  ALA A  47      13.174  -1.873 -15.304  1.00  0.00           C  
ATOM    400  O   ALA A  47      15.710  -0.162 -14.567  1.00  0.00           O  
ATOM    401  N   ASP A  48      14.385   1.288 -15.700  1.00  0.00           N  
ATOM    402  CA  ASP A  48      15.527   2.023 -16.236  1.00  0.00           C  
ATOM    403  C   ASP A  48      16.014   3.079 -15.248  1.00  0.00           C  
ATOM    404  CB  ASP A  48      15.165   2.678 -17.571  1.00  0.00           C  
ATOM    405  O   ASP A  48      17.018   3.751 -15.494  1.00  0.00           O  
ATOM    406  CG  ASP A  48      14.004   3.650 -17.458  1.00  0.00           C  
ATOM    407  OD1 ASP A  48      13.111   3.438 -16.609  1.00  0.00           O  
ATOM    408  OD2 ASP A  48      13.979   4.634 -18.228  1.00  0.00           O  
ATOM    409  N   LEU A  49      15.299   3.207 -14.141  1.00  0.00           N  
ATOM    410  CA  LEU A  49      15.719   4.159 -13.119  1.00  0.00           C  
ATOM    411  C   LEU A  49      16.824   3.570 -12.249  1.00  0.00           C  
ATOM    412  CB  LEU A  49      14.530   4.568 -12.246  1.00  0.00           C  
ATOM    413  O   LEU A  49      16.651   2.502 -11.657  1.00  0.00           O  
ATOM    414  CG  LEU A  49      13.327   5.167 -12.977  1.00  0.00           C  
ATOM    415  CD1 LEU A  49      12.174   5.392 -12.005  1.00  0.00           C  
ATOM    416  CD2 LEU A  49      13.714   6.471 -13.666  1.00  0.00           C  
ATOM    417  N   LYS A  50      18.012   4.259 -12.102  1.00  0.00           N  
ATOM    418  CA  LYS A  50      19.194   3.612 -11.541  1.00  0.00           C  
ATOM    419  C   LYS A  50      19.669   4.331 -10.282  1.00  0.00           C  
ATOM    420  CB  LYS A  50      20.321   3.564 -12.574  1.00  0.00           C  
ATOM    421  O   LYS A  50      20.578   3.858  -9.596  1.00  0.00           O  
ATOM    422  CG  LYS A  50      20.001   2.724 -13.801  1.00  0.00           C  
ATOM    423  CD  LYS A  50      21.191   2.641 -14.748  1.00  0.00           C  
ATOM    424  CE  LYS A  50      20.880   1.780 -15.965  1.00  0.00           C  
ATOM    425  NZ  LYS A  50      22.058   1.659 -16.874  1.00  0.00           N  
ATOM    426  N   SER A  51      19.023   5.476 -10.026  1.00  0.00           N  
ATOM    427  CA  SER A  51      19.489   6.226  -8.864  1.00  0.00           C  
ATOM    428  C   SER A  51      18.322   6.836  -8.095  1.00  0.00           C  
ATOM    429  CB  SER A  51      20.461   7.327  -9.291  1.00  0.00           C  
ATOM    430  O   SER A  51      17.210   6.933  -8.619  1.00  0.00           O  
ATOM    431  OG  SER A  51      19.793   8.321 -10.049  1.00  0.00           O  
ATOM    432  N   GLU A  52      18.536   7.094  -6.860  1.00  0.00           N  
ATOM    433  CA  GLU A  52      17.533   7.771  -6.044  1.00  0.00           C  
ATOM    434  C   GLU A  52      17.097   9.086  -6.684  1.00  0.00           C  
ATOM    435  CB  GLU A  52      18.070   8.026  -4.633  1.00  0.00           C  
ATOM    436  O   GLU A  52      15.909   9.417  -6.688  1.00  0.00           O  
ATOM    437  CG  GLU A  52      17.049   8.641  -3.688  1.00  0.00           C  
ATOM    438  CD  GLU A  52      17.568   8.805  -2.268  1.00  0.00           C  
ATOM    439  OE1 GLU A  52      17.028   9.650  -1.518  1.00  0.00           O  
ATOM    440  OE2 GLU A  52      18.524   8.085  -1.903  1.00  0.00           O  
ATOM    441  N   ALA A  53      18.078   9.829  -7.259  1.00  0.00           N  
ATOM    442  CA  ALA A  53      17.767  11.095  -7.916  1.00  0.00           C  
ATOM    443  C   ALA A  53      16.811  10.885  -9.087  1.00  0.00           C  
ATOM    444  CB  ALA A  53      19.047  11.776  -8.394  1.00  0.00           C  
ATOM    445  O   ALA A  53      15.862  11.651  -9.267  1.00  0.00           O  
ATOM    446  N   GLU A  54      17.055   9.818  -9.813  1.00  0.00           N  
ATOM    447  CA  GLU A  54      16.191   9.510 -10.949  1.00  0.00           C  
ATOM    448  C   GLU A  54      14.794   9.107 -10.487  1.00  0.00           C  
ATOM    449  CB  GLU A  54      16.804   8.397 -11.804  1.00  0.00           C  
ATOM    450  O   GLU A  54      13.796   9.493 -11.100  1.00  0.00           O  
ATOM    451  CG  GLU A  54      18.066   8.814 -12.544  1.00  0.00           C  
ATOM    452  CD  GLU A  54      18.649   7.706 -13.406  1.00  0.00           C  
ATOM    453  OE1 GLU A  54      18.774   7.896 -14.638  1.00  0.00           O  
ATOM    454  OE2 GLU A  54      18.984   6.638 -12.846  1.00  0.00           O  
ATOM    455  N   LEU A  55      14.790   8.345  -9.472  1.00  0.00           N  
ATOM    456  CA  LEU A  55      13.515   7.900  -8.921  1.00  0.00           C  
ATOM    457  C   LEU A  55      12.686   9.088  -8.443  1.00  0.00           C  
ATOM    458  CB  LEU A  55      13.742   6.923  -7.764  1.00  0.00           C  
ATOM    459  O   LEU A  55      11.490   9.172  -8.732  1.00  0.00           O  
ATOM    460  CG  LEU A  55      14.320   5.557  -8.135  1.00  0.00           C  
ATOM    461  CD1 LEU A  55      14.795   4.825  -6.885  1.00  0.00           C  
ATOM    462  CD2 LEU A  55      13.287   4.725  -8.888  1.00  0.00           C  
ATOM    463  N   ARG A  56      13.383   9.978  -7.805  1.00  0.00           N  
ATOM    464  CA  ARG A  56      12.700  11.150  -7.267  1.00  0.00           C  
ATOM    465  C   ARG A  56      12.233  12.073  -8.387  1.00  0.00           C  
ATOM    466  CB  ARG A  56      13.615  11.912  -6.306  1.00  0.00           C  
ATOM    467  O   ARG A  56      11.221  12.764  -8.248  1.00  0.00           O  
ATOM    468  CG  ARG A  56      13.765  11.253  -4.945  1.00  0.00           C  
ATOM    469  CD  ARG A  56      14.460  12.169  -3.948  1.00  0.00           C  
ATOM    470  NE  ARG A  56      14.669  11.509  -2.662  1.00  0.00           N  
ATOM    471  NH1 ARG A  56      13.545  13.105  -1.426  1.00  0.00           N  
ATOM    472  NH2 ARG A  56      14.475  11.286  -0.385  1.00  0.00           N  
ATOM    473  CZ  ARG A  56      14.229  11.968  -1.494  1.00  0.00           C  
ATOM    474  N   ALA A  57      12.904  12.069  -9.486  1.00  0.00           N  
ATOM    475  CA  ALA A  57      12.616  12.964 -10.604  1.00  0.00           C  
ATOM    476  C   ALA A  57      11.526  12.387 -11.502  1.00  0.00           C  
ATOM    477  CB  ALA A  57      13.883  13.228 -11.414  1.00  0.00           C  
ATOM    478  O   ALA A  57      11.032  13.066 -12.405  1.00  0.00           O  
ATOM    479  N   SER A  58      11.088  11.199 -11.198  1.00  0.00           N  
ATOM    480  CA  SER A  58      10.139  10.524 -12.078  1.00  0.00           C  
ATOM    481  C   SER A  58       8.701  10.882 -11.719  1.00  0.00           C  
ATOM    482  CB  SER A  58      10.329   9.008 -12.010  1.00  0.00           C  
ATOM    483  O   SER A  58       8.181  10.430 -10.697  1.00  0.00           O  
ATOM    484  OG  SER A  58       9.277   8.339 -12.684  1.00  0.00           O  
ATOM    485  N   PRO A  59       8.007  11.632 -12.602  1.00  0.00           N  
ATOM    486  CA  PRO A  59       6.587  11.910 -12.375  1.00  0.00           C  
ATOM    487  C   PRO A  59       5.729  10.647 -12.390  1.00  0.00           C  
ATOM    488  CB  PRO A  59       6.218  12.835 -13.537  1.00  0.00           C  
ATOM    489  O   PRO A  59       4.763  10.543 -11.630  1.00  0.00           O  
ATOM    490  CG  PRO A  59       7.514  13.442 -13.968  1.00  0.00           C  
ATOM    491  CD  PRO A  59       8.612  12.448 -13.723  1.00  0.00           C  
ATOM    492  N   ARG A  60       6.091   9.781 -13.141  1.00  0.00           N  
ATOM    493  CA  ARG A  60       5.339   8.537 -13.278  1.00  0.00           C  
ATOM    494  C   ARG A  60       5.406   7.714 -11.996  1.00  0.00           C  
ATOM    495  CB  ARG A  60       5.866   7.716 -14.456  1.00  0.00           C  
ATOM    496  O   ARG A  60       4.410   7.116 -11.583  1.00  0.00           O  
ATOM    497  CG  ARG A  60       5.541   8.312 -15.817  1.00  0.00           C  
ATOM    498  CD  ARG A  60       5.941   7.379 -16.951  1.00  0.00           C  
ATOM    499  NE  ARG A  60       5.639   7.958 -18.257  1.00  0.00           N  
ATOM    500  NH1 ARG A  60       6.535   6.209 -19.471  1.00  0.00           N  
ATOM    501  NH2 ARG A  60       5.608   8.004 -20.553  1.00  0.00           N  
ATOM    502  CZ  ARG A  60       5.928   7.389 -19.424  1.00  0.00           C  
ATOM    503  N   LEU A  61       6.601   7.629 -11.477  1.00  0.00           N  
ATOM    504  CA  LEU A  61       6.767   6.911 -10.218  1.00  0.00           C  
ATOM    505  C   LEU A  61       5.919   7.540  -9.117  1.00  0.00           C  
ATOM    506  CB  LEU A  61       8.240   6.897  -9.799  1.00  0.00           C  
ATOM    507  O   LEU A  61       5.280   6.830  -8.338  1.00  0.00           O  
ATOM    508  CG  LEU A  61       8.592   6.031  -8.589  1.00  0.00           C  
ATOM    509  CD1 LEU A  61       8.294   4.564  -8.882  1.00  0.00           C  
ATOM    510  CD2 LEU A  61      10.056   6.218  -8.206  1.00  0.00           C  
ATOM    511  N   ARG A  62       5.900   8.843  -9.182  1.00  0.00           N  
ATOM    512  CA  ARG A  62       5.093   9.567  -8.205  1.00  0.00           C  
ATOM    513  C   ARG A  62       3.616   9.216  -8.347  1.00  0.00           C  
ATOM    514  CB  ARG A  62       5.289  11.077  -8.358  1.00  0.00           C  
ATOM    515  O   ARG A  62       2.946   8.913  -7.358  1.00  0.00           O  
ATOM    516  CG  ARG A  62       4.592  11.901  -7.288  1.00  0.00           C  
ATOM    517  CD  ARG A  62       4.735  13.395  -7.543  1.00  0.00           C  
ATOM    518  NE  ARG A  62       6.136  13.799  -7.607  1.00  0.00           N  
ATOM    519  NH1 ARG A  62       5.797  15.474  -9.161  1.00  0.00           N  
ATOM    520  NH2 ARG A  62       7.903  15.062  -8.354  1.00  0.00           N  
ATOM    521  CZ  ARG A  62       6.609  14.777  -8.373  1.00  0.00           C  
ATOM    522  N   GLU A  63       3.143   9.212  -9.509  1.00  0.00           N  
ATOM    523  CA  GLU A  63       1.748   8.887  -9.792  1.00  0.00           C  
ATOM    524  C   GLU A  63       1.418   7.458  -9.370  1.00  0.00           C  
ATOM    525  CB  GLU A  63       1.442   9.080 -11.279  1.00  0.00           C  
ATOM    526  O   GLU A  63       0.358   7.204  -8.795  1.00  0.00           O  
ATOM    527  CG  GLU A  63       1.449  10.535 -11.725  1.00  0.00           C  
ATOM    528  CD  GLU A  63       1.266  10.704 -13.225  1.00  0.00           C  
ATOM    529  OE1 GLU A  63       1.331  11.853 -13.718  1.00  0.00           O  
ATOM    530  OE2 GLU A  63       1.055   9.680 -13.912  1.00  0.00           O  
ATOM    531  N   HIS A  64       2.357   6.633  -9.673  1.00  0.00           N  
ATOM    532  CA  HIS A  64       2.180   5.239  -9.283  1.00  0.00           C  
ATOM    533  C   HIS A  64       2.084   5.099  -7.767  1.00  0.00           C  
ATOM    534  CB  HIS A  64       3.329   4.382  -9.818  1.00  0.00           C  
ATOM    535  O   HIS A  64       1.241   4.355  -7.260  1.00  0.00           O  
ATOM    536  CG  HIS A  64       3.166   2.921  -9.545  1.00  0.00           C  
ATOM    537  CD2 HIS A  64       3.816   2.098  -8.689  1.00  0.00           C  
ATOM    538  ND1 HIS A  64       2.238   2.141 -10.200  1.00  0.00           N  
ATOM    539  CE1 HIS A  64       2.325   0.898  -9.757  1.00  0.00           C  
ATOM    540  NE2 HIS A  64       3.275   0.845  -8.839  1.00  0.00           N  
ATOM    541  N   GLY A  65       2.992   5.768  -7.094  1.00  0.00           N  
ATOM    542  CA  GLY A  65       2.926   5.759  -5.641  1.00  0.00           C  
ATOM    543  C   GLY A  65       1.587   6.225  -5.102  1.00  0.00           C  
ATOM    544  O   GLY A  65       1.021   5.599  -4.204  1.00  0.00           O  
ATOM    545  N   VAL A  66       0.992   7.204  -5.643  1.00  0.00           N  
ATOM    546  CA  VAL A  66      -0.293   7.754  -5.223  1.00  0.00           C  
ATOM    547  C   VAL A  66      -1.397   6.727  -5.462  1.00  0.00           C  
ATOM    548  CB  VAL A  66      -0.618   9.068  -5.968  1.00  0.00           C  
ATOM    549  O   VAL A  66      -2.228   6.484  -4.583  1.00  0.00           O  
ATOM    550  CG1 VAL A  66      -2.048   9.517  -5.672  1.00  0.00           C  
ATOM    551  CG2 VAL A  66       0.379  10.160  -5.583  1.00  0.00           C  
ATOM    552  N   THR A  67      -1.323   6.168  -6.594  1.00  0.00           N  
ATOM    553  CA  THR A  67      -2.349   5.202  -6.972  1.00  0.00           C  
ATOM    554  C   THR A  67      -2.359   4.019  -6.007  1.00  0.00           C  
ATOM    555  CB  THR A  67      -2.134   4.693  -8.409  1.00  0.00           C  
ATOM    556  O   THR A  67      -3.421   3.603  -5.539  1.00  0.00           O  
ATOM    557  CG2 THR A  67      -3.159   3.624  -8.773  1.00  0.00           C  
ATOM    558  OG1 THR A  67      -2.262   5.791  -9.322  1.00  0.00           O  
ATOM    559  N   VAL A  68      -1.179   3.515  -5.690  1.00  0.00           N  
ATOM    560  CA  VAL A  68      -1.046   2.361  -4.807  1.00  0.00           C  
ATOM    561  C   VAL A  68      -1.575   2.710  -3.418  1.00  0.00           C  
ATOM    562  CB  VAL A  68       0.420   1.883  -4.714  1.00  0.00           C  
ATOM    563  O   VAL A  68      -2.349   1.949  -2.832  1.00  0.00           O  
ATOM    564  CG1 VAL A  68       0.581   0.846  -3.604  1.00  0.00           C  
ATOM    565  CG2 VAL A  68       0.880   1.311  -6.054  1.00  0.00           C  
ATOM    566  N   LEU A  69      -1.247   3.892  -2.939  1.00  0.00           N  
ATOM    567  CA  LEU A  69      -1.660   4.301  -1.601  1.00  0.00           C  
ATOM    568  C   LEU A  69      -3.166   4.528  -1.542  1.00  0.00           C  
ATOM    569  CB  LEU A  69      -0.923   5.575  -1.179  1.00  0.00           C  
ATOM    570  O   LEU A  69      -3.822   4.126  -0.578  1.00  0.00           O  
ATOM    571  CG  LEU A  69       0.545   5.410  -0.784  1.00  0.00           C  
ATOM    572  CD1 LEU A  69       1.171   6.770  -0.491  1.00  0.00           C  
ATOM    573  CD2 LEU A  69       0.674   4.486   0.423  1.00  0.00           C  
ATOM    574  N   LYS A  70      -3.724   5.106  -2.563  1.00  0.00           N  
ATOM    575  CA  LYS A  70      -5.164   5.338  -2.611  1.00  0.00           C  
ATOM    576  C   LYS A  70      -5.934   4.020  -2.606  1.00  0.00           C  
ATOM    577  CB  LYS A  70      -5.535   6.157  -3.849  1.00  0.00           C  
ATOM    578  O   LYS A  70      -6.952   3.892  -1.923  1.00  0.00           O  
ATOM    579  CG  LYS A  70      -5.248   7.645  -3.715  1.00  0.00           C  
ATOM    580  CD  LYS A  70      -5.718   8.418  -4.941  1.00  0.00           C  
ATOM    581  CE  LYS A  70      -5.508   9.916  -4.773  1.00  0.00           C  
ATOM    582  NZ  LYS A  70      -5.944  10.676  -5.983  1.00  0.00           N  
ATOM    583  N   ALA A  71      -5.381   3.133  -3.414  1.00  0.00           N  
ATOM    584  CA  ALA A  71      -6.023   1.821  -3.457  1.00  0.00           C  
ATOM    585  C   ALA A  71      -5.986   1.148  -2.088  1.00  0.00           C  
ATOM    586  CB  ALA A  71      -5.351   0.934  -4.502  1.00  0.00           C  
ATOM    587  O   ALA A  71      -6.991   0.597  -1.633  1.00  0.00           O  
ATOM    588  N   LEU A  72      -4.783   1.215  -1.496  1.00  0.00           N  
ATOM    589  CA  LEU A  72      -4.615   0.633  -0.168  1.00  0.00           C  
ATOM    590  C   LEU A  72      -5.560   1.287   0.834  1.00  0.00           C  
ATOM    591  CB  LEU A  72      -3.167   0.785   0.304  1.00  0.00           C  
ATOM    592  O   LEU A  72      -6.264   0.594   1.572  1.00  0.00           O  
ATOM    593  CG  LEU A  72      -2.846   0.235   1.695  1.00  0.00           C  
ATOM    594  CD1 LEU A  72      -2.973  -1.284   1.707  1.00  0.00           C  
ATOM    595  CD2 LEU A  72      -1.449   0.663   2.131  1.00  0.00           C  
ATOM    596  N   ILE A  73      -5.656   2.591   0.899  1.00  0.00           N  
ATOM    597  CA  ILE A  73      -6.484   3.345   1.834  1.00  0.00           C  
ATOM    598  C   ILE A  73      -7.958   3.036   1.583  1.00  0.00           C  
ATOM    599  CB  ILE A  73      -6.227   4.864   1.717  1.00  0.00           C  
ATOM    600  O   ILE A  73      -8.723   2.824   2.526  1.00  0.00           O  
ATOM    601  CG1 ILE A  73      -4.812   5.206   2.197  1.00  0.00           C  
ATOM    602  CG2 ILE A  73      -7.278   5.651   2.507  1.00  0.00           C  
ATOM    603  CD1 ILE A  73      -4.376   6.629   1.877  1.00  0.00           C  
ATOM    604  N   LYS A  74      -8.318   3.059   0.311  1.00  0.00           N  
ATOM    605  CA  LYS A  74      -9.698   2.770  -0.065  1.00  0.00           C  
ATOM    606  C   LYS A  74     -10.135   1.402   0.451  1.00  0.00           C  
ATOM    607  CB  LYS A  74      -9.865   2.835  -1.584  1.00  0.00           C  
ATOM    608  O   LYS A  74     -11.233   1.258   0.991  1.00  0.00           O  
ATOM    609  CG  LYS A  74     -11.296   2.625  -2.059  1.00  0.00           C  
ATOM    610  CD  LYS A  74     -11.397   2.696  -3.577  1.00  0.00           C  
ATOM    611  CE  LYS A  74     -12.814   2.416  -4.058  1.00  0.00           C  
ATOM    612  NZ  LYS A  74     -12.914   2.466  -5.547  1.00  0.00           N  
ATOM    613  N   ILE A  75      -9.330   0.400   0.323  1.00  0.00           N  
ATOM    614  CA  ILE A  75      -9.624  -0.964   0.752  1.00  0.00           C  
ATOM    615  C   ILE A  75      -9.800  -1.002   2.268  1.00  0.00           C  
ATOM    616  CB  ILE A  75      -8.513  -1.945   0.316  1.00  0.00           C  
ATOM    617  O   ILE A  75     -10.729  -1.634   2.776  1.00  0.00           O  
ATOM    618  CG1 ILE A  75      -8.513  -2.109  -1.208  1.00  0.00           C  
ATOM    619  CG2 ILE A  75      -8.684  -3.298   1.013  1.00  0.00           C  
ATOM    620  CD1 ILE A  75      -7.278  -2.813  -1.755  1.00  0.00           C  
ATOM    621  N   PHE A  76      -9.064  -0.236   2.945  1.00  0.00           N  
ATOM    622  CA  PHE A  76      -9.145  -0.242   4.401  1.00  0.00           C  
ATOM    623  C   PHE A  76     -10.355   0.551   4.879  1.00  0.00           C  
ATOM    624  CB  PHE A  76      -7.864   0.333   5.014  1.00  0.00           C  
ATOM    625  O   PHE A  76     -10.955   0.221   5.904  1.00  0.00           O  
ATOM    626  CG  PHE A  76      -6.778  -0.688   5.221  1.00  0.00           C  
ATOM    627  CD1 PHE A  76      -6.733  -1.449   6.383  1.00  0.00           C  
ATOM    628  CD2 PHE A  76      -5.803  -0.888   4.253  1.00  0.00           C  
ATOM    629  CE1 PHE A  76      -5.729  -2.395   6.577  1.00  0.00           C  
ATOM    630  CE2 PHE A  76      -4.797  -1.831   4.440  1.00  0.00           C  
ATOM    631  CZ  PHE A  76      -4.761  -2.583   5.603  1.00  0.00           C  
ATOM    632  N   LYS A  77     -10.795   1.554   4.182  1.00  0.00           N  
ATOM    633  CA  LYS A  77     -11.953   2.368   4.537  1.00  0.00           C  
ATOM    634  C   LYS A  77     -13.247   1.569   4.406  1.00  0.00           C  
ATOM    635  CB  LYS A  77     -12.020   3.620   3.662  1.00  0.00           C  
ATOM    636  O   LYS A  77     -14.176   1.748   5.197  1.00  0.00           O  
ATOM    637  CG  LYS A  77     -11.124   4.755   4.136  1.00  0.00           C  
ATOM    638  CD  LYS A  77     -11.386   6.037   3.356  1.00  0.00           C  
ATOM    639  CE  LYS A  77     -10.533   7.189   3.870  1.00  0.00           C  
ATOM    640  NZ  LYS A  77     -10.781   8.447   3.103  1.00  0.00           N  
ATOM    641  N   LYS A  78     -13.360   0.651   3.528  1.00  0.00           N  
ATOM    642  CA  LYS A  78     -14.593  -0.059   3.196  1.00  0.00           C  
ATOM    643  C   LYS A  78     -14.818  -1.238   4.138  1.00  0.00           C  
ATOM    644  CB  LYS A  78     -14.558  -0.545   1.747  1.00  0.00           C  
ATOM    645  O   LYS A  78     -15.923  -1.780   4.209  1.00  0.00           O  
ATOM    646  CG  LYS A  78     -14.761   0.559   0.719  1.00  0.00           C  
ATOM    647  CD  LYS A  78     -14.965  -0.011  -0.679  1.00  0.00           C  
ATOM    648  CE  LYS A  78     -15.247   1.088  -1.695  1.00  0.00           C  
ATOM    649  NZ  LYS A  78     -15.446   0.535  -3.068  1.00  0.00           N  
ATOM    650  N   GLY A  79     -13.928  -1.423   5.224  1.00  0.00           N  
ATOM    651  CA  GLY A  79     -14.039  -2.249   6.416  1.00  0.00           C  
ATOM    652  C   GLY A  79     -14.919  -3.468   6.217  1.00  0.00           C  
ATOM    653  O   GLY A  79     -14.719  -4.497   6.866  1.00  0.00           O  
ATOM    654  N   GLU A  80     -15.739  -3.714   4.995  1.00  0.00           N  
ATOM    655  CA  GLU A  80     -16.678  -4.820   5.155  1.00  0.00           C  
ATOM    656  C   GLU A  80     -16.540  -5.830   4.019  1.00  0.00           C  
ATOM    657  CB  GLU A  80     -18.116  -4.299   5.223  1.00  0.00           C  
ATOM    658  O   GLU A  80     -16.659  -7.037   4.236  1.00  0.00           O  
ATOM    659  CG  GLU A  80     -18.490  -3.703   6.572  1.00  0.00           C  
ATOM    660  CD  GLU A  80     -19.963  -3.340   6.680  1.00  0.00           C  
ATOM    661  OE1 GLU A  80     -20.473  -3.207   7.815  1.00  0.00           O  
ATOM    662  OE2 GLU A  80     -20.611  -3.189   5.621  1.00  0.00           O  
ATOM    663  N   ASP A  81     -15.417  -5.891   3.261  1.00  0.00           N  
ATOM    664  CA  ASP A  81     -15.068  -7.059   2.458  1.00  0.00           C  
ATOM    665  C   ASP A  81     -13.703  -6.884   1.796  1.00  0.00           C  
ATOM    666  CB  ASP A  81     -16.139  -7.319   1.395  1.00  0.00           C  
ATOM    667  O   ASP A  81     -13.620  -6.517   0.622  1.00  0.00           O  
ATOM    668  CG  ASP A  81     -16.193  -8.770   0.951  1.00  0.00           C  
ATOM    669  OD1 ASP A  81     -15.265  -9.542   1.274  1.00  0.00           O  
ATOM    670  OD2 ASP A  81     -17.172  -9.144   0.269  1.00  0.00           O  
ATOM    671  N   PHE A  82     -12.803  -6.918   2.627  1.00  0.00           N  
ATOM    672  CA  PHE A  82     -11.405  -6.786   2.233  1.00  0.00           C  
ATOM    673  C   PHE A  82     -11.101  -7.653   1.017  1.00  0.00           C  
ATOM    674  CB  PHE A  82     -10.480  -7.166   3.394  1.00  0.00           C  
ATOM    675  O   PHE A  82     -10.457  -7.197   0.069  1.00  0.00           O  
ATOM    676  CG  PHE A  82      -9.061  -6.698   3.217  1.00  0.00           C  
ATOM    677  CD1 PHE A  82      -8.087  -7.556   2.720  1.00  0.00           C  
ATOM    678  CD2 PHE A  82      -8.700  -5.398   3.549  1.00  0.00           C  
ATOM    679  CE1 PHE A  82      -6.773  -7.125   2.556  1.00  0.00           C  
ATOM    680  CE2 PHE A  82      -7.389  -4.960   3.387  1.00  0.00           C  
ATOM    681  CZ  PHE A  82      -6.427  -5.825   2.892  1.00  0.00           C  
ATOM    682  N   ALA A  83     -11.622  -8.916   0.975  1.00  0.00           N  
ATOM    683  CA  ALA A  83     -11.327  -9.914  -0.050  1.00  0.00           C  
ATOM    684  C   ALA A  83     -11.912  -9.505  -1.399  1.00  0.00           C  
ATOM    685  CB  ALA A  83     -11.865 -11.281   0.367  1.00  0.00           C  
ATOM    686  O   ALA A  83     -11.264  -9.660  -2.436  1.00  0.00           O  
ATOM    687  N   GLU A  84     -13.146  -8.854  -1.384  1.00  0.00           N  
ATOM    688  CA  GLU A  84     -13.818  -8.455  -2.617  1.00  0.00           C  
ATOM    689  C   GLU A  84     -13.149  -7.232  -3.239  1.00  0.00           C  
ATOM    690  CB  GLU A  84     -15.299  -8.168  -2.354  1.00  0.00           C  
ATOM    691  O   GLU A  84     -13.115  -7.093  -4.463  1.00  0.00           O  
ATOM    692  CG  GLU A  84     -16.130  -9.417  -2.097  1.00  0.00           C  
ATOM    693  CD  GLU A  84     -17.627  -9.149  -2.088  1.00  0.00           C  
ATOM    694  OE1 GLU A  84     -18.414 -10.093  -2.325  1.00  0.00           O  
ATOM    695  OE2 GLU A  84     -18.015  -7.985  -1.842  1.00  0.00           O  
ATOM    696  N   GLU A  85     -12.532  -6.509  -2.324  1.00  0.00           N  
ATOM    697  CA  GLU A  85     -11.945  -5.269  -2.822  1.00  0.00           C  
ATOM    698  C   GLU A  85     -10.559  -5.512  -3.411  1.00  0.00           C  
ATOM    699  CB  GLU A  85     -11.867  -4.225  -1.706  1.00  0.00           C  
ATOM    700  O   GLU A  85     -10.132  -4.799  -4.322  1.00  0.00           O  
ATOM    701  CG  GLU A  85     -13.225  -3.751  -1.210  1.00  0.00           C  
ATOM    702  CD  GLU A  85     -14.019  -2.996  -2.264  1.00  0.00           C  
ATOM    703  OE1 GLU A  85     -15.262  -3.138  -2.305  1.00  0.00           O  
ATOM    704  OE2 GLU A  85     -13.392  -2.257  -3.056  1.00  0.00           O  
ATOM    705  N   VAL A  86      -9.951  -6.636  -2.889  1.00  0.00           N  
ATOM    706  CA  VAL A  86      -8.584  -6.925  -3.308  1.00  0.00           C  
ATOM    707  C   VAL A  86      -8.598  -7.655  -4.650  1.00  0.00           C  
ATOM    708  CB  VAL A  86      -7.831  -7.765  -2.252  1.00  0.00           C  
ATOM    709  O   VAL A  86      -7.612  -7.625  -5.390  1.00  0.00           O  
ATOM    710  CG1 VAL A  86      -6.469  -8.206  -2.784  1.00  0.00           C  
ATOM    711  CG2 VAL A  86      -7.672  -6.973  -0.956  1.00  0.00           C  
ATOM    712  N   LYS A  87      -9.810  -8.167  -5.064  1.00  0.00           N  
ATOM    713  CA  LYS A  87      -9.944  -9.019  -6.241  1.00  0.00           C  
ATOM    714  C   LYS A  87      -9.534  -8.275  -7.509  1.00  0.00           C  
ATOM    715  CB  LYS A  87     -11.381  -9.528  -6.375  1.00  0.00           C  
ATOM    716  O   LYS A  87      -8.711  -8.766  -8.284  1.00  0.00           O  
ATOM    717  CG  LYS A  87     -11.725 -10.666  -5.425  1.00  0.00           C  
ATOM    718  CD  LYS A  87     -13.127 -11.202  -5.681  1.00  0.00           C  
ATOM    719  CE  LYS A  87     -13.491 -12.309  -4.700  1.00  0.00           C  
ATOM    720  NZ  LYS A  87     -14.866 -12.838  -4.947  1.00  0.00           N  
ATOM    721  N   PRO A  88     -10.121  -6.986  -7.648  1.00  0.00           N  
ATOM    722  CA  PRO A  88      -9.734  -6.281  -8.872  1.00  0.00           C  
ATOM    723  C   PRO A  88      -8.250  -5.925  -8.904  1.00  0.00           C  
ATOM    724  CB  PRO A  88     -10.598  -5.017  -8.838  1.00  0.00           C  
ATOM    725  O   PRO A  88      -7.634  -5.926  -9.973  1.00  0.00           O  
ATOM    726  CG  PRO A  88     -11.121  -4.949  -7.439  1.00  0.00           C  
ATOM    727  CD  PRO A  88     -11.027  -6.317  -6.828  1.00  0.00           C  
ATOM    728  N   LEU A  89      -7.757  -5.684  -7.682  1.00  0.00           N  
ATOM    729  CA  LEU A  89      -6.339  -5.355  -7.593  1.00  0.00           C  
ATOM    730  C   LEU A  89      -5.477  -6.565  -7.938  1.00  0.00           C  
ATOM    731  CB  LEU A  89      -5.993  -4.851  -6.189  1.00  0.00           C  
ATOM    732  O   LEU A  89      -4.503  -6.446  -8.685  1.00  0.00           O  
ATOM    733  CG  LEU A  89      -4.565  -4.342  -5.984  1.00  0.00           C  
ATOM    734  CD1 LEU A  89      -4.317  -3.102  -6.837  1.00  0.00           C  
ATOM    735  CD2 LEU A  89      -4.309  -4.043  -4.511  1.00  0.00           C  
ATOM    736  N   ALA A  90      -5.836  -7.707  -7.462  1.00  0.00           N  
ATOM    737  CA  ALA A  90      -5.104  -8.943  -7.723  1.00  0.00           C  
ATOM    738  C   ALA A  90      -5.200  -9.338  -9.194  1.00  0.00           C  
ATOM    739  CB  ALA A  90      -5.630 -10.070  -6.837  1.00  0.00           C  
ATOM    740  O   ALA A  90      -4.214  -9.775  -9.792  1.00  0.00           O  
ATOM    741  N   GLU A  91      -6.377  -9.141  -9.740  1.00  0.00           N  
ATOM    742  CA  GLU A  91      -6.593  -9.505 -11.137  1.00  0.00           C  
ATOM    743  C   GLU A  91      -5.807  -8.591 -12.074  1.00  0.00           C  
ATOM    744  CB  GLU A  91      -8.084  -9.453 -11.482  1.00  0.00           C  
ATOM    745  O   GLU A  91      -5.284  -9.042 -13.094  1.00  0.00           O  
ATOM    746  CG  GLU A  91      -8.902 -10.564 -10.839  1.00  0.00           C  
ATOM    747  CD  GLU A  91     -10.383 -10.489 -11.174  1.00  0.00           C  
ATOM    748  OE1 GLU A  91     -11.107 -11.487 -10.955  1.00  0.00           O  
ATOM    749  OE2 GLU A  91     -10.824  -9.424 -11.662  1.00  0.00           O  
ATOM    750  N   SER A  92      -5.766  -7.270 -11.690  1.00  0.00           N  
ATOM    751  CA  SER A  92      -5.018  -6.307 -12.492  1.00  0.00           C  
ATOM    752  C   SER A  92      -3.536  -6.661 -12.540  1.00  0.00           C  
ATOM    753  CB  SER A  92      -5.195  -4.893 -11.935  1.00  0.00           C  
ATOM    754  O   SER A  92      -2.898  -6.543 -13.588  1.00  0.00           O  
ATOM    755  OG  SER A  92      -4.450  -3.957 -12.694  1.00  0.00           O  
ATOM    756  N   HIS A  93      -3.028  -7.229 -11.415  1.00  0.00           N  
ATOM    757  CA  HIS A  93      -1.614  -7.584 -11.358  1.00  0.00           C  
ATOM    758  C   HIS A  93      -1.348  -8.905 -12.071  1.00  0.00           C  
ATOM    759  CB  HIS A  93      -1.141  -7.666  -9.905  1.00  0.00           C  
ATOM    760  O   HIS A  93      -0.257  -9.119 -12.604  1.00  0.00           O  
ATOM    761  CG  HIS A  93      -1.121  -6.345  -9.205  1.00  0.00           C  
ATOM    762  CD2 HIS A  93      -2.063  -5.719  -8.460  1.00  0.00           C  
ATOM    763  ND1 HIS A  93      -0.029  -5.505  -9.231  1.00  0.00           N  
ATOM    764  CE1 HIS A  93      -0.301  -4.417  -8.531  1.00  0.00           C  
ATOM    765  NE2 HIS A  93      -1.529  -4.522  -8.052  1.00  0.00           N  
ATOM    766  N   SER A  94      -2.388  -9.825 -12.205  1.00  0.00           N  
ATOM    767  CA  SER A  94      -2.244 -11.127 -12.849  1.00  0.00           C  
ATOM    768  C   SER A  94      -2.241 -10.995 -14.368  1.00  0.00           C  
ATOM    769  CB  SER A  94      -3.367 -12.068 -12.412  1.00  0.00           C  
ATOM    770  O   SER A  94      -1.601 -11.786 -15.064  1.00  0.00           O  
ATOM    771  OG  SER A  94      -4.627 -11.583 -12.844  1.00  0.00           O  
ATOM    772  N   LYS A  95      -2.857  -9.944 -14.887  1.00  0.00           N  
ATOM    773  CA  LYS A  95      -3.018  -9.781 -16.329  1.00  0.00           C  
ATOM    774  C   LYS A  95      -1.752  -9.213 -16.963  1.00  0.00           C  
ATOM    775  CB  LYS A  95      -4.211  -8.875 -16.637  1.00  0.00           C  
ATOM    776  O   LYS A  95      -1.372  -9.609 -18.066  1.00  0.00           O  
ATOM    777  CG  LYS A  95      -5.562  -9.561 -16.497  1.00  0.00           C  
ATOM    778  CD  LYS A  95      -6.700  -8.651 -16.941  1.00  0.00           C  
ATOM    779  CE  LYS A  95      -8.059  -9.290 -16.691  1.00  0.00           C  
ATOM    780  NZ  LYS A  95      -9.178  -8.398 -17.117  1.00  0.00           N  
ATOM    781  N   VAL A  96      -0.887  -8.583 -16.190  1.00  0.00           N  
ATOM    782  CA  VAL A  96       0.230  -7.833 -16.756  1.00  0.00           C  
ATOM    783  C   VAL A  96       1.545  -8.349 -16.177  1.00  0.00           C  
ATOM    784  CB  VAL A  96       0.089  -6.318 -16.490  1.00  0.00           C  
ATOM    785  O   VAL A  96       2.465  -8.697 -16.922  1.00  0.00           O  
ATOM    786  CG1 VAL A  96       1.274  -5.554 -17.077  1.00  0.00           C  
ATOM    787  CG2 VAL A  96      -1.226  -5.796 -17.067  1.00  0.00           C  
ATOM    788  N   HIS A  97       1.555  -9.032 -14.944  1.00  0.00           N  
ATOM    789  CA  HIS A  97       2.718  -9.486 -14.189  1.00  0.00           C  
ATOM    790  C   HIS A  97       2.404  -9.586 -12.700  1.00  0.00           C  
ATOM    791  CB  HIS A  97       3.903  -8.546 -14.414  1.00  0.00           C  
ATOM    792  O   HIS A  97       1.878  -8.641 -12.108  1.00  0.00           O  
ATOM    793  CG  HIS A  97       5.211  -9.107 -13.953  1.00  0.00           C  
ATOM    794  CD2 HIS A  97       5.974  -8.813 -12.874  1.00  0.00           C  
ATOM    795  ND1 HIS A  97       5.878 -10.098 -14.639  1.00  0.00           N  
ATOM    796  CE1 HIS A  97       6.999 -10.390 -14.000  1.00  0.00           C  
ATOM    797  NE2 HIS A  97       7.080  -9.624 -12.925  1.00  0.00           N  
ATOM    798  N   LYS A  98       2.471 -10.928 -12.165  1.00  0.00           N  
ATOM    799  CA  LYS A  98       2.251 -11.140 -10.737  1.00  0.00           C  
ATOM    800  C   LYS A  98       3.421 -10.605  -9.916  1.00  0.00           C  
ATOM    801  CB  LYS A  98       2.039 -12.626 -10.441  1.00  0.00           C  
ATOM    802  O   LYS A  98       4.576 -10.948 -10.174  1.00  0.00           O  
ATOM    803  CG  LYS A  98       0.741 -13.189 -11.000  1.00  0.00           C  
ATOM    804  CD  LYS A  98       0.557 -14.652 -10.619  1.00  0.00           C  
ATOM    805  CE  LYS A  98      -0.706 -15.237 -11.236  1.00  0.00           C  
ATOM    806  NZ  LYS A  98      -0.912 -16.660 -10.833  1.00  0.00           N  
ATOM    807  N   ILE A  99       3.123  -9.489  -9.198  1.00  0.00           N  
ATOM    808  CA  ILE A  99       4.113  -9.074  -8.211  1.00  0.00           C  
ATOM    809  C   ILE A  99       4.231 -10.136  -7.120  1.00  0.00           C  
ATOM    810  CB  ILE A  99       3.753  -7.706  -7.590  1.00  0.00           C  
ATOM    811  O   ILE A  99       3.236 -10.503  -6.492  1.00  0.00           O  
ATOM    812  CG1 ILE A  99       3.636  -6.637  -8.683  1.00  0.00           C  
ATOM    813  CG2 ILE A  99       4.788  -7.301  -6.537  1.00  0.00           C  
ATOM    814  CD1 ILE A  99       3.131  -5.291  -8.182  1.00  0.00           C  
ATOM    815  N   PRO A 100       5.392 -10.683  -6.976  1.00  0.00           N  
ATOM    816  CA  PRO A 100       5.571 -11.676  -5.915  1.00  0.00           C  
ATOM    817  C   PRO A 100       5.173 -11.148  -4.539  1.00  0.00           C  
ATOM    818  CB  PRO A 100       7.070 -11.984  -5.969  1.00  0.00           C  
ATOM    819  O   PRO A 100       5.330  -9.956  -4.262  1.00  0.00           O  
ATOM    820  CG  PRO A 100       7.495 -11.570  -7.341  1.00  0.00           C  
ATOM    821  CD  PRO A 100       6.636 -10.419  -7.780  1.00  0.00           C  
ATOM    822  N   VAL A 101       4.587 -11.989  -3.713  1.00  0.00           N  
ATOM    823  CA  VAL A 101       4.167 -11.628  -2.363  1.00  0.00           C  
ATOM    824  C   VAL A 101       5.353 -11.058  -1.588  1.00  0.00           C  
ATOM    825  CB  VAL A 101       3.572 -12.839  -1.611  1.00  0.00           C  
ATOM    826  O   VAL A 101       5.198 -10.114  -0.810  1.00  0.00           O  
ATOM    827  CG1 VAL A 101       3.348 -12.503  -0.137  1.00  0.00           C  
ATOM    828  CG2 VAL A 101       2.265 -13.283  -2.265  1.00  0.00           C  
ATOM    829  N   SER A 102       6.535 -11.623  -1.850  1.00  0.00           N  
ATOM    830  CA  SER A 102       7.718 -11.130  -1.152  1.00  0.00           C  
ATOM    831  C   SER A 102       7.973  -9.660  -1.468  1.00  0.00           C  
ATOM    832  CB  SER A 102       8.946 -11.961  -1.525  1.00  0.00           C  
ATOM    833  O   SER A 102       8.407  -8.900  -0.600  1.00  0.00           O  
ATOM    834  OG  SER A 102       9.195 -11.893  -2.919  1.00  0.00           O  
ATOM    835  N   ASP A 103       7.741  -9.212  -2.674  1.00  0.00           N  
ATOM    836  CA  ASP A 103       7.906  -7.815  -3.064  1.00  0.00           C  
ATOM    837  C   ASP A 103       6.858  -6.930  -2.392  1.00  0.00           C  
ATOM    838  CB  ASP A 103       7.821  -7.668  -4.584  1.00  0.00           C  
ATOM    839  O   ASP A 103       7.154  -5.800  -1.997  1.00  0.00           O  
ATOM    840  CG  ASP A 103       9.008  -8.281  -5.306  1.00  0.00           C  
ATOM    841  OD1 ASP A 103      10.160  -7.874  -5.041  1.00  0.00           O  
ATOM    842  OD2 ASP A 103       8.790  -9.177  -6.150  1.00  0.00           O  
ATOM    843  N   LEU A 104       5.627  -7.471  -2.239  1.00  0.00           N  
ATOM    844  CA  LEU A 104       4.591  -6.745  -1.513  1.00  0.00           C  
ATOM    845  C   LEU A 104       5.001  -6.518  -0.062  1.00  0.00           C  
ATOM    846  CB  LEU A 104       3.264  -7.506  -1.568  1.00  0.00           C  
ATOM    847  O   LEU A 104       4.757  -5.446   0.497  1.00  0.00           O  
ATOM    848  CG  LEU A 104       2.634  -7.671  -2.951  1.00  0.00           C  
ATOM    849  CD1 LEU A 104       1.347  -8.485  -2.854  1.00  0.00           C  
ATOM    850  CD2 LEU A 104       2.365  -6.310  -3.583  1.00  0.00           C  
ATOM    851  N   GLU A 105       5.687  -7.466   0.479  1.00  0.00           N  
ATOM    852  CA  GLU A 105       6.170  -7.358   1.852  1.00  0.00           C  
ATOM    853  C   GLU A 105       7.255  -6.293   1.974  1.00  0.00           C  
ATOM    854  CB  GLU A 105       6.700  -8.708   2.343  1.00  0.00           C  
ATOM    855  O   GLU A 105       7.313  -5.569   2.970  1.00  0.00           O  
ATOM    856  CG  GLU A 105       5.619  -9.762   2.531  1.00  0.00           C  
ATOM    857  CD  GLU A 105       6.175 -11.143   2.844  1.00  0.00           C  
ATOM    858  OE1 GLU A 105       5.453 -11.963   3.455  1.00  0.00           O  
ATOM    859  OE2 GLU A 105       7.341 -11.405   2.476  1.00  0.00           O  
ATOM    860  N   VAL A 106       8.012  -6.205   0.980  1.00  0.00           N  
ATOM    861  CA  VAL A 106       9.048  -5.177   0.956  1.00  0.00           C  
ATOM    862  C   VAL A 106       8.402  -3.793   0.944  1.00  0.00           C  
ATOM    863  CB  VAL A 106       9.981  -5.340  -0.265  1.00  0.00           C  
ATOM    864  O   VAL A 106       8.811  -2.905   1.695  1.00  0.00           O  
ATOM    865  CG1 VAL A 106      10.883  -4.117  -0.423  1.00  0.00           C  
ATOM    866  CG2 VAL A 106      10.817  -6.611  -0.131  1.00  0.00           C  
ATOM    867  N   ILE A 107       7.373  -3.649   0.142  1.00  0.00           N  
ATOM    868  CA  ILE A 107       6.669  -2.375   0.043  1.00  0.00           C  
ATOM    869  C   ILE A 107       5.973  -2.065   1.366  1.00  0.00           C  
ATOM    870  CB  ILE A 107       5.642  -2.385  -1.112  1.00  0.00           C  
ATOM    871  O   ILE A 107       6.019  -0.931   1.848  1.00  0.00           O  
ATOM    872  CG1 ILE A 107       6.358  -2.515  -2.462  1.00  0.00           C  
ATOM    873  CG2 ILE A 107       4.773  -1.125  -1.073  1.00  0.00           C  
ATOM    874  CD1 ILE A 107       5.429  -2.821  -3.628  1.00  0.00           C  
ATOM    875  N   ALA A 108       5.453  -3.073   1.936  1.00  0.00           N  
ATOM    876  CA  ALA A 108       4.805  -2.901   3.234  1.00  0.00           C  
ATOM    877  C   ALA A 108       5.805  -2.438   4.290  1.00  0.00           C  
ATOM    878  CB  ALA A 108       4.137  -4.202   3.672  1.00  0.00           C  
ATOM    879  O   ALA A 108       5.512  -1.537   5.079  1.00  0.00           O  
ATOM    880  N   ALA A 109       6.934  -3.060   4.317  1.00  0.00           N  
ATOM    881  CA  ALA A 109       7.985  -2.669   5.253  1.00  0.00           C  
ATOM    882  C   ALA A 109       8.408  -1.220   5.029  1.00  0.00           C  
ATOM    883  CB  ALA A 109       9.190  -3.598   5.118  1.00  0.00           C  
ATOM    884  O   ALA A 109       8.656  -0.484   5.986  1.00  0.00           O  
ATOM    885  N   ALA A 110       8.467  -0.829   3.774  1.00  0.00           N  
ATOM    886  CA  ALA A 110       8.813   0.546   3.426  1.00  0.00           C  
ATOM    887  C   ALA A 110       7.749   1.522   3.921  1.00  0.00           C  
ATOM    888  CB  ALA A 110       8.994   0.684   1.916  1.00  0.00           C  
ATOM    889  O   ALA A 110       8.069   2.627   4.363  1.00  0.00           O  
ATOM    890  N   ILE A 111       6.514   1.121   3.836  1.00  0.00           N  
ATOM    891  CA  ILE A 111       5.417   1.938   4.345  1.00  0.00           C  
ATOM    892  C   ILE A 111       5.588   2.152   5.847  1.00  0.00           C  
ATOM    893  CB  ILE A 111       4.046   1.292   4.047  1.00  0.00           C  
ATOM    894  O   ILE A 111       5.492   3.281   6.335  1.00  0.00           O  
ATOM    895  CG1 ILE A 111       3.748   1.339   2.544  1.00  0.00           C  
ATOM    896  CG2 ILE A 111       2.938   1.985   4.846  1.00  0.00           C  
ATOM    897  CD1 ILE A 111       2.521   0.537   2.131  1.00  0.00           C  
ATOM    898  N   LEU A 112       5.918   1.124   6.561  1.00  0.00           N  
ATOM    899  CA  LEU A 112       6.099   1.211   8.006  1.00  0.00           C  
ATOM    900  C   LEU A 112       7.267   2.129   8.353  1.00  0.00           C  
ATOM    901  CB  LEU A 112       6.334  -0.180   8.602  1.00  0.00           C  
ATOM    902  O   LEU A 112       7.146   2.990   9.228  1.00  0.00           O  
ATOM    903  CG  LEU A 112       5.127  -1.119   8.626  1.00  0.00           C  
ATOM    904  CD1 LEU A 112       5.560  -2.529   9.013  1.00  0.00           C  
ATOM    905  CD2 LEU A 112       4.063  -0.599   9.586  1.00  0.00           C  
ATOM    906  N   ALA A 113       8.318   1.906   7.662  1.00  0.00           N  
ATOM    907  CA  ALA A 113       9.507   2.712   7.926  1.00  0.00           C  
ATOM    908  C   ALA A 113       9.254   4.183   7.608  1.00  0.00           C  
ATOM    909  CB  ALA A 113      10.693   2.192   7.117  1.00  0.00           C  
ATOM    910  O   ALA A 113       9.635   5.066   8.380  1.00  0.00           O  
ATOM    911  N   THR A 114       8.596   4.386   6.494  1.00  0.00           N  
ATOM    912  CA  THR A 114       8.311   5.758   6.090  1.00  0.00           C  
ATOM    913  C   THR A 114       7.327   6.413   7.056  1.00  0.00           C  
ATOM    914  CB  THR A 114       7.743   5.813   4.660  1.00  0.00           C  
ATOM    915  O   THR A 114       7.505   7.571   7.441  1.00  0.00           O  
ATOM    916  CG2 THR A 114       7.519   7.253   4.211  1.00  0.00           C  
ATOM    917  OG1 THR A 114       8.664   5.182   3.762  1.00  0.00           O  
ATOM    918  N   ALA A 115       6.394   5.705   7.466  1.00  0.00           N  
ATOM    919  CA  ALA A 115       5.410   6.213   8.418  1.00  0.00           C  
ATOM    920  C   ALA A 115       6.065   6.564   9.750  1.00  0.00           C  
ATOM    921  CB  ALA A 115       4.296   5.191   8.629  1.00  0.00           C  
ATOM    922  O   ALA A 115       5.762   7.602  10.344  1.00  0.00           O  
ATOM    923  N   LYS A 116       6.935   5.752  10.221  1.00  0.00           N  
ATOM    924  CA  LYS A 116       7.660   5.980  11.468  1.00  0.00           C  
ATOM    925  C   LYS A 116       8.503   7.250  11.389  1.00  0.00           C  
ATOM    926  CB  LYS A 116       8.548   4.781  11.800  1.00  0.00           C  
ATOM    927  O   LYS A 116       8.549   8.031  12.341  1.00  0.00           O  
ATOM    928  CG  LYS A 116       9.267   4.894  13.136  1.00  0.00           C  
ATOM    929  CD  LYS A 116      10.086   3.645  13.438  1.00  0.00           C  
ATOM    930  CE  LYS A 116      10.822   3.766  14.765  1.00  0.00           C  
ATOM    931  NZ  LYS A 116      11.634   2.547  15.061  1.00  0.00           N  
ATOM    932  N   GLU A 117       8.998   7.540  10.304  1.00  0.00           N  
ATOM    933  CA  GLU A 117       9.872   8.694  10.110  1.00  0.00           C  
ATOM    934  C   GLU A 117       9.063   9.974   9.926  1.00  0.00           C  
ATOM    935  CB  GLU A 117      10.792   8.475   8.906  1.00  0.00           C  
ATOM    936  O   GLU A 117       9.404  11.017  10.489  1.00  0.00           O  
ATOM    937  CG  GLU A 117      11.877   7.435   9.141  1.00  0.00           C  
ATOM    938  CD  GLU A 117      12.814   7.266   7.956  1.00  0.00           C  
ATOM    939  OE1 GLU A 117      13.695   6.377   8.000  1.00  0.00           O  
ATOM    940  OE2 GLU A 117      12.667   8.030   6.976  1.00  0.00           O  
ATOM    941  N   ARG A 118       7.973   9.828   9.329  1.00  0.00           N  
ATOM    942  CA  ARG A 118       7.230  11.027   8.958  1.00  0.00           C  
ATOM    943  C   ARG A 118       6.229  11.409  10.043  1.00  0.00           C  
ATOM    944  CB  ARG A 118       6.505  10.820   7.626  1.00  0.00           C  
ATOM    945  O   ARG A 118       5.893  12.585  10.199  1.00  0.00           O  
ATOM    946  CG  ARG A 118       7.427  10.815   6.417  1.00  0.00           C  
ATOM    947  CD  ARG A 118       6.663  11.068   5.125  1.00  0.00           C  
ATOM    948  NE  ARG A 118       6.284  12.471   4.988  1.00  0.00           N  
ATOM    949  NH1 ARG A 118       5.008  12.155   3.088  1.00  0.00           N  
ATOM    950  NH2 ARG A 118       5.226  14.250   3.993  1.00  0.00           N  
ATOM    951  CZ  ARG A 118       5.507  12.956   4.023  1.00  0.00           C  
ATOM    952  N   PHE A 119       5.909  10.384  10.768  1.00  0.00           N  
ATOM    953  CA  PHE A 119       4.879  10.644  11.767  1.00  0.00           C  
ATOM    954  C   PHE A 119       5.232   9.983  13.093  1.00  0.00           C  
ATOM    955  CB  PHE A 119       3.515  10.145  11.278  1.00  0.00           C  
ATOM    956  O   PHE A 119       4.447   9.198  13.630  1.00  0.00           O  
ATOM    957  CG  PHE A 119       3.179  10.576   9.875  1.00  0.00           C  
ATOM    958  CD1 PHE A 119       2.896  11.906   9.590  1.00  0.00           C  
ATOM    959  CD2 PHE A 119       3.145   9.649   8.841  1.00  0.00           C  
ATOM    960  CE1 PHE A 119       2.585  12.307   8.293  1.00  0.00           C  
ATOM    961  CE2 PHE A 119       2.835  10.042   7.543  1.00  0.00           C  
ATOM    962  CZ  PHE A 119       2.554  11.371   7.271  1.00  0.00           C  
ATOM    963  N   PRO A 120       6.327  10.313  13.641  1.00  0.00           N  
ATOM    964  CA  PRO A 120       6.762   9.626  14.859  1.00  0.00           C  
ATOM    965  C   PRO A 120       5.827   9.874  16.042  1.00  0.00           C  
ATOM    966  CB  PRO A 120       8.147  10.222  15.124  1.00  0.00           C  
ATOM    967  O   PRO A 120       5.689   9.013  16.915  1.00  0.00           O  
ATOM    968  CG  PRO A 120       8.156  11.516  14.376  1.00  0.00           C  
ATOM    969  CD  PRO A 120       7.295  11.366  13.155  1.00  0.00           C  
ATOM    970  N   GLU A 121       5.175  10.948  16.021  1.00  0.00           N  
ATOM    971  CA  GLU A 121       4.306  11.311  17.136  1.00  0.00           C  
ATOM    972  C   GLU A 121       3.051  10.444  17.163  1.00  0.00           C  
ATOM    973  CB  GLU A 121       3.923  12.791  17.060  1.00  0.00           C  
ATOM    974  O   GLU A 121       2.456  10.237  18.223  1.00  0.00           O  
ATOM    975  CG  GLU A 121       5.104  13.740  17.198  1.00  0.00           C  
ATOM    976  CD  GLU A 121       4.705  15.206  17.143  1.00  0.00           C  
ATOM    977  OE1 GLU A 121       4.930  15.934  18.136  1.00  0.00           O  
ATOM    978  OE2 GLU A 121       4.162  15.630  16.098  1.00  0.00           O  
ATOM    979  N   PHE A 122       2.693   9.905  16.024  1.00  0.00           N  
ATOM    980  CA  PHE A 122       1.467   9.127  15.896  1.00  0.00           C  
ATOM    981  C   PHE A 122       1.780   7.646  15.720  1.00  0.00           C  
ATOM    982  CB  PHE A 122       0.630   9.631  14.716  1.00  0.00           C  
ATOM    983  O   PHE A 122       0.872   6.813  15.691  1.00  0.00           O  
ATOM    984  CG  PHE A 122       0.172  11.057  14.862  1.00  0.00           C  
ATOM    985  CD1 PHE A 122      -0.990  11.361  15.559  1.00  0.00           C  
ATOM    986  CD2 PHE A 122       0.905  12.094  14.300  1.00  0.00           C  
ATOM    987  CE1 PHE A 122      -1.416  12.681  15.695  1.00  0.00           C  
ATOM    988  CE2 PHE A 122       0.486  13.415  14.432  1.00  0.00           C  
ATOM    989  CZ  PHE A 122      -0.675  13.706  15.129  1.00  0.00           C  
ATOM    990  N   PHE A 123       3.054   7.424  15.602  1.00  0.00           N  
ATOM    991  CA  PHE A 123       3.482   6.069  15.277  1.00  0.00           C  
ATOM    992  C   PHE A 123       4.129   5.402  16.485  1.00  0.00           C  
ATOM    993  CB  PHE A 123       4.458   6.080  14.097  1.00  0.00           C  
ATOM    994  O   PHE A 123       5.325   5.102  16.468  1.00  0.00           O  
ATOM    995  CG  PHE A 123       4.385   4.848  13.236  1.00  0.00           C  
ATOM    996  CD1 PHE A 123       5.394   3.894  13.275  1.00  0.00           C  
ATOM    997  CD2 PHE A 123       3.304   4.644  12.387  1.00  0.00           C  
ATOM    998  CE1 PHE A 123       5.328   2.753  12.479  1.00  0.00           C  
ATOM    999  CE2 PHE A 123       3.232   3.506  11.589  1.00  0.00           C  
ATOM   1000  CZ  PHE A 123       4.245   2.562  11.635  1.00  0.00           C  
ATOM   1001  N   ASN A 124       3.376   5.200  17.587  1.00  0.00           N  
ATOM   1002  CA  ASN A 124       3.821   4.470  18.769  1.00  0.00           C  
ATOM   1003  C   ASN A 124       3.780   2.961  18.546  1.00  0.00           C  
ATOM   1004  CB  ASN A 124       2.972   4.850  19.985  1.00  0.00           C  
ATOM   1005  O   ASN A 124       3.474   2.501  17.444  1.00  0.00           O  
ATOM   1006  CG  ASN A 124       1.505   4.514  19.801  1.00  0.00           C  
ATOM   1007  ND2 ASN A 124       0.632   5.356  20.340  1.00  0.00           N  
ATOM   1008  OD1 ASN A 124       1.160   3.505  19.180  1.00  0.00           O  
ATOM   1009  N   GLU A 125       4.157   2.126  19.518  1.00  0.00           N  
ATOM   1010  CA  GLU A 125       4.274   0.677  19.380  1.00  0.00           C  
ATOM   1011  C   GLU A 125       2.932   0.048  19.018  1.00  0.00           C  
ATOM   1012  CB  GLU A 125       4.815   0.056  20.670  1.00  0.00           C  
ATOM   1013  O   GLU A 125       2.872  -0.868  18.195  1.00  0.00           O  
ATOM   1014  CG  GLU A 125       6.292   0.329  20.911  1.00  0.00           C  
ATOM   1015  CD  GLU A 125       6.856  -0.430  22.102  1.00  0.00           C  
ATOM   1016  OE1 GLU A 125       8.098  -0.522  22.230  1.00  0.00           O  
ATOM   1017  OE2 GLU A 125       6.050  -0.938  22.912  1.00  0.00           O  
ATOM   1018  N   LYS A 126       1.860   0.631  19.500  1.00  0.00           N  
ATOM   1019  CA  LYS A 126       0.535   0.087  19.217  1.00  0.00           C  
ATOM   1020  C   LYS A 126       0.109   0.393  17.784  1.00  0.00           C  
ATOM   1021  CB  LYS A 126      -0.496   0.644  20.200  1.00  0.00           C  
ATOM   1022  O   LYS A 126      -0.440  -0.471  17.096  1.00  0.00           O  
ATOM   1023  CG  LYS A 126      -0.377   0.079  21.608  1.00  0.00           C  
ATOM   1024  CD  LYS A 126      -1.496   0.583  22.509  1.00  0.00           C  
ATOM   1025  CE  LYS A 126      -1.345   0.065  23.933  1.00  0.00           C  
ATOM   1026  NZ  LYS A 126      -2.432   0.570  24.825  1.00  0.00           N  
ATOM   1027  N   ALA A 127       0.335   1.642  17.381  1.00  0.00           N  
ATOM   1028  CA  ALA A 127      -0.007   2.039  16.018  1.00  0.00           C  
ATOM   1029  C   ALA A 127       0.808   1.251  14.996  1.00  0.00           C  
ATOM   1030  CB  ALA A 127       0.216   3.538  15.829  1.00  0.00           C  
ATOM   1031  O   ALA A 127       0.276   0.812  13.974  1.00  0.00           O  
ATOM   1032  N   GLN A 128       2.052   1.066  15.288  1.00  0.00           N  
ATOM   1033  CA  GLN A 128       2.926   0.287  14.417  1.00  0.00           C  
ATOM   1034  C   GLN A 128       2.427  -1.149  14.278  1.00  0.00           C  
ATOM   1035  CB  GLN A 128       4.360   0.296  14.949  1.00  0.00           C  
ATOM   1036  O   GLN A 128       2.363  -1.685  13.170  1.00  0.00           O  
ATOM   1037  CG  GLN A 128       5.347  -0.459  14.068  1.00  0.00           C  
ATOM   1038  CD  GLN A 128       6.781  -0.323  14.544  1.00  0.00           C  
ATOM   1039  NE2 GLN A 128       7.684  -1.080  13.930  1.00  0.00           N  
ATOM   1040  OE1 GLN A 128       7.075   0.456  15.456  1.00  0.00           O  
ATOM   1041  N   ALA A 129       2.117  -1.719  15.425  1.00  0.00           N  
ATOM   1042  CA  ALA A 129       1.630  -3.096  15.414  1.00  0.00           C  
ATOM   1043  C   ALA A 129       0.331  -3.213  14.621  1.00  0.00           C  
ATOM   1044  CB  ALA A 129       1.425  -3.600  16.840  1.00  0.00           C  
ATOM   1045  O   ALA A 129       0.158  -4.147  13.834  1.00  0.00           O  
ATOM   1046  N   ALA A 130      -0.554  -2.256  14.793  1.00  0.00           N  
ATOM   1047  CA  ALA A 130      -1.835  -2.254  14.091  1.00  0.00           C  
ATOM   1048  C   ALA A 130      -1.634  -2.130  12.584  1.00  0.00           C  
ATOM   1049  CB  ALA A 130      -2.720  -1.121  14.603  1.00  0.00           C  
ATOM   1050  O   ALA A 130      -2.247  -2.865  11.807  1.00  0.00           O  
ATOM   1051  N   LEU A 131      -0.723  -1.186  12.261  1.00  0.00           N  
ATOM   1052  CA  LEU A 131      -0.459  -0.969  10.842  1.00  0.00           C  
ATOM   1053  C   LEU A 131       0.210  -2.190  10.220  1.00  0.00           C  
ATOM   1054  CB  LEU A 131       0.422   0.267  10.644  1.00  0.00           C  
ATOM   1055  O   LEU A 131      -0.134  -2.591   9.106  1.00  0.00           O  
ATOM   1056  CG  LEU A 131       0.701   0.676   9.197  1.00  0.00           C  
ATOM   1057  CD1 LEU A 131      -0.609   0.890   8.446  1.00  0.00           C  
ATOM   1058  CD2 LEU A 131       1.560   1.935   9.153  1.00  0.00           C  
ATOM   1059  N   THR A 132       1.130  -2.838  10.887  1.00  0.00           N  
ATOM   1060  CA  THR A 132       1.792  -4.054  10.428  1.00  0.00           C  
ATOM   1061  C   THR A 132       0.774  -5.163  10.178  1.00  0.00           C  
ATOM   1062  CB  THR A 132       2.841  -4.537  11.447  1.00  0.00           C  
ATOM   1063  O   THR A 132       0.811  -5.824   9.139  1.00  0.00           O  
ATOM   1064  CG2 THR A 132       3.478  -5.849  11.000  1.00  0.00           C  
ATOM   1065  OG1 THR A 132       3.864  -3.543  11.579  1.00  0.00           O  
ATOM   1066  N   LYS A 133      -0.084  -5.311  11.147  1.00  0.00           N  
ATOM   1067  CA  LYS A 133      -1.123  -6.330  11.022  1.00  0.00           C  
ATOM   1068  C   LYS A 133      -2.044  -6.033   9.842  1.00  0.00           C  
ATOM   1069  CB  LYS A 133      -1.938  -6.428  12.312  1.00  0.00           C  
ATOM   1070  O   LYS A 133      -2.383  -6.933   9.071  1.00  0.00           O  
ATOM   1071  CG  LYS A 133      -2.874  -7.626  12.364  1.00  0.00           C  
ATOM   1072  CD  LYS A 133      -3.562  -7.740  13.718  1.00  0.00           C  
ATOM   1073  CE  LYS A 133      -4.493  -8.944  13.773  1.00  0.00           C  
ATOM   1074  NZ  LYS A 133      -5.155  -9.071  15.106  1.00  0.00           N  
ATOM   1075  N   ALA A 134      -2.444  -4.785   9.659  1.00  0.00           N  
ATOM   1076  CA  ALA A 134      -3.311  -4.368   8.560  1.00  0.00           C  
ATOM   1077  C   ALA A 134      -2.662  -4.657   7.209  1.00  0.00           C  
ATOM   1078  CB  ALA A 134      -3.644  -2.883   8.679  1.00  0.00           C  
ATOM   1079  O   ALA A 134      -3.301  -5.211   6.312  1.00  0.00           O  
ATOM   1080  N   LEU A 135      -1.443  -4.314   7.124  1.00  0.00           N  
ATOM   1081  CA  LEU A 135      -0.710  -4.528   5.881  1.00  0.00           C  
ATOM   1082  C   LEU A 135      -0.558  -6.017   5.589  1.00  0.00           C  
ATOM   1083  CB  LEU A 135       0.669  -3.867   5.951  1.00  0.00           C  
ATOM   1084  O   LEU A 135      -0.690  -6.445   4.440  1.00  0.00           O  
ATOM   1085  CG  LEU A 135       0.688  -2.337   5.954  1.00  0.00           C  
ATOM   1086  CD1 LEU A 135       2.097  -1.825   6.230  1.00  0.00           C  
ATOM   1087  CD2 LEU A 135       0.165  -1.793   4.629  1.00  0.00           C  
ATOM   1088  N   GLN A 136      -0.308  -6.800   6.618  1.00  0.00           N  
ATOM   1089  CA  GLN A 136      -0.179  -8.243   6.443  1.00  0.00           C  
ATOM   1090  C   GLN A 136      -1.498  -8.862   5.989  1.00  0.00           C  
ATOM   1091  CB  GLN A 136       0.291  -8.901   7.740  1.00  0.00           C  
ATOM   1092  O   GLN A 136      -1.509  -9.768   5.153  1.00  0.00           O  
ATOM   1093  CG  GLN A 136       0.666 -10.369   7.585  1.00  0.00           C  
ATOM   1094  CD  GLN A 136       1.764 -10.590   6.561  1.00  0.00           C  
ATOM   1095  NE2 GLN A 136       1.504 -11.461   5.592  1.00  0.00           N  
ATOM   1096  OE1 GLN A 136       2.836  -9.981   6.640  1.00  0.00           O  
ATOM   1097  N   GLN A 137      -2.598  -8.402   6.537  1.00  0.00           N  
ATOM   1098  CA  GLN A 137      -3.904  -8.887   6.104  1.00  0.00           C  
ATOM   1099  C   GLN A 137      -4.143  -8.582   4.628  1.00  0.00           C  
ATOM   1100  CB  GLN A 137      -5.015  -8.269   6.954  1.00  0.00           C  
ATOM   1101  O   GLN A 137      -4.693  -9.410   3.899  1.00  0.00           O  
ATOM   1102  CG  GLN A 137      -5.127  -8.868   8.350  1.00  0.00           C  
ATOM   1103  CD  GLN A 137      -6.305  -8.318   9.132  1.00  0.00           C  
ATOM   1104  NE2 GLN A 137      -6.523  -8.852  10.329  1.00  0.00           N  
ATOM   1105  OE1 GLN A 137      -7.013  -7.421   8.664  1.00  0.00           O  
ATOM   1106  N   PHE A 138      -3.649  -7.395   4.259  1.00  0.00           N  
ATOM   1107  CA  PHE A 138      -3.743  -7.012   2.855  1.00  0.00           C  
ATOM   1108  C   PHE A 138      -2.919  -7.951   1.982  1.00  0.00           C  
ATOM   1109  CB  PHE A 138      -3.275  -5.566   2.658  1.00  0.00           C  
ATOM   1110  O   PHE A 138      -3.418  -8.477   0.985  1.00  0.00           O  
ATOM   1111  CG  PHE A 138      -3.263  -5.123   1.220  1.00  0.00           C  
ATOM   1112  CD1 PHE A 138      -2.078  -5.103   0.494  1.00  0.00           C  
ATOM   1113  CD2 PHE A 138      -4.437  -4.725   0.594  1.00  0.00           C  
ATOM   1114  CE1 PHE A 138      -2.064  -4.693  -0.837  1.00  0.00           C  
ATOM   1115  CE2 PHE A 138      -4.430  -4.313  -0.736  1.00  0.00           C  
ATOM   1116  CZ  PHE A 138      -3.243  -4.297  -1.449  1.00  0.00           C  
ATOM   1117  N   ILE A 139      -1.777  -8.210   2.332  1.00  0.00           N  
ATOM   1118  CA  ILE A 139      -0.869  -9.080   1.593  1.00  0.00           C  
ATOM   1119  C   ILE A 139      -1.429 -10.500   1.557  1.00  0.00           C  
ATOM   1120  CB  ILE A 139       0.546  -9.077   2.214  1.00  0.00           C  
ATOM   1121  O   ILE A 139      -1.410 -11.155   0.513  1.00  0.00           O  
ATOM   1122  CG1 ILE A 139       1.200  -7.701   2.048  1.00  0.00           C  
ATOM   1123  CG2 ILE A 139       1.412 -10.175   1.589  1.00  0.00           C  
ATOM   1124  CD1 ILE A 139       2.496  -7.533   2.829  1.00  0.00           C  
ATOM   1125  N   ASP A 140      -1.909 -10.983   2.671  1.00  0.00           N  
ATOM   1126  CA  ASP A 140      -2.499 -12.317   2.737  1.00  0.00           C  
ATOM   1127  C   ASP A 140      -3.703 -12.431   1.805  1.00  0.00           C  
ATOM   1128  CB  ASP A 140      -2.911 -12.651   4.172  1.00  0.00           C  
ATOM   1129  O   ASP A 140      -3.901 -13.465   1.162  1.00  0.00           O  
ATOM   1130  CG  ASP A 140      -1.724 -12.880   5.092  1.00  0.00           C  
ATOM   1131  OD1 ASP A 140      -0.615 -13.172   4.595  1.00  0.00           O  
ATOM   1132  OD2 ASP A 140      -1.901 -12.769   6.324  1.00  0.00           O  
ATOM   1133  N   ALA A 141      -4.490 -11.362   1.744  1.00  0.00           N  
ATOM   1134  CA  ALA A 141      -5.664 -11.353   0.875  1.00  0.00           C  
ATOM   1135  C   ALA A 141      -5.260 -11.432  -0.594  1.00  0.00           C  
ATOM   1136  CB  ALA A 141      -6.503 -10.103   1.127  1.00  0.00           C  
ATOM   1137  O   ALA A 141      -5.886 -12.149  -1.379  1.00  0.00           O  
ATOM   1138  N   ILE A 142      -4.227 -10.707  -0.937  1.00  0.00           N  
ATOM   1139  CA  ILE A 142      -3.711 -10.763  -2.300  1.00  0.00           C  
ATOM   1140  C   ILE A 142      -3.159 -12.158  -2.586  1.00  0.00           C  
ATOM   1141  CB  ILE A 142      -2.618  -9.696  -2.535  1.00  0.00           C  
ATOM   1142  O   ILE A 142      -3.424 -12.732  -3.645  1.00  0.00           O  
ATOM   1143  CG1 ILE A 142      -3.223  -8.289  -2.467  1.00  0.00           C  
ATOM   1144  CG2 ILE A 142      -1.916  -9.927  -3.876  1.00  0.00           C  
ATOM   1145  CD1 ILE A 142      -2.201  -7.169  -2.610  1.00  0.00           C  
ATOM   1146  N   ALA A 143      -2.415 -12.656  -1.713  1.00  0.00           N  
ATOM   1147  CA  ALA A 143      -1.821 -13.982  -1.863  1.00  0.00           C  
ATOM   1148  C   ALA A 143      -2.897 -15.045  -2.063  1.00  0.00           C  
ATOM   1149  CB  ALA A 143      -0.962 -14.321  -0.648  1.00  0.00           C  
ATOM   1150  O   ALA A 143      -2.749 -15.937  -2.902  1.00  0.00           O  
ATOM   1151  N   ALA A 144      -3.910 -14.917  -1.279  1.00  0.00           N  
ATOM   1152  CA  ALA A 144      -5.014 -15.866  -1.391  1.00  0.00           C  
ATOM   1153  C   ALA A 144      -5.661 -15.796  -2.771  1.00  0.00           C  
ATOM   1154  CB  ALA A 144      -6.054 -15.603  -0.305  1.00  0.00           C  
ATOM   1155  O   ALA A 144      -6.004 -16.826  -3.356  1.00  0.00           O  
ATOM   1156  N   GLU A 145      -5.788 -14.555  -3.237  1.00  0.00           N  
ATOM   1157  CA  GLU A 145      -6.370 -14.378  -4.565  1.00  0.00           C  
ATOM   1158  C   GLU A 145      -5.461 -14.952  -5.647  1.00  0.00           C  
ATOM   1159  CB  GLU A 145      -6.644 -12.897  -4.839  1.00  0.00           C  
ATOM   1160  O   GLU A 145      -5.938 -15.544  -6.617  1.00  0.00           O  
ATOM   1161  CG  GLU A 145      -7.800 -12.325  -4.031  1.00  0.00           C  
ATOM   1162  CD  GLU A 145      -9.119 -13.039  -4.283  1.00  0.00           C  
ATOM   1163  OE1 GLU A 145      -9.837 -13.350  -3.305  1.00  0.00           O  
ATOM   1164  OE2 GLU A 145      -9.436 -13.290  -5.467  1.00  0.00           O  
ATOM   1165  N   TYR A 146      -4.163 -14.820  -5.566  1.00  0.00           N  
ATOM   1166  CA  TYR A 146      -3.192 -15.375  -6.501  1.00  0.00           C  
ATOM   1167  C   TYR A 146      -3.332 -16.889  -6.599  1.00  0.00           C  
ATOM   1168  CB  TYR A 146      -1.767 -15.009  -6.077  1.00  0.00           C  
ATOM   1169  O   TYR A 146      -3.208 -17.462  -7.684  1.00  0.00           O  
ATOM   1170  CG  TYR A 146      -1.390 -13.580  -6.384  1.00  0.00           C  
ATOM   1171  CD1 TYR A 146      -2.219 -12.771  -7.157  1.00  0.00           C  
ATOM   1172  CD2 TYR A 146      -0.203 -13.037  -5.903  1.00  0.00           C  
ATOM   1173  CE1 TYR A 146      -1.875 -11.454  -7.444  1.00  0.00           C  
ATOM   1174  CE2 TYR A 146       0.151 -11.721  -6.184  1.00  0.00           C  
ATOM   1175  OH  TYR A 146      -0.344  -9.636  -7.235  1.00  0.00           O  
ATOM   1176  CZ  TYR A 146      -0.690 -10.939  -6.954  1.00  0.00           C  
ATOM   1177  N   LYS A 147      -3.575 -17.579  -5.477  1.00  0.00           N  
ATOM   1178  CA  LYS A 147      -3.681 -19.034  -5.423  1.00  0.00           C  
ATOM   1179  C   LYS A 147      -4.920 -19.524  -6.167  1.00  0.00           C  
ATOM   1180  CB  LYS A 147      -3.717 -19.516  -3.971  1.00  0.00           C  
ATOM   1181  O   LYS A 147      -4.936 -20.640  -6.690  1.00  0.00           O  
ATOM   1182  CG  LYS A 147      -2.385 -19.394  -3.245  1.00  0.00           C  
ATOM   1183  CD  LYS A 147      -2.459 -19.981  -1.841  1.00  0.00           C  
ATOM   1184  CE  LYS A 147      -1.136 -19.830  -1.102  1.00  0.00           C  
ATOM   1185  NZ  LYS A 147      -1.208 -20.388   0.282  1.00  0.00           N  
ATOM   1186  N   LYS A 148      -5.919 -18.570  -6.358  1.00  0.00           N  
ATOM   1187  CA  LYS A 148      -7.166 -18.917  -7.034  1.00  0.00           C  
ATOM   1188  C   LYS A 148      -7.044 -18.729  -8.543  1.00  0.00           C  
ATOM   1189  CB  LYS A 148      -8.322 -18.075  -6.492  1.00  0.00           C  
ATOM   1190  O   LYS A 148      -7.779 -19.350  -9.313  1.00  0.00           O  
ATOM   1191  CG  LYS A 148      -8.682 -18.376  -5.045  1.00  0.00           C  
ATOM   1192  CD  LYS A 148      -9.863 -17.536  -4.576  1.00  0.00           C  
ATOM   1193  CE  LYS A 148     -10.190 -17.796  -3.112  1.00  0.00           C  
ATOM   1194  NZ  LYS A 148     -11.355 -16.984  -2.651  1.00  0.00           N  
ATOM   1195  N   LEU A 149      -6.043 -17.916  -8.949  1.00  0.00           N  
ATOM   1196  CA  LEU A 149      -5.891 -17.598 -10.365  1.00  0.00           C  
ATOM   1197  C   LEU A 149      -4.951 -18.586 -11.046  1.00  0.00           C  
ATOM   1198  CB  LEU A 149      -5.364 -16.171 -10.540  1.00  0.00           C  
ATOM   1199  O   LEU A 149      -5.175 -18.970 -12.197  1.00  0.00           O  
ATOM   1200  CG  LEU A 149      -6.306 -15.043 -10.117  1.00  0.00           C  
ATOM   1201  CD1 LEU A 149      -5.588 -13.700 -10.181  1.00  0.00           C  
ATOM   1202  CD2 LEU A 149      -7.554 -15.031 -10.994  1.00  0.00           C  
TER    1203      LEU A 149
ENDMDL
END
