# Supplementary material for: Improving Protein Expression, Stability, and Function with ProteinMPNN
Source: J Am Chem Soc. 2024 Jan 9;146(3):2054–61. doi: 10.1021/jacs.3c10941 (PMC10811672; doi:10.1021/jacs.3c10941)
Supplement: Supplementary file 2 — ja3c10941_si_002.zip [file ja3c10941_si_002.zip › Sumida_Design_Structures_Idealizing_with_ProteinMPNN/myoglobin/dnMb5.pdb]

MODEL     1
ATOM      1  N   GLY A   1       6.435 -16.676  -7.313  1.00  0.00           N  
ATOM      2  CA  GLY A   1       5.258 -15.867  -7.038  1.00  0.00           C  
ATOM      3  C   GLY A   1       4.403 -16.420  -5.914  1.00  0.00           C  
ATOM      4  O   GLY A   1       4.798 -17.372  -5.237  1.00  0.00           O  
ATOM      5  N   LEU A   2       3.531 -15.595  -5.180  1.00  0.00           N  
ATOM      6  CA  LEU A   2       2.718 -15.979  -4.030  1.00  0.00           C  
ATOM      7  C   LEU A   2       1.900 -17.229  -4.337  1.00  0.00           C  
ATOM      8  CB  LEU A   2       1.788 -14.832  -3.624  1.00  0.00           C  
ATOM      9  O   LEU A   2       1.409 -17.396  -5.455  1.00  0.00           O  
ATOM     10  CG  LEU A   2       2.463 -13.569  -3.087  1.00  0.00           C  
ATOM     11  CD1 LEU A   2       1.437 -12.455  -2.910  1.00  0.00           C  
ATOM     12  CD2 LEU A   2       3.175 -13.862  -1.771  1.00  0.00           C  
ATOM     13  N   SER A   3       1.839 -18.143  -3.443  1.00  0.00           N  
ATOM     14  CA  SER A   3       0.890 -19.244  -3.568  1.00  0.00           C  
ATOM     15  C   SER A   3      -0.549 -18.747  -3.479  1.00  0.00           C  
ATOM     16  CB  SER A   3       1.143 -20.295  -2.487  1.00  0.00           C  
ATOM     17  O   SER A   3      -0.794 -17.608  -3.077  1.00  0.00           O  
ATOM     18  OG  SER A   3       0.738 -19.817  -1.216  1.00  0.00           O  
ATOM     19  N   ASP A   4      -1.577 -19.566  -3.942  1.00  0.00           N  
ATOM     20  CA  ASP A   4      -2.989 -19.206  -3.861  1.00  0.00           C  
ATOM     21  C   ASP A   4      -3.388 -18.867  -2.427  1.00  0.00           C  
ATOM     22  CB  ASP A   4      -3.864 -20.341  -4.396  1.00  0.00           C  
ATOM     23  O   ASP A   4      -4.145 -17.922  -2.194  1.00  0.00           O  
ATOM     24  CG  ASP A   4      -3.738 -20.530  -5.898  1.00  0.00           C  
ATOM     25  OD1 ASP A   4      -3.276 -19.599  -6.593  1.00  0.00           O  
ATOM     26  OD2 ASP A   4      -4.107 -21.617  -6.391  1.00  0.00           O  
ATOM     27  N   GLU A   5      -2.801 -19.610  -1.553  1.00  0.00           N  
ATOM     28  CA  GLU A   5      -3.104 -19.380  -0.143  1.00  0.00           C  
ATOM     29  C   GLU A   5      -2.524 -18.052   0.336  1.00  0.00           C  
ATOM     30  CB  GLU A   5      -2.568 -20.528   0.716  1.00  0.00           C  
ATOM     31  O   GLU A   5      -3.202 -17.285   1.024  1.00  0.00           O  
ATOM     32  CG  GLU A   5      -3.332 -21.833   0.544  1.00  0.00           C  
ATOM     33  CD  GLU A   5      -2.740 -22.984   1.340  1.00  0.00           C  
ATOM     34  OE1 GLU A   5      -3.284 -24.110   1.276  1.00  0.00           O  
ATOM     35  OE2 GLU A   5      -1.723 -22.759   2.035  1.00  0.00           O  
ATOM     36  N   GLU A   6      -1.292 -17.777  -0.072  1.00  0.00           N  
ATOM     37  CA  GLU A   6      -0.649 -16.527   0.322  1.00  0.00           C  
ATOM     38  C   GLU A   6      -1.363 -15.323  -0.287  1.00  0.00           C  
ATOM     39  CB  GLU A   6       0.826 -16.528  -0.090  1.00  0.00           C  
ATOM     40  O   GLU A   6      -1.569 -14.312   0.387  1.00  0.00           O  
ATOM     41  CG  GLU A   6       1.690 -17.482   0.721  1.00  0.00           C  
ATOM     42  CD  GLU A   6       3.091 -17.650   0.154  1.00  0.00           C  
ATOM     43  OE1 GLU A   6       4.048 -17.825   0.943  1.00  0.00           O  
ATOM     44  OE2 GLU A   6       3.233 -17.607  -1.088  1.00  0.00           O  
ATOM     45  N   GLN A   7      -1.741 -15.509  -1.465  1.00  0.00           N  
ATOM     46  CA  GLN A   7      -2.477 -14.444  -2.137  1.00  0.00           C  
ATOM     47  C   GLN A   7      -3.799 -14.157  -1.430  1.00  0.00           C  
ATOM     48  CB  GLN A   7      -2.733 -14.809  -3.600  1.00  0.00           C  
ATOM     49  O   GLN A   7      -4.169 -12.996  -1.241  1.00  0.00           O  
ATOM     50  CG  GLN A   7      -3.339 -13.676  -4.419  1.00  0.00           C  
ATOM     51  CD  GLN A   7      -3.363 -13.976  -5.906  1.00  0.00           C  
ATOM     52  NE2 GLN A   7      -3.511 -12.934  -6.718  1.00  0.00           N  
ATOM     53  OE1 GLN A   7      -3.248 -15.133  -6.322  1.00  0.00           O  
ATOM     54  N   ALA A   8      -4.448 -15.174  -1.060  1.00  0.00           N  
ATOM     55  CA  ALA A   8      -5.720 -15.019  -0.360  1.00  0.00           C  
ATOM     56  C   ALA A   8      -5.529 -14.302   0.973  1.00  0.00           C  
ATOM     57  CB  ALA A   8      -6.374 -16.381  -0.140  1.00  0.00           C  
ATOM     58  O   ALA A   8      -6.346 -13.461   1.355  1.00  0.00           O  
ATOM     59  N   LEU A   9      -4.441 -14.590   1.649  1.00  0.00           N  
ATOM     60  CA  LEU A   9      -4.145 -13.946   2.924  1.00  0.00           C  
ATOM     61  C   LEU A   9      -3.850 -12.462   2.728  1.00  0.00           C  
ATOM     62  CB  LEU A   9      -2.957 -14.629   3.607  1.00  0.00           C  
ATOM     63  O   LEU A   9      -4.337 -11.622   3.488  1.00  0.00           O  
ATOM     64  CG  LEU A   9      -3.218 -16.019   4.190  1.00  0.00           C  
ATOM     65  CD1 LEU A   9      -1.901 -16.695   4.556  1.00  0.00           C  
ATOM     66  CD2 LEU A   9      -4.133 -15.926   5.405  1.00  0.00           C  
ATOM     67  N   VAL A  10      -3.071 -12.170   1.702  1.00  0.00           N  
ATOM     68  CA  VAL A  10      -2.749 -10.778   1.405  1.00  0.00           C  
ATOM     69  C   VAL A  10      -4.026 -10.015   1.059  1.00  0.00           C  
ATOM     70  CB  VAL A  10      -1.730 -10.665   0.249  1.00  0.00           C  
ATOM     71  O   VAL A  10      -4.272  -8.930   1.593  1.00  0.00           O  
ATOM     72  CG1 VAL A  10      -1.581  -9.212  -0.199  1.00  0.00           C  
ATOM     73  CG2 VAL A  10      -0.379 -11.238   0.672  1.00  0.00           C  
ATOM     74  N   LEU A  11      -4.845 -10.614   0.245  1.00  0.00           N  
ATOM     75  CA  LEU A  11      -6.070  -9.955  -0.195  1.00  0.00           C  
ATOM     76  C   LEU A  11      -7.029  -9.753   0.973  1.00  0.00           C  
ATOM     77  CB  LEU A  11      -6.752 -10.771  -1.297  1.00  0.00           C  
ATOM     78  O   LEU A  11      -7.760  -8.761   1.017  1.00  0.00           O  
ATOM     79  CG  LEU A  11      -6.025 -10.835  -2.641  1.00  0.00           C  
ATOM     80  CD1 LEU A  11      -6.800 -11.711  -3.620  1.00  0.00           C  
ATOM     81  CD2 LEU A  11      -5.827  -9.435  -3.210  1.00  0.00           C  
ATOM     82  N   SER A  12      -7.017 -10.659   1.921  1.00  0.00           N  
ATOM     83  CA  SER A  12      -7.874 -10.513   3.093  1.00  0.00           C  
ATOM     84  C   SER A  12      -7.464  -9.306   3.931  1.00  0.00           C  
ATOM     85  CB  SER A  12      -7.828 -11.778   3.951  1.00  0.00           C  
ATOM     86  O   SER A  12      -8.317  -8.611   4.487  1.00  0.00           O  
ATOM     87  OG  SER A  12      -6.578 -11.895   4.609  1.00  0.00           O  
ATOM     88  N   ILE A  13      -6.176  -9.083   4.098  1.00  0.00           N  
ATOM     89  CA  ILE A  13      -5.687  -7.911   4.816  1.00  0.00           C  
ATOM     90  C   ILE A  13      -6.100  -6.642   4.075  1.00  0.00           C  
ATOM     91  CB  ILE A  13      -4.152  -7.955   4.991  1.00  0.00           C  
ATOM     92  O   ILE A  13      -6.576  -5.684   4.688  1.00  0.00           O  
ATOM     93  CG1 ILE A  13      -3.748  -9.147   5.866  1.00  0.00           C  
ATOM     94  CG2 ILE A  13      -3.639  -6.640   5.584  1.00  0.00           C  
ATOM     95  CD1 ILE A  13      -4.395  -9.150   7.244  1.00  0.00           C  
ATOM     96  N   PHE A  14      -6.003  -6.745   2.807  1.00  0.00           N  
ATOM     97  CA  PHE A  14      -6.352  -5.590   1.988  1.00  0.00           C  
ATOM     98  C   PHE A  14      -7.831  -5.251   2.133  1.00  0.00           C  
ATOM     99  CB  PHE A  14      -6.014  -5.850   0.517  1.00  0.00           C  
ATOM    100  O   PHE A  14      -8.208  -4.078   2.125  1.00  0.00           O  
ATOM    101  CG  PHE A  14      -4.551  -5.709   0.196  1.00  0.00           C  
ATOM    102  CD1 PHE A  14      -3.710  -4.978   1.026  1.00  0.00           C  
ATOM    103  CD2 PHE A  14      -4.016  -6.308  -0.938  1.00  0.00           C  
ATOM    104  CE1 PHE A  14      -2.355  -4.846   0.732  1.00  0.00           C  
ATOM    105  CE2 PHE A  14      -2.663  -6.180  -1.239  1.00  0.00           C  
ATOM    106  CZ  PHE A  14      -1.834  -5.448  -0.403  1.00  0.00           C  
ATOM    107  N   GLU A  15      -8.636  -6.216   2.220  1.00  0.00           N  
ATOM    108  CA  GLU A  15     -10.057  -5.975   2.448  1.00  0.00           C  
ATOM    109  C   GLU A  15     -10.285  -5.205   3.746  1.00  0.00           C  
ATOM    110  CB  GLU A  15     -10.830  -7.296   2.478  1.00  0.00           C  
ATOM    111  O   GLU A  15     -11.144  -4.323   3.809  1.00  0.00           O  
ATOM    112  CG  GLU A  15     -10.921  -7.985   1.124  1.00  0.00           C  
ATOM    113  CD  GLU A  15     -11.651  -7.159   0.078  1.00  0.00           C  
ATOM    114  OE1 GLU A  15     -11.258  -7.198  -1.110  1.00  0.00           O  
ATOM    115  OE2 GLU A  15     -12.625  -6.466   0.449  1.00  0.00           O  
ATOM    116  N   LYS A  16      -9.448  -5.507   4.704  1.00  0.00           N  
ATOM    117  CA  LYS A  16      -9.534  -4.759   5.955  1.00  0.00           C  
ATOM    118  C   LYS A  16      -9.087  -3.313   5.762  1.00  0.00           C  
ATOM    119  CB  LYS A  16      -8.689  -5.428   7.040  1.00  0.00           C  
ATOM    120  O   LYS A  16      -9.705  -2.390   6.296  1.00  0.00           O  
ATOM    121  CG  LYS A  16      -9.222  -6.779   7.493  1.00  0.00           C  
ATOM    122  CD  LYS A  16     -10.591  -6.649   8.149  1.00  0.00           C  
ATOM    123  CE  LYS A  16     -11.092  -7.989   8.669  1.00  0.00           C  
ATOM    124  NZ  LYS A  16     -12.461  -7.878   9.258  1.00  0.00           N  
ATOM    125  N   VAL A  17      -8.079  -3.174   5.031  1.00  0.00           N  
ATOM    126  CA  VAL A  17      -7.510  -1.859   4.752  1.00  0.00           C  
ATOM    127  C   VAL A  17      -8.533  -0.999   4.013  1.00  0.00           C  
ATOM    128  CB  VAL A  17      -6.209  -1.969   3.925  1.00  0.00           C  
ATOM    129  O   VAL A  17      -8.663   0.196   4.289  1.00  0.00           O  
ATOM    130  CG1 VAL A  17      -5.757  -0.591   3.445  1.00  0.00           C  
ATOM    131  CG2 VAL A  17      -5.109  -2.638   4.748  1.00  0.00           C  
ATOM    132  N   LYS A  18      -9.388  -1.552   3.143  1.00  0.00           N  
ATOM    133  CA  LYS A  18     -10.366  -0.838   2.326  1.00  0.00           C  
ATOM    134  C   LYS A  18     -11.444  -0.196   3.195  1.00  0.00           C  
ATOM    135  CB  LYS A  18     -11.007  -1.782   1.308  1.00  0.00           C  
ATOM    136  O   LYS A  18     -12.060   0.794   2.797  1.00  0.00           O  
ATOM    137  CG  LYS A  18     -10.116  -2.105   0.117  1.00  0.00           C  
ATOM    138  CD  LYS A  18     -10.832  -2.995  -0.891  1.00  0.00           C  
ATOM    139  CE  LYS A  18      -9.933  -3.341  -2.070  1.00  0.00           C  
ATOM    140  NZ  LYS A  18     -10.623  -4.231  -3.051  1.00  0.00           N  
ATOM    141  N   GLU A  19     -11.586  -0.728   4.383  1.00  0.00           N  
ATOM    142  CA  GLU A  19     -12.601  -0.198   5.288  1.00  0.00           C  
ATOM    143  C   GLU A  19     -12.240   1.208   5.758  1.00  0.00           C  
ATOM    144  CB  GLU A  19     -12.785  -1.124   6.493  1.00  0.00           C  
ATOM    145  O   GLU A  19     -13.121   1.999   6.101  1.00  0.00           O  
ATOM    146  CG  GLU A  19     -13.350  -2.491   6.136  1.00  0.00           C  
ATOM    147  CD  GLU A  19     -13.504  -3.409   7.339  1.00  0.00           C  
ATOM    148  OE1 GLU A  19     -13.910  -4.580   7.161  1.00  0.00           O  
ATOM    149  OE2 GLU A  19     -13.219  -2.953   8.468  1.00  0.00           O  
ATOM    150  N   ASP A  20     -10.970   1.555   5.699  1.00  0.00           N  
ATOM    151  CA  ASP A  20     -10.461   2.888   6.010  1.00  0.00           C  
ATOM    152  C   ASP A  20      -9.157   3.164   5.266  1.00  0.00           C  
ATOM    153  CB  ASP A  20     -10.251   3.044   7.517  1.00  0.00           C  
ATOM    154  O   ASP A  20      -8.095   3.275   5.883  1.00  0.00           O  
ATOM    155  CG  ASP A  20      -9.861   4.456   7.918  1.00  0.00           C  
ATOM    156  OD1 ASP A  20     -10.068   5.396   7.121  1.00  0.00           O  
ATOM    157  OD2 ASP A  20      -9.338   4.629   9.041  1.00  0.00           O  
ATOM    158  N   LEU A  21      -9.335   3.359   4.005  1.00  0.00           N  
ATOM    159  CA  LEU A  21      -8.183   3.461   3.115  1.00  0.00           C  
ATOM    160  C   LEU A  21      -7.424   4.762   3.357  1.00  0.00           C  
ATOM    161  CB  LEU A  21      -8.627   3.380   1.652  1.00  0.00           C  
ATOM    162  O   LEU A  21      -6.195   4.758   3.460  1.00  0.00           O  
ATOM    163  CG  LEU A  21      -7.512   3.252   0.612  1.00  0.00           C  
ATOM    164  CD1 LEU A  21      -6.756   1.942   0.804  1.00  0.00           C  
ATOM    165  CD2 LEU A  21      -8.084   3.345  -0.798  1.00  0.00           C  
ATOM    166  N   ALA A  22      -8.159   5.783   3.515  1.00  0.00           N  
ATOM    167  CA  ALA A  22      -7.536   7.090   3.707  1.00  0.00           C  
ATOM    168  C   ALA A  22      -6.753   7.138   5.016  1.00  0.00           C  
ATOM    169  CB  ALA A  22      -8.593   8.191   3.683  1.00  0.00           C  
ATOM    170  O   ALA A  22      -5.604   7.585   5.043  1.00  0.00           O  
ATOM    171  N   GLY A  23      -7.442   6.601   6.044  1.00  0.00           N  
ATOM    172  CA  GLY A  23      -6.772   6.595   7.335  1.00  0.00           C  
ATOM    173  C   GLY A  23      -5.526   5.730   7.356  1.00  0.00           C  
ATOM    174  O   GLY A  23      -4.497   6.127   7.907  1.00  0.00           O  
ATOM    175  N   PHE A  24      -5.651   4.622   6.711  1.00  0.00           N  
ATOM    176  CA  PHE A  24      -4.519   3.705   6.646  1.00  0.00           C  
ATOM    177  C   PHE A  24      -3.363   4.327   5.871  1.00  0.00           C  
ATOM    178  CB  PHE A  24      -4.934   2.381   5.998  1.00  0.00           C  
ATOM    179  O   PHE A  24      -2.218   4.297   6.326  1.00  0.00           O  
ATOM    180  CG  PHE A  24      -3.870   1.319   6.050  1.00  0.00           C  
ATOM    181  CD1 PHE A  24      -2.938   1.198   5.027  1.00  0.00           C  
ATOM    182  CD2 PHE A  24      -3.801   0.441   7.124  1.00  0.00           C  
ATOM    183  CE1 PHE A  24      -1.951   0.216   5.074  1.00  0.00           C  
ATOM    184  CE2 PHE A  24      -2.818  -0.543   7.178  1.00  0.00           C  
ATOM    185  CZ  PHE A  24      -1.895  -0.655   6.151  1.00  0.00           C  
ATOM    186  N   GLY A  25      -3.714   4.888   4.669  1.00  0.00           N  
ATOM    187  CA  GLY A  25      -2.689   5.535   3.866  1.00  0.00           C  
ATOM    188  C   GLY A  25      -1.950   6.631   4.612  1.00  0.00           C  
ATOM    189  O   GLY A  25      -0.722   6.713   4.548  1.00  0.00           O  
ATOM    190  N   LEU A  26      -2.656   7.396   5.363  1.00  0.00           N  
ATOM    191  CA  LEU A  26      -2.051   8.470   6.142  1.00  0.00           C  
ATOM    192  C   LEU A  26      -1.147   7.907   7.234  1.00  0.00           C  
ATOM    193  CB  LEU A  26      -3.133   9.356   6.766  1.00  0.00           C  
ATOM    194  O   LEU A  26      -0.036   8.399   7.441  1.00  0.00           O  
ATOM    195  CG  LEU A  26      -2.642  10.543   7.595  1.00  0.00           C  
ATOM    196  CD1 LEU A  26      -1.783  11.468   6.740  1.00  0.00           C  
ATOM    197  CD2 LEU A  26      -3.822  11.303   8.192  1.00  0.00           C  
ATOM    198  N   ASP A  27      -1.526   6.912   7.962  1.00  0.00           N  
ATOM    199  CA  ASP A  27      -0.711   6.292   9.003  1.00  0.00           C  
ATOM    200  C   ASP A  27       0.606   5.770   8.432  1.00  0.00           C  
ATOM    201  CB  ASP A  27      -1.479   5.155   9.680  1.00  0.00           C  
ATOM    202  O   ASP A  27       1.661   5.926   9.049  1.00  0.00           O  
ATOM    203  CG  ASP A  27      -2.587   5.649  10.592  1.00  0.00           C  
ATOM    204  OD1 ASP A  27      -2.552   6.826  11.014  1.00  0.00           O  
ATOM    205  OD2 ASP A  27      -3.503   4.854  10.895  1.00  0.00           O  
ATOM    206  N   VAL A  28       0.476   5.178   7.278  1.00  0.00           N  
ATOM    207  CA  VAL A  28       1.671   4.650   6.629  1.00  0.00           C  
ATOM    208  C   VAL A  28       2.633   5.793   6.309  1.00  0.00           C  
ATOM    209  CB  VAL A  28       1.321   3.872   5.341  1.00  0.00           C  
ATOM    210  O   VAL A  28       3.829   5.704   6.597  1.00  0.00           O  
ATOM    211  CG1 VAL A  28       2.580   3.579   4.528  1.00  0.00           C  
ATOM    212  CG2 VAL A  28       0.588   2.576   5.684  1.00  0.00           C  
ATOM    213  N   LEU A  29       2.088   6.827   5.752  1.00  0.00           N  
ATOM    214  CA  LEU A  29       2.924   7.966   5.385  1.00  0.00           C  
ATOM    215  C   LEU A  29       3.573   8.583   6.619  1.00  0.00           C  
ATOM    216  CB  LEU A  29       2.097   9.022   4.646  1.00  0.00           C  
ATOM    217  O   LEU A  29       4.759   8.919   6.599  1.00  0.00           O  
ATOM    218  CG  LEU A  29       1.628   8.652   3.238  1.00  0.00           C  
ATOM    219  CD1 LEU A  29       0.667   9.710   2.705  1.00  0.00           C  
ATOM    220  CD2 LEU A  29       2.821   8.487   2.303  1.00  0.00           C  
ATOM    221  N   LEU A  30       2.787   8.682   7.632  1.00  0.00           N  
ATOM    222  CA  LEU A  30       3.308   9.253   8.869  1.00  0.00           C  
ATOM    223  C   LEU A  30       4.424   8.386   9.441  1.00  0.00           C  
ATOM    224  CB  LEU A  30       2.187   9.408   9.901  1.00  0.00           C  
ATOM    225  O   LEU A  30       5.469   8.900   9.848  1.00  0.00           O  
ATOM    226  CG  LEU A  30       1.206  10.558   9.668  1.00  0.00           C  
ATOM    227  CD1 LEU A  30       0.011  10.433  10.608  1.00  0.00           C  
ATOM    228  CD2 LEU A  30       1.901  11.901   9.855  1.00  0.00           C  
ATOM    229  N   LEU A  31       4.127   7.114   9.502  1.00  0.00           N  
ATOM    230  CA  LEU A  31       5.128   6.198  10.038  1.00  0.00           C  
ATOM    231  C   LEU A  31       6.386   6.203   9.177  1.00  0.00           C  
ATOM    232  CB  LEU A  31       4.562   4.778  10.128  1.00  0.00           C  
ATOM    233  O   LEU A  31       7.502   6.239   9.701  1.00  0.00           O  
ATOM    234  CG  LEU A  31       5.435   3.744  10.840  1.00  0.00           C  
ATOM    235  CD1 LEU A  31       5.747   4.202  12.261  1.00  0.00           C  
ATOM    236  CD2 LEU A  31       4.751   2.382  10.850  1.00  0.00           C  
ATOM    237  N   ALA A  32       6.226   6.240   7.905  1.00  0.00           N  
ATOM    238  CA  ALA A  32       7.377   6.295   7.007  1.00  0.00           C  
ATOM    239  C   ALA A  32       8.170   7.583   7.211  1.00  0.00           C  
ATOM    240  CB  ALA A  32       6.923   6.177   5.554  1.00  0.00           C  
ATOM    241  O   ALA A  32       9.403   7.564   7.223  1.00  0.00           O  
ATOM    242  N   PHE A  33       7.414   8.611   7.293  1.00  0.00           N  
ATOM    243  CA  PHE A  33       8.032   9.907   7.545  1.00  0.00           C  
ATOM    244  C   PHE A  33       8.806   9.891   8.858  1.00  0.00           C  
ATOM    245  CB  PHE A  33       6.972  11.013   7.574  1.00  0.00           C  
ATOM    246  O   PHE A  33       9.942  10.366   8.921  1.00  0.00           O  
ATOM    247  CG  PHE A  33       7.540  12.392   7.772  1.00  0.00           C  
ATOM    248  CD1 PHE A  33       7.639  12.943   9.043  1.00  0.00           C  
ATOM    249  CD2 PHE A  33       7.975  13.139   6.684  1.00  0.00           C  
ATOM    250  CE1 PHE A  33       8.164  14.220   9.229  1.00  0.00           C  
ATOM    251  CE2 PHE A  33       8.501  14.416   6.862  1.00  0.00           C  
ATOM    252  CZ  PHE A  33       8.594  14.954   8.135  1.00  0.00           C  
ATOM    253  N   THR A  34       8.287   9.362   9.883  1.00  0.00           N  
ATOM    254  CA  THR A  34       8.905   9.312  11.203  1.00  0.00           C  
ATOM    255  C   THR A  34      10.174   8.465  11.174  1.00  0.00           C  
ATOM    256  CB  THR A  34       7.932   8.747  12.254  1.00  0.00           C  
ATOM    257  O   THR A  34      11.177   8.817  11.798  1.00  0.00           O  
ATOM    258  CG2 THR A  34       8.593   8.663  13.626  1.00  0.00           C  
ATOM    259  OG1 THR A  34       6.784   9.600  12.341  1.00  0.00           O  
ATOM    260  N   LYS A  35      10.163   7.478  10.436  1.00  0.00           N  
ATOM    261  CA  LYS A  35      11.312   6.580  10.373  1.00  0.00           C  
ATOM    262  C   LYS A  35      12.424   7.170   9.510  1.00  0.00           C  
ATOM    263  CB  LYS A  35      10.896   5.213   9.828  1.00  0.00           C  
ATOM    264  O   LYS A  35      13.604   7.064   9.851  1.00  0.00           O  
ATOM    265  CG  LYS A  35      10.069   4.385  10.801  1.00  0.00           C  
ATOM    266  CD  LYS A  35       9.841   2.972  10.279  1.00  0.00           C  
ATOM    267  CE  LYS A  35       9.112   2.109  11.300  1.00  0.00           C  
ATOM    268  NZ  LYS A  35       8.871   0.727  10.786  1.00  0.00           N  
ATOM    269  N   ASN A  36      11.911   7.785   8.489  1.00  0.00           N  
ATOM    270  CA  ASN A  36      12.863   8.379   7.556  1.00  0.00           C  
ATOM    271  C   ASN A  36      12.213   9.473   6.714  1.00  0.00           C  
ATOM    272  CB  ASN A  36      13.472   7.305   6.653  1.00  0.00           C  
ATOM    273  O   ASN A  36      11.701   9.203   5.626  1.00  0.00           O  
ATOM    274  CG  ASN A  36      14.619   7.830   5.812  1.00  0.00           C  
ATOM    275  ND2 ASN A  36      15.184   6.968   4.975  1.00  0.00           N  
ATOM    276  OD1 ASN A  36      14.995   9.001   5.915  1.00  0.00           O  
ATOM    277  N   PRO A  37      12.230  10.719   7.190  1.00  0.00           N  
ATOM    278  CA  PRO A  37      11.566  11.817   6.484  1.00  0.00           C  
ATOM    279  C   PRO A  37      12.058  11.979   5.048  1.00  0.00           C  
ATOM    280  CB  PRO A  37      11.924  13.044   7.326  1.00  0.00           C  
ATOM    281  O   PRO A  37      11.308  12.438   4.182  1.00  0.00           O  
ATOM    282  CG  PRO A  37      12.189  12.505   8.694  1.00  0.00           C  
ATOM    283  CD  PRO A  37      12.799  11.140   8.559  1.00  0.00           C  
ATOM    284  N   ALA A  38      13.282  11.574   4.796  1.00  0.00           N  
ATOM    285  CA  ALA A  38      13.876  11.695   3.467  1.00  0.00           C  
ATOM    286  C   ALA A  38      13.102  10.870   2.443  1.00  0.00           C  
ATOM    287  CB  ALA A  38      15.340  11.261   3.498  1.00  0.00           C  
ATOM    288  O   ALA A  38      13.125  11.173   1.248  1.00  0.00           O  
ATOM    289  N   THR A  39      12.444   9.763   2.930  1.00  0.00           N  
ATOM    290  CA  THR A  39      11.700   8.859   2.061  1.00  0.00           C  
ATOM    291  C   THR A  39      10.565   9.597   1.356  1.00  0.00           C  
ATOM    292  CB  THR A  39      11.127   7.668   2.852  1.00  0.00           C  
ATOM    293  O   THR A  39      10.340   9.403   0.160  1.00  0.00           O  
ATOM    294  CG2 THR A  39      10.313   6.748   1.949  1.00  0.00           C  
ATOM    295  OG1 THR A  39      12.206   6.922   3.429  1.00  0.00           O  
ATOM    296  N   LEU A  40       9.976  10.612   2.032  1.00  0.00           N  
ATOM    297  CA  LEU A  40       8.821  11.301   1.468  1.00  0.00           C  
ATOM    298  C   LEU A  40       9.254  12.531   0.677  1.00  0.00           C  
ATOM    299  CB  LEU A  40       7.847  11.710   2.577  1.00  0.00           C  
ATOM    300  O   LEU A  40       8.520  13.005  -0.193  1.00  0.00           O  
ATOM    301  CG  LEU A  40       7.178  10.570   3.346  1.00  0.00           C  
ATOM    302  CD1 LEU A  40       6.144  11.124   4.321  1.00  0.00           C  
ATOM    303  CD2 LEU A  40       6.534   9.579   2.382  1.00  0.00           C  
ATOM    304  N   GLU A  41      10.409  13.023   0.893  1.00  0.00           N  
ATOM    305  CA  GLU A  41      10.935  14.207   0.220  1.00  0.00           C  
ATOM    306  C   GLU A  41      11.120  13.956  -1.274  1.00  0.00           C  
ATOM    307  CB  GLU A  41      12.262  14.638   0.849  1.00  0.00           C  
ATOM    308  O   GLU A  41      11.112  14.896  -2.072  1.00  0.00           O  
ATOM    309  CG  GLU A  41      12.122  15.190   2.261  1.00  0.00           C  
ATOM    310  CD  GLU A  41      13.455  15.550   2.899  1.00  0.00           C  
ATOM    311  OE1 GLU A  41      13.469  15.977   4.076  1.00  0.00           O  
ATOM    312  OE2 GLU A  41      14.493  15.404   2.216  1.00  0.00           O  
ATOM    313  N   LYS A  42      11.176  12.826  -1.635  1.00  0.00           N  
ATOM    314  CA  LYS A  42      11.463  12.471  -3.022  1.00  0.00           C  
ATOM    315  C   LYS A  42      10.182  12.404  -3.849  1.00  0.00           C  
ATOM    316  CB  LYS A  42      12.202  11.134  -3.093  1.00  0.00           C  
ATOM    317  O   LYS A  42      10.233  12.325  -5.078  1.00  0.00           O  
ATOM    318  CG  LYS A  42      13.570  11.148  -2.426  1.00  0.00           C  
ATOM    319  CD  LYS A  42      14.278   9.807  -2.576  1.00  0.00           C  
ATOM    320  CE  LYS A  42      15.648   9.820  -1.911  1.00  0.00           C  
ATOM    321  NZ  LYS A  42      16.333   8.498  -2.029  1.00  0.00           N  
ATOM    322  N   PHE A  43       9.153  12.477  -3.023  1.00  0.00           N  
ATOM    323  CA  PHE A  43       7.858  12.574  -3.686  1.00  0.00           C  
ATOM    324  C   PHE A  43       7.433  14.030  -3.834  1.00  0.00           C  
ATOM    325  CB  PHE A  43       6.794  11.793  -2.908  1.00  0.00           C  
ATOM    326  O   PHE A  43       7.270  14.739  -2.839  1.00  0.00           O  
ATOM    327  CG  PHE A  43       7.063  10.315  -2.830  1.00  0.00           C  
ATOM    328  CD1 PHE A  43       6.554   9.450  -3.791  1.00  0.00           C  
ATOM    329  CD2 PHE A  43       7.824   9.789  -1.794  1.00  0.00           C  
ATOM    330  CE1 PHE A  43       6.801   8.081  -3.721  1.00  0.00           C  
ATOM    331  CE2 PHE A  43       8.075   8.422  -1.717  1.00  0.00           C  
ATOM    332  CZ  PHE A  43       7.562   7.570  -2.681  1.00  0.00           C  
ATOM    333  N   PRO A  44       7.459  14.597  -5.133  1.00  0.00           N  
ATOM    334  CA  PRO A  44       7.177  16.015  -5.369  1.00  0.00           C  
ATOM    335  C   PRO A  44       5.978  16.519  -4.568  1.00  0.00           C  
ATOM    336  CB  PRO A  44       6.893  16.073  -6.872  1.00  0.00           C  
ATOM    337  O   PRO A  44       5.995  17.647  -4.069  1.00  0.00           O  
ATOM    338  CG  PRO A  44       7.685  14.947  -7.454  1.00  0.00           C  
ATOM    339  CD  PRO A  44       7.701  13.815  -6.467  1.00  0.00           C  
ATOM    340  N   ARG A  45       5.068  15.669  -4.295  1.00  0.00           N  
ATOM    341  CA  ARG A  45       3.845  16.132  -3.646  1.00  0.00           C  
ATOM    342  C   ARG A  45       4.064  16.342  -2.152  1.00  0.00           C  
ATOM    343  CB  ARG A  45       2.705  15.138  -3.875  1.00  0.00           C  
ATOM    344  O   ARG A  45       3.296  17.053  -1.501  1.00  0.00           O  
ATOM    345  CG  ARG A  45       2.183  15.116  -5.302  1.00  0.00           C  
ATOM    346  CD  ARG A  45       1.065  14.098  -5.479  1.00  0.00           C  
ATOM    347  NE  ARG A  45       0.530  14.114  -6.837  1.00  0.00           N  
ATOM    348  NH1 ARG A  45       2.548  13.645  -7.859  1.00  0.00           N  
ATOM    349  NH2 ARG A  45       0.658  13.938  -9.123  1.00  0.00           N  
ATOM    350  CZ  ARG A  45       1.246  13.899  -7.937  1.00  0.00           C  
ATOM    351  N   PHE A  46       5.066  15.716  -1.601  1.00  0.00           N  
ATOM    352  CA  PHE A  46       5.331  15.850  -0.174  1.00  0.00           C  
ATOM    353  C   PHE A  46       6.552  16.729   0.069  1.00  0.00           C  
ATOM    354  CB  PHE A  46       5.539  14.475   0.467  1.00  0.00           C  
ATOM    355  O   PHE A  46       6.984  16.899   1.211  1.00  0.00           O  
ATOM    356  CG  PHE A  46       4.375  13.538   0.284  1.00  0.00           C  
ATOM    357  CD1 PHE A  46       3.101  13.899   0.703  1.00  0.00           C  
ATOM    358  CD2 PHE A  46       4.557  12.294  -0.308  1.00  0.00           C  
ATOM    359  CE1 PHE A  46       2.022  13.034   0.534  1.00  0.00           C  
ATOM    360  CE2 PHE A  46       3.484  11.424  -0.480  1.00  0.00           C  
ATOM    361  CZ  PHE A  46       2.218  11.796  -0.057  1.00  0.00           C  
ATOM    362  N   ALA A  47       7.147  17.232  -0.970  1.00  0.00           N  
ATOM    363  CA  ALA A  47       8.459  17.869  -0.882  1.00  0.00           C  
ATOM    364  C   ALA A  47       8.412  19.099   0.020  1.00  0.00           C  
ATOM    365  CB  ALA A  47       8.959  18.252  -2.273  1.00  0.00           C  
ATOM    366  O   ALA A  47       9.410  19.451   0.653  1.00  0.00           O  
ATOM    367  N   ASP A  48       7.204  19.628   0.238  1.00  0.00           N  
ATOM    368  CA  ASP A  48       7.116  20.866   1.008  1.00  0.00           C  
ATOM    369  C   ASP A  48       6.642  20.594   2.433  1.00  0.00           C  
ATOM    370  CB  ASP A  48       6.177  21.859   0.321  1.00  0.00           C  
ATOM    371  O   ASP A  48       6.495  21.522   3.232  1.00  0.00           O  
ATOM    372  CG  ASP A  48       6.722  22.376  -0.999  1.00  0.00           C  
ATOM    373  OD1 ASP A  48       7.952  22.559  -1.121  1.00  0.00           O  
ATOM    374  OD2 ASP A  48       5.914  22.604  -1.925  1.00  0.00           O  
ATOM    375  N   LEU A  49       6.395  19.294   2.678  1.00  0.00           N  
ATOM    376  CA  LEU A  49       5.931  18.962   4.020  1.00  0.00           C  
ATOM    377  C   LEU A  49       7.109  18.704   4.955  1.00  0.00           C  
ATOM    378  CB  LEU A  49       5.016  17.735   3.983  1.00  0.00           C  
ATOM    379  O   LEU A  49       7.992  17.903   4.641  1.00  0.00           O  
ATOM    380  CG  LEU A  49       3.764  17.849   3.112  1.00  0.00           C  
ATOM    381  CD1 LEU A  49       3.006  16.525   3.098  1.00  0.00           C  
ATOM    382  CD2 LEU A  49       2.868  18.978   3.609  1.00  0.00           C  
ATOM    383  N   LYS A  50       7.135  19.387   6.169  1.00  0.00           N  
ATOM    384  CA  LYS A  50       8.338  19.350   6.995  1.00  0.00           C  
ATOM    385  C   LYS A  50       8.046  18.748   8.366  1.00  0.00           C  
ATOM    386  CB  LYS A  50       8.924  20.755   7.153  1.00  0.00           C  
ATOM    387  O   LYS A  50       8.950  18.608   9.194  1.00  0.00           O  
ATOM    388  CG  LYS A  50       9.270  21.433   5.836  1.00  0.00           C  
ATOM    389  CD  LYS A  50      10.414  20.721   5.125  1.00  0.00           C  
ATOM    390  CE  LYS A  50      10.819  21.447   3.849  1.00  0.00           C  
ATOM    391  NZ  LYS A  50      11.747  20.626   3.015  1.00  0.00           N  
ATOM    392  N   SER A  51       6.815  18.448   8.565  1.00  0.00           N  
ATOM    393  CA  SER A  51       6.490  17.916   9.885  1.00  0.00           C  
ATOM    394  C   SER A  51       5.324  16.935   9.814  1.00  0.00           C  
ATOM    395  CB  SER A  51       6.154  19.051  10.853  1.00  0.00           C  
ATOM    396  O   SER A  51       4.614  16.879   8.807  1.00  0.00           O  
ATOM    397  OG  SER A  51       4.940  19.683  10.485  1.00  0.00           O  
ATOM    398  N   GLU A  52       5.181  16.143  10.829  1.00  0.00           N  
ATOM    399  CA  GLU A  52       4.057  15.222  10.964  1.00  0.00           C  
ATOM    400  C   GLU A  52       2.728  15.972  10.984  1.00  0.00           C  
ATOM    401  CB  GLU A  52       4.204  14.378  12.233  1.00  0.00           C  
ATOM    402  O   GLU A  52       1.753  15.532  10.372  1.00  0.00           O  
ATOM    403  CG  GLU A  52       5.328  13.354  12.165  1.00  0.00           C  
ATOM    404  CD  GLU A  52       5.444  12.506  13.421  1.00  0.00           C  
ATOM    405  OE1 GLU A  52       6.499  11.864  13.624  1.00  0.00           O  
ATOM    406  OE2 GLU A  52       4.471  12.482  14.207  1.00  0.00           O  
ATOM    407  N   ALA A  53       2.734  17.140  11.632  1.00  0.00           N  
ATOM    408  CA  ALA A  53       1.517  17.942  11.723  1.00  0.00           C  
ATOM    409  C   ALA A  53       1.045  18.381  10.340  1.00  0.00           C  
ATOM    410  CB  ALA A  53       1.748  19.160  12.615  1.00  0.00           C  
ATOM    411  O   ALA A  53      -0.152  18.345  10.045  1.00  0.00           O  
ATOM    412  N   GLU A  54       2.060  18.729   9.529  1.00  0.00           N  
ATOM    413  CA  GLU A  54       1.721  19.159   8.176  1.00  0.00           C  
ATOM    414  C   GLU A  54       1.157  18.002   7.355  1.00  0.00           C  
ATOM    415  CB  GLU A  54       2.946  19.752   7.477  1.00  0.00           C  
ATOM    416  O   GLU A  54       0.224  18.187   6.572  1.00  0.00           O  
ATOM    417  CG  GLU A  54       3.401  21.083   8.057  1.00  0.00           C  
ATOM    418  CD  GLU A  54       4.598  21.677   7.331  1.00  0.00           C  
ATOM    419  OE1 GLU A  54       4.807  22.908   7.412  1.00  0.00           O  
ATOM    420  OE2 GLU A  54       5.332  20.904   6.675  1.00  0.00           O  
ATOM    421  N   LEU A  55       1.752  16.869   7.602  1.00  0.00           N  
ATOM    422  CA  LEU A  55       1.274  15.686   6.895  1.00  0.00           C  
ATOM    423  C   LEU A  55      -0.154  15.346   7.307  1.00  0.00           C  
ATOM    424  CB  LEU A  55       2.193  14.492   7.166  1.00  0.00           C  
ATOM    425  O   LEU A  55      -0.996  15.050   6.456  1.00  0.00           O  
ATOM    426  CG  LEU A  55       3.494  14.441   6.362  1.00  0.00           C  
ATOM    427  CD1 LEU A  55       4.465  13.446   6.988  1.00  0.00           C  
ATOM    428  CD2 LEU A  55       3.210  14.076   4.909  1.00  0.00           C  
ATOM    429  N   LEU A  56      -0.410  15.487   8.558  1.00  0.00           N  
ATOM    430  CA  LEU A  56      -1.733  15.192   9.099  1.00  0.00           C  
ATOM    431  C   LEU A  56      -2.774  16.161   8.549  1.00  0.00           C  
ATOM    432  CB  LEU A  56      -1.714  15.258  10.628  1.00  0.00           C  
ATOM    433  O   LEU A  56      -3.914  15.772   8.289  1.00  0.00           O  
ATOM    434  CG  LEU A  56      -1.106  14.056  11.352  1.00  0.00           C  
ATOM    435  CD1 LEU A  56      -0.910  14.371  12.831  1.00  0.00           C  
ATOM    436  CD2 LEU A  56      -1.986  12.823  11.174  1.00  0.00           C  
ATOM    437  N   ALA A  57      -2.363  17.306   8.281  1.00  0.00           N  
ATOM    438  CA  ALA A  57      -3.285  18.354   7.852  1.00  0.00           C  
ATOM    439  C   ALA A  57      -3.410  18.386   6.332  1.00  0.00           C  
ATOM    440  CB  ALA A  57      -2.826  19.713   8.374  1.00  0.00           C  
ATOM    441  O   ALA A  57      -4.265  19.089   5.788  1.00  0.00           O  
ATOM    442  N   SER A  58      -2.663  17.495   5.675  1.00  0.00           N  
ATOM    443  CA  SER A  58      -2.584  17.602   4.222  1.00  0.00           C  
ATOM    444  C   SER A  58      -3.640  16.736   3.545  1.00  0.00           C  
ATOM    445  CB  SER A  58      -1.193  17.202   3.730  1.00  0.00           C  
ATOM    446  O   SER A  58      -3.640  15.513   3.700  1.00  0.00           O  
ATOM    447  OG  SER A  58      -1.173  17.085   2.317  1.00  0.00           O  
ATOM    448  N   GLU A  59      -4.525  17.318   2.808  1.00  0.00           N  
ATOM    449  CA  GLU A  59      -5.476  16.564   1.997  1.00  0.00           C  
ATOM    450  C   GLU A  59      -4.767  15.796   0.885  1.00  0.00           C  
ATOM    451  CB  GLU A  59      -6.533  17.497   1.401  1.00  0.00           C  
ATOM    452  O   GLU A  59      -5.175  14.689   0.530  1.00  0.00           O  
ATOM    453  CG  GLU A  59      -7.456  18.122   2.437  1.00  0.00           C  
ATOM    454  CD  GLU A  59      -8.319  17.103   3.164  1.00  0.00           C  
ATOM    455  OE1 GLU A  59      -8.512  17.237   4.393  1.00  0.00           O  
ATOM    456  OE2 GLU A  59      -8.806  16.161   2.498  1.00  0.00           O  
ATOM    457  N   LYS A  60      -3.720  16.379   0.484  1.00  0.00           N  
ATOM    458  CA  LYS A  60      -2.910  15.760  -0.561  1.00  0.00           C  
ATOM    459  C   LYS A  60      -2.301  14.446  -0.080  1.00  0.00           C  
ATOM    460  CB  LYS A  60      -1.805  16.712  -1.019  1.00  0.00           C  
ATOM    461  O   LYS A  60      -2.268  13.462  -0.822  1.00  0.00           O  
ATOM    462  CG  LYS A  60      -2.306  17.898  -1.831  1.00  0.00           C  
ATOM    463  CD  LYS A  60      -1.156  18.779  -2.301  1.00  0.00           C  
ATOM    464  CE  LYS A  60      -1.661  20.003  -3.054  1.00  0.00           C  
ATOM    465  NZ  LYS A  60      -0.540  20.898  -3.471  1.00  0.00           N  
ATOM    466  N   ALA A  61      -1.812  14.428   1.139  1.00  0.00           N  
ATOM    467  CA  ALA A  61      -1.238  13.212   1.710  1.00  0.00           C  
ATOM    468  C   ALA A  61      -2.282  12.102   1.800  1.00  0.00           C  
ATOM    469  CB  ALA A  61      -0.649  13.497   3.089  1.00  0.00           C  
ATOM    470  O   ALA A  61      -2.002  10.949   1.465  1.00  0.00           O  
ATOM    471  N   LYS A  62      -3.476  12.543   2.108  1.00  0.00           N  
ATOM    472  CA  LYS A  62      -4.561  11.572   2.211  1.00  0.00           C  
ATOM    473  C   LYS A  62      -4.903  10.982   0.846  1.00  0.00           C  
ATOM    474  CB  LYS A  62      -5.803  12.218   2.828  1.00  0.00           C  
ATOM    475  O   LYS A  62      -5.030   9.764   0.704  1.00  0.00           O  
ATOM    476  CG  LYS A  62      -5.653  12.562   4.303  1.00  0.00           C  
ATOM    477  CD  LYS A  62      -6.921  13.196   4.860  1.00  0.00           C  
ATOM    478  CE  LYS A  62      -6.733  13.653   6.300  1.00  0.00           C  
ATOM    479  NZ  LYS A  62      -7.964  14.302   6.841  1.00  0.00           N  
ATOM    480  N   GLU A  63      -4.971  11.805  -0.097  1.00  0.00           N  
ATOM    481  CA  GLU A  63      -5.324  11.377  -1.447  1.00  0.00           C  
ATOM    482  C   GLU A  63      -4.241  10.482  -2.043  1.00  0.00           C  
ATOM    483  CB  GLU A  63      -5.561  12.589  -2.351  1.00  0.00           C  
ATOM    484  O   GLU A  63      -4.545   9.467  -2.673  1.00  0.00           O  
ATOM    485  CG  GLU A  63      -6.828  13.365  -2.021  1.00  0.00           C  
ATOM    486  CD  GLU A  63      -7.003  14.616  -2.867  1.00  0.00           C  
ATOM    487  OE1 GLU A  63      -7.990  15.358  -2.656  1.00  0.00           O  
ATOM    488  OE2 GLU A  63      -6.147  14.856  -3.747  1.00  0.00           O  
ATOM    489  N   HIS A  64      -3.086  10.899  -1.718  1.00  0.00           N  
ATOM    490  CA  HIS A  64      -1.972  10.124  -2.252  1.00  0.00           C  
ATOM    491  C   HIS A  64      -1.882   8.756  -1.583  1.00  0.00           C  
ATOM    492  CB  HIS A  64      -0.656  10.883  -2.072  1.00  0.00           C  
ATOM    493  O   HIS A  64      -1.605   7.753  -2.245  1.00  0.00           O  
ATOM    494  CG  HIS A  64       0.514  10.218  -2.724  1.00  0.00           C  
ATOM    495  CD2 HIS A  64       1.610   9.626  -2.193  1.00  0.00           C  
ATOM    496  ND1 HIS A  64       0.643  10.112  -4.092  1.00  0.00           N  
ATOM    497  CE1 HIS A  64       1.771   9.481  -4.375  1.00  0.00           C  
ATOM    498  NE2 HIS A  64       2.377   9.176  -3.240  1.00  0.00           N  
ATOM    499  N   GLY A  65      -1.994   8.796  -0.294  1.00  0.00           N  
ATOM    500  CA  GLY A  65      -2.033   7.504   0.373  1.00  0.00           C  
ATOM    501  C   GLY A  65      -3.042   6.548  -0.235  1.00  0.00           C  
ATOM    502  O   GLY A  65      -2.741   5.371  -0.445  1.00  0.00           O  
ATOM    503  N   ILE A  66      -4.159   7.050  -0.627  1.00  0.00           N  
ATOM    504  CA  ILE A  66      -5.218   6.250  -1.232  1.00  0.00           C  
ATOM    505  C   ILE A  66      -4.761   5.735  -2.595  1.00  0.00           C  
ATOM    506  CB  ILE A  66      -6.526   7.061  -1.376  1.00  0.00           C  
ATOM    507  O   ILE A  66      -4.897   4.546  -2.893  1.00  0.00           O  
ATOM    508  CG1 ILE A  66      -7.089   7.417   0.005  1.00  0.00           C  
ATOM    509  CG2 ILE A  66      -7.554   6.284  -2.204  1.00  0.00           C  
ATOM    510  CD1 ILE A  66      -8.238   8.415  -0.034  1.00  0.00           C  
ATOM    511  N   THR A  67      -4.177   6.613  -3.365  1.00  0.00           N  
ATOM    512  CA  THR A  67      -3.776   6.275  -4.726  1.00  0.00           C  
ATOM    513  C   THR A  67      -2.718   5.175  -4.720  1.00  0.00           C  
ATOM    514  CB  THR A  67      -3.233   7.508  -5.472  1.00  0.00           C  
ATOM    515  O   THR A  67      -2.826   4.198  -5.464  1.00  0.00           O  
ATOM    516  CG2 THR A  67      -2.770   7.141  -6.878  1.00  0.00           C  
ATOM    517  OG1 THR A  67      -4.267   8.496  -5.564  1.00  0.00           O  
ATOM    518  N   VAL A  68      -1.779   5.311  -3.833  1.00  0.00           N  
ATOM    519  CA  VAL A  68      -0.671   4.362  -3.791  1.00  0.00           C  
ATOM    520  C   VAL A  68      -1.179   2.995  -3.337  1.00  0.00           C  
ATOM    521  CB  VAL A  68       0.458   4.849  -2.856  1.00  0.00           C  
ATOM    522  O   VAL A  68      -0.873   1.975  -3.958  1.00  0.00           O  
ATOM    523  CG1 VAL A  68       1.487   3.742  -2.630  1.00  0.00           C  
ATOM    524  CG2 VAL A  68       1.128   6.094  -3.433  1.00  0.00           C  
ATOM    525  N   LEU A  69      -2.017   3.039  -2.324  1.00  0.00           N  
ATOM    526  CA  LEU A  69      -2.504   1.773  -1.785  1.00  0.00           C  
ATOM    527  C   LEU A  69      -3.442   1.087  -2.773  1.00  0.00           C  
ATOM    528  CB  LEU A  69      -3.223   1.999  -0.453  1.00  0.00           C  
ATOM    529  O   LEU A  69      -3.391  -0.134  -2.937  1.00  0.00           O  
ATOM    530  CG  LEU A  69      -2.341   2.378   0.738  1.00  0.00           C  
ATOM    531  CD1 LEU A  69      -3.203   2.703   1.954  1.00  0.00           C  
ATOM    532  CD2 LEU A  69      -1.360   1.255   1.056  1.00  0.00           C  
ATOM    533  N   THR A  70      -4.246   1.878  -3.439  1.00  0.00           N  
ATOM    534  CA  THR A  70      -5.145   1.317  -4.442  1.00  0.00           C  
ATOM    535  C   THR A  70      -4.354   0.691  -5.588  1.00  0.00           C  
ATOM    536  CB  THR A  70      -6.099   2.390  -4.999  1.00  0.00           C  
ATOM    537  O   THR A  70      -4.702  -0.387  -6.072  1.00  0.00           O  
ATOM    538  CG2 THR A  70      -7.030   1.803  -6.055  1.00  0.00           C  
ATOM    539  OG1 THR A  70      -6.885   2.925  -3.928  1.00  0.00           O  
ATOM    540  N   ALA A  71      -3.299   1.435  -6.002  1.00  0.00           N  
ATOM    541  CA  ALA A  71      -2.455   0.892  -7.063  1.00  0.00           C  
ATOM    542  C   ALA A  71      -1.798  -0.414  -6.627  1.00  0.00           C  
ATOM    543  CB  ALA A  71      -1.391   1.909  -7.469  1.00  0.00           C  
ATOM    544  O   ALA A  71      -1.749  -1.378  -7.394  1.00  0.00           O  
ATOM    545  N   LEU A  72      -1.311  -0.426  -5.386  1.00  0.00           N  
ATOM    546  CA  LEU A  72      -0.687  -1.638  -4.866  1.00  0.00           C  
ATOM    547  C   LEU A  72      -1.691  -2.784  -4.808  1.00  0.00           C  
ATOM    548  CB  LEU A  72      -0.103  -1.384  -3.473  1.00  0.00           C  
ATOM    549  O   LEU A  72      -1.383  -3.905  -5.219  1.00  0.00           O  
ATOM    550  CG  LEU A  72       1.340  -0.879  -3.424  1.00  0.00           C  
ATOM    551  CD1 LEU A  72       1.561  -0.027  -2.179  1.00  0.00           C  
ATOM    552  CD2 LEU A  72       2.317  -2.049  -3.459  1.00  0.00           C  
ATOM    553  N   PHE A  73      -2.852  -2.429  -4.438  1.00  0.00           N  
ATOM    554  CA  PHE A  73      -3.914  -3.427  -4.370  1.00  0.00           C  
ATOM    555  C   PHE A  73      -4.189  -4.018  -5.747  1.00  0.00           C  
ATOM    556  CB  PHE A  73      -5.195  -2.812  -3.797  1.00  0.00           C  
ATOM    557  O   PHE A  73      -4.318  -5.236  -5.891  1.00  0.00           O  
ATOM    558  CG  PHE A  73      -5.147  -2.587  -2.310  1.00  0.00           C  
ATOM    559  CD1 PHE A  73      -3.964  -2.764  -1.604  1.00  0.00           C  
ATOM    560  CD2 PHE A  73      -6.287  -2.197  -1.618  1.00  0.00           C  
ATOM    561  CE1 PHE A  73      -3.917  -2.556  -0.227  1.00  0.00           C  
ATOM    562  CE2 PHE A  73      -6.248  -1.988  -0.243  1.00  0.00           C  
ATOM    563  CZ  PHE A  73      -5.062  -2.168   0.451  1.00  0.00           C  
ATOM    564  N   ALA A  74      -4.365  -3.100  -6.649  1.00  0.00           N  
ATOM    565  CA  ALA A  74      -4.686  -3.531  -8.008  1.00  0.00           C  
ATOM    566  C   ALA A  74      -3.618  -4.477  -8.549  1.00  0.00           C  
ATOM    567  CB  ALA A  74      -4.838  -2.323  -8.928  1.00  0.00           C  
ATOM    568  O   ALA A  74      -3.934  -5.463  -9.219  1.00  0.00           O  
ATOM    569  N   ILE A  75      -2.391  -4.220  -8.155  1.00  0.00           N  
ATOM    570  CA  ILE A  75      -1.279  -5.043  -8.617  1.00  0.00           C  
ATOM    571  C   ILE A  75      -1.346  -6.418  -7.957  1.00  0.00           C  
ATOM    572  CB  ILE A  75       0.081  -4.372  -8.321  1.00  0.00           C  
ATOM    573  O   ILE A  75      -1.227  -7.444  -8.631  1.00  0.00           O  
ATOM    574  CG1 ILE A  75       0.259  -3.120  -9.188  1.00  0.00           C  
ATOM    575  CG2 ILE A  75       1.230  -5.360  -8.544  1.00  0.00           C  
ATOM    576  CD1 ILE A  75       1.418  -2.230  -8.760  1.00  0.00           C  
ATOM    577  N   PHE A  76      -1.675  -6.481  -6.756  1.00  0.00           N  
ATOM    578  CA  PHE A  76      -1.705  -7.753  -6.043  1.00  0.00           C  
ATOM    579  C   PHE A  76      -2.918  -8.577  -6.458  1.00  0.00           C  
ATOM    580  CB  PHE A  76      -1.721  -7.521  -4.529  1.00  0.00           C  
ATOM    581  O   PHE A  76      -2.869  -9.809  -6.451  1.00  0.00           O  
ATOM    582  CG  PHE A  76      -0.417  -7.009  -3.980  1.00  0.00           C  
ATOM    583  CD1 PHE A  76       0.793  -7.524  -4.429  1.00  0.00           C  
ATOM    584  CD2 PHE A  76      -0.401  -6.011  -3.014  1.00  0.00           C  
ATOM    585  CE1 PHE A  76       2.002  -7.051  -3.923  1.00  0.00           C  
ATOM    586  CE2 PHE A  76       0.803  -5.534  -2.503  1.00  0.00           C  
ATOM    587  CZ  PHE A  76       2.003  -6.056  -2.958  1.00  0.00           C  
ATOM    588  N   GLU A  77      -3.982  -7.963  -6.887  1.00  0.00           N  
ATOM    589  CA  GLU A  77      -5.185  -8.665  -7.324  1.00  0.00           C  
ATOM    590  C   GLU A  77      -4.954  -9.382  -8.651  1.00  0.00           C  
ATOM    591  CB  GLU A  77      -6.360  -7.691  -7.449  1.00  0.00           C  
ATOM    592  O   GLU A  77      -5.600 -10.392  -8.937  1.00  0.00           O  
ATOM    593  CG  GLU A  77      -7.021  -7.352  -6.122  1.00  0.00           C  
ATOM    594  CD  GLU A  77      -8.276  -6.507  -6.275  1.00  0.00           C  
ATOM    595  OE1 GLU A  77      -9.104  -6.473  -5.336  1.00  0.00           O  
ATOM    596  OE2 GLU A  77      -8.434  -5.875  -7.344  1.00  0.00           O  
ATOM    597  N   LYS A  78      -3.987  -8.956  -9.413  1.00  0.00           N  
ATOM    598  CA  LYS A  78      -3.769  -9.495 -10.752  1.00  0.00           C  
ATOM    599  C   LYS A  78      -2.965 -10.791 -10.699  1.00  0.00           C  
ATOM    600  CB  LYS A  78      -3.055  -8.470 -11.634  1.00  0.00           C  
ATOM    601  O   LYS A  78      -2.971 -11.571 -11.654  1.00  0.00           O  
ATOM    602  CG  LYS A  78      -3.898  -7.250 -11.972  1.00  0.00           C  
ATOM    603  CD  LYS A  78      -5.025  -7.598 -12.935  1.00  0.00           C  
ATOM    604  CE  LYS A  78      -5.797  -6.358 -13.366  1.00  0.00           C  
ATOM    605  NZ  LYS A  78      -6.954  -6.704 -14.246  1.00  0.00           N  
ATOM    606  N   GLY A  79      -2.454 -11.156  -9.441  1.00  0.00           N  
ATOM    607  CA  GLY A  79      -1.741 -12.413  -9.277  1.00  0.00           C  
ATOM    608  C   GLY A  79      -0.637 -12.610 -10.299  1.00  0.00           C  
ATOM    609  O   GLY A  79       0.366 -11.894 -10.283  1.00  0.00           O  
ATOM    610  N   ASP A  80      -0.904 -13.468 -11.461  1.00  0.00           N  
ATOM    611  CA  ASP A  80       0.089 -13.928 -12.427  1.00  0.00           C  
ATOM    612  C   ASP A  80       0.549 -12.785 -13.329  1.00  0.00           C  
ATOM    613  CB  ASP A  80      -0.475 -15.071 -13.274  1.00  0.00           C  
ATOM    614  O   ASP A  80       1.648 -12.828 -13.884  1.00  0.00           O  
ATOM    615  CG  ASP A  80      -0.680 -16.350 -12.481  1.00  0.00           C  
ATOM    616  OD1 ASP A  80       0.038 -16.571 -11.483  1.00  0.00           O  
ATOM    617  OD2 ASP A  80      -1.566 -17.146 -12.861  1.00  0.00           O  
ATOM    618  N   ASP A  81      -0.220 -11.716 -13.474  1.00  0.00           N  
ATOM    619  CA  ASP A  81       0.140 -10.597 -14.340  1.00  0.00           C  
ATOM    620  C   ASP A  81       0.830  -9.489 -13.548  1.00  0.00           C  
ATOM    621  CB  ASP A  81      -1.100 -10.045 -15.047  1.00  0.00           C  
ATOM    622  O   ASP A  81       0.799  -8.323 -13.946  1.00  0.00           O  
ATOM    623  CG  ASP A  81      -1.570 -10.924 -16.193  1.00  0.00           C  
ATOM    624  OD1 ASP A  81      -0.741 -11.647 -16.787  1.00  0.00           O  
ATOM    625  OD2 ASP A  81      -2.779 -10.890 -16.508  1.00  0.00           O  
ATOM    626  N   PHE A  82       1.465  -9.858 -12.495  1.00  0.00           N  
ATOM    627  CA  PHE A  82       2.064  -8.954 -11.521  1.00  0.00           C  
ATOM    628  C   PHE A  82       3.141  -8.094 -12.171  1.00  0.00           C  
ATOM    629  CB  PHE A  82       2.658  -9.742 -10.349  1.00  0.00           C  
ATOM    630  O   PHE A  82       3.127  -6.869 -12.041  1.00  0.00           O  
ATOM    631  CG  PHE A  82       3.246  -8.874  -9.269  1.00  0.00           C  
ATOM    632  CD1 PHE A  82       4.583  -8.500  -9.310  1.00  0.00           C  
ATOM    633  CD2 PHE A  82       2.460  -8.432  -8.213  1.00  0.00           C  
ATOM    634  CE1 PHE A  82       5.130  -7.696  -8.313  1.00  0.00           C  
ATOM    635  CE2 PHE A  82       3.000  -7.628  -7.212  1.00  0.00           C  
ATOM    636  CZ  PHE A  82       4.335  -7.262  -7.263  1.00  0.00           C  
ATOM    637  N   ASP A  83       4.016  -8.681 -13.004  1.00  0.00           N  
ATOM    638  CA  ASP A  83       5.147  -7.973 -13.596  1.00  0.00           C  
ATOM    639  C   ASP A  83       4.674  -6.923 -14.599  1.00  0.00           C  
ATOM    640  CB  ASP A  83       6.101  -8.957 -14.275  1.00  0.00           C  
ATOM    641  O   ASP A  83       5.194  -5.806 -14.630  1.00  0.00           O  
ATOM    642  CG  ASP A  83       6.840  -9.844 -13.288  1.00  0.00           C  
ATOM    643  OD1 ASP A  83       6.977  -9.459 -12.107  1.00  0.00           O  
ATOM    644  OD2 ASP A  83       7.290 -10.936 -13.695  1.00  0.00           O  
ATOM    645  N   ALA A  84       3.732  -7.231 -15.369  1.00  0.00           N  
ATOM    646  CA  ALA A  84       3.205  -6.314 -16.376  1.00  0.00           C  
ATOM    647  C   ALA A  84       2.555  -5.097 -15.723  1.00  0.00           C  
ATOM    648  CB  ALA A  84       2.202  -7.031 -17.276  1.00  0.00           C  
ATOM    649  O   ALA A  84       2.627  -3.987 -16.255  1.00  0.00           O  
ATOM    650  N   GLU A  85       2.077  -5.306 -14.518  1.00  0.00           N  
ATOM    651  CA  GLU A  85       1.349  -4.221 -13.867  1.00  0.00           C  
ATOM    652  C   GLU A  85       2.303  -3.259 -13.165  1.00  0.00           C  
ATOM    653  CB  GLU A  85       0.335  -4.779 -12.865  1.00  0.00           C  
ATOM    654  O   GLU A  85       1.993  -2.077 -13.002  1.00  0.00           O  
ATOM    655  CG  GLU A  85      -0.791  -5.575 -13.509  1.00  0.00           C  
ATOM    656  CD  GLU A  85      -1.654  -4.744 -14.445  1.00  0.00           C  
ATOM    657  OE1 GLU A  85      -2.019  -5.239 -15.536  1.00  0.00           O  
ATOM    658  OE2 GLU A  85      -1.967  -3.587 -14.086  1.00  0.00           O  
ATOM    659  N   VAL A  86       3.504  -3.826 -12.818  1.00  0.00           N  
ATOM    660  CA  VAL A  86       4.488  -3.029 -12.093  1.00  0.00           C  
ATOM    661  C   VAL A  86       5.216  -2.099 -13.062  1.00  0.00           C  
ATOM    662  CB  VAL A  86       5.504  -3.923 -11.347  1.00  0.00           C  
ATOM    663  O   VAL A  86       5.635  -1.003 -12.683  1.00  0.00           O  
ATOM    664  CG1 VAL A  86       6.626  -3.079 -10.746  1.00  0.00           C  
ATOM    665  CG2 VAL A  86       4.802  -4.736 -10.261  1.00  0.00           C  
ATOM    666  N   GLU A  87       5.251  -2.443 -14.340  1.00  0.00           N  
ATOM    667  CA  GLU A  87       6.062  -1.773 -15.352  1.00  0.00           C  
ATOM    668  C   GLU A  87       5.677  -0.303 -15.483  1.00  0.00           C  
ATOM    669  CB  GLU A  87       5.923  -2.476 -16.704  1.00  0.00           C  
ATOM    670  O   GLU A  87       6.538   0.578 -15.425  1.00  0.00           O  
ATOM    671  CG  GLU A  87       6.855  -1.934 -17.778  1.00  0.00           C  
ATOM    672  CD  GLU A  87       6.661  -2.597 -19.133  1.00  0.00           C  
ATOM    673  OE1 GLU A  87       7.365  -2.223 -20.098  1.00  0.00           O  
ATOM    674  OE2 GLU A  87       5.796  -3.497 -19.229  1.00  0.00           O  
ATOM    675  N   PRO A  88       4.362  -0.004 -15.659  1.00  0.00           N  
ATOM    676  CA  PRO A  88       4.009   1.410 -15.804  1.00  0.00           C  
ATOM    677  C   PRO A  88       4.371   2.238 -14.573  1.00  0.00           C  
ATOM    678  CB  PRO A  88       2.493   1.375 -16.013  1.00  0.00           C  
ATOM    679  O   PRO A  88       4.767   3.400 -14.700  1.00  0.00           O  
ATOM    680  CG  PRO A  88       2.206  -0.008 -16.500  1.00  0.00           C  
ATOM    681  CD  PRO A  88       3.231  -0.940 -15.920  1.00  0.00           C  
ATOM    682  N   LEU A  89       4.224   1.563 -13.437  1.00  0.00           N  
ATOM    683  CA  LEU A  89       4.550   2.263 -12.200  1.00  0.00           C  
ATOM    684  C   LEU A  89       6.046   2.546 -12.113  1.00  0.00           C  
ATOM    685  CB  LEU A  89       4.104   1.442 -10.986  1.00  0.00           C  
ATOM    686  O   LEU A  89       6.452   3.655 -11.759  1.00  0.00           O  
ATOM    687  CG  LEU A  89       4.274   2.107  -9.619  1.00  0.00           C  
ATOM    688  CD1 LEU A  89       3.305   3.276  -9.474  1.00  0.00           C  
ATOM    689  CD2 LEU A  89       4.065   1.091  -8.501  1.00  0.00           C  
ATOM    690  N   ALA A  90       6.817   1.581 -12.442  1.00  0.00           N  
ATOM    691  CA  ALA A  90       8.269   1.721 -12.375  1.00  0.00           C  
ATOM    692  C   ALA A  90       8.768   2.756 -13.380  1.00  0.00           C  
ATOM    693  CB  ALA A  90       8.946   0.375 -12.622  1.00  0.00           C  
ATOM    694  O   ALA A  90       9.666   3.544 -13.076  1.00  0.00           O  
ATOM    695  N   THR A  91       8.162   2.745 -14.577  1.00  0.00           N  
ATOM    696  CA  THR A  91       8.559   3.693 -15.613  1.00  0.00           C  
ATOM    697  C   THR A  91       8.275   5.126 -15.172  1.00  0.00           C  
ATOM    698  CB  THR A  91       7.830   3.408 -16.939  1.00  0.00           C  
ATOM    699  O   THR A  91       9.129   6.005 -15.313  1.00  0.00           O  
ATOM    700  CG2 THR A  91       8.228   4.414 -18.013  1.00  0.00           C  
ATOM    701  OG1 THR A  91       8.166   2.089 -17.388  1.00  0.00           O  
ATOM    702  N   SER A  92       7.039   5.340 -14.606  1.00  0.00           N  
ATOM    703  CA  SER A  92       6.647   6.680 -14.181  1.00  0.00           C  
ATOM    704  C   SER A  92       7.492   7.156 -13.005  1.00  0.00           C  
ATOM    705  CB  SER A  92       5.166   6.711 -13.802  1.00  0.00           C  
ATOM    706  O   SER A  92       7.955   8.298 -12.987  1.00  0.00           O  
ATOM    707  OG  SER A  92       4.797   7.992 -13.320  1.00  0.00           O  
ATOM    708  N   HIS A  93       7.856   6.318 -12.054  1.00  0.00           N  
ATOM    709  CA  HIS A  93       8.491   6.684 -10.793  1.00  0.00           C  
ATOM    710  C   HIS A  93      10.007   6.764 -10.942  1.00  0.00           C  
ATOM    711  CB  HIS A  93       8.124   5.682  -9.697  1.00  0.00           C  
ATOM    712  O   HIS A  93      10.659   7.571 -10.275  1.00  0.00           O  
ATOM    713  CG  HIS A  93       6.694   5.763  -9.264  1.00  0.00           C  
ATOM    714  CD2 HIS A  93       5.819   6.796  -9.276  1.00  0.00           C  
ATOM    715  ND1 HIS A  93       6.013   4.686  -8.741  1.00  0.00           N  
ATOM    716  CE1 HIS A  93       4.776   5.054  -8.449  1.00  0.00           C  
ATOM    717  NE2 HIS A  93       4.633   6.330  -8.764  1.00  0.00           N  
ATOM    718  N   THR A  94      10.613   5.939 -11.810  1.00  0.00           N  
ATOM    719  CA  THR A  94      12.060   5.936 -11.997  1.00  0.00           C  
ATOM    720  C   THR A  94      12.484   7.044 -12.956  1.00  0.00           C  
ATOM    721  CB  THR A  94      12.551   4.577 -12.529  1.00  0.00           C  
ATOM    722  O   THR A  94      13.475   7.737 -12.714  1.00  0.00           O  
ATOM    723  CG2 THR A  94      14.075   4.511 -12.545  1.00  0.00           C  
ATOM    724  OG1 THR A  94      12.048   3.531 -11.689  1.00  0.00           O  
ATOM    725  N   ARG A  95      11.709   7.240 -14.018  1.00  0.00           N  
ATOM    726  CA  ARG A  95      12.092   8.229 -15.020  1.00  0.00           C  
ATOM    727  C   ARG A  95      11.879   9.647 -14.500  1.00  0.00           C  
ATOM    728  CB  ARG A  95      11.299   8.020 -16.312  1.00  0.00           C  
ATOM    729  O   ARG A  95      12.742  10.511 -14.666  1.00  0.00           O  
ATOM    730  CG  ARG A  95      11.874   8.754 -17.513  1.00  0.00           C  
ATOM    731  CD  ARG A  95      11.088   8.459 -18.784  1.00  0.00           C  
ATOM    732  NE  ARG A  95      11.644   7.319 -19.508  1.00  0.00           N  
ATOM    733  NH1 ARG A  95       9.941   7.215 -21.065  1.00  0.00           N  
ATOM    734  NH2 ARG A  95      11.677   5.721 -21.158  1.00  0.00           N  
ATOM    735  CZ  ARG A  95      11.086   6.754 -20.575  1.00  0.00           C  
ATOM    736  N   GLU A  96      10.817   9.721 -13.643  1.00  0.00           N  
ATOM    737  CA  GLU A  96      10.424  11.090 -13.326  1.00  0.00           C  
ATOM    738  C   GLU A  96      10.909  11.496 -11.937  1.00  0.00           C  
ATOM    739  CB  GLU A  96       8.904  11.249 -13.420  1.00  0.00           C  
ATOM    740  O   GLU A  96      11.397  12.612 -11.746  1.00  0.00           O  
ATOM    741  CG  GLU A  96       8.359  11.123 -14.835  1.00  0.00           C  
ATOM    742  CD  GLU A  96       6.861  11.368 -14.925  1.00  0.00           C  
ATOM    743  OE1 GLU A  96       6.290  11.235 -16.031  1.00  0.00           O  
ATOM    744  OE2 GLU A  96       6.254  11.696 -13.881  1.00  0.00           O  
ATOM    745  N   HIS A  97      11.021  10.495 -11.063  1.00  0.00           N  
ATOM    746  CA  HIS A  97      11.216  10.935  -9.686  1.00  0.00           C  
ATOM    747  C   HIS A  97      12.400  10.220  -9.042  1.00  0.00           C  
ATOM    748  CB  HIS A  97       9.949  10.697  -8.863  1.00  0.00           C  
ATOM    749  O   HIS A  97      12.771  10.524  -7.906  1.00  0.00           O  
ATOM    750  CG  HIS A  97       8.739  11.385  -9.411  1.00  0.00           C  
ATOM    751  CD2 HIS A  97       7.606  10.888  -9.960  1.00  0.00           C  
ATOM    752  ND1 HIS A  97       8.610  12.757  -9.432  1.00  0.00           N  
ATOM    753  CE1 HIS A  97       7.445  13.075  -9.972  1.00  0.00           C  
ATOM    754  NE2 HIS A  97       6.817  11.959 -10.301  1.00  0.00           N  
ATOM    755  N   LYS A  98      13.080   9.335  -9.720  1.00  0.00           N  
ATOM    756  CA  LYS A  98      14.249   8.592  -9.258  1.00  0.00           C  
ATOM    757  C   LYS A  98      14.032   8.047  -7.849  1.00  0.00           C  
ATOM    758  CB  LYS A  98      15.495   9.477  -9.292  1.00  0.00           C  
ATOM    759  O   LYS A  98      14.870   8.243  -6.967  1.00  0.00           O  
ATOM    760  CG  LYS A  98      15.880   9.952 -10.686  1.00  0.00           C  
ATOM    761  CD  LYS A  98      17.164  10.771 -10.663  1.00  0.00           C  
ATOM    762  CE  LYS A  98      17.521  11.292 -12.048  1.00  0.00           C  
ATOM    763  NZ  LYS A  98      18.804  12.057 -12.039  1.00  0.00           N  
ATOM    764  N   ILE A  99      12.946   7.456  -7.606  1.00  0.00           N  
ATOM    765  CA  ILE A  99      12.668   6.889  -6.291  1.00  0.00           C  
ATOM    766  C   ILE A  99      13.487   5.616  -6.094  1.00  0.00           C  
ATOM    767  CB  ILE A  99      11.163   6.592  -6.110  1.00  0.00           C  
ATOM    768  O   ILE A  99      13.295   4.630  -6.810  1.00  0.00           O  
ATOM    769  CG1 ILE A  99      10.340   7.872  -6.291  1.00  0.00           C  
ATOM    770  CG2 ILE A  99      10.898   5.959  -4.741  1.00  0.00           C  
ATOM    771  CD1 ILE A  99       8.834   7.653  -6.237  1.00  0.00           C  
ATOM    772  N   PRO A 100      14.431   5.596  -5.131  1.00  0.00           N  
ATOM    773  CA  PRO A 100      15.242   4.405  -4.868  1.00  0.00           C  
ATOM    774  C   PRO A 100      14.441   3.277  -4.223  1.00  0.00           C  
ATOM    775  CB  PRO A 100      16.325   4.920  -3.916  1.00  0.00           C  
ATOM    776  O   PRO A 100      13.443   3.532  -3.544  1.00  0.00           O  
ATOM    777  CG  PRO A 100      15.720   6.119  -3.262  1.00  0.00           C  
ATOM    778  CD  PRO A 100      14.708   6.715  -4.199  1.00  0.00           C  
ATOM    779  N   THR A 101      14.831   2.033  -4.462  1.00  0.00           N  
ATOM    780  CA  THR A 101      14.168   0.875  -3.874  1.00  0.00           C  
ATOM    781  C   THR A 101      14.230   0.932  -2.350  1.00  0.00           C  
ATOM    782  CB  THR A 101      14.799  -0.440  -4.367  1.00  0.00           C  
ATOM    783  O   THR A 101      13.328   0.440  -1.668  1.00  0.00           O  
ATOM    784  CG2 THR A 101      14.488  -0.681  -5.841  1.00  0.00           C  
ATOM    785  OG1 THR A 101      16.220  -0.376  -4.195  1.00  0.00           O  
ATOM    786  N   SER A 102      15.306   1.528  -1.752  1.00  0.00           N  
ATOM    787  CA  SER A 102      15.423   1.624  -0.301  1.00  0.00           C  
ATOM    788  C   SER A 102      14.270   2.424   0.295  1.00  0.00           C  
ATOM    789  CB  SER A 102      16.755   2.266   0.089  1.00  0.00           C  
ATOM    790  O   SER A 102      13.806   2.127   1.398  1.00  0.00           O  
ATOM    791  OG  SER A 102      16.866   3.567  -0.462  1.00  0.00           O  
ATOM    792  N   ASP A 103      13.792   3.443  -0.411  1.00  0.00           N  
ATOM    793  CA  ASP A 103      12.645   4.214   0.060  1.00  0.00           C  
ATOM    794  C   ASP A 103      11.373   3.371   0.046  1.00  0.00           C  
ATOM    795  CB  ASP A 103      12.455   5.468  -0.795  1.00  0.00           C  
ATOM    796  O   ASP A 103      10.555   3.456   0.965  1.00  0.00           O  
ATOM    797  CG  ASP A 103      13.523   6.520  -0.552  1.00  0.00           C  
ATOM    798  OD1 ASP A 103      14.216   6.457   0.486  1.00  0.00           O  
ATOM    799  OD2 ASP A 103      13.670   7.423  -1.404  1.00  0.00           O  
ATOM    800  N   LEU A 104      11.259   2.540  -0.990  1.00  0.00           N  
ATOM    801  CA  LEU A 104      10.101   1.656  -1.071  1.00  0.00           C  
ATOM    802  C   LEU A 104      10.099   0.655   0.079  1.00  0.00           C  
ATOM    803  CB  LEU A 104      10.087   0.912  -2.410  1.00  0.00           C  
ATOM    804  O   LEU A 104       9.040   0.323   0.617  1.00  0.00           O  
ATOM    805  CG  LEU A 104       9.937   1.776  -3.663  1.00  0.00           C  
ATOM    806  CD1 LEU A 104       9.917   0.899  -4.911  1.00  0.00           C  
ATOM    807  CD2 LEU A 104       8.673   2.625  -3.580  1.00  0.00           C  
ATOM    808  N   GLU A 105      11.252   0.297   0.503  1.00  0.00           N  
ATOM    809  CA  GLU A 105      11.372  -0.633   1.622  1.00  0.00           C  
ATOM    810  C   GLU A 105      10.909   0.010   2.926  1.00  0.00           C  
ATOM    811  CB  GLU A 105      12.816  -1.123   1.761  1.00  0.00           C  
ATOM    812  O   GLU A 105      10.281  -0.646   3.759  1.00  0.00           O  
ATOM    813  CG  GLU A 105      13.272  -2.025   0.624  1.00  0.00           C  
ATOM    814  CD  GLU A 105      14.767  -2.298   0.636  1.00  0.00           C  
ATOM    815  OE1 GLU A 105      15.223  -3.216  -0.083  1.00  0.00           O  
ATOM    816  OE2 GLU A 105      15.489  -1.589   1.373  1.00  0.00           O  
ATOM    817  N   VAL A 106      11.235   1.265   3.040  1.00  0.00           N  
ATOM    818  CA  VAL A 106      10.773   1.991   4.219  1.00  0.00           C  
ATOM    819  C   VAL A 106       9.247   2.038   4.232  1.00  0.00           C  
ATOM    820  CB  VAL A 106      11.351   3.423   4.265  1.00  0.00           C  
ATOM    821  O   VAL A 106       8.621   1.785   5.264  1.00  0.00           O  
ATOM    822  CG1 VAL A 106      10.700   4.232   5.386  1.00  0.00           C  
ATOM    823  CG2 VAL A 106      12.868   3.380   4.445  1.00  0.00           C  
ATOM    824  N   ILE A 107       8.682   2.277   3.116  1.00  0.00           N  
ATOM    825  CA  ILE A 107       7.231   2.357   2.993  1.00  0.00           C  
ATOM    826  C   ILE A 107       6.615   0.981   3.234  1.00  0.00           C  
ATOM    827  CB  ILE A 107       6.810   2.898   1.608  1.00  0.00           C  
ATOM    828  O   ILE A 107       5.618   0.856   3.948  1.00  0.00           O  
ATOM    829  CG1 ILE A 107       7.278   4.348   1.436  1.00  0.00           C  
ATOM    830  CG2 ILE A 107       5.294   2.787   1.423  1.00  0.00           C  
ATOM    831  CD1 ILE A 107       7.150   4.875   0.013  1.00  0.00           C  
ATOM    832  N   ALA A 108       7.244  -0.006   2.712  1.00  0.00           N  
ATOM    833  CA  ALA A 108       6.765  -1.370   2.920  1.00  0.00           C  
ATOM    834  C   ALA A 108       6.766  -1.732   4.402  1.00  0.00           C  
ATOM    835  CB  ALA A 108       7.621  -2.360   2.133  1.00  0.00           C  
ATOM    836  O   ALA A 108       5.802  -2.312   4.906  1.00  0.00           O  
ATOM    837  N   ALA A 109       7.828  -1.417   5.051  1.00  0.00           N  
ATOM    838  CA  ALA A 109       7.915  -1.665   6.488  1.00  0.00           C  
ATOM    839  C   ALA A 109       6.809  -0.930   7.239  1.00  0.00           C  
ATOM    840  CB  ALA A 109       9.284  -1.246   7.018  1.00  0.00           C  
ATOM    841  O   ALA A 109       6.219  -1.474   8.176  1.00  0.00           O  
ATOM    842  N   ALA A 110       6.556   0.289   6.818  1.00  0.00           N  
ATOM    843  CA  ALA A 110       5.495   1.080   7.435  1.00  0.00           C  
ATOM    844  C   ALA A 110       4.131   0.430   7.219  1.00  0.00           C  
ATOM    845  CB  ALA A 110       5.497   2.501   6.877  1.00  0.00           C  
ATOM    846  O   ALA A 110       3.286   0.433   8.117  1.00  0.00           O  
ATOM    847  N   ILE A 111       3.901  -0.129   6.070  1.00  0.00           N  
ATOM    848  CA  ILE A 111       2.656  -0.827   5.766  1.00  0.00           C  
ATOM    849  C   ILE A 111       2.491  -2.020   6.704  1.00  0.00           C  
ATOM    850  CB  ILE A 111       2.616  -1.293   4.293  1.00  0.00           C  
ATOM    851  O   ILE A 111       1.426  -2.207   7.298  1.00  0.00           O  
ATOM    852  CG1 ILE A 111       2.487  -0.087   3.355  1.00  0.00           C  
ATOM    853  CG2 ILE A 111       1.470  -2.284   4.072  1.00  0.00           C  
ATOM    854  CD1 ILE A 111       2.673  -0.426   1.882  1.00  0.00           C  
ATOM    855  N   LEU A 112       3.537  -2.783   6.899  1.00  0.00           N  
ATOM    856  CA  LEU A 112       3.479  -3.951   7.771  1.00  0.00           C  
ATOM    857  C   LEU A 112       3.201  -3.539   9.213  1.00  0.00           C  
ATOM    858  CB  LEU A 112       4.788  -4.741   7.697  1.00  0.00           C  
ATOM    859  O   LEU A 112       2.345  -4.128   9.877  1.00  0.00           O  
ATOM    860  CG  LEU A 112       5.063  -5.476   6.384  1.00  0.00           C  
ATOM    861  CD1 LEU A 112       6.486  -6.025   6.372  1.00  0.00           C  
ATOM    862  CD2 LEU A 112       4.050  -6.597   6.177  1.00  0.00           C  
ATOM    863  N   GLU A 113       3.854  -2.543   9.621  1.00  0.00           N  
ATOM    864  CA  GLU A 113       3.677  -2.088  10.997  1.00  0.00           C  
ATOM    865  C   GLU A 113       2.285  -1.499  11.209  1.00  0.00           C  
ATOM    866  CB  GLU A 113       4.746  -1.055  11.364  1.00  0.00           C  
ATOM    867  O   GLU A 113       1.652  -1.744  12.238  1.00  0.00           O  
ATOM    868  CG  GLU A 113       6.147  -1.637  11.483  1.00  0.00           C  
ATOM    869  CD  GLU A 113       7.176  -0.629  11.971  1.00  0.00           C  
ATOM    870  OE1 GLU A 113       8.379  -0.795  11.669  1.00  0.00           O  
ATOM    871  OE2 GLU A 113       6.775   0.333  12.663  1.00  0.00           O  
ATOM    872  N   THR A 114       1.905  -0.743  10.254  1.00  0.00           N  
ATOM    873  CA  THR A 114       0.571  -0.163  10.365  1.00  0.00           C  
ATOM    874  C   THR A 114      -0.496  -1.255  10.355  1.00  0.00           C  
ATOM    875  CB  THR A 114       0.298   0.834   9.224  1.00  0.00           C  
ATOM    876  O   THR A 114      -1.436  -1.219  11.151  1.00  0.00           O  
ATOM    877  CG2 THR A 114      -1.080   1.471   9.367  1.00  0.00           C  
ATOM    878  OG1 THR A 114       1.294   1.865   9.250  1.00  0.00           O  
ATOM    879  N   ALA A 115      -0.330  -2.211   9.539  1.00  0.00           N  
ATOM    880  CA  ALA A 115      -1.275  -3.323   9.475  1.00  0.00           C  
ATOM    881  C   ALA A 115      -1.300  -4.098  10.790  1.00  0.00           C  
ATOM    882  CB  ALA A 115      -0.923  -4.256   8.319  1.00  0.00           C  
ATOM    883  O   ALA A 115      -2.370  -4.475  11.275  1.00  0.00           O  
ATOM    884  N   LYS A 116      -0.198  -4.328  11.343  1.00  0.00           N  
ATOM    885  CA  LYS A 116      -0.086  -5.030  12.618  1.00  0.00           C  
ATOM    886  C   LYS A 116      -0.801  -4.267  13.730  1.00  0.00           C  
ATOM    887  CB  LYS A 116       1.384  -5.239  12.989  1.00  0.00           C  
ATOM    888  O   LYS A 116      -1.488  -4.868  14.559  1.00  0.00           O  
ATOM    889  CG  LYS A 116       1.594  -6.101  14.224  1.00  0.00           C  
ATOM    890  CD  LYS A 116       3.073  -6.363  14.478  1.00  0.00           C  
ATOM    891  CE  LYS A 116       3.285  -7.227  15.714  1.00  0.00           C  
ATOM    892  NZ  LYS A 116       4.733  -7.495  15.962  1.00  0.00           N  
ATOM    893  N   GLU A 117      -0.707  -3.066  13.712  1.00  0.00           N  
ATOM    894  CA  GLU A 117      -1.303  -2.225  14.745  1.00  0.00           C  
ATOM    895  C   GLU A 117      -2.816  -2.128  14.573  1.00  0.00           C  
ATOM    896  CB  GLU A 117      -0.680  -0.827  14.727  1.00  0.00           C  
ATOM    897  O   GLU A 117      -3.563  -2.199  15.551  1.00  0.00           O  
ATOM    898  CG  GLU A 117       0.751  -0.784  15.243  1.00  0.00           C  
ATOM    899  CD  GLU A 117       1.350   0.613  15.233  1.00  0.00           C  
ATOM    900  OE1 GLU A 117       2.534   0.768  15.609  1.00  0.00           O  
ATOM    901  OE2 GLU A 117       0.630   1.561  14.847  1.00  0.00           O  
ATOM    902  N   ARG A 118      -3.212  -2.106  13.371  1.00  0.00           N  
ATOM    903  CA  ARG A 118      -4.624  -1.837  13.117  1.00  0.00           C  
ATOM    904  C   ARG A 118      -5.429  -3.132  13.075  1.00  0.00           C  
ATOM    905  CB  ARG A 118      -4.797  -1.070  11.805  1.00  0.00           C  
ATOM    906  O   ARG A 118      -6.627  -3.133  13.367  1.00  0.00           O  
ATOM    907  CG  ARG A 118      -4.344   0.380  11.875  1.00  0.00           C  
ATOM    908  CD  ARG A 118      -4.981   1.223  10.779  1.00  0.00           C  
ATOM    909  NE  ARG A 118      -5.046   2.633  11.152  1.00  0.00           N  
ATOM    910  NH1 ARG A 118      -6.578   3.209   9.522  1.00  0.00           N  
ATOM    911  NH2 ARG A 118      -5.785   4.800  10.969  1.00  0.00           N  
ATOM    912  CZ  ARG A 118      -5.803   3.544  10.547  1.00  0.00           C  
ATOM    913  N   PHE A 119      -4.691  -4.169  12.763  1.00  0.00           N  
ATOM    914  CA  PHE A 119      -5.387  -5.443  12.626  1.00  0.00           C  
ATOM    915  C   PHE A 119      -4.644  -6.548  13.368  1.00  0.00           C  
ATOM    916  CB  PHE A 119      -5.543  -5.816  11.149  1.00  0.00           C  
ATOM    917  O   PHE A 119      -4.255  -7.552  12.769  1.00  0.00           O  
ATOM    918  CG  PHE A 119      -6.008  -4.678  10.281  1.00  0.00           C  
ATOM    919  CD1 PHE A 119      -7.271  -4.124  10.455  1.00  0.00           C  
ATOM    920  CD2 PHE A 119      -5.183  -4.161   9.291  1.00  0.00           C  
ATOM    921  CE1 PHE A 119      -7.704  -3.070   9.654  1.00  0.00           C  
ATOM    922  CE2 PHE A 119      -5.609  -3.108   8.486  1.00  0.00           C  
ATOM    923  CZ  PHE A 119      -6.870  -2.565   8.669  1.00  0.00           C  
ATOM    924  N   PRO A 120      -4.541  -6.458  14.612  1.00  0.00           N  
ATOM    925  CA  PRO A 120      -3.709  -7.411  15.350  1.00  0.00           C  
ATOM    926  C   PRO A 120      -4.271  -8.831  15.321  1.00  0.00           C  
ATOM    927  CB  PRO A 120      -3.711  -6.853  16.775  1.00  0.00           C  
ATOM    928  O   PRO A 120      -3.510  -9.801  15.361  1.00  0.00           O  
ATOM    929  CG  PRO A 120      -4.916  -5.970  16.838  1.00  0.00           C  
ATOM    930  CD  PRO A 120      -5.139  -5.370  15.479  1.00  0.00           C  
ATOM    931  N   THR A 121      -5.575  -8.964  15.184  1.00  0.00           N  
ATOM    932  CA  THR A 121      -6.191 -10.286  15.200  1.00  0.00           C  
ATOM    933  C   THR A 121      -6.114 -10.935  13.821  1.00  0.00           C  
ATOM    934  CB  THR A 121      -7.660 -10.212  15.655  1.00  0.00           C  
ATOM    935  O   THR A 121      -5.830 -12.129  13.706  1.00  0.00           O  
ATOM    936  CG2 THR A 121      -8.257 -11.606  15.817  1.00  0.00           C  
ATOM    937  OG1 THR A 121      -7.732  -9.524  16.910  1.00  0.00           O  
ATOM    938  N   GLU A 122      -6.330 -10.106  12.817  1.00  0.00           N  
ATOM    939  CA  GLU A 122      -6.366 -10.602  11.444  1.00  0.00           C  
ATOM    940  C   GLU A 122      -4.960 -10.720  10.863  1.00  0.00           C  
ATOM    941  CB  GLU A 122      -7.223  -9.688  10.564  1.00  0.00           C  
ATOM    942  O   GLU A 122      -4.745 -11.442   9.887  1.00  0.00           O  
ATOM    943  CG  GLU A 122      -8.707  -9.728  10.898  1.00  0.00           C  
ATOM    944  CD  GLU A 122      -9.082  -8.837  12.072  1.00  0.00           C  
ATOM    945  OE1 GLU A 122     -10.270  -8.822  12.468  1.00  0.00           O  
ATOM    946  OE2 GLU A 122      -8.181  -8.148  12.600  1.00  0.00           O  
ATOM    947  N   PHE A 123      -4.060  -9.972  11.421  1.00  0.00           N  
ATOM    948  CA  PHE A 123      -2.691  -9.910  10.922  1.00  0.00           C  
ATOM    949  C   PHE A 123      -1.782 -10.839  11.716  1.00  0.00           C  
ATOM    950  CB  PHE A 123      -2.159  -8.474  10.985  1.00  0.00           C  
ATOM    951  O   PHE A 123      -0.892 -10.380  12.436  1.00  0.00           O  
ATOM    952  CG  PHE A 123      -1.048  -8.196  10.009  1.00  0.00           C  
ATOM    953  CD1 PHE A 123       0.221  -7.853  10.459  1.00  0.00           C  
ATOM    954  CD2 PHE A 123      -1.273  -8.277   8.641  1.00  0.00           C  
ATOM    955  CE1 PHE A 123       1.251  -7.594   9.558  1.00  0.00           C  
ATOM    956  CE2 PHE A 123      -0.248  -8.020   7.734  1.00  0.00           C  
ATOM    957  CZ  PHE A 123       1.013  -7.678   8.195  1.00  0.00           C  
ATOM    958  N   ASP A 124      -2.024 -12.159  11.654  1.00  0.00           N  
ATOM    959  CA  ASP A 124      -1.215 -13.170  12.328  1.00  0.00           C  
ATOM    960  C   ASP A 124       0.093 -13.415  11.580  1.00  0.00           C  
ATOM    961  CB  ASP A 124      -1.997 -14.479  12.464  1.00  0.00           C  
ATOM    962  O   ASP A 124       0.386 -12.738  10.592  1.00  0.00           O  
ATOM    963  CG  ASP A 124      -2.417 -15.060  11.125  1.00  0.00           C  
ATOM    964  OD1 ASP A 124      -1.874 -14.641  10.081  1.00  0.00           O  
ATOM    965  OD2 ASP A 124      -3.301 -15.944  11.115  1.00  0.00           O  
ATOM    966  N   GLU A 125       0.933 -14.408  12.055  1.00  0.00           N  
ATOM    967  CA  GLU A 125       2.268 -14.649  11.517  1.00  0.00           C  
ATOM    968  C   GLU A 125       2.205 -15.058  10.048  1.00  0.00           C  
ATOM    969  CB  GLU A 125       2.991 -15.725  12.332  1.00  0.00           C  
ATOM    970  O   GLU A 125       3.022 -14.614   9.239  1.00  0.00           O  
ATOM    971  CG  GLU A 125       3.418 -15.263  13.718  1.00  0.00           C  
ATOM    972  CD  GLU A 125       4.213 -16.311  14.480  1.00  0.00           C  
ATOM    973  OE1 GLU A 125       4.763 -15.989  15.558  1.00  0.00           O  
ATOM    974  OE2 GLU A 125       4.288 -17.462  13.996  1.00  0.00           O  
ATOM    975  N   GLU A 126       1.177 -15.758   9.740  1.00  0.00           N  
ATOM    976  CA  GLU A 126       1.048 -16.201   8.355  1.00  0.00           C  
ATOM    977  C   GLU A 126       0.682 -15.039   7.436  1.00  0.00           C  
ATOM    978  CB  GLU A 126       0.002 -17.313   8.241  1.00  0.00           C  
ATOM    979  O   GLU A 126       1.257 -14.891   6.356  1.00  0.00           O  
ATOM    980  CG  GLU A 126       0.444 -18.638   8.845  1.00  0.00           C  
ATOM    981  CD  GLU A 126      -0.594 -19.739   8.699  1.00  0.00           C  
ATOM    982  OE1 GLU A 126      -0.342 -20.876   9.161  1.00  0.00           O  
ATOM    983  OE2 GLU A 126      -1.666 -19.465   8.116  1.00  0.00           O  
ATOM    984  N   ALA A 127      -0.287 -14.243   7.821  1.00  0.00           N  
ATOM    985  CA  ALA A 127      -0.702 -13.086   7.032  1.00  0.00           C  
ATOM    986  C   ALA A 127       0.438 -12.082   6.888  1.00  0.00           C  
ATOM    987  CB  ALA A 127      -1.919 -12.418   7.669  1.00  0.00           C  
ATOM    988  O   ALA A 127       0.653 -11.529   5.807  1.00  0.00           O  
ATOM    989  N   GLN A 128       1.170 -11.901   7.936  1.00  0.00           N  
ATOM    990  CA  GLN A 128       2.319 -11.003   7.911  1.00  0.00           C  
ATOM    991  C   GLN A 128       3.376 -11.489   6.924  1.00  0.00           C  
ATOM    992  CB  GLN A 128       2.927 -10.869   9.308  1.00  0.00           C  
ATOM    993  O   GLN A 128       3.884 -10.709   6.115  1.00  0.00           O  
ATOM    994  CG  GLN A 128       4.117  -9.922   9.373  1.00  0.00           C  
ATOM    995  CD  GLN A 128       4.614  -9.698  10.789  1.00  0.00           C  
ATOM    996  NE2 GLN A 128       5.841  -9.206  10.917  1.00  0.00           N  
ATOM    997  OE1 GLN A 128       3.899  -9.965  11.761  1.00  0.00           O  
ATOM    998  N   ALA A 129       3.668 -12.768   7.003  1.00  0.00           N  
ATOM    999  CA  ALA A 129       4.670 -13.343   6.110  1.00  0.00           C  
ATOM   1000  C   ALA A 129       4.245 -13.213   4.650  1.00  0.00           C  
ATOM   1001  CB  ALA A 129       4.916 -14.808   6.460  1.00  0.00           C  
ATOM   1002  O   ALA A 129       5.058 -12.874   3.788  1.00  0.00           O  
ATOM   1003  N   ALA A 130       2.984 -13.489   4.421  1.00  0.00           N  
ATOM   1004  CA  ALA A 130       2.465 -13.390   3.059  1.00  0.00           C  
ATOM   1005  C   ALA A 130       2.568 -11.961   2.535  1.00  0.00           C  
ATOM   1006  CB  ALA A 130       1.016 -13.870   3.005  1.00  0.00           C  
ATOM   1007  O   ALA A 130       3.003 -11.738   1.403  1.00  0.00           O  
ATOM   1008  N   LEU A 131       2.159 -11.014   3.404  1.00  0.00           N  
ATOM   1009  CA  LEU A 131       2.211  -9.613   3.001  1.00  0.00           C  
ATOM   1010  C   LEU A 131       3.652  -9.162   2.785  1.00  0.00           C  
ATOM   1011  CB  LEU A 131       1.539  -8.727   4.054  1.00  0.00           C  
ATOM   1012  O   LEU A 131       3.948  -8.459   1.817  1.00  0.00           O  
ATOM   1013  CG  LEU A 131       1.424  -7.240   3.715  1.00  0.00           C  
ATOM   1014  CD1 LEU A 131       0.715  -7.055   2.378  1.00  0.00           C  
ATOM   1015  CD2 LEU A 131       0.688  -6.495   4.824  1.00  0.00           C  
ATOM   1016  N   GLU A 132       4.585  -9.600   3.616  1.00  0.00           N  
ATOM   1017  CA  GLU A 132       6.002  -9.286   3.461  1.00  0.00           C  
ATOM   1018  C   GLU A 132       6.544  -9.819   2.138  1.00  0.00           C  
ATOM   1019  CB  GLU A 132       6.810  -9.856   4.629  1.00  0.00           C  
ATOM   1020  O   GLU A 132       7.272  -9.118   1.432  1.00  0.00           O  
ATOM   1021  CG  GLU A 132       6.629  -9.093   5.933  1.00  0.00           C  
ATOM   1022  CD  GLU A 132       7.435  -9.673   7.085  1.00  0.00           C  
ATOM   1023  OE1 GLU A 132       7.345  -9.144   8.216  1.00  0.00           O  
ATOM   1024  OE2 GLU A 132       8.163 -10.664   6.853  1.00  0.00           O  
ATOM   1025  N   LYS A 133       6.168 -11.024   1.904  1.00  0.00           N  
ATOM   1026  CA  LYS A 133       6.602 -11.637   0.652  1.00  0.00           C  
ATOM   1027  C   LYS A 133       6.053 -10.877  -0.552  1.00  0.00           C  
ATOM   1028  CB  LYS A 133       6.164 -13.101   0.591  1.00  0.00           C  
ATOM   1029  O   LYS A 133       6.779 -10.620  -1.515  1.00  0.00           O  
ATOM   1030  CG  LYS A 133       6.735 -13.869  -0.592  1.00  0.00           C  
ATOM   1031  CD  LYS A 133       6.360 -15.345  -0.533  1.00  0.00           C  
ATOM   1032  CE  LYS A 133       6.925 -16.113  -1.721  1.00  0.00           C  
ATOM   1033  NZ  LYS A 133       6.574 -17.563  -1.659  1.00  0.00           N  
ATOM   1034  N   ALA A 134       4.782 -10.514  -0.521  1.00  0.00           N  
ATOM   1035  CA  ALA A 134       4.143  -9.764  -1.599  1.00  0.00           C  
ATOM   1036  C   ALA A 134       4.845  -8.428  -1.829  1.00  0.00           C  
ATOM   1037  CB  ALA A 134       2.666  -9.539  -1.288  1.00  0.00           C  
ATOM   1038  O   ALA A 134       5.145  -8.066  -2.968  1.00  0.00           O  
ATOM   1039  N   LEU A 135       5.107  -7.760  -0.778  1.00  0.00           N  
ATOM   1040  CA  LEU A 135       5.763  -6.460  -0.867  1.00  0.00           C  
ATOM   1041  C   LEU A 135       7.181  -6.602  -1.408  1.00  0.00           C  
ATOM   1042  CB  LEU A 135       5.793  -5.779   0.504  1.00  0.00           C  
ATOM   1043  O   LEU A 135       7.621  -5.795  -2.229  1.00  0.00           O  
ATOM   1044  CG  LEU A 135       4.445  -5.318   1.062  1.00  0.00           C  
ATOM   1045  CD1 LEU A 135       4.594  -4.884   2.516  1.00  0.00           C  
ATOM   1046  CD2 LEU A 135       3.876  -4.184   0.216  1.00  0.00           C  
ATOM   1047  N   ALA A 136       7.884  -7.576  -0.960  1.00  0.00           N  
ATOM   1048  CA  ALA A 136       9.236  -7.825  -1.455  1.00  0.00           C  
ATOM   1049  C   ALA A 136       9.228  -8.101  -2.956  1.00  0.00           C  
ATOM   1050  CB  ALA A 136       9.870  -8.994  -0.705  1.00  0.00           C  
ATOM   1051  O   ALA A 136      10.096  -7.620  -3.687  1.00  0.00           O  
ATOM   1052  N   GLN A 137       8.273  -8.903  -3.370  1.00  0.00           N  
ATOM   1053  CA  GLN A 137       8.156  -9.202  -4.794  1.00  0.00           C  
ATOM   1054  C   GLN A 137       7.880  -7.937  -5.601  1.00  0.00           C  
ATOM   1055  CB  GLN A 137       7.052 -10.232  -5.037  1.00  0.00           C  
ATOM   1056  O   GLN A 137       8.416  -7.764  -6.697  1.00  0.00           O  
ATOM   1057  CG  GLN A 137       7.467 -11.664  -4.727  1.00  0.00           C  
ATOM   1058  CD  GLN A 137       6.380 -12.673  -5.048  1.00  0.00           C  
ATOM   1059  NE2 GLN A 137       6.660 -13.946  -4.794  1.00  0.00           N  
ATOM   1060  OE1 GLN A 137       5.298 -12.310  -5.520  1.00  0.00           O  
ATOM   1061  N   PHE A 138       6.991  -7.135  -5.003  1.00  0.00           N  
ATOM   1062  CA  PHE A 138       6.711  -5.861  -5.654  1.00  0.00           C  
ATOM   1063  C   PHE A 138       7.986  -5.043  -5.815  1.00  0.00           C  
ATOM   1064  CB  PHE A 138       5.674  -5.064  -4.856  1.00  0.00           C  
ATOM   1065  O   PHE A 138       8.286  -4.559  -6.909  1.00  0.00           O  
ATOM   1066  CG  PHE A 138       5.528  -3.635  -5.305  1.00  0.00           C  
ATOM   1067  CD1 PHE A 138       6.161  -2.608  -4.616  1.00  0.00           C  
ATOM   1068  CD2 PHE A 138       4.759  -3.320  -6.417  1.00  0.00           C  
ATOM   1069  CE1 PHE A 138       6.028  -1.284  -5.029  1.00  0.00           C  
ATOM   1070  CE2 PHE A 138       4.622  -2.000  -6.837  1.00  0.00           C  
ATOM   1071  CZ  PHE A 138       5.256  -0.983  -6.141  1.00  0.00           C  
ATOM   1072  N   ILE A 139       8.751  -4.875  -4.826  1.00  0.00           N  
ATOM   1073  CA  ILE A 139       9.967  -4.070  -4.821  1.00  0.00           C  
ATOM   1074  C   ILE A 139      10.988  -4.669  -5.786  1.00  0.00           C  
ATOM   1075  CB  ILE A 139      10.569  -3.965  -3.402  1.00  0.00           C  
ATOM   1076  O   ILE A 139      11.645  -3.943  -6.534  1.00  0.00           O  
ATOM   1077  CG1 ILE A 139       9.635  -3.168  -2.483  1.00  0.00           C  
ATOM   1078  CG2 ILE A 139      11.961  -3.328  -3.451  1.00  0.00           C  
ATOM   1079  CD1 ILE A 139      10.037  -3.198  -1.015  1.00  0.00           C  
ATOM   1080  N   ALA A 140      11.088  -5.960  -5.819  1.00  0.00           N  
ATOM   1081  CA  ALA A 140      12.003  -6.620  -6.747  1.00  0.00           C  
ATOM   1082  C   ALA A 140      11.595  -6.361  -8.195  1.00  0.00           C  
ATOM   1083  CB  ALA A 140      12.050  -8.120  -6.470  1.00  0.00           C  
ATOM   1084  O   ALA A 140      12.443  -6.069  -9.042  1.00  0.00           O  
ATOM   1085  N   ALA A 141      10.257  -6.510  -8.463  1.00  0.00           N  
ATOM   1086  CA  ALA A 141       9.755  -6.249  -9.809  1.00  0.00           C  
ATOM   1087  C   ALA A 141       9.981  -4.793 -10.206  1.00  0.00           C  
ATOM   1088  CB  ALA A 141       8.271  -6.597  -9.900  1.00  0.00           C  
ATOM   1089  O   ALA A 141      10.359  -4.505 -11.345  1.00  0.00           O  
ATOM   1090  N   TYR A 142       9.672  -3.936  -9.232  1.00  0.00           N  
ATOM   1091  CA  TYR A 142       9.926  -2.518  -9.457  1.00  0.00           C  
ATOM   1092  C   TYR A 142      11.391  -2.274  -9.801  1.00  0.00           C  
ATOM   1093  CB  TYR A 142       9.536  -1.699  -8.223  1.00  0.00           C  
ATOM   1094  O   TYR A 142      11.700  -1.586 -10.777  1.00  0.00           O  
ATOM   1095  CG  TYR A 142       9.804  -0.220  -8.367  1.00  0.00           C  
ATOM   1096  CD1 TYR A 142      11.028   0.326  -7.986  1.00  0.00           C  
ATOM   1097  CD2 TYR A 142       8.834   0.633  -8.882  1.00  0.00           C  
ATOM   1098  CE1 TYR A 142      11.278   1.688  -8.115  1.00  0.00           C  
ATOM   1099  CE2 TYR A 142       9.073   1.997  -9.015  1.00  0.00           C  
ATOM   1100  OH  TYR A 142      10.539   3.864  -8.759  1.00  0.00           O  
ATOM   1101  CZ  TYR A 142      10.297   2.514  -8.629  1.00  0.00           C  
ATOM   1102  N   ALA A 143      12.311  -2.818  -9.073  1.00  0.00           N  
ATOM   1103  CA  ALA A 143      13.747  -2.626  -9.261  1.00  0.00           C  
ATOM   1104  C   ALA A 143      14.199  -3.163 -10.616  1.00  0.00           C  
ATOM   1105  CB  ALA A 143      14.526  -3.303  -8.136  1.00  0.00           C  
ATOM   1106  O   ALA A 143      15.015  -2.538 -11.297  1.00  0.00           O  
ATOM   1107  N   ALA A 144      13.711  -4.315 -10.940  1.00  0.00           N  
ATOM   1108  CA  ALA A 144      14.069  -4.921 -12.220  1.00  0.00           C  
ATOM   1109  C   ALA A 144      13.661  -4.024 -13.385  1.00  0.00           C  
ATOM   1110  CB  ALA A 144      13.418  -6.296 -12.357  1.00  0.00           C  
ATOM   1111  O   ALA A 144      14.430  -3.838 -14.332  1.00  0.00           O  
ATOM   1112  N   GLN A 145      12.427  -3.436 -13.233  1.00  0.00           N  
ATOM   1113  CA  GLN A 145      11.920  -2.565 -14.288  1.00  0.00           C  
ATOM   1114  C   GLN A 145      12.680  -1.241 -14.320  1.00  0.00           C  
ATOM   1115  CB  GLN A 145      10.425  -2.307 -14.100  1.00  0.00           C  
ATOM   1116  O   GLN A 145      12.954  -0.703 -15.395  1.00  0.00           O  
ATOM   1117  CG  GLN A 145       9.559  -3.546 -14.284  1.00  0.00           C  
ATOM   1118  CD  GLN A 145       9.679  -4.145 -15.673  1.00  0.00           C  
ATOM   1119  NE2 GLN A 145       8.550  -4.277 -16.361  1.00  0.00           N  
ATOM   1120  OE1 GLN A 145      10.777  -4.486 -16.124  1.00  0.00           O  
ATOM   1121  N   ALA A 146      13.050  -0.756 -13.177  1.00  0.00           N  
ATOM   1122  CA  ALA A 146      13.814   0.484 -13.064  1.00  0.00           C  
ATOM   1123  C   ALA A 146      15.208   0.325 -13.663  1.00  0.00           C  
ATOM   1124  CB  ALA A 146      13.912   0.916 -11.603  1.00  0.00           C  
ATOM   1125  O   ALA A 146      15.743   1.261 -14.262  1.00  0.00           O  
ATOM   1126  N   ALA A 147      15.864  -0.825 -13.604  1.00  0.00           N  
ATOM   1127  CA  ALA A 147      17.205  -1.100 -14.114  1.00  0.00           C  
ATOM   1128  C   ALA A 147      17.221  -1.103 -15.640  1.00  0.00           C  
ATOM   1129  CB  ALA A 147      17.715  -2.435 -13.577  1.00  0.00           C  
ATOM   1130  O   ALA A 147      18.256  -0.839 -16.257  1.00  0.00           O  
ATOM   1131  N   LYS A 148      16.022  -1.291 -16.275  1.00  0.00           N  
ATOM   1132  CA  LYS A 148      15.920  -1.322 -17.731  1.00  0.00           C  
ATOM   1133  C   LYS A 148      15.813   0.088 -18.305  1.00  0.00           C  
ATOM   1134  CB  LYS A 148      14.716  -2.158 -18.167  1.00  0.00           C  
ATOM   1135  O   LYS A 148      16.027   0.294 -19.501  1.00  0.00           O  
ATOM   1136  CG  LYS A 148      14.831  -3.636 -17.821  1.00  0.00           C  
ATOM   1137  CD  LYS A 148      13.599  -4.412 -18.269  1.00  0.00           C  
ATOM   1138  CE  LYS A 148      13.695  -5.883 -17.890  1.00  0.00           C  
ATOM   1139  NZ  LYS A 148      12.455  -6.632 -18.254  1.00  0.00           N  
ATOM   1140  N   LEU A 149      15.547   1.041 -17.463  1.00  0.00           N  
ATOM   1141  CA  LEU A 149      15.353   2.413 -17.920  1.00  0.00           C  
ATOM   1142  C   LEU A 149      16.662   3.193 -17.869  1.00  0.00           C  
ATOM   1143  CB  LEU A 149      14.292   3.117 -17.070  1.00  0.00           C  
ATOM   1144  O   LEU A 149      16.935   4.016 -18.746  1.00  0.00           O  
ATOM   1145  CG  LEU A 149      12.857   2.611 -17.222  1.00  0.00           C  
ATOM   1146  CD1 LEU A 149      11.946   3.285 -16.201  1.00  0.00           C  
ATOM   1147  CD2 LEU A 149      12.351   2.852 -18.640  1.00  0.00           C  
TER    1148      LEU A 149
ENDMDL
END
