# Supplementary material for: Improving Protein Expression, Stability, and Function with ProteinMPNN
Source: J Am Chem Soc. 2024 Jan 9;146(3):2054–61. doi: 10.1021/jacs.3c10941 (PMC10811672; doi:10.1021/jacs.3c10941)
Supplement: Supplementary file 2 — ja3c10941_si_002.zip [file ja3c10941_si_002.zip › Sumida_Design_Structures_Idealizing_with_ProteinMPNN/myoglobin/dnMb15.pdb]

MODEL     1
ATOM      1  N   GLU A   1     -13.052  -8.550  14.972  1.00  0.00           N  
ATOM      2  CA  GLU A   1     -12.958  -7.775  13.739  1.00  0.00           C  
ATOM      3  C   GLU A   1     -12.893  -6.278  14.031  1.00  0.00           C  
ATOM      4  CB  GLU A   1     -14.145  -8.079  12.820  1.00  0.00           C  
ATOM      5  O   GLU A   1     -12.109  -5.554  13.414  1.00  0.00           O  
ATOM      6  CG  GLU A   1     -14.062  -9.437  12.139  1.00  0.00           C  
ATOM      7  CD  GLU A   1     -15.187  -9.679  11.144  1.00  0.00           C  
ATOM      8  OE1 GLU A   1     -15.243 -10.778  10.547  1.00  0.00           O  
ATOM      9  OE2 GLU A   1     -16.017  -8.761  10.960  1.00  0.00           O  
ATOM     10  N   GLU A   2     -13.644  -5.847  15.041  1.00  0.00           N  
ATOM     11  CA  GLU A   2     -13.627  -4.444  15.444  1.00  0.00           C  
ATOM     12  C   GLU A   2     -12.275  -4.056  16.036  1.00  0.00           C  
ATOM     13  CB  GLU A   2     -14.743  -4.161  16.453  1.00  0.00           C  
ATOM     14  O   GLU A   2     -11.773  -2.959  15.784  1.00  0.00           O  
ATOM     15  CG  GLU A   2     -15.033  -2.680  16.650  1.00  0.00           C  
ATOM     16  CD  GLU A   2     -16.286  -2.418  17.470  1.00  0.00           C  
ATOM     17  OE1 GLU A   2     -16.604  -1.236  17.733  1.00  0.00           O  
ATOM     18  OE2 GLU A   2     -16.955  -3.403  17.855  1.00  0.00           O  
ATOM     19  N   GLU A   3     -11.784  -4.938  16.810  1.00  0.00           N  
ATOM     20  CA  GLU A   3     -10.467  -4.695  17.391  1.00  0.00           C  
ATOM     21  C   GLU A   3      -9.401  -4.561  16.307  1.00  0.00           C  
ATOM     22  CB  GLU A   3     -10.092  -5.819  18.361  1.00  0.00           C  
ATOM     23  O   GLU A   3      -8.569  -3.654  16.357  1.00  0.00           O  
ATOM     24  CG  GLU A   3      -8.834  -5.539  19.171  1.00  0.00           C  
ATOM     25  CD  GLU A   3      -8.504  -6.639  20.166  1.00  0.00           C  
ATOM     26  OE1 GLU A   3      -7.473  -6.533  20.869  1.00  0.00           O  
ATOM     27  OE2 GLU A   3      -9.281  -7.617  20.242  1.00  0.00           O  
ATOM     28  N   GLU A   4      -9.378  -5.431  15.331  1.00  0.00           N  
ATOM     29  CA  GLU A   4      -8.422  -5.378  14.229  1.00  0.00           C  
ATOM     30  C   GLU A   4      -8.552  -4.074  13.448  1.00  0.00           C  
ATOM     31  CB  GLU A   4      -8.615  -6.574  13.292  1.00  0.00           C  
ATOM     32  O   GLU A   4      -7.547  -3.467  13.072  1.00  0.00           O  
ATOM     33  CG  GLU A   4      -8.224  -7.908  13.910  1.00  0.00           C  
ATOM     34  CD  GLU A   4      -8.420  -9.086  12.969  1.00  0.00           C  
ATOM     35  OE1 GLU A   4      -8.086 -10.230  13.351  1.00  0.00           O  
ATOM     36  OE2 GLU A   4      -8.910  -8.862  11.840  1.00  0.00           O  
ATOM     37  N   LYS A   5      -9.801  -3.719  13.242  1.00  0.00           N  
ATOM     38  CA  LYS A   5     -10.077  -2.443  12.589  1.00  0.00           C  
ATOM     39  C   LYS A   5      -9.404  -1.290  13.328  1.00  0.00           C  
ATOM     40  CB  LYS A   5     -11.585  -2.200  12.501  1.00  0.00           C  
ATOM     41  O   LYS A   5      -8.705  -0.479  12.717  1.00  0.00           O  
ATOM     42  CG  LYS A   5     -11.959  -0.820  11.979  1.00  0.00           C  
ATOM     43  CD  LYS A   5     -13.462  -0.583  12.056  1.00  0.00           C  
ATOM     44  CE  LYS A   5     -13.821   0.854  11.702  1.00  0.00           C  
ATOM     45  NZ  LYS A   5     -15.284   1.113  11.854  1.00  0.00           N  
ATOM     46  N   GLN A   6      -9.598  -1.233  14.607  1.00  0.00           N  
ATOM     47  CA  GLN A   6      -9.043  -0.141  15.399  1.00  0.00           C  
ATOM     48  C   GLN A   6      -7.518  -0.146  15.350  1.00  0.00           C  
ATOM     49  CB  GLN A   6      -9.522  -0.231  16.849  1.00  0.00           C  
ATOM     50  O   GLN A   6      -6.892   0.909  15.223  1.00  0.00           O  
ATOM     51  CG  GLN A   6      -9.161   0.984  17.692  1.00  0.00           C  
ATOM     52  CD  GLN A   6      -9.798   0.954  19.069  1.00  0.00           C  
ATOM     53  NE2 GLN A   6      -9.733   2.076  19.777  1.00  0.00           N  
ATOM     54  OE1 GLN A   6     -10.344  -0.070  19.492  1.00  0.00           O  
ATOM     55  N   ILE A   7      -6.920  -1.288  15.379  1.00  0.00           N  
ATOM     56  CA  ILE A   7      -5.468  -1.431  15.354  1.00  0.00           C  
ATOM     57  C   ILE A   7      -4.920  -0.902  14.030  1.00  0.00           C  
ATOM     58  CB  ILE A   7      -5.041  -2.902  15.560  1.00  0.00           C  
ATOM     59  O   ILE A   7      -3.993  -0.089  14.016  1.00  0.00           O  
ATOM     60  CG1 ILE A   7      -5.341  -3.348  16.996  1.00  0.00           C  
ATOM     61  CG2 ILE A   7      -3.558  -3.085  15.229  1.00  0.00           C  
ATOM     62  CD1 ILE A   7      -5.177  -4.844  17.226  1.00  0.00           C  
ATOM     63  N   VAL A   8      -5.525  -1.416  12.961  1.00  0.00           N  
ATOM     64  CA  VAL A   8      -5.051  -1.025  11.638  1.00  0.00           C  
ATOM     65  C   VAL A   8      -5.198   0.485  11.462  1.00  0.00           C  
ATOM     66  CB  VAL A   8      -5.815  -1.768  10.518  1.00  0.00           C  
ATOM     67  O   VAL A   8      -4.246   1.166  11.073  1.00  0.00           O  
ATOM     68  CG1 VAL A   8      -5.469  -1.184   9.150  1.00  0.00           C  
ATOM     69  CG2 VAL A   8      -5.500  -3.262  10.561  1.00  0.00           C  
ATOM     70  N   LEU A   9      -6.292   1.023  11.823  1.00  0.00           N  
ATOM     71  CA  LEU A   9      -6.563   2.443  11.625  1.00  0.00           C  
ATOM     72  C   LEU A   9      -5.679   3.296  12.529  1.00  0.00           C  
ATOM     73  CB  LEU A   9      -8.038   2.750  11.896  1.00  0.00           C  
ATOM     74  O   LEU A   9      -5.213   4.362  12.121  1.00  0.00           O  
ATOM     75  CG  LEU A   9      -9.046   2.158  10.911  1.00  0.00           C  
ATOM     76  CD1 LEU A   9     -10.466   2.551  11.305  1.00  0.00           C  
ATOM     77  CD2 LEU A   9      -8.735   2.613   9.489  1.00  0.00           C  
ATOM     78  N   GLU A  10      -5.460   2.887  13.749  1.00  0.00           N  
ATOM     79  CA  GLU A  10      -4.589   3.621  14.662  1.00  0.00           C  
ATOM     80  C   GLU A  10      -3.149   3.636  14.158  1.00  0.00           C  
ATOM     81  CB  GLU A  10      -4.648   3.014  16.066  1.00  0.00           C  
ATOM     82  O   GLU A  10      -2.478   4.669  14.208  1.00  0.00           O  
ATOM     83  CG  GLU A  10      -5.923   3.347  16.827  1.00  0.00           C  
ATOM     84  CD  GLU A  10      -5.952   2.768  18.233  1.00  0.00           C  
ATOM     85  OE1 GLU A  10      -6.954   2.974  18.954  1.00  0.00           O  
ATOM     86  OE2 GLU A  10      -4.963   2.103  18.616  1.00  0.00           O  
ATOM     87  N   LEU A  11      -2.747   2.457  13.710  1.00  0.00           N  
ATOM     88  CA  LEU A  11      -1.387   2.387  13.186  1.00  0.00           C  
ATOM     89  C   LEU A  11      -1.233   3.274  11.955  1.00  0.00           C  
ATOM     90  CB  LEU A  11      -1.020   0.943  12.838  1.00  0.00           C  
ATOM     91  O   LEU A  11      -0.259   4.023  11.842  1.00  0.00           O  
ATOM     92  CG  LEU A  11       0.431   0.692  12.424  1.00  0.00           C  
ATOM     93  CD1 LEU A  11       1.365   0.912  13.610  1.00  0.00           C  
ATOM     94  CD2 LEU A  11       0.592  -0.717  11.864  1.00  0.00           C  
ATOM     95  N   PHE A  12      -2.230   3.214  11.072  1.00  0.00           N  
ATOM     96  CA  PHE A  12      -2.168   4.034   9.867  1.00  0.00           C  
ATOM     97  C   PHE A  12      -2.260   5.515  10.214  1.00  0.00           C  
ATOM     98  CB  PHE A  12      -3.289   3.651   8.897  1.00  0.00           C  
ATOM     99  O   PHE A  12      -1.702   6.359   9.510  1.00  0.00           O  
ATOM    100  CG  PHE A  12      -3.007   2.403   8.105  1.00  0.00           C  
ATOM    101  CD1 PHE A  12      -1.718   1.892   8.022  1.00  0.00           C  
ATOM    102  CD2 PHE A  12      -4.032   1.740   7.443  1.00  0.00           C  
ATOM    103  CE1 PHE A  12      -1.454   0.736   7.290  1.00  0.00           C  
ATOM    104  CE2 PHE A  12      -3.776   0.585   6.709  1.00  0.00           C  
ATOM    105  CZ  PHE A  12      -2.486   0.085   6.633  1.00  0.00           C  
ATOM    106  N   ALA A  13      -2.979   5.806  11.239  1.00  0.00           N  
ATOM    107  CA  ALA A  13      -3.008   7.188  11.712  1.00  0.00           C  
ATOM    108  C   ALA A  13      -1.618   7.650  12.140  1.00  0.00           C  
ATOM    109  CB  ALA A  13      -3.993   7.334  12.869  1.00  0.00           C  
ATOM    110  O   ALA A  13      -1.228   8.791  11.879  1.00  0.00           O  
ATOM    111  N   LYS A  14      -0.848   6.826  12.763  1.00  0.00           N  
ATOM    112  CA  LYS A  14       0.528   7.142  13.136  1.00  0.00           C  
ATOM    113  C   LYS A  14       1.406   7.317  11.900  1.00  0.00           C  
ATOM    114  CB  LYS A  14       1.105   6.049  14.037  1.00  0.00           C  
ATOM    115  O   LYS A  14       2.259   8.207  11.859  1.00  0.00           O  
ATOM    116  CG  LYS A  14       0.513   6.026  15.439  1.00  0.00           C  
ATOM    117  CD  LYS A  14       1.298   5.104  16.362  1.00  0.00           C  
ATOM    118  CE  LYS A  14       0.735   5.117  17.777  1.00  0.00           C  
ATOM    119  NZ  LYS A  14       1.231   6.289  18.560  1.00  0.00           N  
ATOM    120  N   VAL A  15       1.127   6.442  10.916  1.00  0.00           N  
ATOM    121  CA  VAL A  15       1.851   6.537   9.652  1.00  0.00           C  
ATOM    122  C   VAL A  15       1.583   7.893   9.003  1.00  0.00           C  
ATOM    123  CB  VAL A  15       1.458   5.396   8.686  1.00  0.00           C  
ATOM    124  O   VAL A  15       2.502   8.536   8.491  1.00  0.00           O  
ATOM    125  CG1 VAL A  15       2.083   5.616   7.310  1.00  0.00           C  
ATOM    126  CG2 VAL A  15       1.880   4.044   9.259  1.00  0.00           C  
ATOM    127  N   GLU A  16       0.437   8.390   9.107  1.00  0.00           N  
ATOM    128  CA  GLU A  16       0.033   9.648   8.486  1.00  0.00           C  
ATOM    129  C   GLU A  16       0.768  10.832   9.109  1.00  0.00           C  
ATOM    130  CB  GLU A  16      -1.480   9.846   8.607  1.00  0.00           C  
ATOM    131  O   GLU A  16       0.908  11.882   8.479  1.00  0.00           O  
ATOM    132  CG  GLU A  16      -2.292   8.969   7.665  1.00  0.00           C  
ATOM    133  CD  GLU A  16      -3.783   9.265   7.705  1.00  0.00           C  
ATOM    134  OE1 GLU A  16      -4.297   9.922   6.772  1.00  0.00           O  
ATOM    135  OE2 GLU A  16      -4.442   8.836   8.679  1.00  0.00           O  
ATOM    136  N   GLU A  17       1.307  10.695  10.289  1.00  0.00           N  
ATOM    137  CA  GLU A  17       2.044  11.755  10.971  1.00  0.00           C  
ATOM    138  C   GLU A  17       3.411  11.975  10.331  1.00  0.00           C  
ATOM    139  CB  GLU A  17       2.206  11.427  12.457  1.00  0.00           C  
ATOM    140  O   GLU A  17       4.004  13.047  10.473  1.00  0.00           O  
ATOM    141  CG  GLU A  17       0.892  11.385  13.224  1.00  0.00           C  
ATOM    142  CD  GLU A  17       1.067  11.049  14.697  1.00  0.00           C  
ATOM    143  OE1 GLU A  17       0.049  10.891  15.409  1.00  0.00           O  
ATOM    144  OE2 GLU A  17       2.232  10.944  15.142  1.00  0.00           O  
ATOM    145  N   ASP A  18       3.851  10.982   9.594  1.00  0.00           N  
ATOM    146  CA  ASP A  18       5.124  11.080   8.886  1.00  0.00           C  
ATOM    147  C   ASP A  18       5.103  10.254   7.602  1.00  0.00           C  
ATOM    148  CB  ASP A  18       6.275  10.624   9.786  1.00  0.00           C  
ATOM    149  O   ASP A  18       5.873   9.303   7.456  1.00  0.00           O  
ATOM    150  CG  ASP A  18       7.641  10.850   9.161  1.00  0.00           C  
ATOM    151  OD1 ASP A  18       7.760  11.689   8.243  1.00  0.00           O  
ATOM    152  OD2 ASP A  18       8.606  10.181   9.590  1.00  0.00           O  
ATOM    153  N   LEU A  19       4.318  10.686   6.616  1.00  0.00           N  
ATOM    154  CA  LEU A  19       4.130   9.934   5.380  1.00  0.00           C  
ATOM    155  C   LEU A  19       5.400   9.951   4.535  1.00  0.00           C  
ATOM    156  CB  LEU A  19       2.960  10.507   4.575  1.00  0.00           C  
ATOM    157  O   LEU A  19       5.800   8.922   3.986  1.00  0.00           O  
ATOM    158  CG  LEU A  19       1.560  10.228   5.123  1.00  0.00           C  
ATOM    159  CD1 LEU A  19       0.517  11.014   4.336  1.00  0.00           C  
ATOM    160  CD2 LEU A  19       1.256   8.735   5.081  1.00  0.00           C  
ATOM    161  N   GLU A  20       5.994  11.131   4.578  1.00  0.00           N  
ATOM    162  CA  GLU A  20       7.172  11.295   3.731  1.00  0.00           C  
ATOM    163  C   GLU A  20       8.311  10.388   4.189  1.00  0.00           C  
ATOM    164  CB  GLU A  20       7.632  12.755   3.727  1.00  0.00           C  
ATOM    165  O   GLU A  20       8.877   9.641   3.388  1.00  0.00           O  
ATOM    166  CG  GLU A  20       8.784  13.034   2.772  1.00  0.00           C  
ATOM    167  CD  GLU A  20       9.189  14.499   2.733  1.00  0.00           C  
ATOM    168  OE1 GLU A  20      10.361  14.813   3.044  1.00  0.00           O  
ATOM    169  OE2 GLU A  20       8.328  15.340   2.390  1.00  0.00           O  
ATOM    170  N   GLY A  21       8.592  10.415   5.506  1.00  0.00           N  
ATOM    171  CA  GLY A  21       9.669   9.597   6.040  1.00  0.00           C  
ATOM    172  C   GLY A  21       9.412   8.108   5.904  1.00  0.00           C  
ATOM    173  O   GLY A  21      10.292   7.357   5.477  1.00  0.00           O  
ATOM    174  N   ILE A  22       8.245   7.703   6.116  1.00  0.00           N  
ATOM    175  CA  ILE A  22       7.881   6.291   6.098  1.00  0.00           C  
ATOM    176  C   ILE A  22       7.780   5.802   4.655  1.00  0.00           C  
ATOM    177  CB  ILE A  22       6.551   6.039   6.844  1.00  0.00           C  
ATOM    178  O   ILE A  22       8.296   4.735   4.316  1.00  0.00           O  
ATOM    179  CG1 ILE A  22       6.716   6.327   8.341  1.00  0.00           C  
ATOM    180  CG2 ILE A  22       6.065   4.606   6.612  1.00  0.00           C  
ATOM    181  CD1 ILE A  22       5.411   6.294   9.124  1.00  0.00           C  
ATOM    182  N   GLY A  23       7.106   6.660   3.837  1.00  0.00           N  
ATOM    183  CA  GLY A  23       7.017   6.298   2.431  1.00  0.00           C  
ATOM    184  C   GLY A  23       8.371   6.079   1.784  1.00  0.00           C  
ATOM    185  O   GLY A  23       8.568   5.103   1.058  1.00  0.00           O  
ATOM    186  N   LEU A  24       9.267   6.932   2.085  1.00  0.00           N  
ATOM    187  CA  LEU A  24      10.624   6.826   1.559  1.00  0.00           C  
ATOM    188  C   LEU A  24      11.302   5.555   2.058  1.00  0.00           C  
ATOM    189  CB  LEU A  24      11.451   8.050   1.959  1.00  0.00           C  
ATOM    190  O   LEU A  24      11.903   4.817   1.272  1.00  0.00           O  
ATOM    191  CG  LEU A  24      12.895   8.087   1.455  1.00  0.00           C  
ATOM    192  CD1 LEU A  24      12.924   8.109  -0.070  1.00  0.00           C  
ATOM    193  CD2 LEU A  24      13.630   9.295   2.026  1.00  0.00           C  
ATOM    194  N   GLU A  25      11.229   5.319   3.245  1.00  0.00           N  
ATOM    195  CA  GLU A  25      11.847   4.139   3.843  1.00  0.00           C  
ATOM    196  C   GLU A  25      11.295   2.855   3.230  1.00  0.00           C  
ATOM    197  CB  GLU A  25      11.637   4.131   5.359  1.00  0.00           C  
ATOM    198  O   GLU A  25      12.045   1.912   2.971  1.00  0.00           O  
ATOM    199  CG  GLU A  25      12.431   3.054   6.084  1.00  0.00           C  
ATOM    200  CD  GLU A  25      12.380   3.188   7.598  1.00  0.00           C  
ATOM    201  OE1 GLU A  25      12.776   2.234   8.305  1.00  0.00           O  
ATOM    202  OE2 GLU A  25      11.940   4.255   8.080  1.00  0.00           O  
ATOM    203  N   VAL A  26      10.023   2.855   3.033  1.00  0.00           N  
ATOM    204  CA  VAL A  26       9.384   1.695   2.421  1.00  0.00           C  
ATOM    205  C   VAL A  26       9.957   1.467   1.024  1.00  0.00           C  
ATOM    206  CB  VAL A  26       7.850   1.866   2.346  1.00  0.00           C  
ATOM    207  O   VAL A  26      10.340   0.347   0.679  1.00  0.00           O  
ATOM    208  CG1 VAL A  26       7.238   0.838   1.396  1.00  0.00           C  
ATOM    209  CG2 VAL A  26       7.232   1.746   3.738  1.00  0.00           C  
ATOM    210  N   LEU A  27      10.063   2.486   0.249  1.00  0.00           N  
ATOM    211  CA  LEU A  27      10.541   2.351  -1.122  1.00  0.00           C  
ATOM    212  C   LEU A  27      12.014   1.958  -1.148  1.00  0.00           C  
ATOM    213  CB  LEU A  27      10.336   3.658  -1.892  1.00  0.00           C  
ATOM    214  O   LEU A  27      12.413   1.081  -1.918  1.00  0.00           O  
ATOM    215  CG  LEU A  27       8.887   4.063  -2.167  1.00  0.00           C  
ATOM    216  CD1 LEU A  27       8.838   5.420  -2.862  1.00  0.00           C  
ATOM    217  CD2 LEU A  27       8.184   3.001  -3.007  1.00  0.00           C  
ATOM    218  N   ILE A  28      12.810   2.581  -0.313  1.00  0.00           N  
ATOM    219  CA  ILE A  28      14.231   2.259  -0.261  1.00  0.00           C  
ATOM    220  C   ILE A  28      14.415   0.797   0.138  1.00  0.00           C  
ATOM    221  CB  ILE A  28      14.984   3.182   0.723  1.00  0.00           C  
ATOM    222  O   ILE A  28      15.213   0.077  -0.467  1.00  0.00           O  
ATOM    223  CG1 ILE A  28      15.097   4.598   0.148  1.00  0.00           C  
ATOM    224  CG2 ILE A  28      16.368   2.611   1.048  1.00  0.00           C  
ATOM    225  CD1 ILE A  28      15.734   5.604   1.097  1.00  0.00           C  
ATOM    226  N   LEU A  29      13.692   0.427   1.181  1.00  0.00           N  
ATOM    227  CA  LEU A  29      13.784  -0.962   1.619  1.00  0.00           C  
ATOM    228  C   LEU A  29      13.386  -1.913   0.496  1.00  0.00           C  
ATOM    229  CB  LEU A  29      12.895  -1.198   2.843  1.00  0.00           C  
ATOM    230  O   LEU A  29      14.065  -2.914   0.255  1.00  0.00           O  
ATOM    231  CG  LEU A  29      12.956  -2.594   3.465  1.00  0.00           C  
ATOM    232  CD1 LEU A  29      14.379  -2.913   3.912  1.00  0.00           C  
ATOM    233  CD2 LEU A  29      11.986  -2.700   4.637  1.00  0.00           C  
ATOM    234  N   THR A  30      12.336  -1.570  -0.243  1.00  0.00           N  
ATOM    235  CA  THR A  30      11.880  -2.407  -1.347  1.00  0.00           C  
ATOM    236  C   THR A  30      12.926  -2.456  -2.456  1.00  0.00           C  
ATOM    237  CB  THR A  30      10.544  -1.897  -1.919  1.00  0.00           C  
ATOM    238  O   THR A  30      13.266  -3.534  -2.948  1.00  0.00           O  
ATOM    239  CG2 THR A  30      10.050  -2.797  -3.047  1.00  0.00           C  
ATOM    240  OG1 THR A  30       9.562  -1.874  -0.876  1.00  0.00           O  
ATOM    241  N   PHE A  31      13.520  -1.367  -2.824  1.00  0.00           N  
ATOM    242  CA  PHE A  31      14.531  -1.289  -3.871  1.00  0.00           C  
ATOM    243  C   PHE A  31      15.782  -2.065  -3.475  1.00  0.00           C  
ATOM    244  CB  PHE A  31      14.890   0.171  -4.166  1.00  0.00           C  
ATOM    245  O   PHE A  31      16.443  -2.664  -4.326  1.00  0.00           O  
ATOM    246  CG  PHE A  31      13.815   0.923  -4.902  1.00  0.00           C  
ATOM    247  CD1 PHE A  31      12.746   0.249  -5.479  1.00  0.00           C  
ATOM    248  CD2 PHE A  31      13.873   2.306  -5.017  1.00  0.00           C  
ATOM    249  CE1 PHE A  31      11.749   0.943  -6.161  1.00  0.00           C  
ATOM    250  CE2 PHE A  31      12.881   3.007  -5.696  1.00  0.00           C  
ATOM    251  CZ  PHE A  31      11.820   2.324  -6.269  1.00  0.00           C  
ATOM    252  N   THR A  32      16.068  -2.018  -2.227  1.00  0.00           N  
ATOM    253  CA  THR A  32      17.273  -2.676  -1.735  1.00  0.00           C  
ATOM    254  C   THR A  32      17.087  -4.190  -1.700  1.00  0.00           C  
ATOM    255  CB  THR A  32      17.652  -2.170  -0.330  1.00  0.00           C  
ATOM    256  O   THR A  32      17.968  -4.939  -2.128  1.00  0.00           O  
ATOM    257  CG2 THR A  32      18.892  -2.885   0.196  1.00  0.00           C  
ATOM    258  OG1 THR A  32      17.914  -0.763  -0.390  1.00  0.00           O  
ATOM    259  N   LYS A  33      15.971  -4.676  -1.287  1.00  0.00           N  
ATOM    260  CA  LYS A  33      15.718  -6.108  -1.153  1.00  0.00           C  
ATOM    261  C   LYS A  33      15.373  -6.733  -2.502  1.00  0.00           C  
ATOM    262  CB  LYS A  33      14.590  -6.363  -0.153  1.00  0.00           C  
ATOM    263  O   LYS A  33      15.670  -7.905  -2.743  1.00  0.00           O  
ATOM    264  CG  LYS A  33      14.975  -6.103   1.295  1.00  0.00           C  
ATOM    265  CD  LYS A  33      13.888  -6.568   2.255  1.00  0.00           C  
ATOM    266  CE  LYS A  33      14.326  -6.430   3.707  1.00  0.00           C  
ATOM    267  NZ  LYS A  33      13.267  -6.894   4.652  1.00  0.00           N  
ATOM    268  N   HIS A  34      14.721  -5.854  -3.294  1.00  0.00           N  
ATOM    269  CA  HIS A  34      14.300  -6.298  -4.618  1.00  0.00           C  
ATOM    270  C   HIS A  34      14.682  -5.280  -5.688  1.00  0.00           C  
ATOM    271  CB  HIS A  34      12.791  -6.546  -4.645  1.00  0.00           C  
ATOM    272  O   HIS A  34      13.834  -4.515  -6.154  1.00  0.00           O  
ATOM    273  CG  HIS A  34      12.314  -7.461  -3.563  1.00  0.00           C  
ATOM    274  CD2 HIS A  34      11.696  -7.201  -2.387  1.00  0.00           C  
ATOM    275  ND1 HIS A  34      12.460  -8.830  -3.627  1.00  0.00           N  
ATOM    276  CE1 HIS A  34      11.950  -9.373  -2.534  1.00  0.00           C  
ATOM    277  NE2 HIS A  34      11.480  -8.406  -1.765  1.00  0.00           N  
ATOM    278  N   PRO A  35      15.943  -5.261  -6.114  1.00  0.00           N  
ATOM    279  CA  PRO A  35      16.454  -4.241  -7.033  1.00  0.00           C  
ATOM    280  C   PRO A  35      15.688  -4.198  -8.353  1.00  0.00           C  
ATOM    281  CB  PRO A  35      17.907  -4.666  -7.258  1.00  0.00           C  
ATOM    282  O   PRO A  35      15.643  -3.156  -9.011  1.00  0.00           O  
ATOM    283  CG  PRO A  35      18.269  -5.452  -6.039  1.00  0.00           C  
ATOM    284  CD  PRO A  35      17.042  -6.169  -5.553  1.00  0.00           C  
ATOM    285  N   GLU A  36      15.009  -5.263  -8.744  1.00  0.00           N  
ATOM    286  CA  GLU A  36      14.214  -5.311  -9.968  1.00  0.00           C  
ATOM    287  C   GLU A  36      13.053  -4.322  -9.911  1.00  0.00           C  
ATOM    288  CB  GLU A  36      13.687  -6.727 -10.212  1.00  0.00           C  
ATOM    289  O   GLU A  36      12.553  -3.883 -10.949  1.00  0.00           O  
ATOM    290  CG  GLU A  36      12.715  -7.214  -9.147  1.00  0.00           C  
ATOM    291  CD  GLU A  36      13.403  -7.885  -7.969  1.00  0.00           C  
ATOM    292  OE1 GLU A  36      12.783  -8.759  -7.322  1.00  0.00           O  
ATOM    293  OE2 GLU A  36      14.570  -7.533  -7.690  1.00  0.00           O  
ATOM    294  N   THR A  37      12.562  -4.081  -8.689  1.00  0.00           N  
ATOM    295  CA  THR A  37      11.452  -3.147  -8.535  1.00  0.00           C  
ATOM    296  C   THR A  37      11.877  -1.733  -8.921  1.00  0.00           C  
ATOM    297  CB  THR A  37      10.918  -3.148  -7.091  1.00  0.00           C  
ATOM    298  O   THR A  37      11.073  -0.958  -9.442  1.00  0.00           O  
ATOM    299  CG2 THR A  37      10.322  -4.504  -6.726  1.00  0.00           C  
ATOM    300  OG1 THR A  37      11.992  -2.853  -6.189  1.00  0.00           O  
ATOM    301  N   ARG A  38      13.117  -1.373  -8.716  1.00  0.00           N  
ATOM    302  CA  ARG A  38      13.637  -0.054  -9.060  1.00  0.00           C  
ATOM    303  C   ARG A  38      13.708   0.130 -10.572  1.00  0.00           C  
ATOM    304  CB  ARG A  38      15.020   0.157  -8.441  1.00  0.00           C  
ATOM    305  O   ARG A  38      13.447   1.221 -11.083  1.00  0.00           O  
ATOM    306  CG  ARG A  38      15.594   1.545  -8.676  1.00  0.00           C  
ATOM    307  CD  ARG A  38      16.908   1.745  -7.932  1.00  0.00           C  
ATOM    308  NE  ARG A  38      17.966   0.895  -8.470  1.00  0.00           N  
ATOM    309  NH1 ARG A  38      19.578   1.600  -6.972  1.00  0.00           N  
ATOM    310  NH2 ARG A  38      20.094   0.035  -8.566  1.00  0.00           N  
ATOM    311  CZ  ARG A  38      19.210   0.845  -8.001  1.00  0.00           C  
ATOM    312  N   LYS A  39      13.933  -0.878 -11.340  1.00  0.00           N  
ATOM    313  CA  LYS A  39      14.094  -0.862 -12.791  1.00  0.00           C  
ATOM    314  C   LYS A  39      12.780  -0.515 -13.485  1.00  0.00           C  
ATOM    315  CB  LYS A  39      14.609  -2.212 -13.290  1.00  0.00           C  
ATOM    316  O   LYS A  39      12.781   0.001 -14.605  1.00  0.00           O  
ATOM    317  CG  LYS A  39      16.041  -2.519 -12.877  1.00  0.00           C  
ATOM    318  CD  LYS A  39      16.531  -3.826 -13.486  1.00  0.00           C  
ATOM    319  CE  LYS A  39      17.965  -4.133 -13.077  1.00  0.00           C  
ATOM    320  NZ  LYS A  39      18.426  -5.448 -13.614  1.00  0.00           N  
ATOM    321  N   LYS A  40      11.712  -0.674 -12.781  1.00  0.00           N  
ATOM    322  CA  LYS A  40      10.406  -0.404 -13.375  1.00  0.00           C  
ATOM    323  C   LYS A  40      10.014   1.060 -13.198  1.00  0.00           C  
ATOM    324  CB  LYS A  40       9.339  -1.310 -12.760  1.00  0.00           C  
ATOM    325  O   LYS A  40       9.022   1.516 -13.772  1.00  0.00           O  
ATOM    326  CG  LYS A  40       9.457  -2.772 -13.167  1.00  0.00           C  
ATOM    327  CD  LYS A  40       9.231  -2.955 -14.662  1.00  0.00           C  
ATOM    328  CE  LYS A  40       9.316  -4.421 -15.065  1.00  0.00           C  
ATOM    329  NZ  LYS A  40       9.198  -4.597 -16.544  1.00  0.00           N  
ATOM    330  N   PHE A  41      10.920   1.679 -12.418  1.00  0.00           N  
ATOM    331  CA  PHE A  41      10.736   3.116 -12.255  1.00  0.00           C  
ATOM    332  C   PHE A  41      11.887   3.885 -12.893  1.00  0.00           C  
ATOM    333  CB  PHE A  41      10.620   3.480 -10.771  1.00  0.00           C  
ATOM    334  O   PHE A  41      12.856   4.237 -12.216  1.00  0.00           O  
ATOM    335  CG  PHE A  41       9.439   2.851 -10.082  1.00  0.00           C  
ATOM    336  CD1 PHE A  41       8.206   3.491 -10.062  1.00  0.00           C  
ATOM    337  CD2 PHE A  41       9.563   1.618  -9.454  1.00  0.00           C  
ATOM    338  CE1 PHE A  41       7.112   2.911  -9.425  1.00  0.00           C  
ATOM    339  CE2 PHE A  41       8.473   1.033  -8.816  1.00  0.00           C  
ATOM    340  CZ  PHE A  41       7.249   1.681  -8.802  1.00  0.00           C  
ATOM    341  N   PRO A  42      11.810   4.048 -14.292  1.00  0.00           N  
ATOM    342  CA  PRO A  42      12.922   4.681 -15.005  1.00  0.00           C  
ATOM    343  C   PRO A  42      13.343   6.010 -14.382  1.00  0.00           C  
ATOM    344  CB  PRO A  42      12.362   4.892 -16.414  1.00  0.00           C  
ATOM    345  O   PRO A  42      14.521   6.371 -14.428  1.00  0.00           O  
ATOM    346  CG  PRO A  42      11.312   3.840 -16.569  1.00  0.00           C  
ATOM    347  CD  PRO A  42      10.679   3.595 -15.229  1.00  0.00           C  
ATOM    348  N   ARG A  43      12.400   6.668 -13.756  1.00  0.00           N  
ATOM    349  CA  ARG A  43      12.731   7.971 -13.186  1.00  0.00           C  
ATOM    350  C   ARG A  43      13.625   7.821 -11.960  1.00  0.00           C  
ATOM    351  CB  ARG A  43      11.458   8.735 -12.816  1.00  0.00           C  
ATOM    352  O   ARG A  43      14.291   8.774 -11.551  1.00  0.00           O  
ATOM    353  CG  ARG A  43      10.641   8.075 -11.716  1.00  0.00           C  
ATOM    354  CD  ARG A  43       9.360   8.845 -11.426  1.00  0.00           C  
ATOM    355  NE  ARG A  43       8.519   8.147 -10.457  1.00  0.00           N  
ATOM    356  NH1 ARG A  43       6.554   9.166 -11.118  1.00  0.00           N  
ATOM    357  NH2 ARG A  43       6.538   7.628  -9.418  1.00  0.00           N  
ATOM    358  CZ  ARG A  43       7.206   8.315 -10.333  1.00  0.00           C  
ATOM    359  N   PHE A  44      13.681   6.666 -11.374  1.00  0.00           N  
ATOM    360  CA  PHE A  44      14.517   6.468 -10.197  1.00  0.00           C  
ATOM    361  C   PHE A  44      15.706   5.571 -10.522  1.00  0.00           C  
ATOM    362  CB  PHE A  44      13.700   5.862  -9.051  1.00  0.00           C  
ATOM    363  O   PHE A  44      16.529   5.283  -9.651  1.00  0.00           O  
ATOM    364  CG  PHE A  44      12.494   6.676  -8.669  1.00  0.00           C  
ATOM    365  CD1 PHE A  44      12.596   8.048  -8.480  1.00  0.00           C  
ATOM    366  CD2 PHE A  44      11.257   6.067  -8.499  1.00  0.00           C  
ATOM    367  CE1 PHE A  44      11.480   8.804  -8.126  1.00  0.00           C  
ATOM    368  CE2 PHE A  44      10.138   6.816  -8.146  1.00  0.00           C  
ATOM    369  CZ  PHE A  44      10.252   8.184  -7.959  1.00  0.00           C  
ATOM    370  N   ALA A  45      15.865   5.102 -11.698  1.00  0.00           N  
ATOM    371  CA  ALA A  45      16.885   4.137 -12.100  1.00  0.00           C  
ATOM    372  C   ALA A  45      18.286   4.720 -11.938  1.00  0.00           C  
ATOM    373  CB  ALA A  45      16.660   3.696 -13.545  1.00  0.00           C  
ATOM    374  O   ALA A  45      19.249   3.984 -11.712  1.00  0.00           O  
ATOM    375  N   HIS A  46      18.388   6.046 -12.030  1.00  0.00           N  
ATOM    376  CA  HIS A  46      19.682   6.712 -11.948  1.00  0.00           C  
ATOM    377  C   HIS A  46      20.143   6.845 -10.500  1.00  0.00           C  
ATOM    378  CB  HIS A  46      19.618   8.091 -12.607  1.00  0.00           C  
ATOM    379  O   HIS A  46      21.287   7.225 -10.240  1.00  0.00           O  
ATOM    380  CG  HIS A  46      18.643   9.021 -11.958  1.00  0.00           C  
ATOM    381  CD2 HIS A  46      18.832  10.050 -11.098  1.00  0.00           C  
ATOM    382  ND1 HIS A  46      17.283   8.942 -12.171  1.00  0.00           N  
ATOM    383  CE1 HIS A  46      16.678   9.884 -11.468  1.00  0.00           C  
ATOM    384  NE2 HIS A  46      17.595  10.571 -10.808  1.00  0.00           N  
ATOM    385  N   LEU A  47      19.276   6.591  -9.533  1.00  0.00           N  
ATOM    386  CA  LEU A  47      19.622   6.681  -8.118  1.00  0.00           C  
ATOM    387  C   LEU A  47      20.284   5.394  -7.638  1.00  0.00           C  
ATOM    388  CB  LEU A  47      18.376   6.972  -7.278  1.00  0.00           C  
ATOM    389  O   LEU A  47      19.603   4.397  -7.387  1.00  0.00           O  
ATOM    390  CG  LEU A  47      17.531   8.171  -7.711  1.00  0.00           C  
ATOM    391  CD1 LEU A  47      16.268   8.264  -6.861  1.00  0.00           C  
ATOM    392  CD2 LEU A  47      18.343   9.459  -7.615  1.00  0.00           C  
ATOM    393  N   THR A  48      21.596   5.322  -7.453  1.00  0.00           N  
ATOM    394  CA  THR A  48      22.317   4.067  -7.277  1.00  0.00           C  
ATOM    395  C   THR A  48      22.784   3.909  -5.832  1.00  0.00           C  
ATOM    396  CB  THR A  48      23.530   3.982  -8.223  1.00  0.00           C  
ATOM    397  O   THR A  48      23.260   2.842  -5.442  1.00  0.00           O  
ATOM    398  CG2 THR A  48      23.088   3.960  -9.682  1.00  0.00           C  
ATOM    399  OG1 THR A  48      24.376   5.118  -8.008  1.00  0.00           O  
ATOM    400  N   THR A  49      22.718   5.014  -5.071  1.00  0.00           N  
ATOM    401  CA  THR A  49      23.143   4.904  -3.680  1.00  0.00           C  
ATOM    402  C   THR A  49      21.986   5.216  -2.735  1.00  0.00           C  
ATOM    403  CB  THR A  49      24.322   5.848  -3.380  1.00  0.00           C  
ATOM    404  O   THR A  49      21.003   5.844  -3.135  1.00  0.00           O  
ATOM    405  CG2 THR A  49      25.476   5.611  -4.350  1.00  0.00           C  
ATOM    406  OG1 THR A  49      23.883   7.206  -3.501  1.00  0.00           O  
ATOM    407  N   GLU A  50      22.036   4.672  -1.515  1.00  0.00           N  
ATOM    408  CA  GLU A  50      21.038   4.980  -0.495  1.00  0.00           C  
ATOM    409  C   GLU A  50      20.951   6.482  -0.244  1.00  0.00           C  
ATOM    410  CB  GLU A  50      21.358   4.246   0.809  1.00  0.00           C  
ATOM    411  O   GLU A  50      19.858   7.028  -0.081  1.00  0.00           O  
ATOM    412  CG  GLU A  50      20.279   4.385   1.874  1.00  0.00           C  
ATOM    413  CD  GLU A  50      20.550   3.551   3.116  1.00  0.00           C  
ATOM    414  OE1 GLU A  50      19.894   3.781   4.157  1.00  0.00           O  
ATOM    415  OE2 GLU A  50      21.427   2.660   3.047  1.00  0.00           O  
ATOM    416  N   ALA A  51      22.107   7.195  -0.268  1.00  0.00           N  
ATOM    417  CA  ALA A  51      22.127   8.638  -0.043  1.00  0.00           C  
ATOM    418  C   ALA A  51      21.352   9.374  -1.133  1.00  0.00           C  
ATOM    419  CB  ALA A  51      23.565   9.147   0.020  1.00  0.00           C  
ATOM    420  O   ALA A  51      20.596  10.305  -0.845  1.00  0.00           O  
ATOM    421  N   GLN A  52      21.508   8.884  -2.405  1.00  0.00           N  
ATOM    422  CA  GLN A  52      20.789   9.488  -3.521  1.00  0.00           C  
ATOM    423  C   GLN A  52      19.286   9.251  -3.402  1.00  0.00           C  
ATOM    424  CB  GLN A  52      21.303   8.937  -4.852  1.00  0.00           C  
ATOM    425  O   GLN A  52      18.487  10.146  -3.682  1.00  0.00           O  
ATOM    426  CG  GLN A  52      22.710   9.400  -5.207  1.00  0.00           C  
ATOM    427  CD  GLN A  52      23.259   8.713  -6.444  1.00  0.00           C  
ATOM    428  NE2 GLN A  52      24.075   9.431  -7.207  1.00  0.00           N  
ATOM    429  OE1 GLN A  52      22.953   7.546  -6.709  1.00  0.00           O  
ATOM    430  N   LEU A  53      18.978   8.040  -2.987  1.00  0.00           N  
ATOM    431  CA  LEU A  53      17.570   7.700  -2.808  1.00  0.00           C  
ATOM    432  C   LEU A  53      16.937   8.560  -1.720  1.00  0.00           C  
ATOM    433  CB  LEU A  53      17.418   6.217  -2.456  1.00  0.00           C  
ATOM    434  O   LEU A  53      15.840   9.093  -1.903  1.00  0.00           O  
ATOM    435  CG  LEU A  53      17.717   5.221  -3.577  1.00  0.00           C  
ATOM    436  CD1 LEU A  53      17.859   3.812  -3.009  1.00  0.00           C  
ATOM    437  CD2 LEU A  53      16.626   5.267  -4.640  1.00  0.00           C  
ATOM    438  N   GLN A  54      17.665   8.746  -0.617  1.00  0.00           N  
ATOM    439  CA  GLN A  54      17.163   9.514   0.518  1.00  0.00           C  
ATOM    440  C   GLN A  54      17.034  10.993   0.168  1.00  0.00           C  
ATOM    441  CB  GLN A  54      18.077   9.338   1.731  1.00  0.00           C  
ATOM    442  O   GLN A  54      16.178  11.693   0.712  1.00  0.00           O  
ATOM    443  CG  GLN A  54      17.977   7.966   2.384  1.00  0.00           C  
ATOM    444  CD  GLN A  54      18.906   7.813   3.574  1.00  0.00           C  
ATOM    445  NE2 GLN A  54      18.644   6.810   4.405  1.00  0.00           N  
ATOM    446  OE1 GLN A  54      19.852   8.589   3.744  1.00  0.00           O  
ATOM    447  N   ALA A  55      17.822  11.446  -0.781  1.00  0.00           N  
ATOM    448  CA  ALA A  55      17.872  12.865  -1.120  1.00  0.00           C  
ATOM    449  C   ALA A  55      16.893  13.196  -2.243  1.00  0.00           C  
ATOM    450  CB  ALA A  55      19.290  13.268  -1.519  1.00  0.00           C  
ATOM    451  O   ALA A  55      16.713  14.364  -2.594  1.00  0.00           O  
ATOM    452  N   SER A  56      16.128  12.161  -2.769  1.00  0.00           N  
ATOM    453  CA  SER A  56      15.269  12.376  -3.928  1.00  0.00           C  
ATOM    454  C   SER A  56      13.881  12.850  -3.508  1.00  0.00           C  
ATOM    455  CB  SER A  56      15.150  11.094  -4.753  1.00  0.00           C  
ATOM    456  O   SER A  56      13.099  12.078  -2.948  1.00  0.00           O  
ATOM    457  OG  SER A  56      14.159  11.231  -5.757  1.00  0.00           O  
ATOM    458  N   PRO A  57      13.534  14.156  -3.868  1.00  0.00           N  
ATOM    459  CA  PRO A  57      12.181  14.643  -3.593  1.00  0.00           C  
ATOM    460  C   PRO A  57      11.107  13.851  -4.335  1.00  0.00           C  
ATOM    461  CB  PRO A  57      12.223  16.095  -4.079  1.00  0.00           C  
ATOM    462  O   PRO A  57      10.031  13.599  -3.787  1.00  0.00           O  
ATOM    463  CG  PRO A  57      13.665  16.480  -4.005  1.00  0.00           C  
ATOM    464  CD  PRO A  57      14.499  15.266  -4.295  1.00  0.00           C  
ATOM    465  N   GLU A  58      11.429  13.469  -5.505  1.00  0.00           N  
ATOM    466  CA  GLU A  58      10.492  12.710  -6.327  1.00  0.00           C  
ATOM    467  C   GLU A  58      10.159  11.365  -5.686  1.00  0.00           C  
ATOM    468  CB  GLU A  58      11.059  12.497  -7.732  1.00  0.00           C  
ATOM    469  O   GLU A  58       8.998  10.952  -5.665  1.00  0.00           O  
ATOM    470  CG  GLU A  58      11.112  13.765  -8.573  1.00  0.00           C  
ATOM    471  CD  GLU A  58      11.629  13.529  -9.983  1.00  0.00           C  
ATOM    472  OE1 GLU A  58      12.112  14.491 -10.622  1.00  0.00           O  
ATOM    473  OE2 GLU A  58      11.549  12.372 -10.453  1.00  0.00           O  
ATOM    474  N   LEU A  59      11.212  10.730  -5.215  1.00  0.00           N  
ATOM    475  CA  LEU A  59      11.000   9.450  -4.548  1.00  0.00           C  
ATOM    476  C   LEU A  59      10.162   9.626  -3.286  1.00  0.00           C  
ATOM    477  CB  LEU A  59      12.340   8.799  -4.198  1.00  0.00           C  
ATOM    478  O   LEU A  59       9.262   8.828  -3.017  1.00  0.00           O  
ATOM    479  CG  LEU A  59      12.277   7.380  -3.631  1.00  0.00           C  
ATOM    480  CD1 LEU A  59      11.607   6.440  -4.627  1.00  0.00           C  
ATOM    481  CD2 LEU A  59      13.675   6.883  -3.276  1.00  0.00           C  
ATOM    482  N   LYS A  60      10.449  10.736  -2.600  1.00  0.00           N  
ATOM    483  CA  LYS A  60       9.686  11.023  -1.389  1.00  0.00           C  
ATOM    484  C   LYS A  60       8.203  11.195  -1.702  1.00  0.00           C  
ATOM    485  CB  LYS A  60      10.226  12.277  -0.699  1.00  0.00           C  
ATOM    486  O   LYS A  60       7.349  10.629  -1.016  1.00  0.00           O  
ATOM    487  CG  LYS A  60      11.579  12.083  -0.032  1.00  0.00           C  
ATOM    488  CD  LYS A  60      12.065  13.365   0.632  1.00  0.00           C  
ATOM    489  CE  LYS A  60      13.461  13.200   1.215  1.00  0.00           C  
ATOM    490  NZ  LYS A  60      13.964  14.471   1.818  1.00  0.00           N  
ATOM    491  N   GLN A  61       7.926  11.953  -2.732  1.00  0.00           N  
ATOM    492  CA  GLN A  61       6.542  12.201  -3.123  1.00  0.00           C  
ATOM    493  C   GLN A  61       5.860  10.915  -3.580  1.00  0.00           C  
ATOM    494  CB  GLN A  61       6.478  13.252  -4.233  1.00  0.00           C  
ATOM    495  O   GLN A  61       4.687  10.688  -3.278  1.00  0.00           O  
ATOM    496  CG  GLN A  61       5.060  13.639  -4.633  1.00  0.00           C  
ATOM    497  CD  GLN A  61       4.268  14.234  -3.484  1.00  0.00           C  
ATOM    498  NE2 GLN A  61       2.955  14.035  -3.503  1.00  0.00           N  
ATOM    499  OE1 GLN A  61       4.833  14.868  -2.586  1.00  0.00           O  
ATOM    500  N   HIS A  62       6.641  10.164  -4.320  1.00  0.00           N  
ATOM    501  CA  HIS A  62       6.088   8.887  -4.756  1.00  0.00           C  
ATOM    502  C   HIS A  62       5.725   8.008  -3.563  1.00  0.00           C  
ATOM    503  CB  HIS A  62       7.079   8.156  -5.664  1.00  0.00           C  
ATOM    504  O   HIS A  62       4.663   7.382  -3.549  1.00  0.00           O  
ATOM    505  CG  HIS A  62       6.529   6.903  -6.266  1.00  0.00           C  
ATOM    506  CD2 HIS A  62       6.860   5.604  -6.074  1.00  0.00           C  
ATOM    507  ND1 HIS A  62       5.509   6.908  -7.193  1.00  0.00           N  
ATOM    508  CE1 HIS A  62       5.236   5.663  -7.546  1.00  0.00           C  
ATOM    509  NE2 HIS A  62       6.042   4.853  -6.881  1.00  0.00           N  
ATOM    510  N   GLY A  63       6.613   7.923  -2.591  1.00  0.00           N  
ATOM    511  CA  GLY A  63       6.313   7.201  -1.365  1.00  0.00           C  
ATOM    512  C   GLY A  63       5.060   7.699  -0.671  1.00  0.00           C  
ATOM    513  O   GLY A  63       4.224   6.902  -0.240  1.00  0.00           O  
ATOM    514  N   VAL A  64       4.855   8.975  -0.580  1.00  0.00           N  
ATOM    515  CA  VAL A  64       3.681   9.575   0.046  1.00  0.00           C  
ATOM    516  C   VAL A  64       2.420   9.134  -0.693  1.00  0.00           C  
ATOM    517  CB  VAL A  64       3.775  11.117   0.066  1.00  0.00           C  
ATOM    518  O   VAL A  64       1.438   8.725  -0.068  1.00  0.00           O  
ATOM    519  CG1 VAL A  64       2.446  11.734   0.498  1.00  0.00           C  
ATOM    520  CG2 VAL A  64       4.903  11.571   0.991  1.00  0.00           C  
ATOM    521  N   THR A  65       2.525   9.183  -1.971  1.00  0.00           N  
ATOM    522  CA  THR A  65       1.378   8.833  -2.801  1.00  0.00           C  
ATOM    523  C   THR A  65       0.966   7.381  -2.571  1.00  0.00           C  
ATOM    524  CB  THR A  65       1.682   9.051  -4.295  1.00  0.00           C  
ATOM    525  O   THR A  65      -0.221   7.084  -2.419  1.00  0.00           O  
ATOM    526  CG2 THR A  65       0.503   8.628  -5.164  1.00  0.00           C  
ATOM    527  OG1 THR A  65       1.956  10.439  -4.522  1.00  0.00           O  
ATOM    528  N   VAL A  66       1.919   6.514  -2.522  1.00  0.00           N  
ATOM    529  CA  VAL A  66       1.670   5.090  -2.327  1.00  0.00           C  
ATOM    530  C   VAL A  66       1.002   4.862  -0.973  1.00  0.00           C  
ATOM    531  CB  VAL A  66       2.975   4.267  -2.423  1.00  0.00           C  
ATOM    532  O   VAL A  66      -0.038   4.205  -0.889  1.00  0.00           O  
ATOM    533  CG1 VAL A  66       2.744   2.832  -1.953  1.00  0.00           C  
ATOM    534  CG2 VAL A  66       3.512   4.285  -3.852  1.00  0.00           C  
ATOM    535  N   LEU A  67       1.538   5.462   0.080  1.00  0.00           N  
ATOM    536  CA  LEU A  67       1.020   5.244   1.426  1.00  0.00           C  
ATOM    537  C   LEU A  67      -0.356   5.882   1.588  1.00  0.00           C  
ATOM    538  CB  LEU A  67       1.985   5.810   2.470  1.00  0.00           C  
ATOM    539  O   LEU A  67      -1.250   5.292   2.199  1.00  0.00           O  
ATOM    540  CG  LEU A  67       3.306   5.061   2.649  1.00  0.00           C  
ATOM    541  CD1 LEU A  67       4.143   5.717   3.742  1.00  0.00           C  
ATOM    542  CD2 LEU A  67       3.050   3.593   2.973  1.00  0.00           C  
ATOM    543  N   LYS A  68      -0.573   7.025   1.020  1.00  0.00           N  
ATOM    544  CA  LYS A  68      -1.869   7.692   1.109  1.00  0.00           C  
ATOM    545  C   LYS A  68      -2.963   6.859   0.447  1.00  0.00           C  
ATOM    546  CB  LYS A  68      -1.805   9.078   0.465  1.00  0.00           C  
ATOM    547  O   LYS A  68      -4.071   6.748   0.975  1.00  0.00           O  
ATOM    548  CG  LYS A  68      -1.189  10.146   1.356  1.00  0.00           C  
ATOM    549  CD  LYS A  68      -1.294  11.529   0.726  1.00  0.00           C  
ATOM    550  CE  LYS A  68      -0.743  12.608   1.648  1.00  0.00           C  
ATOM    551  NZ  LYS A  68      -0.806  13.961   1.018  1.00  0.00           N  
ATOM    552  N   ALA A  69      -2.573   6.373  -0.732  1.00  0.00           N  
ATOM    553  CA  ALA A  69      -3.542   5.527  -1.424  1.00  0.00           C  
ATOM    554  C   ALA A  69      -3.907   4.308  -0.582  1.00  0.00           C  
ATOM    555  CB  ALA A  69      -2.993   5.088  -2.780  1.00  0.00           C  
ATOM    556  O   ALA A  69      -5.085   3.975  -0.437  1.00  0.00           O  
ATOM    557  N   LEU A  70      -2.918   3.622  -0.021  1.00  0.00           N  
ATOM    558  CA  LEU A  70      -3.131   2.449   0.820  1.00  0.00           C  
ATOM    559  C   LEU A  70      -3.973   2.802   2.041  1.00  0.00           C  
ATOM    560  CB  LEU A  70      -1.791   1.856   1.263  1.00  0.00           C  
ATOM    561  O   LEU A  70      -4.941   2.105   2.355  1.00  0.00           O  
ATOM    562  CG  LEU A  70      -1.860   0.617   2.157  1.00  0.00           C  
ATOM    563  CD1 LEU A  70      -2.371  -0.581   1.363  1.00  0.00           C  
ATOM    564  CD2 LEU A  70      -0.494   0.319   2.765  1.00  0.00           C  
ATOM    565  N   ILE A  71      -3.621   3.882   2.686  1.00  0.00           N  
ATOM    566  CA  ILE A  71      -4.314   4.308   3.897  1.00  0.00           C  
ATOM    567  C   ILE A  71      -5.752   4.693   3.561  1.00  0.00           C  
ATOM    568  CB  ILE A  71      -3.588   5.489   4.578  1.00  0.00           C  
ATOM    569  O   ILE A  71      -6.684   4.328   4.282  1.00  0.00           O  
ATOM    570  CG1 ILE A  71      -2.254   5.025   5.174  1.00  0.00           C  
ATOM    571  CG2 ILE A  71      -4.477   6.122   5.653  1.00  0.00           C  
ATOM    572  CD1 ILE A  71      -1.353   6.162   5.636  1.00  0.00           C  
ATOM    573  N   THR A  72      -5.900   5.410   2.498  1.00  0.00           N  
ATOM    574  CA  THR A  72      -7.239   5.798   2.068  1.00  0.00           C  
ATOM    575  C   THR A  72      -8.103   4.566   1.813  1.00  0.00           C  
ATOM    576  CB  THR A  72      -7.188   6.665   0.796  1.00  0.00           C  
ATOM    577  O   THR A  72      -9.244   4.496   2.275  1.00  0.00           O  
ATOM    578  CG2 THR A  72      -8.591   7.022   0.317  1.00  0.00           C  
ATOM    579  OG1 THR A  72      -6.469   7.872   1.076  1.00  0.00           O  
ATOM    580  N   ILE A  73      -7.632   3.622   1.168  1.00  0.00           N  
ATOM    581  CA  ILE A  73      -8.359   2.393   0.866  1.00  0.00           C  
ATOM    582  C   ILE A  73      -8.677   1.651   2.162  1.00  0.00           C  
ATOM    583  CB  ILE A  73      -7.556   1.482  -0.090  1.00  0.00           C  
ATOM    584  O   ILE A  73      -9.788   1.147   2.340  1.00  0.00           O  
ATOM    585  CG1 ILE A  73      -7.521   2.086  -1.498  1.00  0.00           C  
ATOM    586  CG2 ILE A  73      -8.148   0.070  -0.114  1.00  0.00           C  
ATOM    587  CD1 ILE A  73      -6.500   1.439  -2.424  1.00  0.00           C  
ATOM    588  N   ALA A  74      -7.728   1.593   3.025  1.00  0.00           N  
ATOM    589  CA  ALA A  74      -7.967   0.955   4.316  1.00  0.00           C  
ATOM    590  C   ALA A  74      -9.124   1.623   5.053  1.00  0.00           C  
ATOM    591  CB  ALA A  74      -6.703   0.993   5.171  1.00  0.00           C  
ATOM    592  O   ALA A  74     -10.022   0.945   5.556  1.00  0.00           O  
ATOM    593  N   LYS A  75      -9.140   2.926   5.111  1.00  0.00           N  
ATOM    594  CA  LYS A  75     -10.195   3.670   5.794  1.00  0.00           C  
ATOM    595  C   LYS A  75     -11.555   3.410   5.151  1.00  0.00           C  
ATOM    596  CB  LYS A  75      -9.889   5.168   5.784  1.00  0.00           C  
ATOM    597  O   LYS A  75     -12.537   3.147   5.849  1.00  0.00           O  
ATOM    598  CG  LYS A  75      -8.748   5.573   6.707  1.00  0.00           C  
ATOM    599  CD  LYS A  75      -8.487   7.072   6.648  1.00  0.00           C  
ATOM    600  CE  LYS A  75      -7.375   7.484   7.604  1.00  0.00           C  
ATOM    601  NZ  LYS A  75      -7.093   8.949   7.526  1.00  0.00           N  
ATOM    602  N   LEU A  76     -11.552   3.444   3.863  1.00  0.00           N  
ATOM    603  CA  LEU A  76     -12.803   3.191   3.155  1.00  0.00           C  
ATOM    604  C   LEU A  76     -13.302   1.775   3.422  1.00  0.00           C  
ATOM    605  CB  LEU A  76     -12.620   3.405   1.650  1.00  0.00           C  
ATOM    606  O   LEU A  76     -14.498   1.563   3.632  1.00  0.00           O  
ATOM    607  CG  LEU A  76     -12.393   4.847   1.193  1.00  0.00           C  
ATOM    608  CD1 LEU A  76     -12.052   4.885  -0.293  1.00  0.00           C  
ATOM    609  CD2 LEU A  76     -13.623   5.701   1.486  1.00  0.00           C  
ATOM    610  N   TYR A  77     -12.402   0.836   3.361  1.00  0.00           N  
ATOM    611  CA  TYR A  77     -12.739  -0.560   3.614  1.00  0.00           C  
ATOM    612  C   TYR A  77     -13.351  -0.731   4.999  1.00  0.00           C  
ATOM    613  CB  TYR A  77     -11.497  -1.446   3.479  1.00  0.00           C  
ATOM    614  O   TYR A  77     -14.415  -1.337   5.144  1.00  0.00           O  
ATOM    615  CG  TYR A  77     -11.703  -2.859   3.971  1.00  0.00           C  
ATOM    616  CD1 TYR A  77     -11.143  -3.288   5.172  1.00  0.00           C  
ATOM    617  CD2 TYR A  77     -12.456  -3.767   3.234  1.00  0.00           C  
ATOM    618  CE1 TYR A  77     -11.328  -4.589   5.628  1.00  0.00           C  
ATOM    619  CE2 TYR A  77     -12.648  -5.070   3.680  1.00  0.00           C  
ATOM    620  OH  TYR A  77     -12.268  -6.760   5.323  1.00  0.00           O  
ATOM    621  CZ  TYR A  77     -12.082  -5.471   4.876  1.00  0.00           C  
ATOM    622  N   TYR A  78     -12.807  -0.208   6.004  1.00  0.00           N  
ATOM    623  CA  TYR A  78     -13.253  -0.419   7.377  1.00  0.00           C  
ATOM    624  C   TYR A  78     -14.450   0.465   7.704  1.00  0.00           C  
ATOM    625  CB  TYR A  78     -12.113  -0.140   8.361  1.00  0.00           C  
ATOM    626  O   TYR A  78     -15.224   0.161   8.615  1.00  0.00           O  
ATOM    627  CG  TYR A  78     -11.091  -1.247   8.437  1.00  0.00           C  
ATOM    628  CD1 TYR A  78     -11.427  -2.498   8.950  1.00  0.00           C  
ATOM    629  CD2 TYR A  78      -9.787  -1.046   7.996  1.00  0.00           C  
ATOM    630  CE1 TYR A  78     -10.487  -3.521   9.024  1.00  0.00           C  
ATOM    631  CE2 TYR A  78      -8.840  -2.062   8.065  1.00  0.00           C  
ATOM    632  OH  TYR A  78      -8.265  -4.303   8.649  1.00  0.00           O  
ATOM    633  CZ  TYR A  78      -9.199  -3.294   8.579  1.00  0.00           C  
ATOM    634  N   GLU A  79     -14.670   1.526   6.924  1.00  0.00           N  
ATOM    635  CA  GLU A  79     -15.816   2.409   7.125  1.00  0.00           C  
ATOM    636  C   GLU A  79     -17.015   1.953   6.299  1.00  0.00           C  
ATOM    637  CB  GLU A  79     -15.451   3.853   6.771  1.00  0.00           C  
ATOM    638  O   GLU A  79     -18.088   2.557   6.367  1.00  0.00           O  
ATOM    639  CG  GLU A  79     -14.442   4.483   7.720  1.00  0.00           C  
ATOM    640  CD  GLU A  79     -14.019   5.882   7.303  1.00  0.00           C  
ATOM    641  OE1 GLU A  79     -13.304   6.557   8.079  1.00  0.00           O  
ATOM    642  OE2 GLU A  79     -14.407   6.309   6.193  1.00  0.00           O  
ATOM    643  N   GLY A  80     -16.848   0.874   5.546  1.00  0.00           N  
ATOM    644  CA  GLY A  80     -17.919   0.351   4.712  1.00  0.00           C  
ATOM    645  C   GLY A  80     -18.257   1.253   3.540  1.00  0.00           C  
ATOM    646  O   GLY A  80     -19.412   1.322   3.116  1.00  0.00           O  
ATOM    647  N   LYS A  81     -17.277   2.113   3.158  1.00  0.00           N  
ATOM    648  CA  LYS A  81     -17.418   3.010   2.014  1.00  0.00           C  
ATOM    649  C   LYS A  81     -16.825   2.389   0.753  1.00  0.00           C  
ATOM    650  CB  LYS A  81     -16.749   4.355   2.301  1.00  0.00           C  
ATOM    651  O   LYS A  81     -16.278   1.285   0.795  1.00  0.00           O  
ATOM    652  CG  LYS A  81     -17.376   5.124   3.454  1.00  0.00           C  
ATOM    653  CD  LYS A  81     -16.692   6.469   3.667  1.00  0.00           C  
ATOM    654  CE  LYS A  81     -17.327   7.246   4.812  1.00  0.00           C  
ATOM    655  NZ  LYS A  81     -16.642   8.553   5.042  1.00  0.00           N  
ATOM    656  N   ASP A  82     -17.008   3.060  -0.388  1.00  0.00           N  
ATOM    657  CA  ASP A  82     -16.595   2.511  -1.676  1.00  0.00           C  
ATOM    658  C   ASP A  82     -15.073   2.474  -1.795  1.00  0.00           C  
ATOM    659  CB  ASP A  82     -17.193   3.327  -2.824  1.00  0.00           C  
ATOM    660  O   ASP A  82     -14.462   3.414  -2.307  1.00  0.00           O  
ATOM    661  CG  ASP A  82     -16.860   2.758  -4.192  1.00  0.00           C  
ATOM    662  OD1 ASP A  82     -16.532   1.556  -4.289  1.00  0.00           O  
ATOM    663  OD2 ASP A  82     -16.922   3.520  -5.181  1.00  0.00           O  
ATOM    664  N   TYR A  83     -14.440   1.470  -1.465  1.00  0.00           N  
ATOM    665  CA  TYR A  83     -13.002   1.267  -1.595  1.00  0.00           C  
ATOM    666  C   TYR A  83     -12.666   0.570  -2.909  1.00  0.00           C  
ATOM    667  CB  TYR A  83     -12.465   0.447  -0.418  1.00  0.00           C  
ATOM    668  O   TYR A  83     -11.552   0.700  -3.420  1.00  0.00           O  
ATOM    669  CG  TYR A  83     -13.058  -0.938  -0.322  1.00  0.00           C  
ATOM    670  CD1 TYR A  83     -14.176  -1.185   0.472  1.00  0.00           C  
ATOM    671  CD2 TYR A  83     -12.502  -2.001  -1.024  1.00  0.00           C  
ATOM    672  CE1 TYR A  83     -14.724  -2.460   0.565  1.00  0.00           C  
ATOM    673  CE2 TYR A  83     -13.042  -3.280  -0.939  1.00  0.00           C  
ATOM    674  OH  TYR A  83     -14.690  -4.764  -0.055  1.00  0.00           O  
ATOM    675  CZ  TYR A  83     -14.151  -3.499  -0.143  1.00  0.00           C  
ATOM    676  N   GLU A  84     -13.688  -0.177  -3.460  1.00  0.00           N  
ATOM    677  CA  GLU A  84     -13.491  -0.993  -4.654  1.00  0.00           C  
ATOM    678  C   GLU A  84     -13.139  -0.129  -5.862  1.00  0.00           C  
ATOM    679  CB  GLU A  84     -14.742  -1.825  -4.950  1.00  0.00           C  
ATOM    680  O   GLU A  84     -12.318  -0.521  -6.693  1.00  0.00           O  
ATOM    681  CG  GLU A  84     -14.966  -2.968  -3.970  1.00  0.00           C  
ATOM    682  CD  GLU A  84     -16.067  -3.922  -4.404  1.00  0.00           C  
ATOM    683  OE1 GLU A  84     -16.475  -4.786  -3.595  1.00  0.00           O  
ATOM    684  OE2 GLU A  84     -16.525  -3.806  -5.562  1.00  0.00           O  
ATOM    685  N   SER A  85     -13.813   1.007  -5.982  1.00  0.00           N  
ATOM    686  CA  SER A  85     -13.540   1.907  -7.098  1.00  0.00           C  
ATOM    687  C   SER A  85     -12.087   2.369  -7.093  1.00  0.00           C  
ATOM    688  CB  SER A  85     -14.470   3.120  -7.049  1.00  0.00           C  
ATOM    689  O   SER A  85     -11.447   2.433  -8.145  1.00  0.00           O  
ATOM    690  OG  SER A  85     -14.260   3.867  -5.863  1.00  0.00           O  
ATOM    691  N   LEU A  86     -11.552   2.642  -5.986  1.00  0.00           N  
ATOM    692  CA  LEU A  86     -10.166   3.081  -5.866  1.00  0.00           C  
ATOM    693  C   LEU A  86      -9.206   1.942  -6.191  1.00  0.00           C  
ATOM    694  CB  LEU A  86      -9.891   3.609  -4.456  1.00  0.00           C  
ATOM    695  O   LEU A  86      -8.203   2.147  -6.879  1.00  0.00           O  
ATOM    696  CG  LEU A  86     -10.466   4.986  -4.124  1.00  0.00           C  
ATOM    697  CD1 LEU A  86     -10.258   5.306  -2.647  1.00  0.00           C  
ATOM    698  CD2 LEU A  86      -9.830   6.058  -5.002  1.00  0.00           C  
ATOM    699  N   ILE A  87      -9.488   0.741  -5.698  1.00  0.00           N  
ATOM    700  CA  ILE A  87      -8.640  -0.409  -5.994  1.00  0.00           C  
ATOM    701  C   ILE A  87      -8.657  -0.689  -7.495  1.00  0.00           C  
ATOM    702  CB  ILE A  87      -9.092  -1.661  -5.209  1.00  0.00           C  
ATOM    703  O   ILE A  87      -7.616  -0.972  -8.092  1.00  0.00           O  
ATOM    704  CG1 ILE A  87      -8.808  -1.484  -3.713  1.00  0.00           C  
ATOM    705  CG2 ILE A  87      -8.403  -2.916  -5.753  1.00  0.00           C  
ATOM    706  CD1 ILE A  87      -9.181  -2.693  -2.866  1.00  0.00           C  
ATOM    707  N   LYS A  88      -9.815  -0.557  -8.174  1.00  0.00           N  
ATOM    708  CA  LYS A  88      -9.936  -0.762  -9.614  1.00  0.00           C  
ATOM    709  C   LYS A  88      -9.084   0.241 -10.386  1.00  0.00           C  
ATOM    710  CB  LYS A  88     -11.398  -0.654 -10.050  1.00  0.00           C  
ATOM    711  O   LYS A  88      -8.391  -0.127 -11.337  1.00  0.00           O  
ATOM    712  CG  LYS A  88     -12.239  -1.874  -9.706  1.00  0.00           C  
ATOM    713  CD  LYS A  88     -13.667  -1.731 -10.218  1.00  0.00           C  
ATOM    714  CE  LYS A  88     -14.529  -2.919  -9.812  1.00  0.00           C  
ATOM    715  NZ  LYS A  88     -15.937  -2.770 -10.286  1.00  0.00           N  
ATOM    716  N   GLU A  89      -9.195   1.465  -9.901  1.00  0.00           N  
ATOM    717  CA  GLU A  89      -8.405   2.513 -10.540  1.00  0.00           C  
ATOM    718  C   GLU A  89      -6.910   2.247 -10.389  1.00  0.00           C  
ATOM    719  CB  GLU A  89      -8.757   3.884  -9.957  1.00  0.00           C  
ATOM    720  O   GLU A  89      -6.146   2.405 -11.344  1.00  0.00           O  
ATOM    721  CG  GLU A  89      -8.049   5.044 -10.641  1.00  0.00           C  
ATOM    722  CD  GLU A  89      -8.390   6.396 -10.035  1.00  0.00           C  
ATOM    723  OE1 GLU A  89      -7.665   7.381 -10.303  1.00  0.00           O  
ATOM    724  OE2 GLU A  89      -9.389   6.471  -9.286  1.00  0.00           O  
ATOM    725  N   LEU A  90      -6.613   1.842  -9.191  1.00  0.00           N  
ATOM    726  CA  LEU A  90      -5.212   1.528  -8.930  1.00  0.00           C  
ATOM    727  C   LEU A  90      -4.748   0.359  -9.793  1.00  0.00           C  
ATOM    728  CB  LEU A  90      -5.004   1.199  -7.450  1.00  0.00           C  
ATOM    729  O   LEU A  90      -3.657   0.401 -10.367  1.00  0.00           O  
ATOM    730  CG  LEU A  90      -3.559   0.971  -7.003  1.00  0.00           C  
ATOM    731  CD1 LEU A  90      -2.732   2.234  -7.217  1.00  0.00           C  
ATOM    732  CD2 LEU A  90      -3.513   0.537  -5.542  1.00  0.00           C  
ATOM    733  N   ALA A  91      -5.514  -0.642  -9.934  1.00  0.00           N  
ATOM    734  CA  ALA A  91      -5.179  -1.812 -10.741  1.00  0.00           C  
ATOM    735  C   ALA A  91      -5.004  -1.434 -12.209  1.00  0.00           C  
ATOM    736  CB  ALA A  91      -6.255  -2.885 -10.596  1.00  0.00           C  
ATOM    737  O   ALA A  91      -4.055  -1.875 -12.862  1.00  0.00           O  
ATOM    738  N   LYS A  92      -5.889  -0.602 -12.701  1.00  0.00           N  
ATOM    739  CA  LYS A  92      -5.815  -0.128 -14.080  1.00  0.00           C  
ATOM    740  C   LYS A  92      -4.540   0.675 -14.318  1.00  0.00           C  
ATOM    741  CB  LYS A  92      -7.041   0.720 -14.423  1.00  0.00           C  
ATOM    742  O   LYS A  92      -3.851   0.475 -15.321  1.00  0.00           O  
ATOM    743  CG  LYS A  92      -7.129   1.116 -15.890  1.00  0.00           C  
ATOM    744  CD  LYS A  92      -8.391   1.920 -16.176  1.00  0.00           C  
ATOM    745  CE  LYS A  92      -8.444   2.380 -17.627  1.00  0.00           C  
ATOM    746  NZ  LYS A  92      -9.665   3.193 -17.906  1.00  0.00           N  
ATOM    747  N   SER A  93      -4.275   1.590 -13.335  1.00  0.00           N  
ATOM    748  CA  SER A  93      -3.085   2.424 -13.464  1.00  0.00           C  
ATOM    749  C   SER A  93      -1.816   1.578 -13.485  1.00  0.00           C  
ATOM    750  CB  SER A  93      -3.013   3.437 -12.320  1.00  0.00           C  
ATOM    751  O   SER A  93      -0.917   1.818 -14.294  1.00  0.00           O  
ATOM    752  OG  SER A  93      -1.828   4.210 -12.407  1.00  0.00           O  
ATOM    753  N   HIS A  94      -1.740   0.569 -12.700  1.00  0.00           N  
ATOM    754  CA  HIS A  94      -0.566  -0.290 -12.608  1.00  0.00           C  
ATOM    755  C   HIS A  94      -0.425  -1.165 -13.849  1.00  0.00           C  
ATOM    756  CB  HIS A  94      -0.638  -1.164 -11.355  1.00  0.00           C  
ATOM    757  O   HIS A  94       0.687  -1.390 -14.332  1.00  0.00           O  
ATOM    758  CG  HIS A  94      -0.323  -0.428 -10.091  1.00  0.00           C  
ATOM    759  CD2 HIS A  94       0.775  -0.450  -9.300  1.00  0.00           C  
ATOM    760  ND1 HIS A  94      -1.203   0.456  -9.507  1.00  0.00           N  
ATOM    761  CE1 HIS A  94      -0.657   0.949  -8.407  1.00  0.00           C  
ATOM    762  NE2 HIS A  94       0.543   0.415  -8.259  1.00  0.00           N  
ATOM    763  N   LYS A  95      -1.561  -1.699 -14.387  1.00  0.00           N  
ATOM    764  CA  LYS A  95      -1.551  -2.596 -15.539  1.00  0.00           C  
ATOM    765  C   LYS A  95      -1.336  -1.823 -16.837  1.00  0.00           C  
ATOM    766  CB  LYS A  95      -2.856  -3.391 -15.613  1.00  0.00           C  
ATOM    767  O   LYS A  95      -0.480  -2.184 -17.647  1.00  0.00           O  
ATOM    768  CG  LYS A  95      -2.905  -4.396 -16.753  1.00  0.00           C  
ATOM    769  CD  LYS A  95      -4.220  -5.166 -16.763  1.00  0.00           C  
ATOM    770  CE  LYS A  95      -4.304  -6.114 -17.952  1.00  0.00           C  
ATOM    771  NZ  LYS A  95      -5.609  -6.840 -17.991  1.00  0.00           N  
ATOM    772  N   GLU A  96      -2.022  -0.702 -16.951  1.00  0.00           N  
ATOM    773  CA  GLU A  96      -2.095  -0.055 -18.258  1.00  0.00           C  
ATOM    774  C   GLU A  96      -1.100   1.097 -18.360  1.00  0.00           C  
ATOM    775  CB  GLU A  96      -3.514   0.450 -18.529  1.00  0.00           C  
ATOM    776  O   GLU A  96      -0.323   1.170 -19.315  1.00  0.00           O  
ATOM    777  CG  GLU A  96      -4.553  -0.657 -18.631  1.00  0.00           C  
ATOM    778  CD  GLU A  96      -5.934  -0.151 -19.015  1.00  0.00           C  
ATOM    779  OE1 GLU A  96      -6.872  -0.973 -19.128  1.00  0.00           O  
ATOM    780  OE2 GLU A  96      -6.080   1.077 -19.205  1.00  0.00           O  
ATOM    781  N   GLU A  97      -1.012   1.815 -17.274  1.00  0.00           N  
ATOM    782  CA  GLU A  97      -0.227   3.044 -17.360  1.00  0.00           C  
ATOM    783  C   GLU A  97       1.228   2.797 -16.975  1.00  0.00           C  
ATOM    784  CB  GLU A  97      -0.831   4.131 -16.467  1.00  0.00           C  
ATOM    785  O   GLU A  97       2.144   3.213 -17.688  1.00  0.00           O  
ATOM    786  CG  GLU A  97      -2.211   4.594 -16.910  1.00  0.00           C  
ATOM    787  CD  GLU A  97      -2.789   5.688 -16.026  1.00  0.00           C  
ATOM    788  OE1 GLU A  97      -4.013   5.941 -16.095  1.00  0.00           O  
ATOM    789  OE2 GLU A  97      -2.011   6.298 -15.259  1.00  0.00           O  
ATOM    790  N   HIS A  98       1.442   2.010 -16.052  1.00  0.00           N  
ATOM    791  CA  HIS A  98       2.797   1.919 -15.520  1.00  0.00           C  
ATOM    792  C   HIS A  98       3.392   0.535 -15.759  1.00  0.00           C  
ATOM    793  CB  HIS A  98       2.809   2.244 -14.025  1.00  0.00           C  
ATOM    794  O   HIS A  98       4.585   0.320 -15.532  1.00  0.00           O  
ATOM    795  CG  HIS A  98       2.287   3.608 -13.703  1.00  0.00           C  
ATOM    796  CD2 HIS A  98       1.149   4.002 -13.084  1.00  0.00           C  
ATOM    797  ND1 HIS A  98       2.966   4.761 -14.033  1.00  0.00           N  
ATOM    798  CE1 HIS A  98       2.266   5.808 -13.628  1.00  0.00           C  
ATOM    799  NE2 HIS A  98       1.160   5.375 -13.049  1.00  0.00           N  
ATOM    800  N   LYS A  99       2.569  -0.359 -16.242  1.00  0.00           N  
ATOM    801  CA  LYS A  99       2.980  -1.728 -16.543  1.00  0.00           C  
ATOM    802  C   LYS A  99       3.805  -2.317 -15.403  1.00  0.00           C  
ATOM    803  CB  LYS A  99       3.779  -1.774 -17.847  1.00  0.00           C  
ATOM    804  O   LYS A  99       4.852  -2.924 -15.637  1.00  0.00           O  
ATOM    805  CG  LYS A  99       2.991  -1.336 -19.072  1.00  0.00           C  
ATOM    806  CD  LYS A  99       3.800  -1.514 -20.350  1.00  0.00           C  
ATOM    807  CE  LYS A  99       3.016  -1.064 -21.576  1.00  0.00           C  
ATOM    808  NZ  LYS A  99       3.791  -1.271 -22.836  1.00  0.00           N  
ATOM    809  N   ILE A 100       3.402  -2.061 -14.111  1.00  0.00           N  
ATOM    810  CA  ILE A 100       4.055  -2.584 -12.916  1.00  0.00           C  
ATOM    811  C   ILE A 100       3.527  -3.984 -12.610  1.00  0.00           C  
ATOM    812  CB  ILE A 100       3.841  -1.653 -11.701  1.00  0.00           C  
ATOM    813  O   ILE A 100       2.319  -4.180 -12.464  1.00  0.00           O  
ATOM    814  CG1 ILE A 100       4.412  -0.260 -11.988  1.00  0.00           C  
ATOM    815  CG2 ILE A 100       4.472  -2.255 -10.442  1.00  0.00           C  
ATOM    816  CD1 ILE A 100       4.079   0.777 -10.924  1.00  0.00           C  
ATOM    817  N   PRO A 101       4.431  -4.971 -12.533  1.00  0.00           N  
ATOM    818  CA  PRO A 101       3.981  -6.320 -12.180  1.00  0.00           C  
ATOM    819  C   PRO A 101       3.360  -6.388 -10.787  1.00  0.00           C  
ATOM    820  CB  PRO A 101       5.267  -7.148 -12.246  1.00  0.00           C  
ATOM    821  O   PRO A 101       3.830  -5.719  -9.863  1.00  0.00           O  
ATOM    822  CG  PRO A 101       6.189  -6.354 -13.114  1.00  0.00           C  
ATOM    823  CD  PRO A 101       5.895  -4.895 -12.912  1.00  0.00           C  
ATOM    824  N   ILE A 102       2.312  -7.172 -10.673  1.00  0.00           N  
ATOM    825  CA  ILE A 102       1.567  -7.268  -9.422  1.00  0.00           C  
ATOM    826  C   ILE A 102       2.487  -7.768  -8.311  1.00  0.00           C  
ATOM    827  CB  ILE A 102       0.342  -8.199  -9.563  1.00  0.00           C  
ATOM    828  O   ILE A 102       2.312  -7.411  -7.143  1.00  0.00           O  
ATOM    829  CG1 ILE A 102      -0.575  -8.064  -8.342  1.00  0.00           C  
ATOM    830  CG2 ILE A 102       0.786  -9.651  -9.756  1.00  0.00           C  
ATOM    831  CD1 ILE A 102      -1.280  -6.718  -8.243  1.00  0.00           C  
ATOM    832  N   GLU A 103       3.497  -8.565  -8.523  1.00  0.00           N  
ATOM    833  CA  GLU A 103       4.416  -9.119  -7.533  1.00  0.00           C  
ATOM    834  C   GLU A 103       5.155  -8.011  -6.787  1.00  0.00           C  
ATOM    835  CB  GLU A 103       5.419 -10.063  -8.200  1.00  0.00           C  
ATOM    836  O   GLU A 103       5.517  -8.176  -5.620  1.00  0.00           O  
ATOM    837  CG  GLU A 103       4.791 -11.332  -8.758  1.00  0.00           C  
ATOM    838  CD  GLU A 103       4.236 -11.159 -10.163  1.00  0.00           C  
ATOM    839  OE1 GLU A 103       3.537 -12.073 -10.656  1.00  0.00           O  
ATOM    840  OE2 GLU A 103       4.503 -10.101 -10.776  1.00  0.00           O  
ATOM    841  N   TYR A 104       5.322  -6.906  -7.448  1.00  0.00           N  
ATOM    842  CA  TYR A 104       6.020  -5.786  -6.826  1.00  0.00           C  
ATOM    843  C   TYR A 104       5.225  -5.235  -5.648  1.00  0.00           C  
ATOM    844  CB  TYR A 104       6.274  -4.676  -7.850  1.00  0.00           C  
ATOM    845  O   TYR A 104       5.804  -4.815  -4.643  1.00  0.00           O  
ATOM    846  CG  TYR A 104       7.351  -5.009  -8.853  1.00  0.00           C  
ATOM    847  CD1 TYR A 104       7.825  -6.312  -8.987  1.00  0.00           C  
ATOM    848  CD2 TYR A 104       7.897  -4.023  -9.668  1.00  0.00           C  
ATOM    849  CE1 TYR A 104       8.819  -6.624  -9.909  1.00  0.00           C  
ATOM    850  CE2 TYR A 104       8.891  -4.324 -10.593  1.00  0.00           C  
ATOM    851  OH  TYR A 104      10.329  -5.929 -11.621  1.00  0.00           O  
ATOM    852  CZ  TYR A 104       9.345  -5.625 -10.706  1.00  0.00           C  
ATOM    853  N   LEU A 105       3.918  -5.352  -5.836  1.00  0.00           N  
ATOM    854  CA  LEU A 105       3.060  -4.848  -4.769  1.00  0.00           C  
ATOM    855  C   LEU A 105       3.202  -5.698  -3.510  1.00  0.00           C  
ATOM    856  CB  LEU A 105       1.598  -4.828  -5.222  1.00  0.00           C  
ATOM    857  O   LEU A 105       3.102  -5.183  -2.394  1.00  0.00           O  
ATOM    858  CG  LEU A 105       1.250  -3.851  -6.346  1.00  0.00           C  
ATOM    859  CD1 LEU A 105      -0.232  -3.947  -6.693  1.00  0.00           C  
ATOM    860  CD2 LEU A 105       1.620  -2.425  -5.950  1.00  0.00           C  
ATOM    861  N   GLU A 106       3.521  -6.964  -3.681  1.00  0.00           N  
ATOM    862  CA  GLU A 106       3.763  -7.850  -2.546  1.00  0.00           C  
ATOM    863  C   GLU A 106       5.063  -7.490  -1.832  1.00  0.00           C  
ATOM    864  CB  GLU A 106       3.802  -9.311  -3.003  1.00  0.00           C  
ATOM    865  O   GLU A 106       5.133  -7.530  -0.602  1.00  0.00           O  
ATOM    866  CG  GLU A 106       2.463  -9.833  -3.505  1.00  0.00           C  
ATOM    867  CD  GLU A 106       2.526 -11.272  -3.992  1.00  0.00           C  
ATOM    868  OE1 GLU A 106       1.469 -11.836  -4.355  1.00  0.00           O  
ATOM    869  OE2 GLU A 106       3.640 -11.840  -4.009  1.00  0.00           O  
ATOM    870  N   TYR A 107       6.015  -7.073  -2.626  1.00  0.00           N  
ATOM    871  CA  TYR A 107       7.276  -6.639  -2.035  1.00  0.00           C  
ATOM    872  C   TYR A 107       7.078  -5.388  -1.186  1.00  0.00           C  
ATOM    873  CB  TYR A 107       8.317  -6.371  -3.125  1.00  0.00           C  
ATOM    874  O   TYR A 107       7.620  -5.287  -0.083  1.00  0.00           O  
ATOM    875  CG  TYR A 107       8.610  -7.571  -3.993  1.00  0.00           C  
ATOM    876  CD1 TYR A 107       8.499  -8.864  -3.487  1.00  0.00           C  
ATOM    877  CD2 TYR A 107       8.998  -7.414  -5.319  1.00  0.00           C  
ATOM    878  CE1 TYR A 107       8.769  -9.973  -4.283  1.00  0.00           C  
ATOM    879  CE2 TYR A 107       9.271  -8.516  -6.124  1.00  0.00           C  
ATOM    880  OH  TYR A 107       9.423 -10.883  -6.389  1.00  0.00           O  
ATOM    881  CZ  TYR A 107       9.154  -9.789  -5.597  1.00  0.00           C  
ATOM    882  N   ILE A 108       6.285  -4.521  -1.736  1.00  0.00           N  
ATOM    883  CA  ILE A 108       6.025  -3.272  -1.027  1.00  0.00           C  
ATOM    884  C   ILE A 108       5.270  -3.562   0.269  1.00  0.00           C  
ATOM    885  CB  ILE A 108       5.225  -2.281  -1.902  1.00  0.00           C  
ATOM    886  O   ILE A 108       5.579  -2.988   1.316  1.00  0.00           O  
ATOM    887  CG1 ILE A 108       6.098  -1.758  -3.049  1.00  0.00           C  
ATOM    888  CG2 ILE A 108       4.685  -1.126  -1.054  1.00  0.00           C  
ATOM    889  CD1 ILE A 108       5.338  -0.931  -4.078  1.00  0.00           C  
ATOM    890  N   SER A 109       4.376  -4.486   0.224  1.00  0.00           N  
ATOM    891  CA  SER A 109       3.618  -4.857   1.415  1.00  0.00           C  
ATOM    892  C   SER A 109       4.536  -5.382   2.514  1.00  0.00           C  
ATOM    893  CB  SER A 109       2.564  -5.911   1.072  1.00  0.00           C  
ATOM    894  O   SER A 109       4.390  -5.012   3.681  1.00  0.00           O  
ATOM    895  OG  SER A 109       3.177  -7.138   0.715  1.00  0.00           O  
ATOM    896  N   GLU A 110       5.480  -6.191   2.154  1.00  0.00           N  
ATOM    897  CA  GLU A 110       6.430  -6.717   3.129  1.00  0.00           C  
ATOM    898  C   GLU A 110       7.300  -5.604   3.708  1.00  0.00           C  
ATOM    899  CB  GLU A 110       7.310  -7.797   2.495  1.00  0.00           C  
ATOM    900  O   GLU A 110       7.593  -5.597   4.905  1.00  0.00           O  
ATOM    901  CG  GLU A 110       6.555  -9.062   2.117  1.00  0.00           C  
ATOM    902  CD  GLU A 110       5.785  -9.671   3.279  1.00  0.00           C  
ATOM    903  OE1 GLU A 110       4.590 -10.003   3.108  1.00  0.00           O  
ATOM    904  OE2 GLU A 110       6.382  -9.817   4.369  1.00  0.00           O  
ATOM    905  N   SER A 111       7.646  -4.718   2.867  1.00  0.00           N  
ATOM    906  CA  SER A 111       8.451  -3.587   3.319  1.00  0.00           C  
ATOM    907  C   SER A 111       7.667  -2.700   4.280  1.00  0.00           C  
ATOM    908  CB  SER A 111       8.932  -2.760   2.125  1.00  0.00           C  
ATOM    909  O   SER A 111       8.223  -2.189   5.255  1.00  0.00           O  
ATOM    910  OG  SER A 111       9.844  -3.502   1.334  1.00  0.00           O  
ATOM    911  N   ILE A 112       6.404  -2.512   4.036  1.00  0.00           N  
ATOM    912  CA  ILE A 112       5.559  -1.728   4.930  1.00  0.00           C  
ATOM    913  C   ILE A 112       5.552  -2.360   6.320  1.00  0.00           C  
ATOM    914  CB  ILE A 112       4.117  -1.611   4.387  1.00  0.00           C  
ATOM    915  O   ILE A 112       5.749  -1.670   7.323  1.00  0.00           O  
ATOM    916  CG1 ILE A 112       4.084  -0.703   3.152  1.00  0.00           C  
ATOM    917  CG2 ILE A 112       3.171  -1.092   5.474  1.00  0.00           C  
ATOM    918  CD1 ILE A 112       2.754  -0.715   2.411  1.00  0.00           C  
ATOM    919  N   LEU A 113       5.446  -3.637   6.433  1.00  0.00           N  
ATOM    920  CA  LEU A 113       5.427  -4.329   7.717  1.00  0.00           C  
ATOM    921  C   LEU A 113       6.755  -4.157   8.447  1.00  0.00           C  
ATOM    922  CB  LEU A 113       5.129  -5.818   7.520  1.00  0.00           C  
ATOM    923  O   LEU A 113       6.776  -3.888   9.651  1.00  0.00           O  
ATOM    924  CG  LEU A 113       3.715  -6.170   7.055  1.00  0.00           C  
ATOM    925  CD1 LEU A 113       3.623  -7.655   6.716  1.00  0.00           C  
ATOM    926  CD2 LEU A 113       2.692  -5.795   8.121  1.00  0.00           C  
ATOM    927  N   GLU A 114       7.766  -4.245   7.709  1.00  0.00           N  
ATOM    928  CA  GLU A 114       9.087  -4.122   8.320  1.00  0.00           C  
ATOM    929  C   GLU A 114       9.327  -2.706   8.835  1.00  0.00           C  
ATOM    930  CB  GLU A 114      10.180  -4.511   7.321  1.00  0.00           C  
ATOM    931  O   GLU A 114       9.841  -2.521   9.940  1.00  0.00           O  
ATOM    932  CG  GLU A 114      10.192  -5.991   6.966  1.00  0.00           C  
ATOM    933  CD  GLU A 114      11.363  -6.387   6.082  1.00  0.00           C  
ATOM    934  OE1 GLU A 114      11.138  -7.006   5.018  1.00  0.00           O  
ATOM    935  OE2 GLU A 114      12.516  -6.075   6.457  1.00  0.00           O  
ATOM    936  N   VAL A 115       8.933  -1.802   8.004  1.00  0.00           N  
ATOM    937  CA  VAL A 115       9.133  -0.412   8.401  1.00  0.00           C  
ATOM    938  C   VAL A 115       8.253  -0.087   9.606  1.00  0.00           C  
ATOM    939  CB  VAL A 115       8.827   0.559   7.239  1.00  0.00           C  
ATOM    940  O   VAL A 115       8.698   0.576  10.546  1.00  0.00           O  
ATOM    941  CG1 VAL A 115       8.767   2.000   7.742  1.00  0.00           C  
ATOM    942  CG2 VAL A 115       9.874   0.418   6.136  1.00  0.00           C  
ATOM    943  N   LEU A 116       7.072  -0.566   9.653  1.00  0.00           N  
ATOM    944  CA  LEU A 116       6.182  -0.322  10.783  1.00  0.00           C  
ATOM    945  C   LEU A 116       6.736  -0.950  12.057  1.00  0.00           C  
ATOM    946  CB  LEU A 116       4.784  -0.876  10.493  1.00  0.00           C  
ATOM    947  O   LEU A 116       6.665  -0.349  13.132  1.00  0.00           O  
ATOM    948  CG  LEU A 116       3.987  -0.166   9.397  1.00  0.00           C  
ATOM    949  CD1 LEU A 116       2.625  -0.828   9.220  1.00  0.00           C  
ATOM    950  CD2 LEU A 116       3.830   1.315   9.723  1.00  0.00           C  
ATOM    951  N   LYS A 117       7.287  -2.126  11.947  1.00  0.00           N  
ATOM    952  CA  LYS A 117       7.903  -2.796  13.088  1.00  0.00           C  
ATOM    953  C   LYS A 117       9.068  -1.980  13.642  1.00  0.00           C  
ATOM    954  CB  LYS A 117       8.382  -4.194  12.695  1.00  0.00           C  
ATOM    955  O   LYS A 117       9.223  -1.857  14.858  1.00  0.00           O  
ATOM    956  CG  LYS A 117       8.934  -5.008  13.856  1.00  0.00           C  
ATOM    957  CD  LYS A 117       9.337  -6.409  13.415  1.00  0.00           C  
ATOM    958  CE  LYS A 117       9.904  -7.220  14.573  1.00  0.00           C  
ATOM    959  NZ  LYS A 117      10.291  -8.598  14.147  1.00  0.00           N  
ATOM    960  N   LYS A 118       9.784  -1.410  12.782  1.00  0.00           N  
ATOM    961  CA  LYS A 118      10.946  -0.613  13.166  1.00  0.00           C  
ATOM    962  C   LYS A 118      10.522   0.730  13.753  1.00  0.00           C  
ATOM    963  CB  LYS A 118      11.867  -0.393  11.965  1.00  0.00           C  
ATOM    964  O   LYS A 118      11.037   1.150  14.792  1.00  0.00           O  
ATOM    965  CG  LYS A 118      13.104   0.437  12.277  1.00  0.00           C  
ATOM    966  CD  LYS A 118      13.938   0.688  11.027  1.00  0.00           C  
ATOM    967  CE  LYS A 118      15.085   1.651  11.304  1.00  0.00           C  
ATOM    968  NZ  LYS A 118      15.864   1.954  10.067  1.00  0.00           N  
ATOM    969  N   ARG A 119       9.494   1.393  13.181  1.00  0.00           N  
ATOM    970  CA  ARG A 119       9.120   2.761  13.526  1.00  0.00           C  
ATOM    971  C   ARG A 119       8.154   2.783  14.705  1.00  0.00           C  
ATOM    972  CB  ARG A 119       8.495   3.468  12.322  1.00  0.00           C  
ATOM    973  O   ARG A 119       8.105   3.760  15.456  1.00  0.00           O  
ATOM    974  CG  ARG A 119       9.482   3.781  11.209  1.00  0.00           C  
ATOM    975  CD  ARG A 119      10.345   4.989  11.545  1.00  0.00           C  
ATOM    976  NE  ARG A 119      11.097   5.454  10.382  1.00  0.00           N  
ATOM    977  NH1 ARG A 119      11.879   7.376  11.398  1.00  0.00           N  
ATOM    978  NH2 ARG A 119      12.454   6.904   9.230  1.00  0.00           N  
ATOM    979  CZ  ARG A 119      11.808   6.577  10.339  1.00  0.00           C  
ATOM    980  N   PHE A 120       7.491   1.683  14.876  1.00  0.00           N  
ATOM    981  CA  PHE A 120       6.488   1.645  15.934  1.00  0.00           C  
ATOM    982  C   PHE A 120       6.558   0.328  16.698  1.00  0.00           C  
ATOM    983  CB  PHE A 120       5.084   1.841  15.353  1.00  0.00           C  
ATOM    984  O   PHE A 120       5.560  -0.389  16.802  1.00  0.00           O  
ATOM    985  CG  PHE A 120       4.950   3.068  14.492  1.00  0.00           C  
ATOM    986  CD1 PHE A 120       4.921   4.335  15.063  1.00  0.00           C  
ATOM    987  CD2 PHE A 120       4.851   2.955  13.112  1.00  0.00           C  
ATOM    988  CE1 PHE A 120       4.796   5.473  14.270  1.00  0.00           C  
ATOM    989  CE2 PHE A 120       4.727   4.088  12.312  1.00  0.00           C  
ATOM    990  CZ  PHE A 120       4.698   5.345  12.893  1.00  0.00           C  
ATOM    991  N   PRO A 121       7.651  -0.018  17.309  1.00  0.00           N  
ATOM    992  CA  PRO A 121       7.790  -1.318  17.970  1.00  0.00           C  
ATOM    993  C   PRO A 121       6.833  -1.485  19.149  1.00  0.00           C  
ATOM    994  CB  PRO A 121       9.245  -1.319  18.444  1.00  0.00           C  
ATOM    995  O   PRO A 121       6.368  -2.595  19.419  1.00  0.00           O  
ATOM    996  CG  PRO A 121       9.638   0.123  18.476  1.00  0.00           C  
ATOM    997  CD  PRO A 121       8.892   0.845  17.391  1.00  0.00           C  
ATOM    998  N   GLU A 122       6.520  -0.379  19.766  1.00  0.00           N  
ATOM    999  CA  GLU A 122       5.668  -0.442  20.949  1.00  0.00           C  
ATOM   1000  C   GLU A 122       4.208  -0.674  20.567  1.00  0.00           C  
ATOM   1001  CB  GLU A 122       5.798   0.840  21.775  1.00  0.00           C  
ATOM   1002  O   GLU A 122       3.437  -1.232  21.350  1.00  0.00           O  
ATOM   1003  CG  GLU A 122       7.198   1.082  22.319  1.00  0.00           C  
ATOM   1004  CD  GLU A 122       7.307   2.345  23.158  1.00  0.00           C  
ATOM   1005  OE1 GLU A 122       7.679   2.252  24.350  1.00  0.00           O  
ATOM   1006  OE2 GLU A 122       7.016   3.436  22.619  1.00  0.00           O  
ATOM   1007  N   PHE A 123       3.878  -0.282  19.311  1.00  0.00           N  
ATOM   1008  CA  PHE A 123       2.501  -0.350  18.836  1.00  0.00           C  
ATOM   1009  C   PHE A 123       2.313  -1.531  17.891  1.00  0.00           C  
ATOM   1010  CB  PHE A 123       2.109   0.953  18.132  1.00  0.00           C  
ATOM   1011  O   PHE A 123       1.182  -1.940  17.618  1.00  0.00           O  
ATOM   1012  CG  PHE A 123       1.958   2.124  19.064  1.00  0.00           C  
ATOM   1013  CD1 PHE A 123       0.751   2.367  19.708  1.00  0.00           C  
ATOM   1014  CD2 PHE A 123       3.024   2.983  19.297  1.00  0.00           C  
ATOM   1015  CE1 PHE A 123       0.608   3.451  20.571  1.00  0.00           C  
ATOM   1016  CE2 PHE A 123       2.890   4.068  20.159  1.00  0.00           C  
ATOM   1017  CZ  PHE A 123       1.681   4.301  20.794  1.00  0.00           C  
ATOM   1018  N   PHE A 124       3.472  -2.047  17.402  1.00  0.00           N  
ATOM   1019  CA  PHE A 124       3.444  -3.076  16.369  1.00  0.00           C  
ATOM   1020  C   PHE A 124       3.730  -4.449  16.965  1.00  0.00           C  
ATOM   1021  CB  PHE A 124       4.459  -2.761  15.266  1.00  0.00           C  
ATOM   1022  O   PHE A 124       4.726  -5.087  16.618  1.00  0.00           O  
ATOM   1023  CG  PHE A 124       4.115  -3.367  13.933  1.00  0.00           C  
ATOM   1024  CD1 PHE A 124       4.848  -4.433  13.428  1.00  0.00           C  
ATOM   1025  CD2 PHE A 124       3.056  -2.869  13.183  1.00  0.00           C  
ATOM   1026  CE1 PHE A 124       4.531  -4.996  12.193  1.00  0.00           C  
ATOM   1027  CE2 PHE A 124       2.734  -3.426  11.949  1.00  0.00           C  
ATOM   1028  CZ  PHE A 124       3.473  -4.489  11.456  1.00  0.00           C  
ATOM   1029  N   GLY A 125       2.981  -4.933  18.000  1.00  0.00           N  
ATOM   1030  CA  GLY A 125       3.030  -6.267  18.576  1.00  0.00           C  
ATOM   1031  C   GLY A 125       2.425  -7.328  17.676  1.00  0.00           C  
ATOM   1032  O   GLY A 125       2.138  -7.066  16.506  1.00  0.00           O  
ATOM   1033  N   GLU A 126       2.272  -8.637  18.079  1.00  0.00           N  
ATOM   1034  CA  GLU A 126       1.804  -9.776  17.295  1.00  0.00           C  
ATOM   1035  C   GLU A 126       0.402  -9.530  16.746  1.00  0.00           C  
ATOM   1036  CB  GLU A 126       1.821 -11.053  18.140  1.00  0.00           C  
ATOM   1037  O   GLU A 126       0.121  -9.836  15.585  1.00  0.00           O  
ATOM   1038  CG  GLU A 126       3.220 -11.561  18.457  1.00  0.00           C  
ATOM   1039  CD  GLU A 126       3.223 -12.904  19.170  1.00  0.00           C  
ATOM   1040  OE1 GLU A 126       4.207 -13.665  19.027  1.00  0.00           O  
ATOM   1041  OE2 GLU A 126       2.232 -13.199  19.875  1.00  0.00           O  
ATOM   1042  N   LYS A 127      -0.413  -8.903  17.571  1.00  0.00           N  
ATOM   1043  CA  LYS A 127      -1.785  -8.647  17.141  1.00  0.00           C  
ATOM   1044  C   LYS A 127      -1.830  -7.577  16.054  1.00  0.00           C  
ATOM   1045  CB  LYS A 127      -2.651  -8.225  18.329  1.00  0.00           C  
ATOM   1046  O   LYS A 127      -2.571  -7.706  15.078  1.00  0.00           O  
ATOM   1047  CG  LYS A 127      -2.981  -9.359  19.288  1.00  0.00           C  
ATOM   1048  CD  LYS A 127      -3.940  -8.905  20.381  1.00  0.00           C  
ATOM   1049  CE  LYS A 127      -4.233 -10.025  21.370  1.00  0.00           C  
ATOM   1050  NZ  LYS A 127      -5.155  -9.578  22.456  1.00  0.00           N  
ATOM   1051  N   ALA A 128      -1.029  -6.490  16.276  1.00  0.00           N  
ATOM   1052  CA  ALA A 128      -0.978  -5.413  15.291  1.00  0.00           C  
ATOM   1053  C   ALA A 128      -0.428  -5.914  13.959  1.00  0.00           C  
ATOM   1054  CB  ALA A 128      -0.131  -4.255  15.811  1.00  0.00           C  
ATOM   1055  O   ALA A 128      -0.974  -5.603  12.898  1.00  0.00           O  
ATOM   1056  N   GLN A 129       0.612  -6.711  14.037  1.00  0.00           N  
ATOM   1057  CA  GLN A 129       1.215  -7.286  12.839  1.00  0.00           C  
ATOM   1058  C   GLN A 129       0.217  -8.163  12.088  1.00  0.00           C  
ATOM   1059  CB  GLN A 129       2.459  -8.099  13.201  1.00  0.00           C  
ATOM   1060  O   GLN A 129       0.090  -8.061  10.866  1.00  0.00           O  
ATOM   1061  CG  GLN A 129       3.201  -8.658  11.995  1.00  0.00           C  
ATOM   1062  CD  GLN A 129       4.486  -9.370  12.374  1.00  0.00           C  
ATOM   1063  NE2 GLN A 129       5.067 -10.091  11.421  1.00  0.00           N  
ATOM   1064  OE1 GLN A 129       4.953  -9.271  13.513  1.00  0.00           O  
ATOM   1065  N   ALA A 130      -0.447  -9.024  12.783  1.00  0.00           N  
ATOM   1066  CA  ALA A 130      -1.422  -9.915  12.161  1.00  0.00           C  
ATOM   1067  C   ALA A 130      -2.549  -9.122  11.504  1.00  0.00           C  
ATOM   1068  CB  ALA A 130      -1.991 -10.886  13.193  1.00  0.00           C  
ATOM   1069  O   ALA A 130      -2.979  -9.445  10.395  1.00  0.00           O  
ATOM   1070  N   ALA A 131      -3.000  -8.060  12.143  1.00  0.00           N  
ATOM   1071  CA  ALA A 131      -4.099  -7.244  11.633  1.00  0.00           C  
ATOM   1072  C   ALA A 131      -3.691  -6.508  10.360  1.00  0.00           C  
ATOM   1073  CB  ALA A 131      -4.560  -6.249  12.694  1.00  0.00           C  
ATOM   1074  O   ALA A 131      -4.432  -6.502   9.374  1.00  0.00           O  
ATOM   1075  N   VAL A 132      -2.502  -5.881  10.402  1.00  0.00           N  
ATOM   1076  CA  VAL A 132      -2.014  -5.136   9.246  1.00  0.00           C  
ATOM   1077  C   VAL A 132      -1.770  -6.092   8.080  1.00  0.00           C  
ATOM   1078  CB  VAL A 132      -0.721  -4.358   9.576  1.00  0.00           C  
ATOM   1079  O   VAL A 132      -2.131  -5.795   6.939  1.00  0.00           O  
ATOM   1080  CG1 VAL A 132      -0.169  -3.673   8.327  1.00  0.00           C  
ATOM   1081  CG2 VAL A 132      -0.982  -3.334  10.679  1.00  0.00           C  
ATOM   1082  N   ARG A 133      -1.195  -7.228   8.393  1.00  0.00           N  
ATOM   1083  CA  ARG A 133      -0.954  -8.232   7.362  1.00  0.00           C  
ATOM   1084  C   ARG A 133      -2.263  -8.692   6.728  1.00  0.00           C  
ATOM   1085  CB  ARG A 133      -0.204  -9.432   7.945  1.00  0.00           C  
ATOM   1086  O   ARG A 133      -2.350  -8.836   5.507  1.00  0.00           O  
ATOM   1087  CG  ARG A 133       0.115 -10.513   6.925  1.00  0.00           C  
ATOM   1088  CD  ARG A 133       1.269 -11.396   7.381  1.00  0.00           C  
ATOM   1089  NE  ARG A 133       2.556 -10.724   7.225  1.00  0.00           N  
ATOM   1090  NH1 ARG A 133       2.943 -11.518   5.090  1.00  0.00           N  
ATOM   1091  NH2 ARG A 133       4.475 -10.146   6.103  1.00  0.00           N  
ATOM   1092  CZ  ARG A 133       3.322 -10.798   6.140  1.00  0.00           C  
ATOM   1093  N   LYS A 134      -3.130  -9.003   7.543  1.00  0.00           N  
ATOM   1094  CA  LYS A 134      -4.429  -9.427   7.029  1.00  0.00           C  
ATOM   1095  C   LYS A 134      -4.999  -8.396   6.058  1.00  0.00           C  
ATOM   1096  CB  LYS A 134      -5.411  -9.662   8.178  1.00  0.00           C  
ATOM   1097  O   LYS A 134      -5.468  -8.750   4.974  1.00  0.00           O  
ATOM   1098  CG  LYS A 134      -6.748 -10.241   7.741  1.00  0.00           C  
ATOM   1099  CD  LYS A 134      -7.657 -10.509   8.933  1.00  0.00           C  
ATOM   1100  CE  LYS A 134      -9.008 -11.061   8.495  1.00  0.00           C  
ATOM   1101  NZ  LYS A 134      -9.902 -11.326   9.661  1.00  0.00           N  
ATOM   1102  N   PHE A 135      -4.997  -7.097   6.402  1.00  0.00           N  
ATOM   1103  CA  PHE A 135      -5.505  -6.055   5.517  1.00  0.00           C  
ATOM   1104  C   PHE A 135      -4.690  -5.991   4.231  1.00  0.00           C  
ATOM   1105  CB  PHE A 135      -5.485  -4.694   6.220  1.00  0.00           C  
ATOM   1106  O   PHE A 135      -5.252  -5.914   3.137  1.00  0.00           O  
ATOM   1107  CG  PHE A 135      -5.730  -3.531   5.298  1.00  0.00           C  
ATOM   1108  CD1 PHE A 135      -4.690  -2.685   4.931  1.00  0.00           C  
ATOM   1109  CD2 PHE A 135      -7.001  -3.283   4.797  1.00  0.00           C  
ATOM   1110  CE1 PHE A 135      -4.914  -1.607   4.077  1.00  0.00           C  
ATOM   1111  CE2 PHE A 135      -7.233  -2.208   3.943  1.00  0.00           C  
ATOM   1112  CZ  PHE A 135      -6.188  -1.371   3.585  1.00  0.00           C  
ATOM   1113  N   LEU A 136      -3.411  -6.004   4.381  1.00  0.00           N  
ATOM   1114  CA  LEU A 136      -2.546  -5.931   3.208  1.00  0.00           C  
ATOM   1115  C   LEU A 136      -2.795  -7.111   2.275  1.00  0.00           C  
ATOM   1116  CB  LEU A 136      -1.074  -5.900   3.629  1.00  0.00           C  
ATOM   1117  O   LEU A 136      -2.820  -6.947   1.053  1.00  0.00           O  
ATOM   1118  CG  LEU A 136      -0.603  -4.640   4.355  1.00  0.00           C  
ATOM   1119  CD1 LEU A 136       0.856  -4.785   4.777  1.00  0.00           C  
ATOM   1120  CD2 LEU A 136      -0.789  -3.412   3.471  1.00  0.00           C  
ATOM   1121  N   ASP A 137      -2.982  -8.287   2.833  1.00  0.00           N  
ATOM   1122  CA  ASP A 137      -3.309  -9.457   2.024  1.00  0.00           C  
ATOM   1123  C   ASP A 137      -4.636  -9.266   1.293  1.00  0.00           C  
ATOM   1124  CB  ASP A 137      -3.365 -10.714   2.895  1.00  0.00           C  
ATOM   1125  O   ASP A 137      -4.763  -9.627   0.121  1.00  0.00           O  
ATOM   1126  CG  ASP A 137      -1.993 -11.190   3.338  1.00  0.00           C  
ATOM   1127  OD1 ASP A 137      -0.976 -10.732   2.772  1.00  0.00           O  
ATOM   1128  OD2 ASP A 137      -1.927 -12.033   4.259  1.00  0.00           O  
ATOM   1129  N   PHE A 138      -5.547  -8.794   2.045  1.00  0.00           N  
ATOM   1130  CA  PHE A 138      -6.830  -8.480   1.428  1.00  0.00           C  
ATOM   1131  C   PHE A 138      -6.651  -7.495   0.279  1.00  0.00           C  
ATOM   1132  CB  PHE A 138      -7.800  -7.906   2.465  1.00  0.00           C  
ATOM   1133  O   PHE A 138      -7.159  -7.718  -0.822  1.00  0.00           O  
ATOM   1134  CG  PHE A 138      -8.951  -7.145   1.864  1.00  0.00           C  
ATOM   1135  CD1 PHE A 138      -8.936  -5.756   1.820  1.00  0.00           C  
ATOM   1136  CD2 PHE A 138     -10.047  -7.818   1.342  1.00  0.00           C  
ATOM   1137  CE1 PHE A 138     -10.000  -5.049   1.264  1.00  0.00           C  
ATOM   1138  CE2 PHE A 138     -11.114  -7.119   0.785  1.00  0.00           C  
ATOM   1139  CZ  PHE A 138     -11.088  -5.734   0.747  1.00  0.00           C  
ATOM   1140  N   PHE A 139      -6.010  -6.444   0.565  1.00  0.00           N  
ATOM   1141  CA  PHE A 139      -5.773  -5.400  -0.425  1.00  0.00           C  
ATOM   1142  C   PHE A 139      -5.122  -5.978  -1.676  1.00  0.00           C  
ATOM   1143  CB  PHE A 139      -4.892  -4.292   0.161  1.00  0.00           C  
ATOM   1144  O   PHE A 139      -5.600  -5.754  -2.790  1.00  0.00           O  
ATOM   1145  CG  PHE A 139      -4.403  -3.301  -0.861  1.00  0.00           C  
ATOM   1146  CD1 PHE A 139      -3.077  -3.308  -1.278  1.00  0.00           C  
ATOM   1147  CD2 PHE A 139      -5.270  -2.362  -1.406  1.00  0.00           C  
ATOM   1148  CE1 PHE A 139      -2.622  -2.392  -2.223  1.00  0.00           C  
ATOM   1149  CE2 PHE A 139      -4.822  -1.444  -2.351  1.00  0.00           C  
ATOM   1150  CZ  PHE A 139      -3.498  -1.460  -2.758  1.00  0.00           C  
ATOM   1151  N   ILE A 140      -4.044  -6.712  -1.538  1.00  0.00           N  
ATOM   1152  CA  ILE A 140      -3.290  -7.273  -2.654  1.00  0.00           C  
ATOM   1153  C   ILE A 140      -4.160  -8.270  -3.416  1.00  0.00           C  
ATOM   1154  CB  ILE A 140      -1.990  -7.955  -2.172  1.00  0.00           C  
ATOM   1155  O   ILE A 140      -4.157  -8.291  -4.649  1.00  0.00           O  
ATOM   1156  CG1 ILE A 140      -1.015  -6.911  -1.613  1.00  0.00           C  
ATOM   1157  CG2 ILE A 140      -1.345  -8.753  -3.308  1.00  0.00           C  
ATOM   1158  CD1 ILE A 140       0.217  -7.509  -0.948  1.00  0.00           C  
ATOM   1159  N   SER A 141      -4.911  -9.065  -2.704  1.00  0.00           N  
ATOM   1160  CA  SER A 141      -5.800 -10.032  -3.341  1.00  0.00           C  
ATOM   1161  C   SER A 141      -6.836  -9.336  -4.218  1.00  0.00           C  
ATOM   1162  CB  SER A 141      -6.503 -10.888  -2.288  1.00  0.00           C  
ATOM   1163  O   SER A 141      -7.066  -9.744  -5.358  1.00  0.00           O  
ATOM   1164  OG  SER A 141      -7.421 -11.781  -2.897  1.00  0.00           O  
ATOM   1165  N   LYS A 142      -7.471  -8.298  -3.689  1.00  0.00           N  
ATOM   1166  CA  LYS A 142      -8.457  -7.544  -4.458  1.00  0.00           C  
ATOM   1167  C   LYS A 142      -7.809  -6.852  -5.654  1.00  0.00           C  
ATOM   1168  CB  LYS A 142      -9.155  -6.512  -3.570  1.00  0.00           C  
ATOM   1169  O   LYS A 142      -8.386  -6.810  -6.742  1.00  0.00           O  
ATOM   1170  CG  LYS A 142     -10.176  -7.109  -2.614  1.00  0.00           C  
ATOM   1171  CD  LYS A 142     -11.354  -7.719  -3.363  1.00  0.00           C  
ATOM   1172  CE  LYS A 142     -12.399  -8.276  -2.405  1.00  0.00           C  
ATOM   1173  NZ  LYS A 142     -13.515  -8.949  -3.134  1.00  0.00           N  
ATOM   1174  N   LEU A 143      -6.670  -6.325  -5.405  1.00  0.00           N  
ATOM   1175  CA  LEU A 143      -5.937  -5.684  -6.492  1.00  0.00           C  
ATOM   1176  C   LEU A 143      -5.644  -6.680  -7.610  1.00  0.00           C  
ATOM   1177  CB  LEU A 143      -4.630  -5.080  -5.975  1.00  0.00           C  
ATOM   1178  O   LEU A 143      -5.810  -6.361  -8.790  1.00  0.00           O  
ATOM   1179  CG  LEU A 143      -3.864  -4.184  -6.950  1.00  0.00           C  
ATOM   1180  CD1 LEU A 143      -4.684  -2.943  -7.286  1.00  0.00           C  
ATOM   1181  CD2 LEU A 143      -2.509  -3.795  -6.369  1.00  0.00           C  
ATOM   1182  N   LYS A 144      -5.245  -7.865  -7.287  1.00  0.00           N  
ATOM   1183  CA  LYS A 144      -4.962  -8.928  -8.247  1.00  0.00           C  
ATOM   1184  C   LYS A 144      -6.212  -9.303  -9.037  1.00  0.00           C  
ATOM   1185  CB  LYS A 144      -4.403 -10.161  -7.534  1.00  0.00           C  
ATOM   1186  O   LYS A 144      -6.143  -9.528 -10.247  1.00  0.00           O  
ATOM   1187  CG  LYS A 144      -2.952 -10.019  -7.098  1.00  0.00           C  
ATOM   1188  CD  LYS A 144      -2.443 -11.289  -6.428  1.00  0.00           C  
ATOM   1189  CE  LYS A 144      -1.006 -11.132  -5.950  1.00  0.00           C  
ATOM   1190  NZ  LYS A 144      -0.511 -12.366  -5.269  1.00  0.00           N  
ATOM   1191  N   GLU A 145      -7.232  -9.322  -8.395  1.00  0.00           N  
ATOM   1192  CA  GLU A 145      -8.498  -9.636  -9.051  1.00  0.00           C  
ATOM   1193  C   GLU A 145      -8.818  -8.622 -10.145  1.00  0.00           C  
ATOM   1194  CB  GLU A 145      -9.636  -9.684  -8.028  1.00  0.00           C  
ATOM   1195  O   GLU A 145      -9.174  -8.999 -11.263  1.00  0.00           O  
ATOM   1196  CG  GLU A 145     -10.982 -10.069  -8.624  1.00  0.00           C  
ATOM   1197  CD  GLU A 145     -12.108 -10.084  -7.603  1.00  0.00           C  
ATOM   1198  OE1 GLU A 145     -13.294 -10.088  -8.006  1.00  0.00           O  
ATOM   1199  OE2 GLU A 145     -11.803 -10.090  -6.389  1.00  0.00           O  
ATOM   1200  N   TYR A 146      -8.632  -7.361  -9.838  1.00  0.00           N  
ATOM   1201  CA  TYR A 146      -8.966  -6.307 -10.789  1.00  0.00           C  
ATOM   1202  C   TYR A 146      -7.866  -6.142 -11.830  1.00  0.00           C  
ATOM   1203  CB  TYR A 146      -9.199  -4.980 -10.062  1.00  0.00           C  
ATOM   1204  O   TYR A 146      -8.113  -5.644 -12.931  1.00  0.00           O  
ATOM   1205  CG  TYR A 146     -10.424  -4.978  -9.180  1.00  0.00           C  
ATOM   1206  CD1 TYR A 146     -11.677  -5.305  -9.694  1.00  0.00           C  
ATOM   1207  CD2 TYR A 146     -10.332  -4.648  -7.832  1.00  0.00           C  
ATOM   1208  CE1 TYR A 146     -12.809  -5.302  -8.886  1.00  0.00           C  
ATOM   1209  CE2 TYR A 146     -11.458  -4.642  -7.014  1.00  0.00           C  
ATOM   1210  OH  TYR A 146     -13.807  -4.967  -6.744  1.00  0.00           O  
ATOM   1211  CZ  TYR A 146     -12.690  -4.971  -7.549  1.00  0.00           C  
ATOM   1212  N   TYR A 147      -6.723  -6.547 -11.425  1.00  0.00           N  
ATOM   1213  CA  TYR A 147      -5.584  -6.511 -12.336  1.00  0.00           C  
ATOM   1214  C   TYR A 147      -5.756  -7.520 -13.465  1.00  0.00           C  
ATOM   1215  CB  TYR A 147      -4.281  -6.790 -11.580  1.00  0.00           C  
ATOM   1216  O   TYR A 147      -5.404  -7.241 -14.613  1.00  0.00           O  
ATOM   1217  CG  TYR A 147      -3.039  -6.529 -12.396  1.00  0.00           C  
ATOM   1218  CD1 TYR A 147      -2.487  -7.525 -13.200  1.00  0.00           C  
ATOM   1219  CD2 TYR A 147      -2.412  -5.288 -12.364  1.00  0.00           C  
ATOM   1220  CE1 TYR A 147      -1.341  -7.289 -13.952  1.00  0.00           C  
ATOM   1221  CE2 TYR A 147      -1.266  -5.041 -13.112  1.00  0.00           C  
ATOM   1222  OH  TYR A 147       0.396  -5.808 -14.644  1.00  0.00           O  
ATOM   1223  CZ  TYR A 147      -0.739  -6.046 -13.901  1.00  0.00           C  
ATOM   1224  N   GLU A 148      -6.416  -8.780 -13.187  1.00  0.00           N  
ATOM   1225  CA  GLU A 148      -6.600  -9.874 -14.136  1.00  0.00           C  
ATOM   1226  C   GLU A 148      -7.788  -9.610 -15.058  1.00  0.00           C  
ATOM   1227  CB  GLU A 148      -6.792 -11.201 -13.398  1.00  0.00           C  
ATOM   1228  O   GLU A 148      -7.734  -9.915 -16.251  1.00  0.00           O  
ATOM   1229  CG  GLU A 148      -5.532 -11.714 -12.717  1.00  0.00           C  
ATOM   1230  CD  GLU A 148      -5.692 -13.105 -12.126  1.00  0.00           C  
ATOM   1231  OE1 GLU A 148      -4.738 -13.912 -12.203  1.00  0.00           O  
ATOM   1232  OE2 GLU A 148      -6.783 -13.393 -11.583  1.00  0.00           O  
TER    1233      GLU A 148
ENDMDL
END
