# Supplementary material for: Improving Protein Expression, Stability, and Function with ProteinMPNN
Source: J Am Chem Soc. 2024 Jan 9;146(3):2054–61. doi: 10.1021/jacs.3c10941 (PMC10811672; doi:10.1021/jacs.3c10941)
Supplement: Supplementary file 2 — ja3c10941_si_002.zip [file ja3c10941_si_002.zip › Sumida_Design_Structures_Idealizing_with_ProteinMPNN/myoglobin/dnMb12.pdb]

MODEL     1
ATOM      1  N   LEU A   1      -3.391 -14.982   4.513  1.00  0.00           N  
ATOM      2  CA  LEU A   1      -3.223 -14.116   5.676  1.00  0.00           C  
ATOM      3  C   LEU A   1      -4.111 -14.575   6.828  1.00  0.00           C  
ATOM      4  CB  LEU A   1      -3.546 -12.664   5.314  1.00  0.00           C  
ATOM      5  O   LEU A   1      -5.223 -15.059   6.605  1.00  0.00           O  
ATOM      6  CG  LEU A   1      -2.709 -12.042   4.196  1.00  0.00           C  
ATOM      7  CD1 LEU A   1      -3.270 -10.677   3.811  1.00  0.00           C  
ATOM      8  CD2 LEU A   1      -1.249 -11.925   4.621  1.00  0.00           C  
ATOM      9  N   ASN A   2      -3.453 -14.680   8.057  1.00  0.00           N  
ATOM     10  CA  ASN A   2      -4.106 -15.341   9.183  1.00  0.00           C  
ATOM     11  C   ASN A   2      -4.476 -14.345  10.279  1.00  0.00           C  
ATOM     12  CB  ASN A   2      -3.212 -16.446   9.749  1.00  0.00           C  
ATOM     13  O   ASN A   2      -4.266 -14.613  11.463  1.00  0.00           O  
ATOM     14  CG  ASN A   2      -3.011 -17.590   8.775  1.00  0.00           C  
ATOM     15  ND2 ASN A   2      -1.795 -18.122   8.728  1.00  0.00           N  
ATOM     16  OD1 ASN A   2      -3.940 -17.993   8.070  1.00  0.00           O  
ATOM     17  N   LEU A   3      -5.121 -13.172   9.992  1.00  0.00           N  
ATOM     18  CA  LEU A   3      -5.558 -12.198  10.987  1.00  0.00           C  
ATOM     19  C   LEU A   3      -6.892 -12.610  11.601  1.00  0.00           C  
ATOM     20  CB  LEU A   3      -5.679 -10.807  10.359  1.00  0.00           C  
ATOM     21  O   LEU A   3      -7.725 -13.224  10.932  1.00  0.00           O  
ATOM     22  CG  LEU A   3      -4.377 -10.023  10.191  1.00  0.00           C  
ATOM     23  CD1 LEU A   3      -4.302  -9.412   8.796  1.00  0.00           C  
ATOM     24  CD2 LEU A   3      -4.261  -8.943  11.261  1.00  0.00           C  
ATOM     25  N   SER A   4      -6.995 -12.386  12.919  1.00  0.00           N  
ATOM     26  CA  SER A   4      -8.317 -12.561  13.511  1.00  0.00           C  
ATOM     27  C   SER A   4      -9.330 -11.603  12.893  1.00  0.00           C  
ATOM     28  CB  SER A   4      -8.259 -12.349  15.024  1.00  0.00           C  
ATOM     29  O   SER A   4      -8.955 -10.568  12.339  1.00  0.00           O  
ATOM     30  OG  SER A   4      -8.028 -10.985  15.332  1.00  0.00           O  
ATOM     31  N   PRO A   5     -10.625 -12.017  12.789  1.00  0.00           N  
ATOM     32  CA  PRO A   5     -11.655 -11.139  12.228  1.00  0.00           C  
ATOM     33  C   PRO A   5     -11.640  -9.742  12.844  1.00  0.00           C  
ATOM     34  CB  PRO A   5     -12.959 -11.869  12.560  1.00  0.00           C  
ATOM     35  O   PRO A   5     -11.870  -8.752  12.145  1.00  0.00           O  
ATOM     36  CG  PRO A   5     -12.574 -13.309  12.667  1.00  0.00           C  
ATOM     37  CD  PRO A   5     -11.185 -13.391  13.232  1.00  0.00           C  
ATOM     38  N   GLU A   6     -11.337  -9.594  14.112  1.00  0.00           N  
ATOM     39  CA  GLU A   6     -11.248  -8.322  14.823  1.00  0.00           C  
ATOM     40  C   GLU A   6     -10.066  -7.494  14.327  1.00  0.00           C  
ATOM     41  CB  GLU A   6     -11.131  -8.555  16.331  1.00  0.00           C  
ATOM     42  O   GLU A   6     -10.199  -6.292  14.089  1.00  0.00           O  
ATOM     43  CG  GLU A   6     -11.241  -7.284  17.160  1.00  0.00           C  
ATOM     44  CD  GLU A   6     -11.115  -7.530  18.656  1.00  0.00           C  
ATOM     45  OE1 GLU A   6     -10.474  -6.712  19.354  1.00  0.00           O  
ATOM     46  OE2 GLU A   6     -11.661  -8.550  19.132  1.00  0.00           O  
ATOM     47  N   ASP A   7      -8.963  -8.159  14.224  1.00  0.00           N  
ATOM     48  CA  ASP A   7      -7.770  -7.477  13.733  1.00  0.00           C  
ATOM     49  C   ASP A   7      -7.952  -7.025  12.285  1.00  0.00           C  
ATOM     50  CB  ASP A   7      -6.545  -8.386  13.850  1.00  0.00           C  
ATOM     51  O   ASP A   7      -7.539  -5.924  11.916  1.00  0.00           O  
ATOM     52  CG  ASP A   7      -6.058  -8.543  15.280  1.00  0.00           C  
ATOM     53  OD1 ASP A   7      -6.421  -7.714  16.143  1.00  0.00           O  
ATOM     54  OD2 ASP A   7      -5.302  -9.502  15.546  1.00  0.00           O  
ATOM     55  N   LYS A   8      -8.531  -7.917  11.559  1.00  0.00           N  
ATOM     56  CA  LYS A   8      -8.821  -7.564  10.173  1.00  0.00           C  
ATOM     57  C   LYS A   8      -9.715  -6.330  10.094  1.00  0.00           C  
ATOM     58  CB  LYS A   8      -9.482  -8.737   9.447  1.00  0.00           C  
ATOM     59  O   LYS A   8      -9.457  -5.419   9.305  1.00  0.00           O  
ATOM     60  CG  LYS A   8      -9.692  -8.505   7.958  1.00  0.00           C  
ATOM     61  CD  LYS A   8     -10.278  -9.736   7.278  1.00  0.00           C  
ATOM     62  CE  LYS A   8     -10.520  -9.494   5.794  1.00  0.00           C  
ATOM     63  NZ  LYS A   8     -11.095 -10.697   5.123  1.00  0.00           N  
ATOM     64  N   ALA A   9     -10.713  -6.247  10.879  1.00  0.00           N  
ATOM     65  CA  ALA A   9     -11.639  -5.118  10.908  1.00  0.00           C  
ATOM     66  C   ALA A   9     -10.918  -3.826  11.284  1.00  0.00           C  
ATOM     67  CB  ALA A   9     -12.780  -5.390  11.884  1.00  0.00           C  
ATOM     68  O   ALA A   9     -11.174  -2.772  10.698  1.00  0.00           O  
ATOM     69  N   LYS A  10     -10.010  -3.872  12.187  1.00  0.00           N  
ATOM     70  CA  LYS A  10      -9.252  -2.706  12.629  1.00  0.00           C  
ATOM     71  C   LYS A  10      -8.362  -2.172  11.509  1.00  0.00           C  
ATOM     72  CB  LYS A  10      -8.402  -3.050  13.853  1.00  0.00           C  
ATOM     73  O   LYS A  10      -8.267  -0.960  11.309  1.00  0.00           O  
ATOM     74  CG  LYS A  10      -9.206  -3.228  15.133  1.00  0.00           C  
ATOM     75  CD  LYS A  10      -8.307  -3.573  16.314  1.00  0.00           C  
ATOM     76  CE  LYS A  10      -9.114  -3.798  17.585  1.00  0.00           C  
ATOM     77  NZ  LYS A  10      -8.296  -4.446  18.654  1.00  0.00           N  
ATOM     78  N   VAL A  11      -7.715  -3.123  10.861  1.00  0.00           N  
ATOM     79  CA  VAL A  11      -6.842  -2.723   9.762  1.00  0.00           C  
ATOM     80  C   VAL A  11      -7.672  -2.101   8.642  1.00  0.00           C  
ATOM     81  CB  VAL A  11      -6.027  -3.919   9.221  1.00  0.00           C  
ATOM     82  O   VAL A  11      -7.291  -1.075   8.074  1.00  0.00           O  
ATOM     83  CG1 VAL A  11      -5.139  -3.485   8.056  1.00  0.00           C  
ATOM     84  CG2 VAL A  11      -5.186  -4.539  10.335  1.00  0.00           C  
ATOM     85  N   LEU A  12      -8.773  -2.675   8.382  1.00  0.00           N  
ATOM     86  CA  LEU A  12      -9.654  -2.154   7.343  1.00  0.00           C  
ATOM     87  C   LEU A  12     -10.158  -0.761   7.705  1.00  0.00           C  
ATOM     88  CB  LEU A  12     -10.839  -3.097   7.122  1.00  0.00           C  
ATOM     89  O   LEU A  12     -10.350   0.082   6.826  1.00  0.00           O  
ATOM     90  CG  LEU A  12     -10.544  -4.392   6.363  1.00  0.00           C  
ATOM     91  CD1 LEU A  12     -11.764  -5.307   6.382  1.00  0.00           C  
ATOM     92  CD2 LEU A  12     -10.120  -4.087   4.930  1.00  0.00           C  
ATOM     93  N   GLU A  13     -10.406  -0.521   8.940  1.00  0.00           N  
ATOM     94  CA  GLU A  13     -10.814   0.803   9.401  1.00  0.00           C  
ATOM     95  C   GLU A  13      -9.737   1.844   9.111  1.00  0.00           C  
ATOM     96  CB  GLU A  13     -11.130   0.776  10.899  1.00  0.00           C  
ATOM     97  O   GLU A  13     -10.046   2.972   8.721  1.00  0.00           O  
ATOM     98  CG  GLU A  13     -12.421   0.047  11.242  1.00  0.00           C  
ATOM     99  CD  GLU A  13     -12.692  -0.022  12.736  1.00  0.00           C  
ATOM    100  OE1 GLU A  13     -13.748  -0.562  13.137  1.00  0.00           O  
ATOM    101  OE2 GLU A  13     -11.842   0.468  13.513  1.00  0.00           O  
ATOM    102  N   ILE A  14      -8.479   1.424   9.279  1.00  0.00           N  
ATOM    103  CA  ILE A  14      -7.376   2.331   8.982  1.00  0.00           C  
ATOM    104  C   ILE A  14      -7.362   2.656   7.490  1.00  0.00           C  
ATOM    105  CB  ILE A  14      -6.019   1.729   9.412  1.00  0.00           C  
ATOM    106  O   ILE A  14      -7.224   3.818   7.103  1.00  0.00           O  
ATOM    107  CG1 ILE A  14      -5.971   1.554  10.934  1.00  0.00           C  
ATOM    108  CG2 ILE A  14      -4.861   2.605   8.924  1.00  0.00           C  
ATOM    109  CD1 ILE A  14      -5.939   2.865  11.707  1.00  0.00           C  
ATOM    110  N   PHE A  15      -7.523   1.577   6.746  1.00  0.00           N  
ATOM    111  CA  PHE A  15      -7.544   1.783   5.303  1.00  0.00           C  
ATOM    112  C   PHE A  15      -8.714   2.673   4.900  1.00  0.00           C  
ATOM    113  CB  PHE A  15      -7.628   0.442   4.568  1.00  0.00           C  
ATOM    114  O   PHE A  15      -8.606   3.460   3.958  1.00  0.00           O  
ATOM    115  CG  PHE A  15      -6.289  -0.203   4.328  1.00  0.00           C  
ATOM    116  CD1 PHE A  15      -5.438   0.278   3.340  1.00  0.00           C  
ATOM    117  CD2 PHE A  15      -5.882  -1.290   5.089  1.00  0.00           C  
ATOM    118  CE1 PHE A  15      -4.199  -0.317   3.115  1.00  0.00           C  
ATOM    119  CE2 PHE A  15      -4.645  -1.890   4.870  1.00  0.00           C  
ATOM    120  CZ  PHE A  15      -3.805  -1.402   3.882  1.00  0.00           C  
ATOM    121  N   ALA A  16      -9.791   2.519   5.624  1.00  0.00           N  
ATOM    122  CA  ALA A  16     -10.943   3.378   5.360  1.00  0.00           C  
ATOM    123  C   ALA A  16     -10.626   4.835   5.684  1.00  0.00           C  
ATOM    124  CB  ALA A  16     -12.152   2.908   6.165  1.00  0.00           C  
ATOM    125  O   ALA A  16     -11.039   5.743   4.959  1.00  0.00           O  
ATOM    126  N   LEU A  17      -9.841   5.134   6.688  1.00  0.00           N  
ATOM    127  CA  LEU A  17      -9.418   6.482   7.054  1.00  0.00           C  
ATOM    128  C   LEU A  17      -8.520   7.080   5.977  1.00  0.00           C  
ATOM    129  CB  LEU A  17      -8.684   6.467   8.397  1.00  0.00           C  
ATOM    130  O   LEU A  17      -8.683   8.244   5.603  1.00  0.00           O  
ATOM    131  CG  LEU A  17      -9.545   6.224   9.638  1.00  0.00           C  
ATOM    132  CD1 LEU A  17      -8.662   5.998  10.860  1.00  0.00           C  
ATOM    133  CD2 LEU A  17     -10.496   7.394   9.868  1.00  0.00           C  
ATOM    134  N   VAL A  18      -7.670   6.171   5.512  1.00  0.00           N  
ATOM    135  CA  VAL A  18      -6.684   6.562   4.510  1.00  0.00           C  
ATOM    136  C   VAL A  18      -7.386   6.898   3.197  1.00  0.00           C  
ATOM    137  CB  VAL A  18      -5.634   5.451   4.283  1.00  0.00           C  
ATOM    138  O   VAL A  18      -6.935   7.769   2.449  1.00  0.00           O  
ATOM    139  CG1 VAL A  18      -4.704   5.814   3.128  1.00  0.00           C  
ATOM    140  CG2 VAL A  18      -4.834   5.205   5.561  1.00  0.00           C  
ATOM    141  N   GLU A  19      -8.548   6.253   2.934  1.00  0.00           N  
ATOM    142  CA  GLU A  19      -9.267   6.376   1.670  1.00  0.00           C  
ATOM    143  C   GLU A  19      -9.745   7.807   1.443  1.00  0.00           C  
ATOM    144  CB  GLU A  19     -10.456   5.412   1.631  1.00  0.00           C  
ATOM    145  O   GLU A  19      -9.887   8.246   0.300  1.00  0.00           O  
ATOM    146  CG  GLU A  19     -11.068   5.246   0.248  1.00  0.00           C  
ATOM    147  CD  GLU A  19     -12.061   4.098   0.165  1.00  0.00           C  
ATOM    148  OE1 GLU A  19     -12.356   3.630  -0.958  1.00  0.00           O  
ATOM    149  OE2 GLU A  19     -12.550   3.664   1.232  1.00  0.00           O  
ATOM    150  N   GLU A  20      -9.862   8.607   2.480  1.00  0.00           N  
ATOM    151  CA  GLU A  20     -10.286   9.999   2.359  1.00  0.00           C  
ATOM    152  C   GLU A  20      -9.184  10.861   1.751  1.00  0.00           C  
ATOM    153  CB  GLU A  20     -10.697  10.556   3.724  1.00  0.00           C  
ATOM    154  O   GLU A  20      -9.464  11.884   1.123  1.00  0.00           O  
ATOM    155  CG  GLU A  20     -11.920   9.876   4.323  1.00  0.00           C  
ATOM    156  CD  GLU A  20     -12.467  10.594   5.546  1.00  0.00           C  
ATOM    157  OE1 GLU A  20     -13.616  10.309   5.955  1.00  0.00           O  
ATOM    158  OE2 GLU A  20     -11.742  11.450   6.101  1.00  0.00           O  
ATOM    159  N   ASP A  21      -7.978  10.374   1.830  1.00  0.00           N  
ATOM    160  CA  ASP A  21      -6.818  11.044   1.250  1.00  0.00           C  
ATOM    161  C   ASP A  21      -5.744  10.036   0.850  1.00  0.00           C  
ATOM    162  CB  ASP A  21      -6.242  12.066   2.232  1.00  0.00           C  
ATOM    163  O   ASP A  21      -4.637  10.051   1.394  1.00  0.00           O  
ATOM    164  CG  ASP A  21      -5.151  12.927   1.620  1.00  0.00           C  
ATOM    165  OD1 ASP A  21      -5.108  13.067   0.379  1.00  0.00           O  
ATOM    166  OD2 ASP A  21      -4.324  13.468   2.386  1.00  0.00           O  
ATOM    167  N   LEU A  22      -6.051   9.299  -0.172  1.00  0.00           N  
ATOM    168  CA  LEU A  22      -5.186   8.210  -0.612  1.00  0.00           C  
ATOM    169  C   LEU A  22      -3.912   8.751  -1.252  1.00  0.00           C  
ATOM    170  CB  LEU A  22      -5.925   7.306  -1.603  1.00  0.00           C  
ATOM    171  O   LEU A  22      -2.816   8.260  -0.973  1.00  0.00           O  
ATOM    172  CG  LEU A  22      -6.908   6.301  -1.000  1.00  0.00           C  
ATOM    173  CD1 LEU A  22      -7.717   5.625  -2.103  1.00  0.00           C  
ATOM    174  CD2 LEU A  22      -6.168   5.264  -0.162  1.00  0.00           C  
ATOM    175  N   GLU A  23      -4.180   9.826  -1.928  1.00  0.00           N  
ATOM    176  CA  GLU A  23      -3.067  10.399  -2.680  1.00  0.00           C  
ATOM    177  C   GLU A  23      -2.013  10.986  -1.746  1.00  0.00           C  
ATOM    178  CB  GLU A  23      -3.570  11.475  -3.647  1.00  0.00           C  
ATOM    179  O   GLU A  23      -0.819  10.725  -1.908  1.00  0.00           O  
ATOM    180  CG  GLU A  23      -4.479  10.940  -4.744  1.00  0.00           C  
ATOM    181  CD  GLU A  23      -5.059  12.032  -5.629  1.00  0.00           C  
ATOM    182  OE1 GLU A  23      -5.743  11.706  -6.626  1.00  0.00           O  
ATOM    183  OE2 GLU A  23      -4.828  13.223  -5.322  1.00  0.00           O  
ATOM    184  N   GLY A  24      -2.524  11.733  -0.798  1.00  0.00           N  
ATOM    185  CA  GLY A  24      -1.596  12.329   0.151  1.00  0.00           C  
ATOM    186  C   GLY A  24      -0.887  11.304   1.016  1.00  0.00           C  
ATOM    187  O   GLY A  24       0.318  11.411   1.253  1.00  0.00           O  
ATOM    188  N   PHE A  25      -1.617  10.295   1.358  1.00  0.00           N  
ATOM    189  CA  PHE A  25      -1.053   9.250   2.204  1.00  0.00           C  
ATOM    190  C   PHE A  25      -0.027   8.426   1.436  1.00  0.00           C  
ATOM    191  CB  PHE A  25      -2.160   8.339   2.745  1.00  0.00           C  
ATOM    192  O   PHE A  25       1.090   8.214   1.913  1.00  0.00           O  
ATOM    193  CG  PHE A  25      -1.680   7.341   3.765  1.00  0.00           C  
ATOM    194  CD1 PHE A  25      -1.216   6.092   3.371  1.00  0.00           C  
ATOM    195  CD2 PHE A  25      -1.694   7.653   5.118  1.00  0.00           C  
ATOM    196  CE1 PHE A  25      -0.772   5.167   4.313  1.00  0.00           C  
ATOM    197  CE2 PHE A  25      -1.252   6.734   6.065  1.00  0.00           C  
ATOM    198  CZ  PHE A  25      -0.792   5.491   5.660  1.00  0.00           C  
ATOM    199  N   GLY A  26      -0.468   7.947   0.231  1.00  0.00           N  
ATOM    200  CA  GLY A  26       0.431   7.149  -0.588  1.00  0.00           C  
ATOM    201  C   GLY A  26       1.742   7.850  -0.890  1.00  0.00           C  
ATOM    202  O   GLY A  26       2.813   7.249  -0.780  1.00  0.00           O  
ATOM    203  N   ARG A  27       1.621   9.058  -1.157  1.00  0.00           N  
ATOM    204  CA  ARG A  27       2.804   9.851  -1.474  1.00  0.00           C  
ATOM    205  C   ARG A  27       3.714   9.988  -0.258  1.00  0.00           C  
ATOM    206  CB  ARG A  27       2.401  11.236  -1.986  1.00  0.00           C  
ATOM    207  O   ARG A  27       4.931   9.827  -0.366  1.00  0.00           O  
ATOM    208  CG  ARG A  27       3.578  12.113  -2.381  1.00  0.00           C  
ATOM    209  CD  ARG A  27       3.123  13.384  -3.085  1.00  0.00           C  
ATOM    210  NE  ARG A  27       2.274  14.203  -2.224  1.00  0.00           N  
ATOM    211  NH1 ARG A  27       1.735  15.737  -3.865  1.00  0.00           N  
ATOM    212  NH2 ARG A  27       0.888  15.971  -1.748  1.00  0.00           N  
ATOM    213  CZ  ARG A  27       1.634  15.302  -2.614  1.00  0.00           C  
ATOM    214  N   GLU A  28       3.183  10.264   0.788  1.00  0.00           N  
ATOM    215  CA  GLU A  28       3.954  10.435   2.016  1.00  0.00           C  
ATOM    216  C   GLU A  28       4.677   9.147   2.397  1.00  0.00           C  
ATOM    217  CB  GLU A  28       3.046  10.887   3.163  1.00  0.00           C  
ATOM    218  O   GLU A  28       5.819   9.184   2.861  1.00  0.00           O  
ATOM    219  CG  GLU A  28       3.802  11.371   4.392  1.00  0.00           C  
ATOM    220  CD  GLU A  28       2.895  11.952   5.464  1.00  0.00           C  
ATOM    221  OE1 GLU A  28       3.358  12.148   6.611  1.00  0.00           O  
ATOM    222  OE2 GLU A  28       1.711  12.214   5.156  1.00  0.00           O  
ATOM    223  N   VAL A  29       4.013   8.094   2.226  1.00  0.00           N  
ATOM    224  CA  VAL A  29       4.624   6.799   2.507  1.00  0.00           C  
ATOM    225  C   VAL A  29       5.870   6.616   1.643  1.00  0.00           C  
ATOM    226  CB  VAL A  29       3.632   5.639   2.264  1.00  0.00           C  
ATOM    227  O   VAL A  29       6.932   6.243   2.146  1.00  0.00           O  
ATOM    228  CG1 VAL A  29       4.367   4.301   2.216  1.00  0.00           C  
ATOM    229  CG2 VAL A  29       2.556   5.623   3.348  1.00  0.00           C  
ATOM    230  N   LEU A  30       5.732   6.917   0.399  1.00  0.00           N  
ATOM    231  CA  LEU A  30       6.851   6.710  -0.513  1.00  0.00           C  
ATOM    232  C   LEU A  30       7.967   7.713  -0.240  1.00  0.00           C  
ATOM    233  CB  LEU A  30       6.387   6.828  -1.967  1.00  0.00           C  
ATOM    234  O   LEU A  30       9.148   7.358  -0.272  1.00  0.00           O  
ATOM    235  CG  LEU A  30       5.438   5.737  -2.467  1.00  0.00           C  
ATOM    236  CD1 LEU A  30       4.983   6.042  -3.890  1.00  0.00           C  
ATOM    237  CD2 LEU A  30       6.109   4.370  -2.395  1.00  0.00           C  
ATOM    238  N   ILE A  31       7.598   8.931   0.054  1.00  0.00           N  
ATOM    239  CA  ILE A  31       8.598   9.936   0.396  1.00  0.00           C  
ATOM    240  C   ILE A  31       9.387   9.483   1.623  1.00  0.00           C  
ATOM    241  CB  ILE A  31       7.949  11.314   0.656  1.00  0.00           C  
ATOM    242  O   ILE A  31      10.620   9.523   1.625  1.00  0.00           O  
ATOM    243  CG1 ILE A  31       7.434  11.917  -0.655  1.00  0.00           C  
ATOM    244  CG2 ILE A  31       8.941  12.258   1.341  1.00  0.00           C  
ATOM    245  CD1 ILE A  31       6.648  13.210  -0.476  1.00  0.00           C  
ATOM    246  N   LEU A  32       8.616   9.114   2.613  1.00  0.00           N  
ATOM    247  CA  LEU A  32       9.272   8.660   3.835  1.00  0.00           C  
ATOM    248  C   LEU A  32      10.167   7.457   3.556  1.00  0.00           C  
ATOM    249  CB  LEU A  32       8.233   8.301   4.900  1.00  0.00           C  
ATOM    250  O   LEU A  32      11.293   7.387   4.055  1.00  0.00           O  
ATOM    251  CG  LEU A  32       8.773   7.987   6.296  1.00  0.00           C  
ATOM    252  CD1 LEU A  32       9.527   9.189   6.855  1.00  0.00           C  
ATOM    253  CD2 LEU A  32       7.639   7.579   7.230  1.00  0.00           C  
ATOM    254  N   THR A  33       9.699   6.553   2.727  1.00  0.00           N  
ATOM    255  CA  THR A  33      10.469   5.368   2.368  1.00  0.00           C  
ATOM    256  C   THR A  33      11.761   5.758   1.656  1.00  0.00           C  
ATOM    257  CB  THR A  33       9.651   4.422   1.470  1.00  0.00           C  
ATOM    258  O   THR A  33      12.845   5.306   2.033  1.00  0.00           O  
ATOM    259  CG2 THR A  33      10.465   3.192   1.081  1.00  0.00           C  
ATOM    260  OG1 THR A  33       8.476   4.001   2.174  1.00  0.00           O  
ATOM    261  N   PHE A  34      11.706   6.652   0.722  1.00  0.00           N  
ATOM    262  CA  PHE A  34      12.855   7.034  -0.089  1.00  0.00           C  
ATOM    263  C   PHE A  34      13.831   7.880   0.719  1.00  0.00           C  
ATOM    264  CB  PHE A  34      12.403   7.802  -1.336  1.00  0.00           C  
ATOM    265  O   PHE A  34      15.035   7.871   0.454  1.00  0.00           O  
ATOM    266  CG  PHE A  34      11.536   6.995  -2.264  1.00  0.00           C  
ATOM    267  CD1 PHE A  34      11.583   5.606  -2.251  1.00  0.00           C  
ATOM    268  CD2 PHE A  34      10.674   7.626  -3.151  1.00  0.00           C  
ATOM    269  CE1 PHE A  34      10.782   4.857  -3.109  1.00  0.00           C  
ATOM    270  CE2 PHE A  34       9.870   6.884  -4.012  1.00  0.00           C  
ATOM    271  CZ  PHE A  34       9.926   5.500  -3.990  1.00  0.00           C  
ATOM    272  N   THR A  35      13.321   8.605   1.680  1.00  0.00           N  
ATOM    273  CA  THR A  35      14.187   9.430   2.514  1.00  0.00           C  
ATOM    274  C   THR A  35      14.894   8.580   3.566  1.00  0.00           C  
ATOM    275  CB  THR A  35      13.393  10.553   3.206  1.00  0.00           C  
ATOM    276  O   THR A  35      16.069   8.803   3.866  1.00  0.00           O  
ATOM    277  CG2 THR A  35      12.852  11.552   2.188  1.00  0.00           C  
ATOM    278  OG1 THR A  35      12.295   9.979   3.926  1.00  0.00           O  
ATOM    279  N   LYS A  36      14.289   7.595   4.102  1.00  0.00           N  
ATOM    280  CA  LYS A  36      14.887   6.728   5.113  1.00  0.00           C  
ATOM    281  C   LYS A  36      15.825   5.707   4.476  1.00  0.00           C  
ATOM    282  CB  LYS A  36      13.802   6.012   5.918  1.00  0.00           C  
ATOM    283  O   LYS A  36      16.841   5.336   5.067  1.00  0.00           O  
ATOM    284  CG  LYS A  36      13.082   6.905   6.918  1.00  0.00           C  
ATOM    285  CD  LYS A  36      12.155   6.101   7.820  1.00  0.00           C  
ATOM    286  CE  LYS A  36      11.535   6.971   8.904  1.00  0.00           C  
ATOM    287  NZ  LYS A  36      10.642   6.182   9.804  1.00  0.00           N  
ATOM    288  N   HIS A  37      15.348   5.308   3.287  1.00  0.00           N  
ATOM    289  CA  HIS A  37      16.131   4.308   2.569  1.00  0.00           C  
ATOM    290  C   HIS A  37      16.269   4.672   1.094  1.00  0.00           C  
ATOM    291  CB  HIS A  37      15.495   2.925   2.712  1.00  0.00           C  
ATOM    292  O   HIS A  37      15.540   4.144   0.250  1.00  0.00           O  
ATOM    293  CG  HIS A  37      16.489   1.808   2.747  1.00  0.00           C  
ATOM    294  CD2 HIS A  37      17.127   1.219   3.785  1.00  0.00           C  
ATOM    295  ND1 HIS A  37      16.931   1.169   1.609  1.00  0.00           N  
ATOM    296  CE1 HIS A  37      17.801   0.232   1.947  1.00  0.00           C  
ATOM    297  NE2 HIS A  37      17.938   0.242   3.262  1.00  0.00           N  
ATOM    298  N   PRO A  38      17.170   5.621   0.736  1.00  0.00           N  
ATOM    299  CA  PRO A  38      17.304   6.132  -0.630  1.00  0.00           C  
ATOM    300  C   PRO A  38      17.568   5.027  -1.651  1.00  0.00           C  
ATOM    301  CB  PRO A  38      18.499   7.084  -0.535  1.00  0.00           C  
ATOM    302  O   PRO A  38      17.243   5.181  -2.831  1.00  0.00           O  
ATOM    303  CG  PRO A  38      18.542   7.501   0.900  1.00  0.00           C  
ATOM    304  CD  PRO A  38      18.049   6.360   1.743  1.00  0.00           C  
ATOM    305  N   GLU A  39      18.090   3.907  -1.217  1.00  0.00           N  
ATOM    306  CA  GLU A  39      18.367   2.791  -2.116  1.00  0.00           C  
ATOM    307  C   GLU A  39      17.078   2.217  -2.697  1.00  0.00           C  
ATOM    308  CB  GLU A  39      19.149   1.695  -1.387  1.00  0.00           C  
ATOM    309  O   GLU A  39      17.084   1.648  -3.791  1.00  0.00           O  
ATOM    310  CG  GLU A  39      18.417   1.113  -0.186  1.00  0.00           C  
ATOM    311  CD  GLU A  39      19.354   0.617   0.905  1.00  0.00           C  
ATOM    312  OE1 GLU A  39      19.070   0.853   2.101  1.00  0.00           O  
ATOM    313  OE2 GLU A  39      20.379  -0.011   0.560  1.00  0.00           O  
ATOM    314  N   THR A  40      16.002   2.295  -1.870  1.00  0.00           N  
ATOM    315  CA  THR A  40      14.709   1.812  -2.340  1.00  0.00           C  
ATOM    316  C   THR A  40      14.261   2.582  -3.580  1.00  0.00           C  
ATOM    317  CB  THR A  40      13.635   1.933  -1.243  1.00  0.00           C  
ATOM    318  O   THR A  40      13.632   2.015  -4.475  1.00  0.00           O  
ATOM    319  CG2 THR A  40      12.308   1.340  -1.704  1.00  0.00           C  
ATOM    320  OG1 THR A  40      14.077   1.235  -0.071  1.00  0.00           O  
ATOM    321  N   LEU A  41      14.593   3.875  -3.635  1.00  0.00           N  
ATOM    322  CA  LEU A  41      14.262   4.719  -4.778  1.00  0.00           C  
ATOM    323  C   LEU A  41      14.894   4.176  -6.055  1.00  0.00           C  
ATOM    324  CB  LEU A  41      14.730   6.157  -4.535  1.00  0.00           C  
ATOM    325  O   LEU A  41      14.287   4.235  -7.127  1.00  0.00           O  
ATOM    326  CG  LEU A  41      14.416   7.167  -5.640  1.00  0.00           C  
ATOM    327  CD1 LEU A  41      12.909   7.263  -5.858  1.00  0.00           C  
ATOM    328  CD2 LEU A  41      15.000   8.533  -5.298  1.00  0.00           C  
ATOM    329  N   LYS A  42      16.061   3.544  -5.990  1.00  0.00           N  
ATOM    330  CA  LYS A  42      16.795   3.005  -7.131  1.00  0.00           C  
ATOM    331  C   LYS A  42      16.067   1.808  -7.737  1.00  0.00           C  
ATOM    332  CB  LYS A  42      18.211   2.602  -6.717  1.00  0.00           C  
ATOM    333  O   LYS A  42      16.264   1.483  -8.910  1.00  0.00           O  
ATOM    334  CG  LYS A  42      19.093   3.773  -6.308  1.00  0.00           C  
ATOM    335  CD  LYS A  42      20.509   3.318  -5.978  1.00  0.00           C  
ATOM    336  CE  LYS A  42      21.391   4.488  -5.564  1.00  0.00           C  
ATOM    337  NZ  LYS A  42      22.766   4.041  -5.190  1.00  0.00           N  
ATOM    338  N   LYS A  43      15.186   1.259  -6.939  1.00  0.00           N  
ATOM    339  CA  LYS A  43      14.466   0.077  -7.405  1.00  0.00           C  
ATOM    340  C   LYS A  43      13.214   0.468  -8.184  1.00  0.00           C  
ATOM    341  CB  LYS A  43      14.091  -0.822  -6.226  1.00  0.00           C  
ATOM    342  O   LYS A  43      12.545  -0.390  -8.765  1.00  0.00           O  
ATOM    343  CG  LYS A  43      15.280  -1.285  -5.397  1.00  0.00           C  
ATOM    344  CD  LYS A  43      16.258  -2.103  -6.231  1.00  0.00           C  
ATOM    345  CE  LYS A  43      17.433  -2.592  -5.395  1.00  0.00           C  
ATOM    346  NZ  LYS A  43      18.450  -3.300  -6.229  1.00  0.00           N  
ATOM    347  N   PHE A  44      13.001   1.809  -8.151  1.00  0.00           N  
ATOM    348  CA  PHE A  44      11.886   2.372  -8.903  1.00  0.00           C  
ATOM    349  C   PHE A  44      12.390   3.284 -10.016  1.00  0.00           C  
ATOM    350  CB  PHE A  44      10.946   3.147  -7.975  1.00  0.00           C  
ATOM    351  O   PHE A  44      12.490   4.498  -9.833  1.00  0.00           O  
ATOM    352  CG  PHE A  44      10.284   2.291  -6.929  1.00  0.00           C  
ATOM    353  CD1 PHE A  44       9.014   1.768  -7.140  1.00  0.00           C  
ATOM    354  CD2 PHE A  44      10.933   2.009  -5.734  1.00  0.00           C  
ATOM    355  CE1 PHE A  44       8.399   0.975  -6.174  1.00  0.00           C  
ATOM    356  CE2 PHE A  44      10.325   1.217  -4.763  1.00  0.00           C  
ATOM    357  CZ  PHE A  44       9.058   0.702  -4.985  1.00  0.00           C  
ATOM    358  N   PRO A  45      12.808   2.657 -11.203  1.00  0.00           N  
ATOM    359  CA  PRO A  45      13.411   3.452 -12.276  1.00  0.00           C  
ATOM    360  C   PRO A  45      12.561   4.660 -12.664  1.00  0.00           C  
ATOM    361  CB  PRO A  45      13.512   2.460 -13.437  1.00  0.00           C  
ATOM    362  O   PRO A  45      13.101   5.706 -13.033  1.00  0.00           O  
ATOM    363  CG  PRO A  45      13.546   1.114 -12.787  1.00  0.00           C  
ATOM    364  CD  PRO A  45      12.762   1.182 -11.508  1.00  0.00           C  
ATOM    365  N   ARG A  46      11.274   4.533 -12.502  1.00  0.00           N  
ATOM    366  CA  ARG A  46      10.384   5.617 -12.906  1.00  0.00           C  
ATOM    367  C   ARG A  46      10.574   6.842 -12.018  1.00  0.00           C  
ATOM    368  CB  ARG A  46       8.925   5.159 -12.863  1.00  0.00           C  
ATOM    369  O   ARG A  46      10.236   7.960 -12.413  1.00  0.00           O  
ATOM    370  CG  ARG A  46       7.981   6.034 -13.673  1.00  0.00           C  
ATOM    371  CD  ARG A  46       6.547   5.527 -13.607  1.00  0.00           C  
ATOM    372  NE  ARG A  46       5.647   6.348 -14.413  1.00  0.00           N  
ATOM    373  NH1 ARG A  46       3.727   5.228 -13.784  1.00  0.00           N  
ATOM    374  NH2 ARG A  46       3.605   6.991 -15.245  1.00  0.00           N  
ATOM    375  CZ  ARG A  46       4.329   6.187 -14.479  1.00  0.00           C  
ATOM    376  N   PHE A  47      11.082   6.634 -10.814  1.00  0.00           N  
ATOM    377  CA  PHE A  47      11.248   7.748  -9.888  1.00  0.00           C  
ATOM    378  C   PHE A  47      12.722   8.094  -9.715  1.00  0.00           C  
ATOM    379  CB  PHE A  47      10.623   7.416  -8.529  1.00  0.00           C  
ATOM    380  O   PHE A  47      13.074   8.940  -8.890  1.00  0.00           O  
ATOM    381  CG  PHE A  47       9.176   7.013  -8.608  1.00  0.00           C  
ATOM    382  CD1 PHE A  47       8.268   7.768  -9.341  1.00  0.00           C  
ATOM    383  CD2 PHE A  47       8.722   5.878  -7.949  1.00  0.00           C  
ATOM    384  CE1 PHE A  47       6.928   7.397  -9.416  1.00  0.00           C  
ATOM    385  CE2 PHE A  47       7.384   5.501  -8.019  1.00  0.00           C  
ATOM    386  CZ  PHE A  47       6.488   6.262  -8.752  1.00  0.00           C  
ATOM    387  N   ALA A  48      13.593   7.523 -10.416  1.00  0.00           N  
ATOM    388  CA  ALA A  48      15.036   7.658 -10.234  1.00  0.00           C  
ATOM    389  C   ALA A  48      15.491   9.091 -10.495  1.00  0.00           C  
ATOM    390  CB  ALA A  48      15.781   6.691 -11.152  1.00  0.00           C  
ATOM    391  O   ALA A  48      16.531   9.520  -9.991  1.00  0.00           O  
ATOM    392  N   HIS A  49      14.702   9.864 -11.275  1.00  0.00           N  
ATOM    393  CA  HIS A  49      15.061  11.241 -11.597  1.00  0.00           C  
ATOM    394  C   HIS A  49      14.745  12.179 -10.437  1.00  0.00           C  
ATOM    395  CB  HIS A  49      14.331  11.703 -12.860  1.00  0.00           C  
ATOM    396  O   HIS A  49      15.139  13.347 -10.453  1.00  0.00           O  
ATOM    397  CG  HIS A  49      12.841  11.681 -12.734  1.00  0.00           C  
ATOM    398  CD2 HIS A  49      11.951  12.681 -12.528  1.00  0.00           C  
ATOM    399  ND1 HIS A  49      12.104  10.520 -12.817  1.00  0.00           N  
ATOM    400  CE1 HIS A  49      10.822  10.807 -12.668  1.00  0.00           C  
ATOM    401  NE2 HIS A  49      10.702  12.112 -12.491  1.00  0.00           N  
ATOM    402  N   LEU A  50      14.057  11.702  -9.401  1.00  0.00           N  
ATOM    403  CA  LEU A  50      13.666  12.523  -8.260  1.00  0.00           C  
ATOM    404  C   LEU A  50      14.735  12.488  -7.173  1.00  0.00           C  
ATOM    405  CB  LEU A  50      12.327  12.046  -7.691  1.00  0.00           C  
ATOM    406  O   LEU A  50      15.038  11.423  -6.629  1.00  0.00           O  
ATOM    407  CG  LEU A  50      11.164  11.955  -8.680  1.00  0.00           C  
ATOM    408  CD1 LEU A  50       9.953  11.308  -8.016  1.00  0.00           C  
ATOM    409  CD2 LEU A  50      10.810  13.337  -9.218  1.00  0.00           C  
ATOM    410  N   LYS A  51      15.312  13.653  -6.813  1.00  0.00           N  
ATOM    411  CA  LYS A  51      16.488  13.631  -5.948  1.00  0.00           C  
ATOM    412  C   LYS A  51      16.217  14.356  -4.633  1.00  0.00           C  
ATOM    413  CB  LYS A  51      17.687  14.263  -6.656  1.00  0.00           C  
ATOM    414  O   LYS A  51      16.931  14.156  -3.649  1.00  0.00           O  
ATOM    415  CG  LYS A  51      18.148  13.502  -7.891  1.00  0.00           C  
ATOM    416  CD  LYS A  51      19.415  14.108  -8.481  1.00  0.00           C  
ATOM    417  CE  LYS A  51      19.874  13.351  -9.719  1.00  0.00           C  
ATOM    418  NZ  LYS A  51      21.156  13.896 -10.259  1.00  0.00           N  
ATOM    419  N   THR A  52      15.196  15.143  -4.729  1.00  0.00           N  
ATOM    420  CA  THR A  52      14.923  15.927  -3.529  1.00  0.00           C  
ATOM    421  C   THR A  52      13.526  15.628  -2.993  1.00  0.00           C  
ATOM    422  CB  THR A  52      15.058  17.436  -3.805  1.00  0.00           C  
ATOM    423  O   THR A  52      12.678  15.100  -3.716  1.00  0.00           O  
ATOM    424  CG2 THR A  52      16.416  17.764  -4.417  1.00  0.00           C  
ATOM    425  OG1 THR A  52      14.027  17.843  -4.713  1.00  0.00           O  
ATOM    426  N   GLU A  53      13.338  15.879  -1.689  1.00  0.00           N  
ATOM    427  CA  GLU A  53      12.022  15.726  -1.076  1.00  0.00           C  
ATOM    428  C   GLU A  53      10.981  16.591  -1.781  1.00  0.00           C  
ATOM    429  CB  GLU A  53      12.077  16.078   0.413  1.00  0.00           C  
ATOM    430  O   GLU A  53       9.845  16.159  -1.990  1.00  0.00           O  
ATOM    431  CG  GLU A  53      10.788  15.780   1.163  1.00  0.00           C  
ATOM    432  CD  GLU A  53      10.886  16.049   2.657  1.00  0.00           C  
ATOM    433  OE1 GLU A  53       9.996  16.733   3.210  1.00  0.00           O  
ATOM    434  OE2 GLU A  53      11.863  15.572   3.277  1.00  0.00           O  
ATOM    435  N   GLU A  54      11.399  17.805  -2.186  1.00  0.00           N  
ATOM    436  CA  GLU A  54      10.489  18.709  -2.883  1.00  0.00           C  
ATOM    437  C   GLU A  54      10.033  18.114  -4.212  1.00  0.00           C  
ATOM    438  CB  GLU A  54      11.154  20.068  -3.115  1.00  0.00           C  
ATOM    439  O   GLU A  54       8.850  18.181  -4.555  1.00  0.00           O  
ATOM    440  CG  GLU A  54      10.193  21.150  -3.586  1.00  0.00           C  
ATOM    441  CD  GLU A  54      10.851  22.512  -3.739  1.00  0.00           C  
ATOM    442  OE1 GLU A  54      11.345  22.827  -4.845  1.00  0.00           O  
ATOM    443  OE2 GLU A  54      10.873  23.270  -2.743  1.00  0.00           O  
ATOM    444  N   GLU A  55      10.965  17.497  -4.920  1.00  0.00           N  
ATOM    445  CA  GLU A  55      10.627  16.852  -6.185  1.00  0.00           C  
ATOM    446  C   GLU A  55       9.685  15.671  -5.969  1.00  0.00           C  
ATOM    447  CB  GLU A  55      11.894  16.389  -6.909  1.00  0.00           C  
ATOM    448  O   GLU A  55       8.742  15.474  -6.737  1.00  0.00           O  
ATOM    449  CG  GLU A  55      12.783  17.530  -7.383  1.00  0.00           C  
ATOM    450  CD  GLU A  55      14.101  17.057  -7.976  1.00  0.00           C  
ATOM    451  OE1 GLU A  55      14.462  17.507  -9.087  1.00  0.00           O  
ATOM    452  OE2 GLU A  55      14.776  16.229  -7.325  1.00  0.00           O  
ATOM    453  N   LEU A  56       9.974  14.938  -4.962  1.00  0.00           N  
ATOM    454  CA  LEU A  56       9.143  13.784  -4.638  1.00  0.00           C  
ATOM    455  C   LEU A  56       7.714  14.214  -4.323  1.00  0.00           C  
ATOM    456  CB  LEU A  56       9.731  13.017  -3.450  1.00  0.00           C  
ATOM    457  O   LEU A  56       6.757  13.605  -4.807  1.00  0.00           O  
ATOM    458  CG  LEU A  56      11.035  12.261  -3.710  1.00  0.00           C  
ATOM    459  CD1 LEU A  56      11.666  11.825  -2.392  1.00  0.00           C  
ATOM    460  CD2 LEU A  56      10.786  11.059  -4.614  1.00  0.00           C  
ATOM    461  N   ARG A  57       7.618  15.275  -3.625  1.00  0.00           N  
ATOM    462  CA  ARG A  57       6.308  15.788  -3.234  1.00  0.00           C  
ATOM    463  C   ARG A  57       5.558  16.349  -4.438  1.00  0.00           C  
ATOM    464  CB  ARG A  57       6.453  16.866  -2.158  1.00  0.00           C  
ATOM    465  O   ARG A  57       4.330  16.261  -4.507  1.00  0.00           O  
ATOM    466  CG  ARG A  57       6.763  16.318  -0.774  1.00  0.00           C  
ATOM    467  CD  ARG A  57       6.824  17.423   0.270  1.00  0.00           C  
ATOM    468  NE  ARG A  57       7.343  16.934   1.544  1.00  0.00           N  
ATOM    469  NH1 ARG A  57       8.954  18.576   1.755  1.00  0.00           N  
ATOM    470  NH2 ARG A  57       8.736  16.964   3.370  1.00  0.00           N  
ATOM    471  CZ  ARG A  57       8.343  17.492   2.220  1.00  0.00           C  
ATOM    472  N   ALA A  58       6.306  16.837  -5.404  1.00  0.00           N  
ATOM    473  CA  ALA A  58       5.714  17.483  -6.572  1.00  0.00           C  
ATOM    474  C   ALA A  58       5.395  16.463  -7.660  1.00  0.00           C  
ATOM    475  CB  ALA A  58       6.649  18.561  -7.115  1.00  0.00           C  
ATOM    476  O   ALA A  58       4.705  16.778  -8.633  1.00  0.00           O  
ATOM    477  N   SER A  59       5.771  15.197  -7.443  1.00  0.00           N  
ATOM    478  CA  SER A  59       5.647  14.191  -8.493  1.00  0.00           C  
ATOM    479  C   SER A  59       4.249  13.582  -8.512  1.00  0.00           C  
ATOM    480  CB  SER A  59       6.690  13.089  -8.306  1.00  0.00           C  
ATOM    481  O   SER A  59       3.826  12.955  -7.539  1.00  0.00           O  
ATOM    482  OG  SER A  59       6.422  11.993  -9.164  1.00  0.00           O  
ATOM    483  N   GLU A  60       3.543  13.675  -9.658  1.00  0.00           N  
ATOM    484  CA  GLU A  60       2.228  13.069  -9.841  1.00  0.00           C  
ATOM    485  C   GLU A  60       2.333  11.553  -9.979  1.00  0.00           C  
ATOM    486  CB  GLU A  60       1.528  13.661 -11.067  1.00  0.00           C  
ATOM    487  O   GLU A  60       1.479  10.818  -9.477  1.00  0.00           O  
ATOM    488  CG  GLU A  60       1.158  15.129 -10.915  1.00  0.00           C  
ATOM    489  CD  GLU A  60       0.128  15.378  -9.824  1.00  0.00           C  
ATOM    490  OE1 GLU A  60       0.418  16.145  -8.878  1.00  0.00           O  
ATOM    491  OE2 GLU A  60      -0.978  14.800  -9.916  1.00  0.00           O  
ATOM    492  N   GLU A  61       3.386  11.196 -10.638  1.00  0.00           N  
ATOM    493  CA  GLU A  61       3.603   9.762 -10.805  1.00  0.00           C  
ATOM    494  C   GLU A  61       3.777   9.069  -9.456  1.00  0.00           C  
ATOM    495  CB  GLU A  61       4.823   9.501 -11.691  1.00  0.00           C  
ATOM    496  O   GLU A  61       3.265   7.967  -9.248  1.00  0.00           O  
ATOM    497  CG  GLU A  61       4.651   9.972 -13.128  1.00  0.00           C  
ATOM    498  CD  GLU A  61       5.900   9.783 -13.975  1.00  0.00           C  
ATOM    499  OE1 GLU A  61       6.047   8.713 -14.609  1.00  0.00           O  
ATOM    500  OE2 GLU A  61       6.738  10.711 -14.004  1.00  0.00           O  
ATOM    501  N   LEU A  62       4.556   9.720  -8.542  1.00  0.00           N  
ATOM    502  CA  LEU A  62       4.755   9.177  -7.203  1.00  0.00           C  
ATOM    503  C   LEU A  62       3.426   9.042  -6.468  1.00  0.00           C  
ATOM    504  CB  LEU A  62       5.709  10.065  -6.399  1.00  0.00           C  
ATOM    505  O   LEU A  62       3.170   8.023  -5.821  1.00  0.00           O  
ATOM    506  CG  LEU A  62       6.207   9.497  -5.070  1.00  0.00           C  
ATOM    507  CD1 LEU A  62       7.264   8.426  -5.314  1.00  0.00           C  
ATOM    508  CD2 LEU A  62       6.760  10.610  -4.186  1.00  0.00           C  
ATOM    509  N   LYS A  63       2.660  10.094  -6.750  1.00  0.00           N  
ATOM    510  CA  LYS A  63       1.327  10.114  -6.157  1.00  0.00           C  
ATOM    511  C   LYS A  63       0.500   8.918  -6.621  1.00  0.00           C  
ATOM    512  CB  LYS A  63       0.604  11.417  -6.504  1.00  0.00           C  
ATOM    513  O   LYS A  63      -0.093   8.211  -5.803  1.00  0.00           O  
ATOM    514  CG  LYS A  63      -0.802  11.516  -5.931  1.00  0.00           C  
ATOM    515  CD  LYS A  63      -1.488  12.809  -6.354  1.00  0.00           C  
ATOM    516  CE  LYS A  63      -1.951  12.748  -7.804  1.00  0.00           C  
ATOM    517  NZ  LYS A  63      -2.594  14.026  -8.233  1.00  0.00           N  
ATOM    518  N   GLU A  64       0.444   8.628  -7.816  1.00  0.00           N  
ATOM    519  CA  GLU A  64      -0.343   7.553  -8.412  1.00  0.00           C  
ATOM    520  C   GLU A  64       0.163   6.185  -7.965  1.00  0.00           C  
ATOM    521  CB  GLU A  64      -0.318   7.650  -9.939  1.00  0.00           C  
ATOM    522  O   GLU A  64      -0.630   5.296  -7.647  1.00  0.00           O  
ATOM    523  CG  GLU A  64      -1.055   8.862 -10.491  1.00  0.00           C  
ATOM    524  CD  GLU A  64      -0.987   8.967 -12.006  1.00  0.00           C  
ATOM    525  OE1 GLU A  64      -1.593   9.901 -12.578  1.00  0.00           O  
ATOM    526  OE2 GLU A  64      -0.323   8.107 -12.627  1.00  0.00           O  
ATOM    527  N   HIS A  65       1.438   6.141  -7.932  1.00  0.00           N  
ATOM    528  CA  HIS A  65       2.031   4.876  -7.510  1.00  0.00           C  
ATOM    529  C   HIS A  65       1.698   4.570  -6.054  1.00  0.00           C  
ATOM    530  CB  HIS A  65       3.547   4.904  -7.708  1.00  0.00           C  
ATOM    531  O   HIS A  65       1.388   3.426  -5.711  1.00  0.00           O  
ATOM    532  CG  HIS A  65       4.209   3.586  -7.457  1.00  0.00           C  
ATOM    533  CD2 HIS A  65       5.017   3.174  -6.452  1.00  0.00           C  
ATOM    534  ND1 HIS A  65       4.070   2.511  -8.307  1.00  0.00           N  
ATOM    535  CE1 HIS A  65       4.766   1.490  -7.833  1.00  0.00           C  
ATOM    536  NE2 HIS A  65       5.350   1.867  -6.709  1.00  0.00           N  
ATOM    537  N   GLY A  66       1.819   5.563  -5.232  1.00  0.00           N  
ATOM    538  CA  GLY A  66       1.437   5.381  -3.841  1.00  0.00           C  
ATOM    539  C   GLY A  66       0.011   4.892  -3.673  1.00  0.00           C  
ATOM    540  O   GLY A  66      -0.249   3.977  -2.889  1.00  0.00           O  
ATOM    541  N   VAL A  67      -0.904   5.392  -4.422  1.00  0.00           N  
ATOM    542  CA  VAL A  67      -2.309   5.000  -4.372  1.00  0.00           C  
ATOM    543  C   VAL A  67      -2.452   3.535  -4.778  1.00  0.00           C  
ATOM    544  CB  VAL A  67      -3.180   5.894  -5.283  1.00  0.00           C  
ATOM    545  O   VAL A  67      -3.159   2.769  -4.119  1.00  0.00           O  
ATOM    546  CG1 VAL A  67      -4.604   5.350  -5.371  1.00  0.00           C  
ATOM    547  CG2 VAL A  67      -3.185   7.333  -4.771  1.00  0.00           C  
ATOM    548  N   THR A  68      -1.744   3.223  -5.812  1.00  0.00           N  
ATOM    549  CA  THR A  68      -1.806   1.857  -6.321  1.00  0.00           C  
ATOM    550  C   THR A  68      -1.339   0.864  -5.261  1.00  0.00           C  
ATOM    551  CB  THR A  68      -0.952   1.695  -7.592  1.00  0.00           C  
ATOM    552  O   THR A  68      -1.962  -0.181  -5.064  1.00  0.00           O  
ATOM    553  CG2 THR A  68      -0.977   0.254  -8.091  1.00  0.00           C  
ATOM    554  OG1 THR A  68      -1.466   2.553  -8.618  1.00  0.00           O  
ATOM    555  N   VAL A  69      -0.275   1.175  -4.609  1.00  0.00           N  
ATOM    556  CA  VAL A  69       0.280   0.321  -3.564  1.00  0.00           C  
ATOM    557  C   VAL A  69      -0.753   0.119  -2.457  1.00  0.00           C  
ATOM    558  CB  VAL A  69       1.581   0.915  -2.977  1.00  0.00           C  
ATOM    559  O   VAL A  69      -1.016  -1.012  -2.044  1.00  0.00           O  
ATOM    560  CG1 VAL A  69       1.997   0.162  -1.714  1.00  0.00           C  
ATOM    561  CG2 VAL A  69       2.699   0.881  -4.017  1.00  0.00           C  
ATOM    562  N   LEU A  70      -1.403   1.221  -2.032  1.00  0.00           N  
ATOM    563  CA  LEU A  70      -2.363   1.157  -0.936  1.00  0.00           C  
ATOM    564  C   LEU A  70      -3.615   0.391  -1.352  1.00  0.00           C  
ATOM    565  CB  LEU A  70      -2.743   2.566  -0.473  1.00  0.00           C  
ATOM    566  O   LEU A  70      -4.154  -0.397  -0.572  1.00  0.00           O  
ATOM    567  CG  LEU A  70      -1.641   3.374   0.214  1.00  0.00           C  
ATOM    568  CD1 LEU A  70      -2.124   4.791   0.503  1.00  0.00           C  
ATOM    569  CD2 LEU A  70      -1.192   2.684   1.498  1.00  0.00           C  
ATOM    570  N   LYS A  71      -4.055   0.566  -2.522  1.00  0.00           N  
ATOM    571  CA  LYS A  71      -5.222  -0.156  -3.020  1.00  0.00           C  
ATOM    572  C   LYS A  71      -4.948  -1.655  -3.100  1.00  0.00           C  
ATOM    573  CB  LYS A  71      -5.637   0.375  -4.392  1.00  0.00           C  
ATOM    574  O   LYS A  71      -5.819  -2.469  -2.788  1.00  0.00           O  
ATOM    575  CG  LYS A  71      -6.337   1.726  -4.348  1.00  0.00           C  
ATOM    576  CD  LYS A  71      -6.834   2.144  -5.726  1.00  0.00           C  
ATOM    577  CE  LYS A  71      -7.632   3.439  -5.664  1.00  0.00           C  
ATOM    578  NZ  LYS A  71      -8.087   3.874  -7.018  1.00  0.00           N  
ATOM    579  N   ALA A  72      -3.718  -1.929  -3.583  1.00  0.00           N  
ATOM    580  CA  ALA A  72      -3.343  -3.338  -3.663  1.00  0.00           C  
ATOM    581  C   ALA A  72      -3.336  -3.983  -2.280  1.00  0.00           C  
ATOM    582  CB  ALA A  72      -1.974  -3.488  -4.323  1.00  0.00           C  
ATOM    583  O   ALA A  72      -3.861  -5.084  -2.099  1.00  0.00           O  
ATOM    584  N   LEU A  73      -2.737  -3.288  -1.312  1.00  0.00           N  
ATOM    585  CA  LEU A  73      -2.692  -3.801   0.053  1.00  0.00           C  
ATOM    586  C   LEU A  73      -4.098  -3.995   0.609  1.00  0.00           C  
ATOM    587  CB  LEU A  73      -1.900  -2.851   0.956  1.00  0.00           C  
ATOM    588  O   LEU A  73      -4.385  -5.013   1.243  1.00  0.00           O  
ATOM    589  CG  LEU A  73      -0.382  -2.848   0.771  1.00  0.00           C  
ATOM    590  CD1 LEU A  73       0.252  -1.747   1.615  1.00  0.00           C  
ATOM    591  CD2 LEU A  73       0.204  -4.209   1.131  1.00  0.00           C  
ATOM    592  N   ARG A  74      -4.902  -3.028   0.398  1.00  0.00           N  
ATOM    593  CA  ARG A  74      -6.280  -3.136   0.865  1.00  0.00           C  
ATOM    594  C   ARG A  74      -6.978  -4.339   0.239  1.00  0.00           C  
ATOM    595  CB  ARG A  74      -7.057  -1.856   0.548  1.00  0.00           C  
ATOM    596  O   ARG A  74      -7.691  -5.075   0.924  1.00  0.00           O  
ATOM    597  CG  ARG A  74      -8.506  -1.885   1.007  1.00  0.00           C  
ATOM    598  CD  ARG A  74      -9.227  -0.585   0.679  1.00  0.00           C  
ATOM    599  NE  ARG A  74     -10.645  -0.655   1.022  1.00  0.00           N  
ATOM    600  NH1 ARG A  74     -11.114   1.521   0.403  1.00  0.00           N  
ATOM    601  NH2 ARG A  74     -12.777   0.175   1.225  1.00  0.00           N  
ATOM    602  CZ  ARG A  74     -11.509   0.347   0.883  1.00  0.00           C  
ATOM    603  N   ALA A  75      -6.865  -4.470  -1.074  1.00  0.00           N  
ATOM    604  CA  ALA A  75      -7.504  -5.577  -1.781  1.00  0.00           C  
ATOM    605  C   ALA A  75      -7.051  -6.922  -1.219  1.00  0.00           C  
ATOM    606  CB  ALA A  75      -7.200  -5.500  -3.275  1.00  0.00           C  
ATOM    607  O   ALA A  75      -7.870  -7.817  -0.998  1.00  0.00           O  
ATOM    608  N   ILE A  76      -5.828  -7.088  -0.918  1.00  0.00           N  
ATOM    609  CA  ILE A  76      -5.263  -8.328  -0.396  1.00  0.00           C  
ATOM    610  C   ILE A  76      -5.805  -8.591   1.008  1.00  0.00           C  
ATOM    611  CB  ILE A  76      -3.719  -8.280  -0.374  1.00  0.00           C  
ATOM    612  O   ILE A  76      -6.156  -9.724   1.342  1.00  0.00           O  
ATOM    613  CG1 ILE A  76      -3.164  -8.275  -1.803  1.00  0.00           C  
ATOM    614  CG2 ILE A  76      -3.153  -9.454   0.429  1.00  0.00           C  
ATOM    615  CD1 ILE A  76      -1.708  -7.842  -1.901  1.00  0.00           C  
ATOM    616  N   LEU A  77      -5.906  -7.556   1.773  1.00  0.00           N  
ATOM    617  CA  LEU A  77      -6.430  -7.692   3.127  1.00  0.00           C  
ATOM    618  C   LEU A  77      -7.921  -8.010   3.104  1.00  0.00           C  
ATOM    619  CB  LEU A  77      -6.182  -6.411   3.929  1.00  0.00           C  
ATOM    620  O   LEU A  77      -8.378  -8.918   3.803  1.00  0.00           O  
ATOM    621  CG  LEU A  77      -6.757  -6.377   5.347  1.00  0.00           C  
ATOM    622  CD1 LEU A  77      -6.061  -7.411   6.226  1.00  0.00           C  
ATOM    623  CD2 LEU A  77      -6.622  -4.981   5.945  1.00  0.00           C  
ATOM    624  N   GLU A  78      -8.685  -7.320   2.336  1.00  0.00           N  
ATOM    625  CA  GLU A  78     -10.143  -7.399   2.327  1.00  0.00           C  
ATOM    626  C   GLU A  78     -10.620  -8.729   1.750  1.00  0.00           C  
ATOM    627  CB  GLU A  78     -10.740  -6.235   1.532  1.00  0.00           C  
ATOM    628  O   GLU A  78     -11.483  -9.390   2.331  1.00  0.00           O  
ATOM    629  CG  GLU A  78     -12.251  -6.111   1.665  1.00  0.00           C  
ATOM    630  CD  GLU A  78     -12.811  -4.861   1.005  1.00  0.00           C  
ATOM    631  OE1 GLU A  78     -13.613  -4.144   1.645  1.00  0.00           O  
ATOM    632  OE2 GLU A  78     -12.445  -4.597  -0.162  1.00  0.00           O  
ATOM    633  N   LYS A  79     -10.046  -9.169   0.693  1.00  0.00           N  
ATOM    634  CA  LYS A  79     -10.531 -10.344  -0.026  1.00  0.00           C  
ATOM    635  C   LYS A  79      -9.620 -11.546   0.205  1.00  0.00           C  
ATOM    636  CB  LYS A  79     -10.640 -10.050  -1.523  1.00  0.00           C  
ATOM    637  O   LYS A  79      -9.916 -12.653  -0.250  1.00  0.00           O  
ATOM    638  CG  LYS A  79     -11.667  -8.982  -1.871  1.00  0.00           C  
ATOM    639  CD  LYS A  79     -11.749  -8.754  -3.375  1.00  0.00           C  
ATOM    640  CE  LYS A  79     -12.762  -7.672  -3.723  1.00  0.00           C  
ATOM    641  NZ  LYS A  79     -12.835  -7.434  -5.195  1.00  0.00           N  
ATOM    642  N   GLY A  80      -8.590 -11.258   1.012  1.00  0.00           N  
ATOM    643  CA  GLY A  80      -7.607 -12.326   1.091  1.00  0.00           C  
ATOM    644  C   GLY A  80      -7.066 -12.741  -0.265  1.00  0.00           C  
ATOM    645  O   GLY A  80      -6.919 -13.933  -0.541  1.00  0.00           O  
ATOM    646  N   ASP A  81      -6.987 -11.706  -1.194  1.00  0.00           N  
ATOM    647  CA  ASP A  81      -6.627 -11.921  -2.592  1.00  0.00           C  
ATOM    648  C   ASP A  81      -5.183 -12.402  -2.720  1.00  0.00           C  
ATOM    649  CB  ASP A  81      -6.827 -10.638  -3.402  1.00  0.00           C  
ATOM    650  O   ASP A  81      -4.284 -11.613  -3.020  1.00  0.00           O  
ATOM    651  CG  ASP A  81      -6.869 -10.882  -4.900  1.00  0.00           C  
ATOM    652  OD1 ASP A  81      -6.344 -11.917  -5.364  1.00  0.00           O  
ATOM    653  OD2 ASP A  81      -7.431 -10.031  -5.623  1.00  0.00           O  
ATOM    654  N   GLU A  82      -4.968 -13.740  -2.425  1.00  0.00           N  
ATOM    655  CA  GLU A  82      -3.639 -14.342  -2.471  1.00  0.00           C  
ATOM    656  C   GLU A  82      -3.090 -14.360  -3.894  1.00  0.00           C  
ATOM    657  CB  GLU A  82      -3.672 -15.763  -1.901  1.00  0.00           C  
ATOM    658  O   GLU A  82      -1.876 -14.285  -4.099  1.00  0.00           O  
ATOM    659  CG  GLU A  82      -3.867 -15.816  -0.393  1.00  0.00           C  
ATOM    660  CD  GLU A  82      -3.581 -17.186   0.201  1.00  0.00           C  
ATOM    661  OE1 GLU A  82      -2.841 -17.269   1.208  1.00  0.00           O  
ATOM    662  OE2 GLU A  82      -4.099 -18.185  -0.346  1.00  0.00           O  
ATOM    663  N   GLU A  83      -3.998 -14.471  -4.807  1.00  0.00           N  
ATOM    664  CA  GLU A  83      -3.609 -14.455  -6.214  1.00  0.00           C  
ATOM    665  C   GLU A  83      -2.951 -13.130  -6.590  1.00  0.00           C  
ATOM    666  CB  GLU A  83      -4.822 -14.713  -7.111  1.00  0.00           C  
ATOM    667  O   GLU A  83      -1.941 -13.111  -7.297  1.00  0.00           O  
ATOM    668  CG  GLU A  83      -4.464 -15.012  -8.559  1.00  0.00           C  
ATOM    669  CD  GLU A  83      -5.674 -15.325  -9.425  1.00  0.00           C  
ATOM    670  OE1 GLU A  83      -6.308 -14.379  -9.946  1.00  0.00           O  
ATOM    671  OE2 GLU A  83      -5.992 -16.525  -9.582  1.00  0.00           O  
ATOM    672  N   LEU A  84      -3.591 -12.004  -6.145  1.00  0.00           N  
ATOM    673  CA  LEU A  84      -3.008 -10.687  -6.377  1.00  0.00           C  
ATOM    674  C   LEU A  84      -1.630 -10.581  -5.733  1.00  0.00           C  
ATOM    675  CB  LEU A  84      -3.926  -9.591  -5.831  1.00  0.00           C  
ATOM    676  O   LEU A  84      -0.688 -10.079  -6.351  1.00  0.00           O  
ATOM    677  CG  LEU A  84      -3.449  -8.150  -6.020  1.00  0.00           C  
ATOM    678  CD1 LEU A  84      -3.298  -7.832  -7.504  1.00  0.00           C  
ATOM    679  CD2 LEU A  84      -4.413  -7.175  -5.353  1.00  0.00           C  
ATOM    680  N   LEU A  85      -1.485 -11.093  -4.499  1.00  0.00           N  
ATOM    681  CA  LEU A  85      -0.197 -11.100  -3.814  1.00  0.00           C  
ATOM    682  C   LEU A  85       0.840 -11.880  -4.614  1.00  0.00           C  
ATOM    683  CB  LEU A  85      -0.338 -11.702  -2.414  1.00  0.00           C  
ATOM    684  O   LEU A  85       1.963 -11.409  -4.810  1.00  0.00           O  
ATOM    685  CG  LEU A  85       0.946 -11.813  -1.591  1.00  0.00           C  
ATOM    686  CD1 LEU A  85       1.573 -10.436  -1.398  1.00  0.00           C  
ATOM    687  CD2 LEU A  85       0.664 -12.470  -0.244  1.00  0.00           C  
ATOM    688  N   LYS A  86       0.461 -13.013  -5.094  1.00  0.00           N  
ATOM    689  CA  LYS A  86       1.372 -13.853  -5.867  1.00  0.00           C  
ATOM    690  C   LYS A  86       1.790 -13.164  -7.162  1.00  0.00           C  
ATOM    691  CB  LYS A  86       0.724 -15.204  -6.177  1.00  0.00           C  
ATOM    692  O   LYS A  86       2.969 -13.172  -7.523  1.00  0.00           O  
ATOM    693  CG  LYS A  86       1.666 -16.207  -6.826  1.00  0.00           C  
ATOM    694  CD  LYS A  86       0.997 -17.564  -7.009  1.00  0.00           C  
ATOM    695  CE  LYS A  86       1.934 -18.564  -7.673  1.00  0.00           C  
ATOM    696  NZ  LYS A  86       1.267 -19.882  -7.898  1.00  0.00           N  
ATOM    697  N   LYS A  87       0.767 -12.590  -7.853  1.00  0.00           N  
ATOM    698  CA  LYS A  87       1.051 -11.883  -9.098  1.00  0.00           C  
ATOM    699  C   LYS A  87       2.028 -10.733  -8.867  1.00  0.00           C  
ATOM    700  CB  LYS A  87      -0.241 -11.356  -9.723  1.00  0.00           C  
ATOM    701  O   LYS A  87       2.967 -10.544  -9.642  1.00  0.00           O  
ATOM    702  CG  LYS A  87      -0.059 -10.759 -11.111  1.00  0.00           C  
ATOM    703  CD  LYS A  87      -1.384 -10.288 -11.695  1.00  0.00           C  
ATOM    704  CE  LYS A  87      -1.190  -9.600 -13.040  1.00  0.00           C  
ATOM    705  NZ  LYS A  87      -2.483  -9.103 -13.599  1.00  0.00           N  
ATOM    706  N   LEU A  88       1.821 -10.020  -7.814  1.00  0.00           N  
ATOM    707  CA  LEU A  88       2.698  -8.906  -7.472  1.00  0.00           C  
ATOM    708  C   LEU A  88       4.103  -9.400  -7.143  1.00  0.00           C  
ATOM    709  CB  LEU A  88       2.130  -8.121  -6.287  1.00  0.00           C  
ATOM    710  O   LEU A  88       5.092  -8.815  -7.590  1.00  0.00           O  
ATOM    711  CG  LEU A  88       0.878  -7.288  -6.563  1.00  0.00           C  
ATOM    712  CD1 LEU A  88       0.325  -6.716  -5.262  1.00  0.00           C  
ATOM    713  CD2 LEU A  88       1.186  -6.172  -7.555  1.00  0.00           C  
ATOM    714  N   ALA A  89       4.155 -10.431  -6.389  1.00  0.00           N  
ATOM    715  CA  ALA A  89       5.449 -10.996  -6.015  1.00  0.00           C  
ATOM    716  C   ALA A  89       6.213 -11.479  -7.245  1.00  0.00           C  
ATOM    717  CB  ALA A  89       5.263 -12.143  -5.025  1.00  0.00           C  
ATOM    718  O   ALA A  89       7.425 -11.279  -7.349  1.00  0.00           O  
ATOM    719  N   GLU A  90       5.461 -12.075  -8.147  1.00  0.00           N  
ATOM    720  CA  GLU A  90       6.078 -12.559  -9.378  1.00  0.00           C  
ATOM    721  C   GLU A  90       6.630 -11.405 -10.210  1.00  0.00           C  
ATOM    722  CB  GLU A  90       5.073 -13.368 -10.203  1.00  0.00           C  
ATOM    723  O   GLU A  90       7.773 -11.455 -10.671  1.00  0.00           O  
ATOM    724  CG  GLU A  90       5.657 -13.959 -11.478  1.00  0.00           C  
ATOM    725  CD  GLU A  90       4.639 -14.731 -12.302  1.00  0.00           C  
ATOM    726  OE1 GLU A  90       5.035 -15.398 -13.285  1.00  0.00           O  
ATOM    727  OE2 GLU A  90       3.436 -14.666 -11.964  1.00  0.00           O  
ATOM    728  N   SER A  91       5.786 -10.401 -10.367  1.00  0.00           N  
ATOM    729  CA  SER A  91       6.186  -9.261 -11.185  1.00  0.00           C  
ATOM    730  C   SER A  91       7.409  -8.562 -10.600  1.00  0.00           C  
ATOM    731  CB  SER A  91       5.034  -8.264 -11.317  1.00  0.00           C  
ATOM    732  O   SER A  91       8.335  -8.203 -11.331  1.00  0.00           O  
ATOM    733  OG  SER A  91       5.444  -7.113 -12.035  1.00  0.00           O  
ATOM    734  N   HIS A  92       7.462  -8.461  -9.350  1.00  0.00           N  
ATOM    735  CA  HIS A  92       8.533  -7.713  -8.702  1.00  0.00           C  
ATOM    736  C   HIS A  92       9.784  -8.571  -8.541  1.00  0.00           C  
ATOM    737  CB  HIS A  92       8.075  -7.191  -7.339  1.00  0.00           C  
ATOM    738  O   HIS A  92      10.893  -8.043  -8.424  1.00  0.00           O  
ATOM    739  CG  HIS A  92       7.092  -6.067  -7.427  1.00  0.00           C  
ATOM    740  CD2 HIS A  92       7.245  -4.735  -7.236  1.00  0.00           C  
ATOM    741  ND1 HIS A  92       5.765  -6.262  -7.743  1.00  0.00           N  
ATOM    742  CE1 HIS A  92       5.143  -5.095  -7.744  1.00  0.00           C  
ATOM    743  NE2 HIS A  92       6.018  -4.152  -7.439  1.00  0.00           N  
ATOM    744  N   THR A  93       9.635  -9.927  -8.507  1.00  0.00           N  
ATOM    745  CA  THR A  93      10.773 -10.840  -8.475  1.00  0.00           C  
ATOM    746  C   THR A  93      11.422 -10.943  -9.852  1.00  0.00           C  
ATOM    747  CB  THR A  93      10.351 -12.241  -7.996  1.00  0.00           C  
ATOM    748  O   THR A  93      12.647 -10.888  -9.973  1.00  0.00           O  
ATOM    749  CG2 THR A  93      11.544 -13.190  -7.954  1.00  0.00           C  
ATOM    750  OG1 THR A  93       9.788 -12.141  -6.682  1.00  0.00           O  
ATOM    751  N   LYS A  94      10.660 -11.010 -10.939  1.00  0.00           N  
ATOM    752  CA  LYS A  94      11.166 -11.243 -12.289  1.00  0.00           C  
ATOM    753  C   LYS A  94      11.560  -9.932 -12.963  1.00  0.00           C  
ATOM    754  CB  LYS A  94      10.122 -11.974 -13.135  1.00  0.00           C  
ATOM    755  O   LYS A  94      12.604  -9.852 -13.613  1.00  0.00           O  
ATOM    756  CG  LYS A  94       9.924 -13.433 -12.749  1.00  0.00           C  
ATOM    757  CD  LYS A  94       9.035 -14.160 -13.750  1.00  0.00           C  
ATOM    758  CE  LYS A  94       8.903 -15.639 -13.411  1.00  0.00           C  
ATOM    759  NZ  LYS A  94       8.033 -16.356 -14.390  1.00  0.00           N  
ATOM    760  N   GLU A  95      10.770  -8.889 -12.594  1.00  0.00           N  
ATOM    761  CA  GLU A  95      10.929  -7.679 -13.397  1.00  0.00           C  
ATOM    762  C   GLU A  95      11.662  -6.592 -12.618  1.00  0.00           C  
ATOM    763  CB  GLU A  95       9.566  -7.163 -13.865  1.00  0.00           C  
ATOM    764  O   GLU A  95      12.646  -6.029 -13.103  1.00  0.00           O  
ATOM    765  CG  GLU A  95       8.842  -8.108 -14.813  1.00  0.00           C  
ATOM    766  CD  GLU A  95       7.707  -7.442 -15.574  1.00  0.00           C  
ATOM    767  OE1 GLU A  95       7.862  -7.179 -16.788  1.00  0.00           O  
ATOM    768  OE2 GLU A  95       6.654  -7.180 -14.951  1.00  0.00           O  
ATOM    769  N   HIS A  96      11.357  -6.416 -11.401  1.00  0.00           N  
ATOM    770  CA  HIS A  96      11.824  -5.225 -10.702  1.00  0.00           C  
ATOM    771  C   HIS A  96      12.801  -5.587  -9.588  1.00  0.00           C  
ATOM    772  CB  HIS A  96      10.642  -4.442 -10.129  1.00  0.00           C  
ATOM    773  O   HIS A  96      13.516  -4.722  -9.078  1.00  0.00           O  
ATOM    774  CG  HIS A  96       9.643  -4.024 -11.160  1.00  0.00           C  
ATOM    775  CD2 HIS A  96       8.387  -4.463 -11.411  1.00  0.00           C  
ATOM    776  ND1 HIS A  96       9.899  -3.037 -12.087  1.00  0.00           N  
ATOM    777  CE1 HIS A  96       8.840  -2.886 -12.865  1.00  0.00           C  
ATOM    778  NE2 HIS A  96       7.909  -3.740 -12.476  1.00  0.00           N  
ATOM    779  N   LYS A  97      12.894  -6.875  -9.277  1.00  0.00           N  
ATOM    780  CA  LYS A  97      13.787  -7.447  -8.273  1.00  0.00           C  
ATOM    781  C   LYS A  97      13.753  -6.636  -6.981  1.00  0.00           C  
ATOM    782  CB  LYS A  97      15.218  -7.522  -8.807  1.00  0.00           C  
ATOM    783  O   LYS A  97      14.800  -6.245  -6.459  1.00  0.00           O  
ATOM    784  CG  LYS A  97      15.381  -8.435 -10.014  1.00  0.00           C  
ATOM    785  CD  LYS A  97      16.836  -8.524 -10.455  1.00  0.00           C  
ATOM    786  CE  LYS A  97      16.993  -9.395 -11.694  1.00  0.00           C  
ATOM    787  NZ  LYS A  97      18.425  -9.533 -12.096  1.00  0.00           N  
ATOM    788  N   ILE A  98      12.600  -6.257  -6.517  1.00  0.00           N  
ATOM    789  CA  ILE A  98      12.480  -5.543  -5.251  1.00  0.00           C  
ATOM    790  C   ILE A  98      12.793  -6.489  -4.094  1.00  0.00           C  
ATOM    791  CB  ILE A  98      11.071  -4.933  -5.078  1.00  0.00           C  
ATOM    792  O   ILE A  98      12.112  -7.500  -3.908  1.00  0.00           O  
ATOM    793  CG1 ILE A  98      10.769  -3.954  -6.218  1.00  0.00           C  
ATOM    794  CG2 ILE A  98      10.945  -4.242  -3.716  1.00  0.00           C  
ATOM    795  CD1 ILE A  98       9.361  -3.376  -6.181  1.00  0.00           C  
ATOM    796  N   PRO A  99      13.824  -6.226  -3.378  1.00  0.00           N  
ATOM    797  CA  PRO A  99      14.156  -7.075  -2.231  1.00  0.00           C  
ATOM    798  C   PRO A  99      13.128  -6.975  -1.106  1.00  0.00           C  
ATOM    799  CB  PRO A  99      15.516  -6.538  -1.777  1.00  0.00           C  
ATOM    800  O   PRO A  99      12.430  -5.965  -0.991  1.00  0.00           O  
ATOM    801  CG  PRO A  99      15.560  -5.132  -2.282  1.00  0.00           C  
ATOM    802  CD  PRO A  99      14.675  -5.032  -3.492  1.00  0.00           C  
ATOM    803  N   VAL A 100      13.010  -8.011  -0.335  1.00  0.00           N  
ATOM    804  CA  VAL A 100      12.089  -8.064   0.795  1.00  0.00           C  
ATOM    805  C   VAL A 100      12.381  -6.912   1.754  1.00  0.00           C  
ATOM    806  CB  VAL A 100      12.181  -9.415   1.540  1.00  0.00           C  
ATOM    807  O   VAL A 100      11.463  -6.342   2.348  1.00  0.00           O  
ATOM    808  CG1 VAL A 100      11.357  -9.379   2.826  1.00  0.00           C  
ATOM    809  CG2 VAL A 100      11.717 -10.555   0.636  1.00  0.00           C  
ATOM    810  N   SER A 101      13.669  -6.540   1.890  1.00  0.00           N  
ATOM    811  CA  SER A 101      14.042  -5.463   2.801  1.00  0.00           C  
ATOM    812  C   SER A 101      13.376  -4.149   2.406  1.00  0.00           C  
ATOM    813  CB  SER A 101      15.561  -5.287   2.829  1.00  0.00           C  
ATOM    814  O   SER A 101      13.025  -3.342   3.269  1.00  0.00           O  
ATOM    815  OG  SER A 101      16.055  -4.977   1.538  1.00  0.00           O  
ATOM    816  N   ASP A 102      13.233  -3.911   1.106  1.00  0.00           N  
ATOM    817  CA  ASP A 102      12.549  -2.710   0.636  1.00  0.00           C  
ATOM    818  C   ASP A 102      11.078  -2.720   1.046  1.00  0.00           C  
ATOM    819  CB  ASP A 102      12.670  -2.583  -0.884  1.00  0.00           C  
ATOM    820  O   ASP A 102      10.531  -1.688   1.442  1.00  0.00           O  
ATOM    821  CG  ASP A 102      14.074  -2.227  -1.340  1.00  0.00           C  
ATOM    822  OD1 ASP A 102      14.886  -1.765  -0.510  1.00  0.00           O  
ATOM    823  OD2 ASP A 102      14.370  -2.409  -2.540  1.00  0.00           O  
ATOM    824  N   LEU A 103      10.445  -3.891   1.000  1.00  0.00           N  
ATOM    825  CA  LEU A 103       9.053  -4.021   1.417  1.00  0.00           C  
ATOM    826  C   LEU A 103       8.900  -3.712   2.903  1.00  0.00           C  
ATOM    827  CB  LEU A 103       8.533  -5.430   1.121  1.00  0.00           C  
ATOM    828  O   LEU A 103       7.922  -3.082   3.313  1.00  0.00           O  
ATOM    829  CG  LEU A 103       8.450  -5.826  -0.354  1.00  0.00           C  
ATOM    830  CD1 LEU A 103       7.967  -7.266  -0.490  1.00  0.00           C  
ATOM    831  CD2 LEU A 103       7.531  -4.875  -1.112  1.00  0.00           C  
ATOM    832  N   GLU A 104       9.867  -4.068   3.687  1.00  0.00           N  
ATOM    833  CA  GLU A 104       9.854  -3.825   5.127  1.00  0.00           C  
ATOM    834  C   GLU A 104       9.921  -2.332   5.435  1.00  0.00           C  
ATOM    835  CB  GLU A 104      11.015  -4.555   5.806  1.00  0.00           C  
ATOM    836  O   GLU A 104       9.227  -1.845   6.330  1.00  0.00           O  
ATOM    837  CG  GLU A 104      10.898  -6.072   5.763  1.00  0.00           C  
ATOM    838  CD  GLU A 104      12.126  -6.784   6.306  1.00  0.00           C  
ATOM    839  OE1 GLU A 104      11.982  -7.884   6.888  1.00  0.00           O  
ATOM    840  OE2 GLU A 104      13.241  -6.238   6.150  1.00  0.00           O  
ATOM    841  N   VAL A 105      10.728  -1.674   4.641  1.00  0.00           N  
ATOM    842  CA  VAL A 105      10.844  -0.233   4.839  1.00  0.00           C  
ATOM    843  C   VAL A 105       9.525   0.446   4.474  1.00  0.00           C  
ATOM    844  CB  VAL A 105      11.999   0.364   4.004  1.00  0.00           C  
ATOM    845  O   VAL A 105       9.080   1.364   5.167  1.00  0.00           O  
ATOM    846  CG1 VAL A 105      12.037   1.885   4.145  1.00  0.00           C  
ATOM    847  CG2 VAL A 105      13.333  -0.248   4.427  1.00  0.00           C  
ATOM    848  N   ILE A 106       8.900  -0.014   3.443  1.00  0.00           N  
ATOM    849  CA  ILE A 106       7.607   0.521   3.030  1.00  0.00           C  
ATOM    850  C   ILE A 106       6.569   0.261   4.120  1.00  0.00           C  
ATOM    851  CB  ILE A 106       7.143  -0.091   1.690  1.00  0.00           C  
ATOM    852  O   ILE A 106       5.804   1.157   4.485  1.00  0.00           O  
ATOM    853  CG1 ILE A 106       8.053   0.373   0.547  1.00  0.00           C  
ATOM    854  CG2 ILE A 106       5.682   0.271   1.408  1.00  0.00           C  
ATOM    855  CD1 ILE A 106       7.857  -0.397  -0.752  1.00  0.00           C  
ATOM    856  N   ALA A 107       6.563  -0.912   4.624  1.00  0.00           N  
ATOM    857  CA  ALA A 107       5.644  -1.264   5.702  1.00  0.00           C  
ATOM    858  C   ALA A 107       5.831  -0.344   6.905  1.00  0.00           C  
ATOM    859  CB  ALA A 107       5.840  -2.721   6.115  1.00  0.00           C  
ATOM    860  O   ALA A 107       4.856   0.165   7.463  1.00  0.00           O  
ATOM    861  N   GLU A 108       7.072  -0.115   7.280  1.00  0.00           N  
ATOM    862  CA  GLU A 108       7.377   0.767   8.403  1.00  0.00           C  
ATOM    863  C   GLU A 108       6.899   2.190   8.133  1.00  0.00           C  
ATOM    864  CB  GLU A 108       8.880   0.763   8.696  1.00  0.00           C  
ATOM    865  O   GLU A 108       6.371   2.854   9.028  1.00  0.00           O  
ATOM    866  CG  GLU A 108       9.383  -0.534   9.313  1.00  0.00           C  
ATOM    867  CD  GLU A 108      10.881  -0.532   9.574  1.00  0.00           C  
ATOM    868  OE1 GLU A 108      11.394  -1.506  10.171  1.00  0.00           O  
ATOM    869  OE2 GLU A 108      11.547   0.452   9.181  1.00  0.00           O  
ATOM    870  N   SER A 109       7.067   2.566   6.932  1.00  0.00           N  
ATOM    871  CA  SER A 109       6.648   3.909   6.542  1.00  0.00           C  
ATOM    872  C   SER A 109       5.131   4.054   6.603  1.00  0.00           C  
ATOM    873  CB  SER A 109       7.143   4.237   5.133  1.00  0.00           C  
ATOM    874  O   SER A 109       4.618   5.093   7.024  1.00  0.00           O  
ATOM    875  OG  SER A 109       8.559   4.279   5.094  1.00  0.00           O  
ATOM    876  N   ILE A 110       4.428   3.066   6.201  1.00  0.00           N  
ATOM    877  CA  ILE A 110       2.971   3.069   6.274  1.00  0.00           C  
ATOM    878  C   ILE A 110       2.527   3.264   7.722  1.00  0.00           C  
ATOM    879  CB  ILE A 110       2.373   1.765   5.701  1.00  0.00           C  
ATOM    880  O   ILE A 110       1.665   4.099   8.007  1.00  0.00           O  
ATOM    881  CG1 ILE A 110       2.579   1.705   4.183  1.00  0.00           C  
ATOM    882  CG2 ILE A 110       0.888   1.650   6.057  1.00  0.00           C  
ATOM    883  CD1 ILE A 110       2.235   0.357   3.565  1.00  0.00           C  
ATOM    884  N   ILE A 111       3.158   2.617   8.650  1.00  0.00           N  
ATOM    885  CA  ILE A 111       2.820   2.704  10.067  1.00  0.00           C  
ATOM    886  C   ILE A 111       3.125   4.107  10.585  1.00  0.00           C  
ATOM    887  CB  ILE A 111       3.585   1.648  10.896  1.00  0.00           C  
ATOM    888  O   ILE A 111       2.300   4.715  11.273  1.00  0.00           O  
ATOM    889  CG1 ILE A 111       3.152   0.235  10.491  1.00  0.00           C  
ATOM    890  CG2 ILE A 111       3.369   1.879  12.395  1.00  0.00           C  
ATOM    891  CD1 ILE A 111       4.005  -0.872  11.096  1.00  0.00           C  
ATOM    892  N   GLU A 112       4.185   4.591  10.231  1.00  0.00           N  
ATOM    893  CA  GLU A 112       4.616   5.903  10.704  1.00  0.00           C  
ATOM    894  C   GLU A 112       3.695   7.006  10.189  1.00  0.00           C  
ATOM    895  CB  GLU A 112       6.060   6.181  10.279  1.00  0.00           C  
ATOM    896  O   GLU A 112       3.282   7.883  10.950  1.00  0.00           O  
ATOM    897  CG  GLU A 112       7.088   5.315  10.991  1.00  0.00           C  
ATOM    898  CD  GLU A 112       8.523   5.703  10.672  1.00  0.00           C  
ATOM    899  OE1 GLU A 112       9.296   4.838  10.200  1.00  0.00           O  
ATOM    900  OE2 GLU A 112       8.878   6.882  10.896  1.00  0.00           O  
ATOM    901  N   VAL A 113       3.438   6.876   8.924  1.00  0.00           N  
ATOM    902  CA  VAL A 113       2.573   7.899   8.346  1.00  0.00           C  
ATOM    903  C   VAL A 113       1.179   7.804   8.962  1.00  0.00           C  
ATOM    904  CB  VAL A 113       2.486   7.767   6.809  1.00  0.00           C  
ATOM    905  O   VAL A 113       0.563   8.825   9.280  1.00  0.00           O  
ATOM    906  CG1 VAL A 113       1.425   8.710   6.245  1.00  0.00           C  
ATOM    907  CG2 VAL A 113       3.846   8.046   6.172  1.00  0.00           C  
ATOM    908  N   ALA A 114       0.703   6.623   9.146  1.00  0.00           N  
ATOM    909  CA  ALA A 114      -0.603   6.431   9.771  1.00  0.00           C  
ATOM    910  C   ALA A 114      -0.624   7.005  11.185  1.00  0.00           C  
ATOM    911  CB  ALA A 114      -0.968   4.949   9.796  1.00  0.00           C  
ATOM    912  O   ALA A 114      -1.595   7.651  11.585  1.00  0.00           O  
ATOM    913  N   LYS A 115       0.415   6.847  11.918  1.00  0.00           N  
ATOM    914  CA  LYS A 115       0.539   7.354  13.281  1.00  0.00           C  
ATOM    915  C   LYS A 115       0.518   8.880  13.304  1.00  0.00           C  
ATOM    916  CB  LYS A 115       1.823   6.838  13.932  1.00  0.00           C  
ATOM    917  O   LYS A 115      -0.114   9.485  14.172  1.00  0.00           O  
ATOM    918  CG  LYS A 115       1.929   7.141  15.419  1.00  0.00           C  
ATOM    919  CD  LYS A 115       3.191   6.539  16.024  1.00  0.00           C  
ATOM    920  CE  LYS A 115       3.305   6.854  17.509  1.00  0.00           C  
ATOM    921  NZ  LYS A 115       4.541   6.267  18.107  1.00  0.00           N  
ATOM    922  N   LYS A 116       1.127   9.412  12.414  1.00  0.00           N  
ATOM    923  CA  LYS A 116       1.230  10.866  12.333  1.00  0.00           C  
ATOM    924  C   LYS A 116      -0.094  11.487  11.894  1.00  0.00           C  
ATOM    925  CB  LYS A 116       2.345  11.273  11.369  1.00  0.00           C  
ATOM    926  O   LYS A 116      -0.535  12.488  12.462  1.00  0.00           O  
ATOM    927  CG  LYS A 116       2.613  12.771  11.330  1.00  0.00           C  
ATOM    928  CD  LYS A 116       3.764  13.108  10.391  1.00  0.00           C  
ATOM    929  CE  LYS A 116       3.982  14.612  10.290  1.00  0.00           C  
ATOM    930  NZ  LYS A 116       5.102  14.948   9.360  1.00  0.00           N  
ATOM    931  N   ARG A 117      -0.769  10.796  11.027  1.00  0.00           N  
ATOM    932  CA  ARG A 117      -1.952  11.384  10.408  1.00  0.00           C  
ATOM    933  C   ARG A 117      -3.206  11.069  11.216  1.00  0.00           C  
ATOM    934  CB  ARG A 117      -2.115  10.881   8.972  1.00  0.00           C  
ATOM    935  O   ARG A 117      -4.152  11.859  11.239  1.00  0.00           O  
ATOM    936  CG  ARG A 117      -1.096  11.454   8.000  1.00  0.00           C  
ATOM    937  CD  ARG A 117      -1.620  11.455   6.570  1.00  0.00           C  
ATOM    938  NE  ARG A 117      -1.117  12.598   5.813  1.00  0.00           N  
ATOM    939  NH1 ARG A 117      -2.642  12.389   4.089  1.00  0.00           N  
ATOM    940  NH2 ARG A 117      -1.081  14.067   4.048  1.00  0.00           N  
ATOM    941  CZ  ARG A 117      -1.614  13.016   4.652  1.00  0.00           C  
ATOM    942  N   PHE A 118      -3.106   9.945  11.858  1.00  0.00           N  
ATOM    943  CA  PHE A 118      -4.287   9.516  12.598  1.00  0.00           C  
ATOM    944  C   PHE A 118      -3.910   9.056  14.001  1.00  0.00           C  
ATOM    945  CB  PHE A 118      -5.010   8.389  11.853  1.00  0.00           C  
ATOM    946  O   PHE A 118      -4.153   7.905  14.369  1.00  0.00           O  
ATOM    947  CG  PHE A 118      -5.233   8.673  10.392  1.00  0.00           C  
ATOM    948  CD1 PHE A 118      -6.184   9.601   9.987  1.00  0.00           C  
ATOM    949  CD2 PHE A 118      -4.491   8.010   9.423  1.00  0.00           C  
ATOM    950  CE1 PHE A 118      -6.392   9.866   8.636  1.00  0.00           C  
ATOM    951  CE2 PHE A 118      -4.693   8.269   8.070  1.00  0.00           C  
ATOM    952  CZ  PHE A 118      -5.645   9.197   7.679  1.00  0.00           C  
ATOM    953  N   PRO A 119      -3.378   9.937  14.806  1.00  0.00           N  
ATOM    954  CA  PRO A 119      -2.909   9.533  16.133  1.00  0.00           C  
ATOM    955  C   PRO A 119      -4.040   9.048  17.037  1.00  0.00           C  
ATOM    956  CB  PRO A 119      -2.277  10.813  16.688  1.00  0.00           C  
ATOM    957  O   PRO A 119      -3.849   8.120  17.827  1.00  0.00           O  
ATOM    958  CG  PRO A 119      -2.881  11.917  15.882  1.00  0.00           C  
ATOM    959  CD  PRO A 119      -3.189  11.392  14.509  1.00  0.00           C  
ATOM    960  N   GLU A 120      -5.279   9.636  16.830  1.00  0.00           N  
ATOM    961  CA  GLU A 120      -6.404   9.302  17.699  1.00  0.00           C  
ATOM    962  C   GLU A 120      -7.065   7.996  17.268  1.00  0.00           C  
ATOM    963  CB  GLU A 120      -7.433  10.435  17.706  1.00  0.00           C  
ATOM    964  O   GLU A 120      -7.460   7.187  18.110  1.00  0.00           O  
ATOM    965  CG  GLU A 120      -6.906  11.739  18.288  1.00  0.00           C  
ATOM    966  CD  GLU A 120      -7.965  12.826  18.378  1.00  0.00           C  
ATOM    967  OE1 GLU A 120      -8.279  13.277  19.504  1.00  0.00           O  
ATOM    968  OE2 GLU A 120      -8.487  13.231  17.315  1.00  0.00           O  
ATOM    969  N   GLU A 121      -7.159   7.820  15.907  1.00  0.00           N  
ATOM    970  CA  GLU A 121      -7.827   6.649  15.347  1.00  0.00           C  
ATOM    971  C   GLU A 121      -6.879   5.456  15.270  1.00  0.00           C  
ATOM    972  CB  GLU A 121      -8.391   6.963  13.959  1.00  0.00           C  
ATOM    973  O   GLU A 121      -7.320   4.305  15.254  1.00  0.00           O  
ATOM    974  CG  GLU A 121      -9.563   7.934  13.977  1.00  0.00           C  
ATOM    975  CD  GLU A 121      -9.149   9.378  13.741  1.00  0.00           C  
ATOM    976  OE1 GLU A 121      -9.286   9.870  12.597  1.00  0.00           O  
ATOM    977  OE2 GLU A 121      -8.683  10.023  14.707  1.00  0.00           O  
ATOM    978  N   PHE A 122      -5.572   5.852  15.255  1.00  0.00           N  
ATOM    979  CA  PHE A 122      -4.528   4.841  15.136  1.00  0.00           C  
ATOM    980  C   PHE A 122      -4.020   4.423  16.511  1.00  0.00           C  
ATOM    981  CB  PHE A 122      -3.367   5.362  14.284  1.00  0.00           C  
ATOM    982  O   PHE A 122      -2.921   4.809  16.916  1.00  0.00           O  
ATOM    983  CG  PHE A 122      -2.491   4.275  13.722  1.00  0.00           C  
ATOM    984  CD1 PHE A 122      -1.136   4.229  14.026  1.00  0.00           C  
ATOM    985  CD2 PHE A 122      -3.022   3.299  12.889  1.00  0.00           C  
ATOM    986  CE1 PHE A 122      -0.322   3.225  13.508  1.00  0.00           C  
ATOM    987  CE2 PHE A 122      -2.215   2.292  12.367  1.00  0.00           C  
ATOM    988  CZ  PHE A 122      -0.865   2.257  12.677  1.00  0.00           C  
ATOM    989  N   GLY A 123      -4.885   3.839  17.378  1.00  0.00           N  
ATOM    990  CA  GLY A 123      -4.577   3.346  18.711  1.00  0.00           C  
ATOM    991  C   GLY A 123      -3.620   2.169  18.706  1.00  0.00           C  
ATOM    992  O   GLY A 123      -3.158   1.742  17.645  1.00  0.00           O  
ATOM    993  N   GLU A 124      -3.148   1.626  19.937  1.00  0.00           N  
ATOM    994  CA  GLU A 124      -2.177   0.548  20.096  1.00  0.00           C  
ATOM    995  C   GLU A 124      -2.661  -0.734  19.424  1.00  0.00           C  
ATOM    996  CB  GLU A 124      -1.898   0.291  21.579  1.00  0.00           C  
ATOM    997  O   GLU A 124      -1.881  -1.431  18.772  1.00  0.00           O  
ATOM    998  CG  GLU A 124      -1.101   1.398  22.255  1.00  0.00           C  
ATOM    999  CD  GLU A 124      -0.691   1.057  23.680  1.00  0.00           C  
ATOM   1000  OE1 GLU A 124       0.527   0.989  23.961  1.00  0.00           O  
ATOM   1001  OE2 GLU A 124      -1.595   0.857  24.521  1.00  0.00           O  
ATOM   1002  N   GLU A 125      -3.952  -0.916  19.529  1.00  0.00           N  
ATOM   1003  CA  GLU A 125      -4.497  -2.140  18.951  1.00  0.00           C  
ATOM   1004  C   GLU A 125      -4.502  -2.077  17.426  1.00  0.00           C  
ATOM   1005  CB  GLU A 125      -5.914  -2.396  19.471  1.00  0.00           C  
ATOM   1006  O   GLU A 125      -4.156  -3.053  16.758  1.00  0.00           O  
ATOM   1007  CG  GLU A 125      -5.973  -2.743  20.951  1.00  0.00           C  
ATOM   1008  CD  GLU A 125      -7.384  -3.010  21.450  1.00  0.00           C  
ATOM   1009  OE1 GLU A 125      -7.763  -4.194  21.596  1.00  0.00           O  
ATOM   1010  OE2 GLU A 125      -8.118  -2.026  21.695  1.00  0.00           O  
ATOM   1011  N   ALA A 126      -4.935  -0.932  16.828  1.00  0.00           N  
ATOM   1012  CA  ALA A 126      -4.953  -0.765  15.377  1.00  0.00           C  
ATOM   1013  C   ALA A 126      -3.543  -0.839  14.798  1.00  0.00           C  
ATOM   1014  CB  ALA A 126      -5.609   0.562  15.002  1.00  0.00           C  
ATOM   1015  O   ALA A 126      -3.324  -1.463  13.757  1.00  0.00           O  
ATOM   1016  N   GLN A 127      -2.637  -0.265  15.550  1.00  0.00           N  
ATOM   1017  CA  GLN A 127      -1.233  -0.295  15.153  1.00  0.00           C  
ATOM   1018  C   GLN A 127      -0.696  -1.723  15.139  1.00  0.00           C  
ATOM   1019  CB  GLN A 127      -0.391   0.574  16.088  1.00  0.00           C  
ATOM   1020  O   GLN A 127      -0.031  -2.132  14.185  1.00  0.00           O  
ATOM   1021  CG  GLN A 127       1.082   0.638  15.708  1.00  0.00           C  
ATOM   1022  CD  GLN A 127       1.891   1.522  16.638  1.00  0.00           C  
ATOM   1023  NE2 GLN A 127       3.212   1.402  16.570  1.00  0.00           N  
ATOM   1024  OE1 GLN A 127       1.332   2.307  17.411  1.00  0.00           O  
ATOM   1025  N   ALA A 128      -0.960  -2.402  16.195  1.00  0.00           N  
ATOM   1026  CA  ALA A 128      -0.505  -3.785  16.303  1.00  0.00           C  
ATOM   1027  C   ALA A 128      -1.101  -4.647  15.193  1.00  0.00           C  
ATOM   1028  CB  ALA A 128      -0.867  -4.359  17.670  1.00  0.00           C  
ATOM   1029  O   ALA A 128      -0.406  -5.477  14.602  1.00  0.00           O  
ATOM   1030  N   ALA A 129      -2.379  -4.416  14.888  1.00  0.00           N  
ATOM   1031  CA  ALA A 129      -3.058  -5.175  13.841  1.00  0.00           C  
ATOM   1032  C   ALA A 129      -2.451  -4.885  12.471  1.00  0.00           C  
ATOM   1033  CB  ALA A 129      -4.551  -4.858  13.836  1.00  0.00           C  
ATOM   1034  O   ALA A 129      -2.227  -5.802  11.678  1.00  0.00           O  
ATOM   1035  N   LEU A 130      -2.236  -3.546  12.229  1.00  0.00           N  
ATOM   1036  CA  LEU A 130      -1.634  -3.149  10.961  1.00  0.00           C  
ATOM   1037  C   LEU A 130      -0.240  -3.748  10.810  1.00  0.00           C  
ATOM   1038  CB  LEU A 130      -1.562  -1.624  10.856  1.00  0.00           C  
ATOM   1039  O   LEU A 130       0.103  -4.274   9.749  1.00  0.00           O  
ATOM   1040  CG  LEU A 130      -0.964  -1.061   9.565  1.00  0.00           C  
ATOM   1041  CD1 LEU A 130      -1.729  -1.585   8.354  1.00  0.00           C  
ATOM   1042  CD2 LEU A 130      -0.975   0.464   9.591  1.00  0.00           C  
ATOM   1043  N   LYS A 131       0.502  -3.693  11.898  1.00  0.00           N  
ATOM   1044  CA  LYS A 131       1.844  -4.268  11.896  1.00  0.00           C  
ATOM   1045  C   LYS A 131       1.801  -5.764  11.595  1.00  0.00           C  
ATOM   1046  CB  LYS A 131       2.535  -4.024  13.238  1.00  0.00           C  
ATOM   1047  O   LYS A 131       2.580  -6.261  10.779  1.00  0.00           O  
ATOM   1048  CG  LYS A 131       4.010  -4.399  13.253  1.00  0.00           C  
ATOM   1049  CD  LYS A 131       4.674  -4.004  14.565  1.00  0.00           C  
ATOM   1050  CE  LYS A 131       6.145  -4.398  14.590  1.00  0.00           C  
ATOM   1051  NZ  LYS A 131       6.786  -4.067  15.897  1.00  0.00           N  
ATOM   1052  N   LYS A 132       0.950  -6.435  12.263  1.00  0.00           N  
ATOM   1053  CA  LYS A 132       0.812  -7.871  12.040  1.00  0.00           C  
ATOM   1054  C   LYS A 132       0.430  -8.169  10.593  1.00  0.00           C  
ATOM   1055  CB  LYS A 132      -0.230  -8.464  12.990  1.00  0.00           C  
ATOM   1056  O   LYS A 132       0.993  -9.071   9.970  1.00  0.00           O  
ATOM   1057  CG  LYS A 132      -0.304  -9.983  12.957  1.00  0.00           C  
ATOM   1058  CD  LYS A 132      -1.255 -10.520  14.019  1.00  0.00           C  
ATOM   1059  CE  LYS A 132      -1.330 -12.040  13.987  1.00  0.00           C  
ATOM   1060  NZ  LYS A 132      -2.277 -12.570  15.013  1.00  0.00           N  
ATOM   1061  N   PHE A 133      -0.493  -7.476  10.025  1.00  0.00           N  
ATOM   1062  CA  PHE A 133      -0.911  -7.651   8.639  1.00  0.00           C  
ATOM   1063  C   PHE A 133       0.263  -7.443   7.689  1.00  0.00           C  
ATOM   1064  CB  PHE A 133      -2.046  -6.683   8.292  1.00  0.00           C  
ATOM   1065  O   PHE A 133       0.517  -8.276   6.817  1.00  0.00           O  
ATOM   1066  CG  PHE A 133      -2.250  -6.493   6.813  1.00  0.00           C  
ATOM   1067  CD1 PHE A 133      -2.015  -5.259   6.218  1.00  0.00           C  
ATOM   1068  CD2 PHE A 133      -2.678  -7.548   6.018  1.00  0.00           C  
ATOM   1069  CE1 PHE A 133      -2.203  -5.080   4.849  1.00  0.00           C  
ATOM   1070  CE2 PHE A 133      -2.868  -7.377   4.649  1.00  0.00           C  
ATOM   1071  CZ  PHE A 133      -2.631  -6.142   4.067  1.00  0.00           C  
ATOM   1072  N   LEU A 134       0.973  -6.405   7.856  1.00  0.00           N  
ATOM   1073  CA  LEU A 134       2.091  -6.071   6.979  1.00  0.00           C  
ATOM   1074  C   LEU A 134       3.194  -7.120   7.082  1.00  0.00           C  
ATOM   1075  CB  LEU A 134       2.650  -4.689   7.327  1.00  0.00           C  
ATOM   1076  O   LEU A 134       3.799  -7.491   6.073  1.00  0.00           O  
ATOM   1077  CG  LEU A 134       1.727  -3.498   7.064  1.00  0.00           C  
ATOM   1078  CD1 LEU A 134       2.340  -2.219   7.623  1.00  0.00           C  
ATOM   1079  CD2 LEU A 134       1.449  -3.356   5.571  1.00  0.00           C  
ATOM   1080  N   GLU A 135       3.399  -7.613   8.232  1.00  0.00           N  
ATOM   1081  CA  GLU A 135       4.392  -8.664   8.433  1.00  0.00           C  
ATOM   1082  C   GLU A 135       3.977  -9.956   7.734  1.00  0.00           C  
ATOM   1083  CB  GLU A 135       4.610  -8.921   9.926  1.00  0.00           C  
ATOM   1084  O   GLU A 135       4.801 -10.615   7.095  1.00  0.00           O  
ATOM   1085  CG  GLU A 135       5.348  -7.798  10.641  1.00  0.00           C  
ATOM   1086  CD  GLU A 135       5.471  -8.021  12.140  1.00  0.00           C  
ATOM   1087  OE1 GLU A 135       6.253  -7.298  12.799  1.00  0.00           O  
ATOM   1088  OE2 GLU A 135       4.779  -8.925  12.660  1.00  0.00           O  
ATOM   1089  N   GLU A 136       2.750 -10.300   7.920  1.00  0.00           N  
ATOM   1090  CA  GLU A 136       2.243 -11.493   7.248  1.00  0.00           C  
ATOM   1091  C   GLU A 136       2.288 -11.333   5.731  1.00  0.00           C  
ATOM   1092  CB  GLU A 136       0.813 -11.799   7.702  1.00  0.00           C  
ATOM   1093  O   GLU A 136       2.627 -12.276   5.013  1.00  0.00           O  
ATOM   1094  CG  GLU A 136       0.715 -12.275   9.145  1.00  0.00           C  
ATOM   1095  CD  GLU A 136      -0.686 -12.719   9.536  1.00  0.00           C  
ATOM   1096  OE1 GLU A 136      -0.930 -12.968  10.738  1.00  0.00           O  
ATOM   1097  OE2 GLU A 136      -1.546 -12.819   8.632  1.00  0.00           O  
ATOM   1098  N   PHE A 137       1.910 -10.113   5.346  1.00  0.00           N  
ATOM   1099  CA  PHE A 137       1.995  -9.792   3.926  1.00  0.00           C  
ATOM   1100  C   PHE A 137       3.414  -9.996   3.409  1.00  0.00           C  
ATOM   1101  CB  PHE A 137       1.546  -8.350   3.672  1.00  0.00           C  
ATOM   1102  O   PHE A 137       3.620 -10.665   2.394  1.00  0.00           O  
ATOM   1103  CG  PHE A 137       1.767  -7.885   2.258  1.00  0.00           C  
ATOM   1104  CD1 PHE A 137       2.956  -7.264   1.893  1.00  0.00           C  
ATOM   1105  CD2 PHE A 137       0.786  -8.070   1.293  1.00  0.00           C  
ATOM   1106  CE1 PHE A 137       3.163  -6.834   0.585  1.00  0.00           C  
ATOM   1107  CE2 PHE A 137       0.986  -7.642  -0.017  1.00  0.00           C  
ATOM   1108  CZ  PHE A 137       2.175  -7.023  -0.368  1.00  0.00           C  
ATOM   1109  N   ILE A 138       4.418  -9.499   4.036  1.00  0.00           N  
ATOM   1110  CA  ILE A 138       5.822  -9.563   3.644  1.00  0.00           C  
ATOM   1111  C   ILE A 138       6.305 -11.011   3.692  1.00  0.00           C  
ATOM   1112  CB  ILE A 138       6.703  -8.673   4.549  1.00  0.00           C  
ATOM   1113  O   ILE A 138       7.043 -11.455   2.809  1.00  0.00           O  
ATOM   1114  CG1 ILE A 138       6.371  -7.193   4.328  1.00  0.00           C  
ATOM   1115  CG2 ILE A 138       8.188  -8.945   4.292  1.00  0.00           C  
ATOM   1116  CD1 ILE A 138       6.988  -6.259   5.361  1.00  0.00           C  
ATOM   1117  N   GLU A 139       5.887 -11.730   4.739  1.00  0.00           N  
ATOM   1118  CA  GLU A 139       6.267 -13.135   4.851  1.00  0.00           C  
ATOM   1119  C   GLU A 139       5.762 -13.941   3.657  1.00  0.00           C  
ATOM   1120  CB  GLU A 139       5.732 -13.735   6.154  1.00  0.00           C  
ATOM   1121  O   GLU A 139       6.504 -14.739   3.081  1.00  0.00           O  
ATOM   1122  CG  GLU A 139       6.222 -15.150   6.427  1.00  0.00           C  
ATOM   1123  CD  GLU A 139       5.780 -15.687   7.779  1.00  0.00           C  
ATOM   1124  OE1 GLU A 139       6.219 -16.795   8.164  1.00  0.00           O  
ATOM   1125  OE2 GLU A 139       4.989 -14.995   8.458  1.00  0.00           O  
ATOM   1126  N   LYS A 140       4.514 -13.707   3.334  1.00  0.00           N  
ATOM   1127  CA  LYS A 140       3.955 -14.409   2.182  1.00  0.00           C  
ATOM   1128  C   LYS A 140       4.648 -13.983   0.890  1.00  0.00           C  
ATOM   1129  CB  LYS A 140       2.450 -14.157   2.077  1.00  0.00           C  
ATOM   1130  O   LYS A 140       4.890 -14.810   0.008  1.00  0.00           O  
ATOM   1131  CG  LYS A 140       1.615 -14.987   3.041  1.00  0.00           C  
ATOM   1132  CD  LYS A 140       0.154 -15.037   2.614  1.00  0.00           C  
ATOM   1133  CE  LYS A 140      -0.676 -15.895   3.559  1.00  0.00           C  
ATOM   1134  NZ  LYS A 140      -2.071 -16.081   3.057  1.00  0.00           N  
ATOM   1135  N   TRP A 141       4.872 -12.688   0.856  1.00  0.00           N  
ATOM   1136  CA  TRP A 141       5.621 -12.174  -0.286  1.00  0.00           C  
ATOM   1137  C   TRP A 141       6.961 -12.887  -0.424  1.00  0.00           C  
ATOM   1138  CB  TRP A 141       5.842 -10.665  -0.149  1.00  0.00           C  
ATOM   1139  O   TRP A 141       7.332 -13.320  -1.518  1.00  0.00           O  
ATOM   1140  CG  TRP A 141       6.552 -10.046  -1.316  1.00  0.00           C  
ATOM   1141  CD1 TRP A 141       7.886 -10.124  -1.606  1.00  0.00           C  
ATOM   1142  CD2 TRP A 141       5.963  -9.247  -2.347  1.00  0.00           C  
ATOM   1143  CE2 TRP A 141       7.001  -8.876  -3.231  1.00  0.00           C  
ATOM   1144  CE3 TRP A 141       4.658  -8.811  -2.611  1.00  0.00           C  
ATOM   1145  NE1 TRP A 141       8.162  -9.423  -2.756  1.00  0.00           N  
ATOM   1146  CH2 TRP A 141       5.487  -7.673  -4.596  1.00  0.00           C  
ATOM   1147  CZ2 TRP A 141       6.772  -8.087  -4.361  1.00  0.00           C  
ATOM   1148  CZ3 TRP A 141       4.433  -8.025  -3.736  1.00  0.00           C  
ATOM   1149  N   LYS A 142       7.691 -13.030   0.602  1.00  0.00           N  
ATOM   1150  CA  LYS A 142       8.982 -13.712   0.650  1.00  0.00           C  
ATOM   1151  C   LYS A 142       8.860 -15.153   0.164  1.00  0.00           C  
ATOM   1152  CB  LYS A 142       9.552 -13.683   2.069  1.00  0.00           C  
ATOM   1153  O   LYS A 142       9.702 -15.629  -0.600  1.00  0.00           O  
ATOM   1154  CG  LYS A 142      10.953 -14.264   2.185  1.00  0.00           C  
ATOM   1155  CD  LYS A 142      11.478 -14.177   3.613  1.00  0.00           C  
ATOM   1156  CE  LYS A 142      12.855 -14.814   3.743  1.00  0.00           C  
ATOM   1157  NZ  LYS A 142      13.357 -14.767   5.149  1.00  0.00           N  
ATOM   1158  N   GLU A 143       7.866 -15.799   0.580  1.00  0.00           N  
ATOM   1159  CA  GLU A 143       7.627 -17.175   0.155  1.00  0.00           C  
ATOM   1160  C   GLU A 143       7.435 -17.261  -1.356  1.00  0.00           C  
ATOM   1161  CB  GLU A 143       6.407 -17.757   0.874  1.00  0.00           C  
ATOM   1162  O   GLU A 143       8.023 -18.122  -2.015  1.00  0.00           O  
ATOM   1163  CG  GLU A 143       6.603 -17.932   2.373  1.00  0.00           C  
ATOM   1164  CD  GLU A 143       5.351 -18.415   3.089  1.00  0.00           C  
ATOM   1165  OE1 GLU A 143       5.358 -18.492   4.339  1.00  0.00           O  
ATOM   1166  OE2 GLU A 143       4.356 -18.719   2.395  1.00  0.00           O  
ATOM   1167  N   TYR A 144       6.651 -16.333  -1.869  1.00  0.00           N  
ATOM   1168  CA  TYR A 144       6.393 -16.341  -3.305  1.00  0.00           C  
ATOM   1169  C   TYR A 144       7.644 -15.957  -4.086  1.00  0.00           C  
ATOM   1170  CB  TYR A 144       5.247 -15.386  -3.651  1.00  0.00           C  
ATOM   1171  O   TYR A 144       7.894 -16.488  -5.170  1.00  0.00           O  
ATOM   1172  CG  TYR A 144       3.894 -15.866  -3.183  1.00  0.00           C  
ATOM   1173  CD1 TYR A 144       3.460 -17.161  -3.456  1.00  0.00           C  
ATOM   1174  CD2 TYR A 144       3.047 -15.025  -2.469  1.00  0.00           C  
ATOM   1175  CE1 TYR A 144       2.214 -17.607  -3.029  1.00  0.00           C  
ATOM   1176  CE2 TYR A 144       1.799 -15.460  -2.037  1.00  0.00           C  
ATOM   1177  OH  TYR A 144       0.157 -17.187  -1.895  1.00  0.00           O  
ATOM   1178  CZ  TYR A 144       1.392 -16.751  -2.320  1.00  0.00           C  
ATOM   1179  N   GLN A 145       8.342 -14.979  -3.487  1.00  0.00           N  
ATOM   1180  CA  GLN A 145       9.574 -14.560  -4.146  1.00  0.00           C  
ATOM   1181  C   GLN A 145      10.553 -15.723  -4.275  1.00  0.00           C  
ATOM   1182  CB  GLN A 145      10.227 -13.407  -3.381  1.00  0.00           C  
ATOM   1183  O   GLN A 145      11.242 -15.852  -5.289  1.00  0.00           O  
ATOM   1184  CG  GLN A 145      11.332 -12.702  -4.156  1.00  0.00           C  
ATOM   1185  CD  GLN A 145      11.953 -11.556  -3.381  1.00  0.00           C  
ATOM   1186  NE2 GLN A 145      12.478 -10.569  -4.100  1.00  0.00           N  
ATOM   1187  OE1 GLN A 145      11.961 -11.556  -2.146  1.00  0.00           O  
ATOM   1188  N   GLU A 146      10.662 -16.562  -3.262  1.00  0.00           N  
ATOM   1189  CA  GLU A 146      11.520 -17.743  -3.276  1.00  0.00           C  
ATOM   1190  C   GLU A 146      11.052 -18.753  -4.320  1.00  0.00           C  
ATOM   1191  CB  GLU A 146      11.559 -18.396  -1.893  1.00  0.00           C  
ATOM   1192  O   GLU A 146      11.870 -19.377  -4.998  1.00  0.00           O  
ATOM   1193  CG  GLU A 146      12.311 -17.582  -0.849  1.00  0.00           C  
ATOM   1194  CD  GLU A 146      12.526 -18.331   0.456  1.00  0.00           C  
ATOM   1195  OE1 GLU A 146      13.686 -18.685   0.768  1.00  0.00           O  
ATOM   1196  OE2 GLU A 146      11.527 -18.567   1.171  1.00  0.00           O  
ATOM   1197  N   GLU A 147       9.770 -18.799  -4.511  1.00  0.00           N  
ATOM   1198  CA  GLU A 147       9.175 -19.696  -5.497  1.00  0.00           C  
ATOM   1199  C   GLU A 147       9.530 -19.267  -6.918  1.00  0.00           C  
ATOM   1200  CB  GLU A 147       7.654 -19.748  -5.327  1.00  0.00           C  
ATOM   1201  O   GLU A 147       9.764 -20.111  -7.785  1.00  0.00           O  
ATOM   1202  CG  GLU A 147       7.201 -20.429  -4.044  1.00  0.00           C  
ATOM   1203  CD  GLU A 147       5.691 -20.561  -3.935  1.00  0.00           C  
ATOM   1204  OE1 GLU A 147       5.081 -19.873  -3.085  1.00  0.00           O  
ATOM   1205  OE2 GLU A 147       5.112 -21.359  -4.706  1.00  0.00           O  
ATOM   1206  N   PHE A 148       9.701 -17.983  -7.141  1.00  0.00           N  
ATOM   1207  CA  PHE A 148       9.898 -17.471  -8.492  1.00  0.00           C  
ATOM   1208  C   PHE A 148      11.375 -17.212  -8.763  1.00  0.00           C  
ATOM   1209  CB  PHE A 148       9.092 -16.185  -8.703  1.00  0.00           C  
ATOM   1210  O   PHE A 148      11.743 -16.768  -9.852  1.00  0.00           O  
ATOM   1211  CG  PHE A 148       7.602 -16.386  -8.644  1.00  0.00           C  
ATOM   1212  CD1 PHE A 148       6.968 -17.252  -9.527  1.00  0.00           C  
ATOM   1213  CD2 PHE A 148       6.834 -15.709  -7.706  1.00  0.00           C  
ATOM   1214  CE1 PHE A 148       5.589 -17.440  -9.476  1.00  0.00           C  
ATOM   1215  CE2 PHE A 148       5.456 -15.892  -7.648  1.00  0.00           C  
ATOM   1216  CZ  PHE A 148       4.835 -16.757  -8.535  1.00  0.00           C  
ATOM   1217  N   LYS A 149      12.386 -17.411  -7.769  1.00  0.00           N  
ATOM   1218  CA  LYS A 149      13.824 -17.274  -7.980  1.00  0.00           C  
ATOM   1219  C   LYS A 149      14.379 -18.456  -8.770  1.00  0.00           C  
ATOM   1220  CB  LYS A 149      14.555 -17.149  -6.642  1.00  0.00           C  
ATOM   1221  O   LYS A 149      15.230 -18.281  -9.644  1.00  0.00           O  
ATOM   1222  CG  LYS A 149      14.564 -15.738  -6.072  1.00  0.00           C  
ATOM   1223  CD  LYS A 149      15.460 -15.638  -4.844  1.00  0.00           C  
ATOM   1224  CE  LYS A 149      15.410 -14.247  -4.227  1.00  0.00           C  
ATOM   1225  NZ  LYS A 149      16.372 -14.109  -3.093  1.00  0.00           N  
TER    1226      LYS A 149
ENDMDL
END
