# Supplementary material for: Improving Protein Expression, Stability, and Function with ProteinMPNN
Source: J Am Chem Soc. 2024 Jan 9;146(3):2054–61. doi: 10.1021/jacs.3c10941 (PMC10811672; doi:10.1021/jacs.3c10941)
Supplement: Supplementary file 2 — ja3c10941_si_002.zip [file ja3c10941_si_002.zip › Sumida_Design_Structures_Idealizing_with_ProteinMPNN/myoglobin/dnMb20.pdb]

MODEL     1
ATOM      1  N   LEU A   1      -5.026  -9.035  13.233  1.00  0.00           N  
ATOM      2  CA  LEU A   1      -5.774  -7.786  13.331  1.00  0.00           C  
ATOM      3  C   LEU A   1      -7.173  -8.033  13.888  1.00  0.00           C  
ATOM      4  CB  LEU A   1      -5.870  -7.109  11.962  1.00  0.00           C  
ATOM      5  O   LEU A   1      -7.816  -9.027  13.544  1.00  0.00           O  
ATOM      6  CG  LEU A   1      -4.638  -6.325  11.506  1.00  0.00           C  
ATOM      7  CD1 LEU A   1      -4.563  -6.294   9.983  1.00  0.00           C  
ATOM      8  CD2 LEU A   1      -4.665  -4.910  12.074  1.00  0.00           C  
ATOM      9  N   SER A   2      -7.626  -7.186  14.860  1.00  0.00           N  
ATOM     10  CA  SER A   2      -9.004  -7.224  15.338  1.00  0.00           C  
ATOM     11  C   SER A   2      -9.969  -6.691  14.284  1.00  0.00           C  
ATOM     12  CB  SER A   2      -9.147  -6.417  16.628  1.00  0.00           C  
ATOM     13  O   SER A   2      -9.545  -6.097  13.290  1.00  0.00           O  
ATOM     14  OG  SER A   2      -9.017  -5.029  16.370  1.00  0.00           O  
ATOM     15  N   GLU A   3     -11.361  -7.014  14.371  1.00  0.00           N  
ATOM     16  CA  GLU A   3     -12.378  -6.520  13.449  1.00  0.00           C  
ATOM     17  C   GLU A   3     -12.344  -4.997  13.354  1.00  0.00           C  
ATOM     18  CB  GLU A   3     -13.770  -6.989  13.881  1.00  0.00           C  
ATOM     19  O   GLU A   3     -12.478  -4.435  12.265  1.00  0.00           O  
ATOM     20  CG  GLU A   3     -14.018  -8.473  13.651  1.00  0.00           C  
ATOM     21  CD  GLU A   3     -15.466  -8.880  13.872  1.00  0.00           C  
ATOM     22  OE1 GLU A   3     -15.856  -9.990  13.444  1.00  0.00           O  
ATOM     23  OE2 GLU A   3     -16.217  -8.083  14.477  1.00  0.00           O  
ATOM     24  N   GLU A   4     -12.120  -4.409  14.397  1.00  0.00           N  
ATOM     25  CA  GLU A   4     -12.024  -2.952  14.435  1.00  0.00           C  
ATOM     26  C   GLU A   4     -10.798  -2.460  13.671  1.00  0.00           C  
ATOM     27  CB  GLU A   4     -11.977  -2.454  15.882  1.00  0.00           C  
ATOM     28  O   GLU A   4     -10.887  -1.507  12.893  1.00  0.00           O  
ATOM     29  CG  GLU A   4     -12.037  -0.939  16.013  1.00  0.00           C  
ATOM     30  CD  GLU A   4     -11.986  -0.459  17.454  1.00  0.00           C  
ATOM     31  OE1 GLU A   4     -11.924   0.771  17.683  1.00  0.00           O  
ATOM     32  OE2 GLU A   4     -12.007  -1.319  18.363  1.00  0.00           O  
ATOM     33  N   GLU A   5      -9.670  -3.078  13.894  1.00  0.00           N  
ATOM     34  CA  GLU A   5      -8.447  -2.698  13.193  1.00  0.00           C  
ATOM     35  C   GLU A   5      -8.597  -2.881  11.685  1.00  0.00           C  
ATOM     36  CB  GLU A   5      -7.257  -3.513  13.706  1.00  0.00           C  
ATOM     37  O   GLU A   5      -8.145  -2.040  10.904  1.00  0.00           O  
ATOM     38  CG  GLU A   5      -6.835  -3.158  15.124  1.00  0.00           C  
ATOM     39  CD  GLU A   5      -5.757  -4.076  15.677  1.00  0.00           C  
ATOM     40  OE1 GLU A   5      -4.806  -3.577  16.320  1.00  0.00           O  
ATOM     41  OE2 GLU A   5      -5.863  -5.305  15.463  1.00  0.00           O  
ATOM     42  N   TRP A   6      -9.278  -3.879  11.345  1.00  0.00           N  
ATOM     43  CA  TRP A   6      -9.492  -4.121   9.922  1.00  0.00           C  
ATOM     44  C   TRP A   6     -10.387  -3.046   9.316  1.00  0.00           C  
ATOM     45  CB  TRP A   6     -10.111  -5.504   9.699  1.00  0.00           C  
ATOM     46  O   TRP A   6     -10.130  -2.567   8.209  1.00  0.00           O  
ATOM     47  CG  TRP A   6      -9.491  -6.274   8.572  1.00  0.00           C  
ATOM     48  CD1 TRP A   6     -10.143  -6.977   7.597  1.00  0.00           C  
ATOM     49  CD2 TRP A   6      -8.093  -6.421   8.305  1.00  0.00           C  
ATOM     50  CE2 TRP A   6      -7.970  -7.227   7.152  1.00  0.00           C  
ATOM     51  CE3 TRP A   6      -6.931  -5.949   8.930  1.00  0.00           C  
ATOM     52  NE1 TRP A   6      -9.234  -7.552   6.740  1.00  0.00           N  
ATOM     53  CH2 TRP A   6      -5.609  -7.096   7.241  1.00  0.00           C  
ATOM     54  CZ2 TRP A   6      -6.729  -7.571   6.610  1.00  0.00           C  
ATOM     55  CZ3 TRP A   6      -5.697  -6.292   8.389  1.00  0.00           C  
ATOM     56  N   LYS A   7     -11.363  -2.695  10.068  1.00  0.00           N  
ATOM     57  CA  LYS A   7     -12.235  -1.622   9.602  1.00  0.00           C  
ATOM     58  C   LYS A   7     -11.453  -0.327   9.397  1.00  0.00           C  
ATOM     59  CB  LYS A   7     -13.379  -1.392  10.590  1.00  0.00           C  
ATOM     60  O   LYS A   7     -11.616   0.349   8.379  1.00  0.00           O  
ATOM     61  CG  LYS A   7     -14.416  -0.385  10.114  1.00  0.00           C  
ATOM     62  CD  LYS A   7     -15.534  -0.210  11.134  1.00  0.00           C  
ATOM     63  CE  LYS A   7     -16.512   0.878  10.710  1.00  0.00           C  
ATOM     64  NZ  LYS A   7     -17.582   1.089  11.731  1.00  0.00           N  
ATOM     65  N   ILE A   8     -10.584   0.002  10.245  1.00  0.00           N  
ATOM     66  CA  ILE A   8      -9.757   1.201  10.166  1.00  0.00           C  
ATOM     67  C   ILE A   8      -8.847   1.121   8.942  1.00  0.00           C  
ATOM     68  CB  ILE A   8      -8.916   1.394  11.448  1.00  0.00           C  
ATOM     69  O   ILE A   8      -8.752   2.076   8.167  1.00  0.00           O  
ATOM     70  CG1 ILE A   8      -9.821   1.753  12.631  1.00  0.00           C  
ATOM     71  CG2 ILE A   8      -7.843   2.465  11.234  1.00  0.00           C  
ATOM     72  CD1 ILE A   8      -9.127   1.684  13.985  1.00  0.00           C  
ATOM     73  N   VAL A   9      -8.169  -0.025   8.859  1.00  0.00           N  
ATOM     74  CA  VAL A   9      -7.264  -0.218   7.731  1.00  0.00           C  
ATOM     75  C   VAL A   9      -8.018  -0.002   6.421  1.00  0.00           C  
ATOM     76  CB  VAL A   9      -6.623  -1.624   7.752  1.00  0.00           C  
ATOM     77  O   VAL A   9      -7.568   0.754   5.556  1.00  0.00           O  
ATOM     78  CG1 VAL A   9      -5.921  -1.917   6.427  1.00  0.00           C  
ATOM     79  CG2 VAL A   9      -5.644  -1.746   8.918  1.00  0.00           C  
ATOM     80  N   LEU A  10      -9.170  -0.543   6.268  1.00  0.00           N  
ATOM     81  CA  LEU A  10      -9.944  -0.447   5.035  1.00  0.00           C  
ATOM     82  C   LEU A  10     -10.441   0.978   4.815  1.00  0.00           C  
ATOM     83  CB  LEU A  10     -11.131  -1.413   5.070  1.00  0.00           C  
ATOM     84  O   LEU A  10     -10.508   1.448   3.676  1.00  0.00           O  
ATOM     85  CG  LEU A  10     -10.791  -2.904   5.077  1.00  0.00           C  
ATOM     86  CD1 LEU A  10     -12.065  -3.738   5.166  1.00  0.00           C  
ATOM     87  CD2 LEU A  10      -9.989  -3.275   3.834  1.00  0.00           C  
ATOM     88  N   GLU A  11     -10.779   1.646   5.829  1.00  0.00           N  
ATOM     89  CA  GLU A  11     -11.204   3.038   5.729  1.00  0.00           C  
ATOM     90  C   GLU A  11     -10.070   3.927   5.226  1.00  0.00           C  
ATOM     91  CB  GLU A  11     -11.710   3.545   7.082  1.00  0.00           C  
ATOM     92  O   GLU A  11     -10.282   4.789   4.370  1.00  0.00           O  
ATOM     93  CG  GLU A  11     -13.074   2.997   7.474  1.00  0.00           C  
ATOM     94  CD  GLU A  11     -13.522   3.435   8.859  1.00  0.00           C  
ATOM     95  OE1 GLU A  11     -14.653   3.090   9.269  1.00  0.00           O  
ATOM     96  OE2 GLU A  11     -12.735   4.130   9.540  1.00  0.00           O  
ATOM     97  N   ILE A  12      -8.941   3.679   5.801  1.00  0.00           N  
ATOM     98  CA  ILE A  12      -7.790   4.466   5.373  1.00  0.00           C  
ATOM     99  C   ILE A  12      -7.479   4.171   3.907  1.00  0.00           C  
ATOM    100  CB  ILE A  12      -6.552   4.180   6.252  1.00  0.00           C  
ATOM    101  O   ILE A  12      -7.247   5.090   3.118  1.00  0.00           O  
ATOM    102  CG1 ILE A  12      -6.781   4.689   7.679  1.00  0.00           C  
ATOM    103  CG2 ILE A  12      -5.298   4.812   5.640  1.00  0.00           C  
ATOM    104  CD1 ILE A  12      -7.082   6.179   7.764  1.00  0.00           C  
ATOM    105  N   PHE A  13      -7.512   2.919   3.587  1.00  0.00           N  
ATOM    106  CA  PHE A  13      -7.212   2.547   2.209  1.00  0.00           C  
ATOM    107  C   PHE A  13      -8.288   3.066   1.262  1.00  0.00           C  
ATOM    108  CB  PHE A  13      -7.086   1.026   2.077  1.00  0.00           C  
ATOM    109  O   PHE A  13      -8.018   3.316   0.086  1.00  0.00           O  
ATOM    110  CG  PHE A  13      -5.735   0.493   2.471  1.00  0.00           C  
ATOM    111  CD1 PHE A  13      -4.590   1.259   2.291  1.00  0.00           C  
ATOM    112  CD2 PHE A  13      -5.610  -0.776   3.022  1.00  0.00           C  
ATOM    113  CE1 PHE A  13      -3.338   0.768   2.655  1.00  0.00           C  
ATOM    114  CE2 PHE A  13      -4.363  -1.274   3.388  1.00  0.00           C  
ATOM    115  CZ  PHE A  13      -3.228  -0.501   3.203  1.00  0.00           C  
ATOM    116  N   ALA A  14      -9.452   3.171   1.733  1.00  0.00           N  
ATOM    117  CA  ALA A  14     -10.493   3.815   0.937  1.00  0.00           C  
ATOM    118  C   ALA A  14     -10.139   5.272   0.648  1.00  0.00           C  
ATOM    119  CB  ALA A  14     -11.840   3.729   1.650  1.00  0.00           C  
ATOM    120  O   ALA A  14     -10.384   5.770  -0.453  1.00  0.00           O  
ATOM    121  N   LEU A  15      -9.512   5.953   1.593  1.00  0.00           N  
ATOM    122  CA  LEU A  15      -9.038   7.319   1.397  1.00  0.00           C  
ATOM    123  C   LEU A  15      -7.936   7.366   0.345  1.00  0.00           C  
ATOM    124  CB  LEU A  15      -8.526   7.903   2.716  1.00  0.00           C  
ATOM    125  O   LEU A  15      -7.932   8.247  -0.518  1.00  0.00           O  
ATOM    126  CG  LEU A  15      -9.580   8.180   3.790  1.00  0.00           C  
ATOM    127  CD1 LEU A  15      -8.910   8.583   5.099  1.00  0.00           C  
ATOM    128  CD2 LEU A  15     -10.547   9.263   3.323  1.00  0.00           C  
ATOM    129  N   VAL A  16      -7.092   6.397   0.488  1.00  0.00           N  
ATOM    130  CA  VAL A  16      -5.971   6.311  -0.441  1.00  0.00           C  
ATOM    131  C   VAL A  16      -6.492   6.122  -1.864  1.00  0.00           C  
ATOM    132  CB  VAL A  16      -5.011   5.159  -0.067  1.00  0.00           C  
ATOM    133  O   VAL A  16      -5.975   6.727  -2.806  1.00  0.00           O  
ATOM    134  CG1 VAL A  16      -3.947   4.971  -1.147  1.00  0.00           C  
ATOM    135  CG2 VAL A  16      -4.360   5.426   1.288  1.00  0.00           C  
ATOM    136  N   ARG A  17      -7.556   5.435  -2.063  1.00  0.00           N  
ATOM    137  CA  ARG A  17      -8.126   5.143  -3.375  1.00  0.00           C  
ATOM    138  C   ARG A  17      -8.625   6.416  -4.050  1.00  0.00           C  
ATOM    139  CB  ARG A  17      -9.269   4.133  -3.252  1.00  0.00           C  
ATOM    140  O   ARG A  17      -8.699   6.485  -5.279  1.00  0.00           O  
ATOM    141  CG  ARG A  17      -8.805   2.688  -3.161  1.00  0.00           C  
ATOM    142  CD  ARG A  17      -9.969   1.713  -3.281  1.00  0.00           C  
ATOM    143  NE  ARG A  17      -9.524   0.327  -3.180  1.00  0.00           N  
ATOM    144  NH1 ARG A  17     -11.493  -0.581  -3.977  1.00  0.00           N  
ATOM    145  NH2 ARG A  17      -9.754  -1.950  -3.381  1.00  0.00           N  
ATOM    146  CZ  ARG A  17     -10.258  -0.731  -3.513  1.00  0.00           C  
ATOM    147  N   GLU A  18      -8.891   7.387  -3.288  1.00  0.00           N  
ATOM    148  CA  GLU A  18      -9.409   8.641  -3.828  1.00  0.00           C  
ATOM    149  C   GLU A  18      -8.330   9.398  -4.597  1.00  0.00           C  
ATOM    150  CB  GLU A  18      -9.970   9.519  -2.706  1.00  0.00           C  
ATOM    151  O   GLU A  18      -8.639  10.230  -5.453  1.00  0.00           O  
ATOM    152  CG  GLU A  18     -11.179   8.920  -2.002  1.00  0.00           C  
ATOM    153  CD  GLU A  18     -11.754   9.824  -0.923  1.00  0.00           C  
ATOM    154  OE1 GLU A  18     -12.755   9.438  -0.278  1.00  0.00           O  
ATOM    155  OE2 GLU A  18     -11.199  10.927  -0.722  1.00  0.00           O  
ATOM    156  N   ASP A  19      -7.137   9.063  -4.275  1.00  0.00           N  
ATOM    157  CA  ASP A  19      -6.004   9.672  -4.965  1.00  0.00           C  
ATOM    158  C   ASP A  19      -4.820   8.711  -5.033  1.00  0.00           C  
ATOM    159  CB  ASP A  19      -5.588  10.971  -4.272  1.00  0.00           C  
ATOM    160  O   ASP A  19      -3.765   8.976  -4.453  1.00  0.00           O  
ATOM    161  CG  ASP A  19      -4.518  11.733  -5.033  1.00  0.00           C  
ATOM    162  OD1 ASP A  19      -4.322  11.469  -6.239  1.00  0.00           O  
ATOM    163  OD2 ASP A  19      -3.862  12.603  -4.420  1.00  0.00           O  
ATOM    164  N   LEU A  20      -4.962   7.689  -5.822  1.00  0.00           N  
ATOM    165  CA  LEU A  20      -3.966   6.624  -5.871  1.00  0.00           C  
ATOM    166  C   LEU A  20      -2.673   7.117  -6.512  1.00  0.00           C  
ATOM    167  CB  LEU A  20      -4.507   5.420  -6.646  1.00  0.00           C  
ATOM    168  O   LEU A  20      -1.585   6.889  -5.979  1.00  0.00           O  
ATOM    169  CG  LEU A  20      -5.427   4.474  -5.873  1.00  0.00           C  
ATOM    170  CD1 LEU A  20      -6.073   3.470  -6.823  1.00  0.00           C  
ATOM    171  CD2 LEU A  20      -4.654   3.755  -4.773  1.00  0.00           C  
ATOM    172  N   ALA A  21      -2.866   7.833  -7.549  1.00  0.00           N  
ATOM    173  CA  ALA A  21      -1.698   8.283  -8.302  1.00  0.00           C  
ATOM    174  C   ALA A  21      -0.862   9.262  -7.483  1.00  0.00           C  
ATOM    175  CB  ALA A  21      -2.129   8.927  -9.617  1.00  0.00           C  
ATOM    176  O   ALA A  21       0.365   9.145  -7.426  1.00  0.00           O  
ATOM    177  N   GLY A  22      -1.612  10.147  -6.853  1.00  0.00           N  
ATOM    178  CA  GLY A  22      -0.910  11.136  -6.052  1.00  0.00           C  
ATOM    179  C   GLY A  22      -0.211  10.539  -4.845  1.00  0.00           C  
ATOM    180  O   GLY A  22       0.949  10.856  -4.573  1.00  0.00           O  
ATOM    181  N   VAL A  23      -0.854   9.644  -4.157  1.00  0.00           N  
ATOM    182  CA  VAL A  23      -0.300   8.994  -2.974  1.00  0.00           C  
ATOM    183  C   VAL A  23       0.826   8.047  -3.383  1.00  0.00           C  
ATOM    184  CB  VAL A  23      -1.386   8.223  -2.189  1.00  0.00           C  
ATOM    185  O   VAL A  23       1.890   8.032  -2.760  1.00  0.00           O  
ATOM    186  CG1 VAL A  23      -0.762   7.428  -1.044  1.00  0.00           C  
ATOM    187  CG2 VAL A  23      -2.446   9.187  -1.660  1.00  0.00           C  
ATOM    188  N   GLY A  24       0.557   7.326  -4.445  1.00  0.00           N  
ATOM    189  CA  GLY A  24       1.575   6.412  -4.939  1.00  0.00           C  
ATOM    190  C   GLY A  24       2.866   7.109  -5.324  1.00  0.00           C  
ATOM    191  O   GLY A  24       3.955   6.652  -4.968  1.00  0.00           O  
ATOM    192  N   ALA A  25       2.774   8.201  -6.025  1.00  0.00           N  
ATOM    193  CA  ALA A  25       3.956   8.972  -6.402  1.00  0.00           C  
ATOM    194  C   ALA A  25       4.692   9.488  -5.169  1.00  0.00           C  
ATOM    195  CB  ALA A  25       3.566  10.135  -7.311  1.00  0.00           C  
ATOM    196  O   ALA A  25       5.919   9.397  -5.086  1.00  0.00           O  
ATOM    197  N   ALA A  26       3.968  10.008  -4.219  1.00  0.00           N  
ATOM    198  CA  ALA A  26       4.555  10.547  -2.995  1.00  0.00           C  
ATOM    199  C   ALA A  26       5.276   9.457  -2.207  1.00  0.00           C  
ATOM    200  CB  ALA A  26       3.478  11.199  -2.131  1.00  0.00           C  
ATOM    201  O   ALA A  26       6.355   9.690  -1.657  1.00  0.00           O  
ATOM    202  N   VAL A  27       4.695   8.296  -2.152  1.00  0.00           N  
ATOM    203  CA  VAL A  27       5.291   7.170  -1.440  1.00  0.00           C  
ATOM    204  C   VAL A  27       6.624   6.798  -2.084  1.00  0.00           C  
ATOM    205  CB  VAL A  27       4.348   5.946  -1.423  1.00  0.00           C  
ATOM    206  O   VAL A  27       7.634   6.645  -1.392  1.00  0.00           O  
ATOM    207  CG1 VAL A  27       5.098   4.691  -0.981  1.00  0.00           C  
ATOM    208  CG2 VAL A  27       3.152   6.207  -0.509  1.00  0.00           C  
ATOM    209  N   LEU A  28       6.612   6.710  -3.382  1.00  0.00           N  
ATOM    210  CA  LEU A  28       7.836   6.316  -4.071  1.00  0.00           C  
ATOM    211  C   LEU A  28       8.891   7.412  -3.975  1.00  0.00           C  
ATOM    212  CB  LEU A  28       7.546   5.997  -5.540  1.00  0.00           C  
ATOM    213  O   LEU A  28      10.068   7.129  -3.741  1.00  0.00           O  
ATOM    214  CG  LEU A  28       6.745   4.722  -5.812  1.00  0.00           C  
ATOM    215  CD1 LEU A  28       6.477   4.573  -7.305  1.00  0.00           C  
ATOM    216  CD2 LEU A  28       7.483   3.502  -5.271  1.00  0.00           C  
ATOM    217  N   GLU A  29       8.434   8.611  -4.135  1.00  0.00           N  
ATOM    218  CA  GLU A  29       9.370   9.722  -3.990  1.00  0.00           C  
ATOM    219  C   GLU A  29      10.041   9.703  -2.619  1.00  0.00           C  
ATOM    220  CB  GLU A  29       8.656  11.058  -4.208  1.00  0.00           C  
ATOM    221  O   GLU A  29      11.259   9.862  -2.516  1.00  0.00           O  
ATOM    222  CG  GLU A  29       8.349  11.361  -5.667  1.00  0.00           C  
ATOM    223  CD  GLU A  29       7.651  12.696  -5.869  1.00  0.00           C  
ATOM    224  OE1 GLU A  29       7.444  13.103  -7.035  1.00  0.00           O  
ATOM    225  OE2 GLU A  29       7.311  13.343  -4.853  1.00  0.00           O  
ATOM    226  N   ARG A  30       9.265   9.560  -1.698  1.00  0.00           N  
ATOM    227  CA  ARG A  30       9.798   9.522  -0.339  1.00  0.00           C  
ATOM    228  C   ARG A  30      10.690   8.302  -0.135  1.00  0.00           C  
ATOM    229  CB  ARG A  30       8.661   9.517   0.685  1.00  0.00           C  
ATOM    230  O   ARG A  30      11.740   8.395   0.504  1.00  0.00           O  
ATOM    231  CG  ARG A  30       9.131   9.599   2.128  1.00  0.00           C  
ATOM    232  CD  ARG A  30       7.962   9.590   3.103  1.00  0.00           C  
ATOM    233  NE  ARG A  30       7.374  10.918   3.251  1.00  0.00           N  
ATOM    234  NH1 ARG A  30       8.720  11.546   5.020  1.00  0.00           N  
ATOM    235  NH2 ARG A  30       7.144  12.996   4.203  1.00  0.00           N  
ATOM    236  CZ  ARG A  30       7.747  11.817   4.158  1.00  0.00           C  
ATOM    237  N   THR A  31      10.302   7.211  -0.656  1.00  0.00           N  
ATOM    238  CA  THR A  31      11.104   5.998  -0.543  1.00  0.00           C  
ATOM    239  C   THR A  31      12.480   6.198  -1.170  1.00  0.00           C  
ATOM    240  CB  THR A  31      10.402   4.800  -1.210  1.00  0.00           C  
ATOM    241  O   THR A  31      13.501   5.887  -0.552  1.00  0.00           O  
ATOM    242  CG2 THR A  31      11.238   3.531  -1.080  1.00  0.00           C  
ATOM    243  OG1 THR A  31       9.131   4.589  -0.583  1.00  0.00           O  
ATOM    244  N   PHE A  32      12.510   6.784  -2.286  1.00  0.00           N  
ATOM    245  CA  PHE A  32      13.772   7.020  -2.977  1.00  0.00           C  
ATOM    246  C   PHE A  32      14.610   8.055  -2.236  1.00  0.00           C  
ATOM    247  CB  PHE A  32      13.521   7.482  -4.416  1.00  0.00           C  
ATOM    248  O   PHE A  32      15.840   7.966  -2.214  1.00  0.00           O  
ATOM    249  CG  PHE A  32      12.842   6.449  -5.275  1.00  0.00           C  
ATOM    250  CD1 PHE A  32      12.970   5.095  -4.990  1.00  0.00           C  
ATOM    251  CD2 PHE A  32      12.077   6.833  -6.369  1.00  0.00           C  
ATOM    252  CE1 PHE A  32      12.343   4.137  -5.784  1.00  0.00           C  
ATOM    253  CE2 PHE A  32      11.447   5.881  -7.166  1.00  0.00           C  
ATOM    254  CZ  PHE A  32      11.583   4.534  -6.872  1.00  0.00           C  
ATOM    255  N   ALA A  33      13.994   8.956  -1.635  1.00  0.00           N  
ATOM    256  CA  ALA A  33      14.688  10.030  -0.929  1.00  0.00           C  
ATOM    257  C   ALA A  33      15.277   9.531   0.388  1.00  0.00           C  
ATOM    258  CB  ALA A  33      13.740  11.199  -0.674  1.00  0.00           C  
ATOM    259  O   ALA A  33      16.384   9.919   0.767  1.00  0.00           O  
ATOM    260  N   THR A  34      14.639   8.632   1.074  1.00  0.00           N  
ATOM    261  CA  THR A  34      15.095   8.205   2.392  1.00  0.00           C  
ATOM    262  C   THR A  34      15.900   6.912   2.293  1.00  0.00           C  
ATOM    263  CB  THR A  34      13.910   8.002   3.355  1.00  0.00           C  
ATOM    264  O   THR A  34      16.703   6.606   3.177  1.00  0.00           O  
ATOM    265  CG2 THR A  34      13.190   9.318   3.626  1.00  0.00           C  
ATOM    266  OG1 THR A  34      12.984   7.074   2.774  1.00  0.00           O  
ATOM    267  N   HIS A  35      15.680   6.215   1.234  1.00  0.00           N  
ATOM    268  CA  HIS A  35      16.431   4.997   0.955  1.00  0.00           C  
ATOM    269  C   HIS A  35      16.935   4.978  -0.484  1.00  0.00           C  
ATOM    270  CB  HIS A  35      15.568   3.762   1.225  1.00  0.00           C  
ATOM    271  O   HIS A  35      16.407   4.244  -1.322  1.00  0.00           O  
ATOM    272  CG  HIS A  35      15.032   3.698   2.619  1.00  0.00           C  
ATOM    273  CD2 HIS A  35      13.876   4.162   3.150  1.00  0.00           C  
ATOM    274  ND1 HIS A  35      15.718   3.099   3.653  1.00  0.00           N  
ATOM    275  CE1 HIS A  35      15.004   3.196   4.762  1.00  0.00           C  
ATOM    276  NE2 HIS A  35      13.882   3.838   4.484  1.00  0.00           N  
ATOM    277  N   PRO A  36      17.855   5.785  -0.875  1.00  0.00           N  
ATOM    278  CA  PRO A  36      18.310   5.954  -2.258  1.00  0.00           C  
ATOM    279  C   PRO A  36      18.747   4.640  -2.900  1.00  0.00           C  
ATOM    280  CB  PRO A  36      19.493   6.917  -2.125  1.00  0.00           C  
ATOM    281  O   PRO A  36      18.712   4.506  -4.126  1.00  0.00           O  
ATOM    282  CG  PRO A  36      19.284   7.599  -0.811  1.00  0.00           C  
ATOM    283  CD  PRO A  36      18.489   6.688   0.079  1.00  0.00           C  
ATOM    284  N   GLU A  37      19.075   3.688  -2.120  1.00  0.00           N  
ATOM    285  CA  GLU A  37      19.464   2.379  -2.637  1.00  0.00           C  
ATOM    286  C   GLU A  37      18.310   1.715  -3.384  1.00  0.00           C  
ATOM    287  CB  GLU A  37      19.945   1.473  -1.501  1.00  0.00           C  
ATOM    288  O   GLU A  37      18.532   0.878  -4.261  1.00  0.00           O  
ATOM    289  CG  GLU A  37      18.848   1.079  -0.522  1.00  0.00           C  
ATOM    290  CD  GLU A  37      18.583   2.134   0.540  1.00  0.00           C  
ATOM    291  OE1 GLU A  37      17.821   1.858   1.493  1.00  0.00           O  
ATOM    292  OE2 GLU A  37      19.142   3.247   0.416  1.00  0.00           O  
ATOM    293  N   THR A  38      17.102   2.032  -2.924  1.00  0.00           N  
ATOM    294  CA  THR A  38      15.931   1.466  -3.585  1.00  0.00           C  
ATOM    295  C   THR A  38      15.821   1.975  -5.019  1.00  0.00           C  
ATOM    296  CB  THR A  38      14.639   1.803  -2.817  1.00  0.00           C  
ATOM    297  O   THR A  38      15.289   1.283  -5.890  1.00  0.00           O  
ATOM    298  CG2 THR A  38      14.624   1.134  -1.446  1.00  0.00           C  
ATOM    299  OG1 THR A  38      14.549   3.222  -2.645  1.00  0.00           O  
ATOM    300  N   LEU A  39      16.306   3.140  -5.303  1.00  0.00           N  
ATOM    301  CA  LEU A  39      16.267   3.747  -6.629  1.00  0.00           C  
ATOM    302  C   LEU A  39      17.093   2.936  -7.622  1.00  0.00           C  
ATOM    303  CB  LEU A  39      16.784   5.187  -6.574  1.00  0.00           C  
ATOM    304  O   LEU A  39      16.719   2.813  -8.791  1.00  0.00           O  
ATOM    305  CG  LEU A  39      16.736   5.975  -7.884  1.00  0.00           C  
ATOM    306  CD1 LEU A  39      15.298   6.094  -8.379  1.00  0.00           C  
ATOM    307  CD2 LEU A  39      17.360   7.355  -7.702  1.00  0.00           C  
ATOM    308  N   LYS A  40      18.115   2.290  -7.202  1.00  0.00           N  
ATOM    309  CA  LYS A  40      19.048   1.552  -8.048  1.00  0.00           C  
ATOM    310  C   LYS A  40      18.386   0.314  -8.647  1.00  0.00           C  
ATOM    311  CB  LYS A  40      20.291   1.148  -7.253  1.00  0.00           C  
ATOM    312  O   LYS A  40      18.827  -0.194  -9.680  1.00  0.00           O  
ATOM    313  CG  LYS A  40      21.169   2.320  -6.841  1.00  0.00           C  
ATOM    314  CD  LYS A  40      22.426   1.850  -6.119  1.00  0.00           C  
ATOM    315  CE  LYS A  40      23.297   3.023  -5.691  1.00  0.00           C  
ATOM    316  NZ  LYS A  40      24.499   2.570  -4.928  1.00  0.00           N  
ATOM    317  N   LYS A  41      17.304  -0.064  -8.071  1.00  0.00           N  
ATOM    318  CA  LYS A  41      16.612  -1.260  -8.541  1.00  0.00           C  
ATOM    319  C   LYS A  41      15.593  -0.916  -9.623  1.00  0.00           C  
ATOM    320  CB  LYS A  41      15.921  -1.974  -7.378  1.00  0.00           C  
ATOM    321  O   LYS A  41      15.020  -1.810 -10.250  1.00  0.00           O  
ATOM    322  CG  LYS A  41      16.880  -2.521  -6.331  1.00  0.00           C  
ATOM    323  CD  LYS A  41      17.750  -3.636  -6.897  1.00  0.00           C  
ATOM    324  CE  LYS A  41      18.652  -4.239  -5.830  1.00  0.00           C  
ATOM    325  NZ  LYS A  41      19.564  -5.277  -6.397  1.00  0.00           N  
ATOM    326  N   PHE A  42      15.480   0.440  -9.801  1.00  0.00           N  
ATOM    327  CA  PHE A  42      14.533   0.917 -10.802  1.00  0.00           C  
ATOM    328  C   PHE A  42      15.240   1.758 -11.858  1.00  0.00           C  
ATOM    329  CB  PHE A  42      13.417   1.733 -10.142  1.00  0.00           C  
ATOM    330  O   PHE A  42      15.300   2.984 -11.746  1.00  0.00           O  
ATOM    331  CG  PHE A  42      12.627   0.964  -9.118  1.00  0.00           C  
ATOM    332  CD1 PHE A  42      11.525   0.207  -9.495  1.00  0.00           C  
ATOM    333  CD2 PHE A  42      12.987   0.998  -7.777  1.00  0.00           C  
ATOM    334  CE1 PHE A  42      10.792  -0.507  -8.549  1.00  0.00           C  
ATOM    335  CE2 PHE A  42      12.260   0.289  -6.826  1.00  0.00           C  
ATOM    336  CZ  PHE A  42      11.162  -0.462  -7.214  1.00  0.00           C  
ATOM    337  N   PRO A  43      15.854   1.046 -12.916  1.00  0.00           N  
ATOM    338  CA  PRO A  43      16.683   1.745 -13.901  1.00  0.00           C  
ATOM    339  C   PRO A  43      15.968   2.935 -14.536  1.00  0.00           C  
ATOM    340  CB  PRO A  43      16.976   0.664 -14.945  1.00  0.00           C  
ATOM    341  O   PRO A  43      16.587   3.974 -14.779  1.00  0.00           O  
ATOM    342  CG  PRO A  43      16.868  -0.627 -14.199  1.00  0.00           C  
ATOM    343  CD  PRO A  43      15.848  -0.464 -13.109  1.00  0.00           C  
ATOM    344  N   ARG A  44      14.655   2.757 -14.690  1.00  0.00           N  
ATOM    345  CA  ARG A  44      13.936   3.855 -15.326  1.00  0.00           C  
ATOM    346  C   ARG A  44      13.881   5.076 -14.414  1.00  0.00           C  
ATOM    347  CB  ARG A  44      12.518   3.422 -15.706  1.00  0.00           C  
ATOM    348  O   ARG A  44      14.055   6.208 -14.871  1.00  0.00           O  
ATOM    349  CG  ARG A  44      12.465   2.436 -16.862  1.00  0.00           C  
ATOM    350  CD  ARG A  44      11.035   2.033 -17.194  1.00  0.00           C  
ATOM    351  NE  ARG A  44      10.351   3.064 -17.971  1.00  0.00           N  
ATOM    352  NH1 ARG A  44       8.464   1.796 -18.381  1.00  0.00           N  
ATOM    353  NH2 ARG A  44       8.618   3.930 -19.204  1.00  0.00           N  
ATOM    354  CZ  ARG A  44       9.146   2.927 -18.517  1.00  0.00           C  
ATOM    355  N   PHE A  45      13.693   4.860 -13.155  1.00  0.00           N  
ATOM    356  CA  PHE A  45      13.689   5.956 -12.194  1.00  0.00           C  
ATOM    357  C   PHE A  45      15.095   6.511 -11.999  1.00  0.00           C  
ATOM    358  CB  PHE A  45      13.116   5.493 -10.851  1.00  0.00           C  
ATOM    359  O   PHE A  45      15.276   7.723 -11.866  1.00  0.00           O  
ATOM    360  CG  PHE A  45      11.645   5.177 -10.895  1.00  0.00           C  
ATOM    361  CD1 PHE A  45      10.709   6.185 -11.094  1.00  0.00           C  
ATOM    362  CD2 PHE A  45      11.198   3.872 -10.735  1.00  0.00           C  
ATOM    363  CE1 PHE A  45       9.347   5.896 -11.135  1.00  0.00           C  
ATOM    364  CE2 PHE A  45       9.839   3.575 -10.775  1.00  0.00           C  
ATOM    365  CZ  PHE A  45       8.915   4.589 -10.974  1.00  0.00           C  
ATOM    366  N   LEU A  46      15.993   5.607 -12.010  1.00  0.00           N  
ATOM    367  CA  LEU A  46      17.388   6.008 -11.867  1.00  0.00           C  
ATOM    368  C   LEU A  46      17.818   6.901 -13.026  1.00  0.00           C  
ATOM    369  CB  LEU A  46      18.295   4.777 -11.793  1.00  0.00           C  
ATOM    370  O   LEU A  46      18.447   7.941 -12.814  1.00  0.00           O  
ATOM    371  CG  LEU A  46      19.790   5.046 -11.612  1.00  0.00           C  
ATOM    372  CD1 LEU A  46      20.040   5.786 -10.303  1.00  0.00           C  
ATOM    373  CD2 LEU A  46      20.577   3.740 -11.653  1.00  0.00           C  
ATOM    374  N   ALA A  47      17.428   6.501 -14.233  1.00  0.00           N  
ATOM    375  CA  ALA A  47      17.767   7.286 -15.417  1.00  0.00           C  
ATOM    376  C   ALA A  47      17.143   8.677 -15.349  1.00  0.00           C  
ATOM    377  CB  ALA A  47      17.312   6.564 -16.683  1.00  0.00           C  
ATOM    378  O   ALA A  47      17.801   9.675 -15.656  1.00  0.00           O  
ATOM    379  N   ALA A  48      15.883   8.714 -14.891  1.00  0.00           N  
ATOM    380  CA  ALA A  48      15.173   9.984 -14.762  1.00  0.00           C  
ATOM    381  C   ALA A  48      15.805  10.858 -13.681  1.00  0.00           C  
ATOM    382  CB  ALA A  48      13.699   9.740 -14.450  1.00  0.00           C  
ATOM    383  O   ALA A  48      15.956  12.068 -13.863  1.00  0.00           O  
ATOM    384  N   ALA A  49      16.170  10.330 -12.555  1.00  0.00           N  
ATOM    385  CA  ALA A  49      16.807  11.059 -11.461  1.00  0.00           C  
ATOM    386  C   ALA A  49      18.173  11.594 -11.881  1.00  0.00           C  
ATOM    387  CB  ALA A  49      16.944  10.163 -10.233  1.00  0.00           C  
ATOM    388  O   ALA A  49      18.535  12.723 -11.543  1.00  0.00           O  
ATOM    389  N   GLU A  50      18.932  10.807 -12.691  1.00  0.00           N  
ATOM    390  CA  GLU A  50      20.255  11.205 -13.163  1.00  0.00           C  
ATOM    391  C   GLU A  50      20.160  12.339 -14.179  1.00  0.00           C  
ATOM    392  CB  GLU A  50      20.990  10.010 -13.775  1.00  0.00           C  
ATOM    393  O   GLU A  50      21.076  13.156 -14.293  1.00  0.00           O  
ATOM    394  CG  GLU A  50      21.480   8.998 -12.749  1.00  0.00           C  
ATOM    395  CD  GLU A  50      22.164   7.793 -13.375  1.00  0.00           C  
ATOM    396  OE1 GLU A  50      22.890   7.067 -12.658  1.00  0.00           O  
ATOM    397  OE2 GLU A  50      21.972   7.573 -14.591  1.00  0.00           O  
ATOM    398  N   ALA A  51      19.066  12.410 -14.789  1.00  0.00           N  
ATOM    399  CA  ALA A  51      18.808  13.491 -15.737  1.00  0.00           C  
ATOM    400  C   ALA A  51      18.300  14.739 -15.021  1.00  0.00           C  
ATOM    401  CB  ALA A  51      17.803  13.042 -16.795  1.00  0.00           C  
ATOM    402  O   ALA A  51      18.088  15.779 -15.649  1.00  0.00           O  
ATOM    403  N   GLY A  52      18.207  14.704 -13.680  1.00  0.00           N  
ATOM    404  CA  GLY A  52      17.847  15.847 -12.857  1.00  0.00           C  
ATOM    405  C   GLY A  52      16.351  15.985 -12.648  1.00  0.00           C  
ATOM    406  O   GLY A  52      15.892  16.937 -12.013  1.00  0.00           O  
ATOM    407  N   VAL A  53      15.543  15.047 -13.167  1.00  0.00           N  
ATOM    408  CA  VAL A  53      14.099  15.124 -12.972  1.00  0.00           C  
ATOM    409  C   VAL A  53      13.529  13.722 -12.772  1.00  0.00           C  
ATOM    410  CB  VAL A  53      13.402  15.819 -14.163  1.00  0.00           C  
ATOM    411  O   VAL A  53      13.828  12.807 -13.544  1.00  0.00           O  
ATOM    412  CG1 VAL A  53      11.894  15.906 -13.930  1.00  0.00           C  
ATOM    413  CG2 VAL A  53      13.992  17.209 -14.389  1.00  0.00           C  
ATOM    414  N   LEU A  54      12.790  13.537 -11.656  1.00  0.00           N  
ATOM    415  CA  LEU A  54      12.005  12.314 -11.525  1.00  0.00           C  
ATOM    416  C   LEU A  54      10.685  12.434 -12.279  1.00  0.00           C  
ATOM    417  CB  LEU A  54      11.737  12.004 -10.050  1.00  0.00           C  
ATOM    418  O   LEU A  54       9.978  13.436 -12.148  1.00  0.00           O  
ATOM    419  CG  LEU A  54      12.923  11.473  -9.243  1.00  0.00           C  
ATOM    420  CD1 LEU A  54      12.589  11.461  -7.755  1.00  0.00           C  
ATOM    421  CD2 LEU A  54      13.314  10.079  -9.720  1.00  0.00           C  
ATOM    422  N   ASP A  55      10.457  11.505 -13.201  1.00  0.00           N  
ATOM    423  CA  ASP A  55       9.228  11.509 -13.989  1.00  0.00           C  
ATOM    424  C   ASP A  55       8.015  11.197 -13.116  1.00  0.00           C  
ATOM    425  CB  ASP A  55       9.323  10.502 -15.136  1.00  0.00           C  
ATOM    426  O   ASP A  55       7.808  10.049 -12.718  1.00  0.00           O  
ATOM    427  CG  ASP A  55       8.181  10.626 -16.130  1.00  0.00           C  
ATOM    428  OD1 ASP A  55       7.069  11.036 -15.734  1.00  0.00           O  
ATOM    429  OD2 ASP A  55       8.395  10.307 -17.320  1.00  0.00           O  
ATOM    430  N   ARG A  56       7.270  12.224 -12.774  1.00  0.00           N  
ATOM    431  CA  ARG A  56       6.118  12.090 -11.889  1.00  0.00           C  
ATOM    432  C   ARG A  56       5.095  11.116 -12.464  1.00  0.00           C  
ATOM    433  CB  ARG A  56       5.465  13.452 -11.645  1.00  0.00           C  
ATOM    434  O   ARG A  56       4.479  10.346 -11.725  1.00  0.00           O  
ATOM    435  CG  ARG A  56       6.149  14.280 -10.569  1.00  0.00           C  
ATOM    436  CD  ARG A  56       5.166  15.190  -9.846  1.00  0.00           C  
ATOM    437  NE  ARG A  56       5.769  15.810  -8.671  1.00  0.00           N  
ATOM    438  NH1 ARG A  56       3.963  17.174  -8.208  1.00  0.00           N  
ATOM    439  NH2 ARG A  56       5.824  17.236  -6.871  1.00  0.00           N  
ATOM    440  CZ  ARG A  56       5.184  16.739  -7.919  1.00  0.00           C  
ATOM    441  N   ALA A  57       4.906  11.200 -13.799  1.00  0.00           N  
ATOM    442  CA  ALA A  57       3.959  10.284 -14.430  1.00  0.00           C  
ATOM    443  C   ALA A  57       4.375   8.832 -14.217  1.00  0.00           C  
ATOM    444  CB  ALA A  57       3.840  10.587 -15.922  1.00  0.00           C  
ATOM    445  O   ALA A  57       3.534   7.972 -13.945  1.00  0.00           O  
ATOM    446  N   LEU A  58       5.687   8.676 -14.326  1.00  0.00           N  
ATOM    447  CA  LEU A  58       6.229   7.339 -14.113  1.00  0.00           C  
ATOM    448  C   LEU A  58       6.074   6.916 -12.656  1.00  0.00           C  
ATOM    449  CB  LEU A  58       7.705   7.288 -14.516  1.00  0.00           C  
ATOM    450  O   LEU A  58       5.670   5.785 -12.373  1.00  0.00           O  
ATOM    451  CG  LEU A  58       8.385   5.921 -14.429  1.00  0.00           C  
ATOM    452  CD1 LEU A  58       7.704   4.929 -15.366  1.00  0.00           C  
ATOM    453  CD2 LEU A  58       9.870   6.040 -14.755  1.00  0.00           C  
ATOM    454  N   LEU A  59       6.320   7.800 -11.729  1.00  0.00           N  
ATOM    455  CA  LEU A  59       6.140   7.512 -10.310  1.00  0.00           C  
ATOM    456  C   LEU A  59       4.684   7.180 -10.002  1.00  0.00           C  
ATOM    457  CB  LEU A  59       6.596   8.701  -9.460  1.00  0.00           C  
ATOM    458  O   LEU A  59       4.399   6.203  -9.307  1.00  0.00           O  
ATOM    459  CG  LEU A  59       8.106   8.919  -9.353  1.00  0.00           C  
ATOM    460  CD1 LEU A  59       8.402  10.287  -8.747  1.00  0.00           C  
ATOM    461  CD2 LEU A  59       8.749   7.812  -8.526  1.00  0.00           C  
ATOM    462  N   ALA A  60       3.842   7.958 -10.582  1.00  0.00           N  
ATOM    463  CA  ALA A  60       2.417   7.781 -10.313  1.00  0.00           C  
ATOM    464  C   ALA A  60       1.925   6.430 -10.823  1.00  0.00           C  
ATOM    465  CB  ALA A  60       1.611   8.911 -10.948  1.00  0.00           C  
ATOM    466  O   ALA A  60       1.202   5.719 -10.120  1.00  0.00           O  
ATOM    467  N   ALA A  61       2.340   6.121 -12.002  1.00  0.00           N  
ATOM    468  CA  ALA A  61       1.902   4.860 -12.594  1.00  0.00           C  
ATOM    469  C   ALA A  61       2.397   3.670 -11.777  1.00  0.00           C  
ATOM    470  CB  ALA A  61       2.389   4.751 -14.037  1.00  0.00           C  
ATOM    471  O   ALA A  61       1.622   2.770 -11.446  1.00  0.00           O  
ATOM    472  N   HIS A  62       3.650   3.706 -11.435  1.00  0.00           N  
ATOM    473  CA  HIS A  62       4.224   2.618 -10.651  1.00  0.00           C  
ATOM    474  C   HIS A  62       3.662   2.604  -9.234  1.00  0.00           C  
ATOM    475  CB  HIS A  62       5.749   2.734 -10.610  1.00  0.00           C  
ATOM    476  O   HIS A  62       3.341   1.540  -8.700  1.00  0.00           O  
ATOM    477  CG  HIS A  62       6.425   1.547 -10.000  1.00  0.00           C  
ATOM    478  CD2 HIS A  62       7.053   1.397  -8.810  1.00  0.00           C  
ATOM    479  ND1 HIS A  62       6.506   0.328 -10.637  1.00  0.00           N  
ATOM    480  CE1 HIS A  62       7.157  -0.524  -9.862  1.00  0.00           C  
ATOM    481  NE2 HIS A  62       7.499   0.100  -8.748  1.00  0.00           N  
ATOM    482  N   GLY A  63       3.587   3.696  -8.659  1.00  0.00           N  
ATOM    483  CA  GLY A  63       3.005   3.806  -7.331  1.00  0.00           C  
ATOM    484  C   GLY A  63       1.579   3.294  -7.261  1.00  0.00           C  
ATOM    485  O   GLY A  63       1.212   2.591  -6.317  1.00  0.00           O  
ATOM    486  N   GLU A  64       0.805   3.528  -8.265  1.00  0.00           N  
ATOM    487  CA  GLU A  64      -0.575   3.054  -8.317  1.00  0.00           C  
ATOM    488  C   GLU A  64      -0.635   1.529  -8.308  1.00  0.00           C  
ATOM    489  CB  GLU A  64      -1.286   3.601  -9.558  1.00  0.00           C  
ATOM    490  O   GLU A  64      -1.467   0.939  -7.616  1.00  0.00           O  
ATOM    491  CG  GLU A  64      -1.686   5.064  -9.442  1.00  0.00           C  
ATOM    492  CD  GLU A  64      -2.487   5.564 -10.634  1.00  0.00           C  
ATOM    493  OE1 GLU A  64      -2.721   6.789 -10.738  1.00  0.00           O  
ATOM    494  OE2 GLU A  64      -2.883   4.722 -11.471  1.00  0.00           O  
ATOM    495  N   THR A  65       0.219   1.012  -9.067  1.00  0.00           N  
ATOM    496  CA  THR A  65       0.248  -0.445  -9.144  1.00  0.00           C  
ATOM    497  C   THR A  65       0.560  -1.052  -7.779  1.00  0.00           C  
ATOM    498  CB  THR A  65       1.284  -0.929 -10.174  1.00  0.00           C  
ATOM    499  O   THR A  65      -0.098  -2.002  -7.351  1.00  0.00           O  
ATOM    500  CG2 THR A  65       1.336  -2.453 -10.228  1.00  0.00           C  
ATOM    501  OG1 THR A  65       0.932  -0.428 -11.470  1.00  0.00           O  
ATOM    502  N   VAL A  66       1.502  -0.473  -7.118  1.00  0.00           N  
ATOM    503  CA  VAL A  66       1.927  -0.968  -5.813  1.00  0.00           C  
ATOM    504  C   VAL A  66       0.788  -0.818  -4.807  1.00  0.00           C  
ATOM    505  CB  VAL A  66       3.185  -0.228  -5.307  1.00  0.00           C  
ATOM    506  O   VAL A  66       0.426  -1.777  -4.121  1.00  0.00           O  
ATOM    507  CG1 VAL A  66       3.478  -0.593  -3.853  1.00  0.00           C  
ATOM    508  CG2 VAL A  66       4.386  -0.551  -6.195  1.00  0.00           C  
ATOM    509  N   LEU A  67       0.154   0.338  -4.793  1.00  0.00           N  
ATOM    510  CA  LEU A  67      -0.878   0.613  -3.800  1.00  0.00           C  
ATOM    511  C   LEU A  67      -2.150  -0.169  -4.107  1.00  0.00           C  
ATOM    512  CB  LEU A  67      -1.186   2.112  -3.748  1.00  0.00           C  
ATOM    513  O   LEU A  67      -2.845  -0.616  -3.192  1.00  0.00           O  
ATOM    514  CG  LEU A  67      -0.087   3.011  -3.179  1.00  0.00           C  
ATOM    515  CD1 LEU A  67      -0.541   4.467  -3.179  1.00  0.00           C  
ATOM    516  CD2 LEU A  67       0.295   2.564  -1.772  1.00  0.00           C  
ATOM    517  N   THR A  68      -2.424  -0.322  -5.369  1.00  0.00           N  
ATOM    518  CA  THR A  68      -3.580  -1.131  -5.740  1.00  0.00           C  
ATOM    519  C   THR A  68      -3.420  -2.564  -5.242  1.00  0.00           C  
ATOM    520  CB  THR A  68      -3.791  -1.135  -7.266  1.00  0.00           C  
ATOM    521  O   THR A  68      -4.358  -3.145  -4.692  1.00  0.00           O  
ATOM    522  CG2 THR A  68      -4.933  -2.067  -7.660  1.00  0.00           C  
ATOM    523  OG1 THR A  68      -4.101   0.194  -7.703  1.00  0.00           O  
ATOM    524  N   ALA A  69      -2.298  -3.099  -5.506  1.00  0.00           N  
ATOM    525  CA  ALA A  69      -2.044  -4.462  -5.046  1.00  0.00           C  
ATOM    526  C   ALA A  69      -2.162  -4.559  -3.528  1.00  0.00           C  
ATOM    527  CB  ALA A  69      -0.663  -4.928  -5.501  1.00  0.00           C  
ATOM    528  O   ALA A  69      -2.776  -5.493  -3.006  1.00  0.00           O  
ATOM    529  N   LEU A  70      -1.566  -3.623  -2.843  1.00  0.00           N  
ATOM    530  CA  LEU A  70      -1.615  -3.596  -1.385  1.00  0.00           C  
ATOM    531  C   LEU A  70      -3.053  -3.482  -0.891  1.00  0.00           C  
ATOM    532  CB  LEU A  70      -0.782  -2.432  -0.842  1.00  0.00           C  
ATOM    533  O   LEU A  70      -3.455  -4.191   0.034  1.00  0.00           O  
ATOM    534  CG  LEU A  70      -0.646  -2.348   0.679  1.00  0.00           C  
ATOM    535  CD1 LEU A  70       0.082  -3.575   1.216  1.00  0.00           C  
ATOM    536  CD2 LEU A  70       0.082  -1.069   1.081  1.00  0.00           C  
ATOM    537  N   ILE A  71      -3.832  -2.634  -1.512  1.00  0.00           N  
ATOM    538  CA  ILE A  71      -5.225  -2.423  -1.134  1.00  0.00           C  
ATOM    539  C   ILE A  71      -6.026  -3.698  -1.385  1.00  0.00           C  
ATOM    540  CB  ILE A  71      -5.847  -1.238  -1.906  1.00  0.00           C  
ATOM    541  O   ILE A  71      -6.846  -4.098  -0.554  1.00  0.00           O  
ATOM    542  CG1 ILE A  71      -5.252   0.088  -1.419  1.00  0.00           C  
ATOM    543  CG2 ILE A  71      -7.371  -1.240  -1.762  1.00  0.00           C  
ATOM    544  CD1 ILE A  71      -5.598   1.282  -2.298  1.00  0.00           C  
ATOM    545  N   GLU A  72      -5.789  -4.317  -2.444  1.00  0.00           N  
ATOM    546  CA  GLU A  72      -6.467  -5.575  -2.744  1.00  0.00           C  
ATOM    547  C   GLU A  72      -6.171  -6.629  -1.682  1.00  0.00           C  
ATOM    548  CB  GLU A  72      -6.056  -6.091  -4.126  1.00  0.00           C  
ATOM    549  O   GLU A  72      -7.070  -7.356  -1.253  1.00  0.00           O  
ATOM    550  CG  GLU A  72      -6.656  -5.302  -5.281  1.00  0.00           C  
ATOM    551  CD  GLU A  72      -6.219  -5.810  -6.645  1.00  0.00           C  
ATOM    552  OE1 GLU A  72      -6.693  -5.273  -7.673  1.00  0.00           O  
ATOM    553  OE2 GLU A  72      -5.398  -6.753  -6.688  1.00  0.00           O  
ATOM    554  N   ILE A  73      -4.990  -6.706  -1.275  1.00  0.00           N  
ATOM    555  CA  ILE A  73      -4.598  -7.656  -0.240  1.00  0.00           C  
ATOM    556  C   ILE A  73      -5.283  -7.297   1.077  1.00  0.00           C  
ATOM    557  CB  ILE A  73      -3.064  -7.689  -0.054  1.00  0.00           C  
ATOM    558  O   ILE A  73      -5.768  -8.178   1.792  1.00  0.00           O  
ATOM    559  CG1 ILE A  73      -2.394  -8.351  -1.263  1.00  0.00           C  
ATOM    560  CG2 ILE A  73      -2.692  -8.412   1.243  1.00  0.00           C  
ATOM    561  CD1 ILE A  73      -0.881  -8.186  -1.301  1.00  0.00           C  
ATOM    562  N   ALA A  74      -5.311  -6.028   1.337  1.00  0.00           N  
ATOM    563  CA  ALA A  74      -5.999  -5.600   2.552  1.00  0.00           C  
ATOM    564  C   ALA A  74      -7.482  -5.957   2.497  1.00  0.00           C  
ATOM    565  CB  ALA A  74      -5.825  -4.098   2.762  1.00  0.00           C  
ATOM    566  O   ALA A  74      -8.034  -6.491   3.462  1.00  0.00           O  
ATOM    567  N   GLU A  75      -8.102  -5.743   1.409  1.00  0.00           N  
ATOM    568  CA  GLU A  75      -9.533  -5.984   1.251  1.00  0.00           C  
ATOM    569  C   GLU A  75      -9.853  -7.474   1.318  1.00  0.00           C  
ATOM    570  CB  GLU A  75     -10.035  -5.397  -0.071  1.00  0.00           C  
ATOM    571  O   GLU A  75     -10.974  -7.859   1.657  1.00  0.00           O  
ATOM    572  CG  GLU A  75     -10.089  -3.876  -0.088  1.00  0.00           C  
ATOM    573  CD  GLU A  75     -10.491  -3.305  -1.438  1.00  0.00           C  
ATOM    574  OE1 GLU A  75     -10.934  -2.135  -1.495  1.00  0.00           O  
ATOM    575  OE2 GLU A  75     -10.364  -4.033  -2.447  1.00  0.00           O  
ATOM    576  N   SER A  76      -8.843  -8.195   1.086  1.00  0.00           N  
ATOM    577  CA  SER A  76      -9.037  -9.641   1.134  1.00  0.00           C  
ATOM    578  C   SER A  76      -8.688 -10.201   2.509  1.00  0.00           C  
ATOM    579  CB  SER A  76      -8.191 -10.331   0.063  1.00  0.00           C  
ATOM    580  O   SER A  76      -8.723 -11.415   2.718  1.00  0.00           O  
ATOM    581  OG  SER A  76      -6.817 -10.295   0.407  1.00  0.00           O  
ATOM    582  N   LYS A  77      -8.324  -9.268   3.372  1.00  0.00           N  
ATOM    583  CA  LYS A  77      -7.901  -9.636   4.720  1.00  0.00           C  
ATOM    584  C   LYS A  77      -6.728 -10.612   4.680  1.00  0.00           C  
ATOM    585  CB  LYS A  77      -9.065 -10.247   5.501  1.00  0.00           C  
ATOM    586  O   LYS A  77      -6.730 -11.621   5.388  1.00  0.00           O  
ATOM    587  CG  LYS A  77     -10.195  -9.271   5.792  1.00  0.00           C  
ATOM    588  CD  LYS A  77     -11.250  -9.892   6.698  1.00  0.00           C  
ATOM    589  CE  LYS A  77     -12.387  -8.919   6.981  1.00  0.00           C  
ATOM    590  NZ  LYS A  77     -13.393  -9.501   7.920  1.00  0.00           N  
ATOM    591  N   LEU A  78      -5.725 -10.346   3.767  1.00  0.00           N  
ATOM    592  CA  LEU A  78      -4.437 -11.022   3.659  1.00  0.00           C  
ATOM    593  C   LEU A  78      -4.605 -12.423   3.079  1.00  0.00           C  
ATOM    594  CB  LEU A  78      -3.756 -11.103   5.028  1.00  0.00           C  
ATOM    595  O   LEU A  78      -4.012 -13.381   3.578  1.00  0.00           O  
ATOM    596  CG  LEU A  78      -3.334  -9.773   5.654  1.00  0.00           C  
ATOM    597  CD1 LEU A  78      -2.872  -9.987   7.091  1.00  0.00           C  
ATOM    598  CD2 LEU A  78      -2.234  -9.117   4.825  1.00  0.00           C  
ATOM    599  N   ASP A  79      -5.429 -12.480   2.054  1.00  0.00           N  
ATOM    600  CA  ASP A  79      -5.565 -13.734   1.320  1.00  0.00           C  
ATOM    601  C   ASP A  79      -4.200 -14.287   0.917  1.00  0.00           C  
ATOM    602  CB  ASP A  79      -6.441 -13.538   0.081  1.00  0.00           C  
ATOM    603  O   ASP A  79      -3.465 -13.648   0.161  1.00  0.00           O  
ATOM    604  CG  ASP A  79      -6.736 -14.838  -0.648  1.00  0.00           C  
ATOM    605  OD1 ASP A  79      -6.104 -15.870  -0.336  1.00  0.00           O  
ATOM    606  OD2 ASP A  79      -7.608 -14.828  -1.544  1.00  0.00           O  
ATOM    607  N   PRO A  80      -3.855 -15.464   1.357  1.00  0.00           N  
ATOM    608  CA  PRO A  80      -2.542 -16.065   1.111  1.00  0.00           C  
ATOM    609  C   PRO A  80      -2.247 -16.251  -0.376  1.00  0.00           C  
ATOM    610  CB  PRO A  80      -2.634 -17.417   1.823  1.00  0.00           C  
ATOM    611  O   PRO A  80      -1.092 -16.152  -0.797  1.00  0.00           O  
ATOM    612  CG  PRO A  80      -3.701 -17.235   2.853  1.00  0.00           C  
ATOM    613  CD  PRO A  80      -4.695 -16.234   2.339  1.00  0.00           C  
ATOM    614  N   GLU A  81      -3.267 -16.493  -1.117  1.00  0.00           N  
ATOM    615  CA  GLU A  81      -3.085 -16.702  -2.550  1.00  0.00           C  
ATOM    616  C   GLU A  81      -2.642 -15.416  -3.243  1.00  0.00           C  
ATOM    617  CB  GLU A  81      -4.375 -17.225  -3.187  1.00  0.00           C  
ATOM    618  O   GLU A  81      -1.790 -15.447  -4.134  1.00  0.00           O  
ATOM    619  CG  GLU A  81      -4.693 -18.671  -2.834  1.00  0.00           C  
ATOM    620  CD  GLU A  81      -5.869 -19.235  -3.615  1.00  0.00           C  
ATOM    621  OE1 GLU A  81      -5.749 -20.350  -4.171  1.00  0.00           O  
ATOM    622  OE2 GLU A  81      -6.918 -18.555  -3.673  1.00  0.00           O  
ATOM    623  N   LEU A  82      -3.221 -14.337  -2.871  1.00  0.00           N  
ATOM    624  CA  LEU A  82      -2.835 -13.044  -3.425  1.00  0.00           C  
ATOM    625  C   LEU A  82      -1.402 -12.693  -3.038  1.00  0.00           C  
ATOM    626  CB  LEU A  82      -3.788 -11.947  -2.943  1.00  0.00           C  
ATOM    627  O   LEU A  82      -0.633 -12.201  -3.868  1.00  0.00           O  
ATOM    628  CG  LEU A  82      -5.211 -11.992  -3.502  1.00  0.00           C  
ATOM    629  CD1 LEU A  82      -6.068 -10.907  -2.859  1.00  0.00           C  
ATOM    630  CD2 LEU A  82      -5.195 -11.840  -5.019  1.00  0.00           C  
ATOM    631  N   ILE A  83      -1.068 -12.970  -1.880  1.00  0.00           N  
ATOM    632  CA  ILE A  83       0.273 -12.700  -1.375  1.00  0.00           C  
ATOM    633  C   ILE A  83       1.285 -13.583  -2.101  1.00  0.00           C  
ATOM    634  CB  ILE A  83       0.359 -12.929   0.151  1.00  0.00           C  
ATOM    635  O   ILE A  83       2.352 -13.113  -2.504  1.00  0.00           O  
ATOM    636  CG1 ILE A  83      -0.535 -11.928   0.892  1.00  0.00           C  
ATOM    637  CG2 ILE A  83       1.809 -12.829   0.632  1.00  0.00           C  
ATOM    638  CD1 ILE A  83      -0.663 -12.200   2.385  1.00  0.00           C  
ATOM    639  N   LYS A  84       0.914 -14.843  -2.279  1.00  0.00           N  
ATOM    640  CA  LYS A  84       1.763 -15.780  -3.009  1.00  0.00           C  
ATOM    641  C   LYS A  84       2.023 -15.293  -4.431  1.00  0.00           C  
ATOM    642  CB  LYS A  84       1.126 -17.170  -3.039  1.00  0.00           C  
ATOM    643  O   LYS A  84       3.163 -15.312  -4.901  1.00  0.00           O  
ATOM    644  CG  LYS A  84       2.000 -18.238  -3.680  1.00  0.00           C  
ATOM    645  CD  LYS A  84       1.309 -19.596  -3.686  1.00  0.00           C  
ATOM    646  CE  LYS A  84       2.142 -20.644  -4.411  1.00  0.00           C  
ATOM    647  NZ  LYS A  84       1.443 -21.962  -4.471  1.00  0.00           N  
ATOM    648  N   LYS A  85       0.956 -14.885  -5.064  1.00  0.00           N  
ATOM    649  CA  LYS A  85       1.068 -14.391  -6.433  1.00  0.00           C  
ATOM    650  C   LYS A  85       1.999 -13.184  -6.507  1.00  0.00           C  
ATOM    651  CB  LYS A  85      -0.310 -14.025  -6.986  1.00  0.00           C  
ATOM    652  O   LYS A  85       2.838 -13.095  -7.406  1.00  0.00           O  
ATOM    653  CG  LYS A  85      -0.307 -13.660  -8.464  1.00  0.00           C  
ATOM    654  CD  LYS A  85      -1.712 -13.353  -8.966  1.00  0.00           C  
ATOM    655  CE  LYS A  85      -1.701 -12.914 -10.424  1.00  0.00           C  
ATOM    656  NZ  LYS A  85      -3.074 -12.589 -10.915  1.00  0.00           N  
ATOM    657  N   LEU A  86       1.852 -12.337  -5.558  1.00  0.00           N  
ATOM    658  CA  LEU A  86       2.694 -11.147  -5.502  1.00  0.00           C  
ATOM    659  C   LEU A  86       4.149 -11.523  -5.243  1.00  0.00           C  
ATOM    660  CB  LEU A  86       2.200 -10.191  -4.413  1.00  0.00           C  
ATOM    661  O   LEU A  86       5.057 -10.988  -5.885  1.00  0.00           O  
ATOM    662  CG  LEU A  86       2.905  -8.836  -4.329  1.00  0.00           C  
ATOM    663  CD1 LEU A  86       2.722  -8.062  -5.630  1.00  0.00           C  
ATOM    664  CD2 LEU A  86       2.381  -8.033  -3.144  1.00  0.00           C  
ATOM    665  N   ALA A  87       4.390 -12.386  -4.336  1.00  0.00           N  
ATOM    666  CA  ALA A  87       5.742 -12.822  -3.996  1.00  0.00           C  
ATOM    667  C   ALA A  87       6.424 -13.478  -5.193  1.00  0.00           C  
ATOM    668  CB  ALA A  87       5.708 -13.786  -2.813  1.00  0.00           C  
ATOM    669  O   ALA A  87       7.606 -13.238  -5.451  1.00  0.00           O  
ATOM    670  N   GLU A  88       5.680 -14.228  -5.944  1.00  0.00           N  
ATOM    671  CA  GLU A  88       6.217 -14.913  -7.115  1.00  0.00           C  
ATOM    672  C   GLU A  88       6.650 -13.917  -8.187  1.00  0.00           C  
ATOM    673  CB  GLU A  88       5.184 -15.887  -7.689  1.00  0.00           C  
ATOM    674  O   GLU A  88       7.727 -14.054  -8.771  1.00  0.00           O  
ATOM    675  CG  GLU A  88       4.989 -17.141  -6.850  1.00  0.00           C  
ATOM    676  CD  GLU A  88       3.931 -18.079  -7.409  1.00  0.00           C  
ATOM    677  OE1 GLU A  88       3.771 -19.201  -6.877  1.00  0.00           O  
ATOM    678  OE2 GLU A  88       3.258 -17.690  -8.389  1.00  0.00           O  
ATOM    679  N   SER A  89       5.779 -12.957  -8.361  1.00  0.00           N  
ATOM    680  CA  SER A  89       6.060 -11.956  -9.384  1.00  0.00           C  
ATOM    681  C   SER A  89       7.250 -11.086  -8.994  1.00  0.00           C  
ATOM    682  CB  SER A  89       4.832 -11.076  -9.625  1.00  0.00           C  
ATOM    683  O   SER A  89       8.111 -10.793  -9.826  1.00  0.00           O  
ATOM    684  OG  SER A  89       5.125 -10.048 -10.556  1.00  0.00           O  
ATOM    685  N   HIS A  90       7.352 -10.746  -7.772  1.00  0.00           N  
ATOM    686  CA  HIS A  90       8.345  -9.798  -7.282  1.00  0.00           C  
ATOM    687  C   HIS A  90       9.686 -10.483  -7.036  1.00  0.00           C  
ATOM    688  CB  HIS A  90       7.856  -9.126  -5.998  1.00  0.00           C  
ATOM    689  O   HIS A  90      10.740  -9.921  -7.339  1.00  0.00           O  
ATOM    690  CG  HIS A  90       6.803  -8.089  -6.228  1.00  0.00           C  
ATOM    691  CD2 HIS A  90       6.880  -6.738  -6.275  1.00  0.00           C  
ATOM    692  ND1 HIS A  90       5.479  -8.408  -6.440  1.00  0.00           N  
ATOM    693  CE1 HIS A  90       4.786  -7.294  -6.609  1.00  0.00           C  
ATOM    694  NE2 HIS A  90       5.613  -6.267  -6.514  1.00  0.00           N  
ATOM    695  N   VAL A  91       9.695 -11.757  -6.468  1.00  0.00           N  
ATOM    696  CA  VAL A  91      10.913 -12.475  -6.109  1.00  0.00           C  
ATOM    697  C   VAL A  91      11.496 -13.155  -7.346  1.00  0.00           C  
ATOM    698  CB  VAL A  91      10.651 -13.519  -5.001  1.00  0.00           C  
ATOM    699  O   VAL A  91      12.698 -13.064  -7.604  1.00  0.00           O  
ATOM    700  CG1 VAL A  91      11.912 -14.333  -4.716  1.00  0.00           C  
ATOM    701  CG2 VAL A  91      10.155 -12.833  -3.729  1.00  0.00           C  
ATOM    702  N   LYS A  92      10.651 -13.765  -8.161  1.00  0.00           N  
ATOM    703  CA  LYS A  92      11.134 -14.533  -9.305  1.00  0.00           C  
ATOM    704  C   LYS A  92      11.468 -13.618 -10.480  1.00  0.00           C  
ATOM    705  CB  LYS A  92      10.098 -15.574  -9.729  1.00  0.00           C  
ATOM    706  O   LYS A  92      12.525 -13.756 -11.100  1.00  0.00           O  
ATOM    707  CG  LYS A  92      10.080 -16.821  -8.856  1.00  0.00           C  
ATOM    708  CD  LYS A  92       9.185 -17.903  -9.446  1.00  0.00           C  
ATOM    709  CE  LYS A  92       9.147 -19.143  -8.562  1.00  0.00           C  
ATOM    710  NZ  LYS A  92       8.270 -20.206  -9.136  1.00  0.00           N  
ATOM    711  N   GLU A  93      10.623 -12.584 -10.509  1.00  0.00           N  
ATOM    712  CA  GLU A  93      10.730 -11.817 -11.746  1.00  0.00           C  
ATOM    713  C   GLU A  93      11.573 -10.561 -11.546  1.00  0.00           C  
ATOM    714  CB  GLU A  93       9.341 -11.441 -12.267  1.00  0.00           C  
ATOM    715  O   GLU A  93      12.422 -10.237 -12.379  1.00  0.00           O  
ATOM    716  CG  GLU A  93       8.517 -12.631 -12.738  1.00  0.00           C  
ATOM    717  CD  GLU A  93       7.160 -12.237 -13.299  1.00  0.00           C  
ATOM    718  OE1 GLU A  93       6.371 -13.137 -13.667  1.00  0.00           O  
ATOM    719  OE2 GLU A  93       6.884 -11.019 -13.373  1.00  0.00           O  
ATOM    720  N   HIS A  94      11.533 -10.031 -10.369  1.00  0.00           N  
ATOM    721  CA  HIS A  94      12.127  -8.703 -10.267  1.00  0.00           C  
ATOM    722  C   HIS A  94      13.220  -8.668  -9.203  1.00  0.00           C  
ATOM    723  CB  HIS A  94      11.054  -7.659  -9.951  1.00  0.00           C  
ATOM    724  O   HIS A  94      13.951  -7.682  -9.090  1.00  0.00           O  
ATOM    725  CG  HIS A  94       9.998  -7.547 -11.004  1.00  0.00           C  
ATOM    726  CD2 HIS A  94       8.704  -7.946 -11.012  1.00  0.00           C  
ATOM    727  ND1 HIS A  94      10.230  -6.965 -12.232  1.00  0.00           N  
ATOM    728  CE1 HIS A  94       9.121  -7.011 -12.950  1.00  0.00           C  
ATOM    729  NE2 HIS A  94       8.180  -7.601 -12.233  1.00  0.00           N  
ATOM    730  N   LYS A  95      13.404  -9.728  -8.422  1.00  0.00           N  
ATOM    731  CA  LYS A  95      14.414  -9.880  -7.379  1.00  0.00           C  
ATOM    732  C   LYS A  95      14.432  -8.670  -6.450  1.00  0.00           C  
ATOM    733  CB  LYS A  95      15.798 -10.086  -7.997  1.00  0.00           C  
ATOM    734  O   LYS A  95      15.499  -8.133  -6.142  1.00  0.00           O  
ATOM    735  CG  LYS A  95      15.926 -11.364  -8.815  1.00  0.00           C  
ATOM    736  CD  LYS A  95      17.349 -11.562  -9.321  1.00  0.00           C  
ATOM    737  CE  LYS A  95      17.471 -12.823 -10.166  1.00  0.00           C  
ATOM    738  NZ  LYS A  95      18.875 -13.049 -10.624  1.00  0.00           N  
ATOM    739  N   ILE A  96      13.336  -8.123  -6.059  1.00  0.00           N  
ATOM    740  CA  ILE A  96      13.242  -6.971  -5.169  1.00  0.00           C  
ATOM    741  C   ILE A  96      13.434  -7.420  -3.722  1.00  0.00           C  
ATOM    742  CB  ILE A  96      11.890  -6.242  -5.330  1.00  0.00           C  
ATOM    743  O   ILE A  96      12.705  -8.286  -3.233  1.00  0.00           O  
ATOM    744  CG1 ILE A  96      11.707  -5.768  -6.776  1.00  0.00           C  
ATOM    745  CG2 ILE A  96      11.790  -5.068  -4.352  1.00  0.00           C  
ATOM    746  CD1 ILE A  96      10.351  -5.132  -7.052  1.00  0.00           C  
ATOM    747  N   PRO A  97      14.414  -6.906  -3.077  1.00  0.00           N  
ATOM    748  CA  PRO A  97      14.669  -7.255  -1.677  1.00  0.00           C  
ATOM    749  C   PRO A  97      13.524  -6.850  -0.751  1.00  0.00           C  
ATOM    750  CB  PRO A  97      15.942  -6.472  -1.345  1.00  0.00           C  
ATOM    751  O   PRO A  97      12.813  -5.882  -1.029  1.00  0.00           O  
ATOM    752  CG  PRO A  97      16.513  -6.091  -2.673  1.00  0.00           C  
ATOM    753  CD  PRO A  97      15.397  -6.048  -3.677  1.00  0.00           C  
ATOM    754  N   ILE A  98      13.347  -7.617   0.265  1.00  0.00           N  
ATOM    755  CA  ILE A  98      12.276  -7.389   1.230  1.00  0.00           C  
ATOM    756  C   ILE A  98      12.430  -6.004   1.854  1.00  0.00           C  
ATOM    757  CB  ILE A  98      12.265  -8.475   2.329  1.00  0.00           C  
ATOM    758  O   ILE A  98      11.438  -5.356   2.194  1.00  0.00           O  
ATOM    759  CG1 ILE A  98      10.976  -8.387   3.154  1.00  0.00           C  
ATOM    760  CG2 ILE A  98      13.500  -8.347   3.227  1.00  0.00           C  
ATOM    761  CD1 ILE A  98       9.719  -8.753   2.377  1.00  0.00           C  
ATOM    762  N   GLU A  99      13.648  -5.569   2.015  1.00  0.00           N  
ATOM    763  CA  GLU A  99      13.918  -4.269   2.622  1.00  0.00           C  
ATOM    764  C   GLU A  99      13.239  -3.145   1.845  1.00  0.00           C  
ATOM    765  CB  GLU A  99      15.425  -4.016   2.704  1.00  0.00           C  
ATOM    766  O   GLU A  99      12.889  -2.110   2.417  1.00  0.00           O  
ATOM    767  CG  GLU A  99      16.148  -4.925   3.688  1.00  0.00           C  
ATOM    768  CD  GLU A  99      16.496  -6.285   3.105  1.00  0.00           C  
ATOM    769  OE1 GLU A  99      17.006  -7.153   3.849  1.00  0.00           O  
ATOM    770  OE2 GLU A  99      16.258  -6.484   1.892  1.00  0.00           O  
ATOM    771  N   TYR A 100      13.059  -3.402   0.623  1.00  0.00           N  
ATOM    772  CA  TYR A 100      12.371  -2.422  -0.210  1.00  0.00           C  
ATOM    773  C   TYR A 100      10.904  -2.303   0.187  1.00  0.00           C  
ATOM    774  CB  TYR A 100      12.482  -2.800  -1.690  1.00  0.00           C  
ATOM    775  O   TYR A 100      10.369  -1.196   0.285  1.00  0.00           O  
ATOM    776  CG  TYR A 100      11.777  -1.839  -2.617  1.00  0.00           C  
ATOM    777  CD1 TYR A 100      10.572  -2.185  -3.225  1.00  0.00           C  
ATOM    778  CD2 TYR A 100      12.315  -0.585  -2.887  1.00  0.00           C  
ATOM    779  CE1 TYR A 100       9.920  -1.304  -4.081  1.00  0.00           C  
ATOM    780  CE2 TYR A 100      11.672   0.304  -3.742  1.00  0.00           C  
ATOM    781  OH  TYR A 100       9.835   0.813  -5.179  1.00  0.00           O  
ATOM    782  CZ  TYR A 100      10.477  -0.063  -4.332  1.00  0.00           C  
ATOM    783  N   LEU A 101      10.328  -3.433   0.379  1.00  0.00           N  
ATOM    784  CA  LEU A 101       8.927  -3.438   0.787  1.00  0.00           C  
ATOM    785  C   LEU A 101       8.745  -2.709   2.113  1.00  0.00           C  
ATOM    786  CB  LEU A 101       8.409  -4.874   0.905  1.00  0.00           C  
ATOM    787  O   LEU A 101       7.792  -1.944   2.280  1.00  0.00           O  
ATOM    788  CG  LEU A 101       8.258  -5.650  -0.404  1.00  0.00           C  
ATOM    789  CD1 LEU A 101       7.820  -7.084  -0.123  1.00  0.00           C  
ATOM    790  CD2 LEU A 101       7.265  -4.954  -1.328  1.00  0.00           C  
ATOM    791  N   ARG A 102       9.662  -2.829   2.933  1.00  0.00           N  
ATOM    792  CA  ARG A 102       9.605  -2.173   4.235  1.00  0.00           C  
ATOM    793  C   ARG A 102       9.761  -0.662   4.095  1.00  0.00           C  
ATOM    794  CB  ARG A 102      10.687  -2.727   5.164  1.00  0.00           C  
ATOM    795  O   ARG A 102       9.078   0.104   4.779  1.00  0.00           O  
ATOM    796  CG  ARG A 102      10.404  -4.133   5.669  1.00  0.00           C  
ATOM    797  CD  ARG A 102      11.441  -4.585   6.688  1.00  0.00           C  
ATOM    798  NE  ARG A 102      11.229  -5.972   7.094  1.00  0.00           N  
ATOM    799  NH1 ARG A 102      13.237  -6.743   6.251  1.00  0.00           N  
ATOM    800  NH2 ARG A 102      11.793  -8.190   7.289  1.00  0.00           N  
ATOM    801  CZ  ARG A 102      12.087  -6.965   6.877  1.00  0.00           C  
ATOM    802  N   ALA A 103      10.683  -0.344   3.202  1.00  0.00           N  
ATOM    803  CA  ALA A 103      10.865   1.080   2.934  1.00  0.00           C  
ATOM    804  C   ALA A 103       9.584   1.703   2.386  1.00  0.00           C  
ATOM    805  CB  ALA A 103      12.017   1.294   1.955  1.00  0.00           C  
ATOM    806  O   ALA A 103       9.207   2.810   2.779  1.00  0.00           O  
ATOM    807  N   ILE A 104       8.899   1.025   1.557  1.00  0.00           N  
ATOM    808  CA  ILE A 104       7.640   1.498   0.993  1.00  0.00           C  
ATOM    809  C   ILE A 104       6.590   1.612   2.096  1.00  0.00           C  
ATOM    810  CB  ILE A 104       7.138   0.564  -0.131  1.00  0.00           C  
ATOM    811  O   ILE A 104       5.852   2.597   2.160  1.00  0.00           O  
ATOM    812  CG1 ILE A 104       8.032   0.689  -1.370  1.00  0.00           C  
ATOM    813  CG2 ILE A 104       5.678   0.871  -0.476  1.00  0.00           C  
ATOM    814  CD1 ILE A 104       7.739  -0.340  -2.452  1.00  0.00           C  
ATOM    815  N   ALA A 105       6.590   0.637   2.974  1.00  0.00           N  
ATOM    816  CA  ALA A 105       5.642   0.666   4.085  1.00  0.00           C  
ATOM    817  C   ALA A 105       5.871   1.886   4.971  1.00  0.00           C  
ATOM    818  CB  ALA A 105       5.750  -0.615   4.910  1.00  0.00           C  
ATOM    819  O   ALA A 105       4.924   2.595   5.320  1.00  0.00           O  
ATOM    820  N   ASP A 106       7.123   2.145   5.316  1.00  0.00           N  
ATOM    821  CA  ASP A 106       7.454   3.303   6.140  1.00  0.00           C  
ATOM    822  C   ASP A 106       7.059   4.604   5.445  1.00  0.00           C  
ATOM    823  CB  ASP A 106       8.948   3.317   6.472  1.00  0.00           C  
ATOM    824  O   ASP A 106       6.512   5.510   6.076  1.00  0.00           O  
ATOM    825  CG  ASP A 106       9.346   2.233   7.459  1.00  0.00           C  
ATOM    826  OD1 ASP A 106       8.471   1.726   8.194  1.00  0.00           O  
ATOM    827  OD2 ASP A 106      10.545   1.885   7.504  1.00  0.00           O  
ATOM    828  N   SER A 107       7.313   4.616   4.202  1.00  0.00           N  
ATOM    829  CA  SER A 107       6.983   5.804   3.420  1.00  0.00           C  
ATOM    830  C   SER A 107       5.473   5.999   3.322  1.00  0.00           C  
ATOM    831  CB  SER A 107       7.585   5.707   2.018  1.00  0.00           C  
ATOM    832  O   SER A 107       4.982   7.127   3.398  1.00  0.00           O  
ATOM    833  OG  SER A 107       9.000   5.738   2.075  1.00  0.00           O  
ATOM    834  N   LEU A 108       4.786   4.935   3.154  1.00  0.00           N  
ATOM    835  CA  LEU A 108       3.331   5.019   3.094  1.00  0.00           C  
ATOM    836  C   LEU A 108       2.767   5.613   4.380  1.00  0.00           C  
ATOM    837  CB  LEU A 108       2.724   3.635   2.849  1.00  0.00           C  
ATOM    838  O   LEU A 108       1.920   6.508   4.336  1.00  0.00           O  
ATOM    839  CG  LEU A 108       1.197   3.553   2.857  1.00  0.00           C  
ATOM    840  CD1 LEU A 108       0.611   4.474   1.793  1.00  0.00           C  
ATOM    841  CD2 LEU A 108       0.737   2.115   2.639  1.00  0.00           C  
ATOM    842  N   ILE A 109       3.223   5.195   5.503  1.00  0.00           N  
ATOM    843  CA  ILE A 109       2.770   5.707   6.792  1.00  0.00           C  
ATOM    844  C   ILE A 109       3.061   7.203   6.885  1.00  0.00           C  
ATOM    845  CB  ILE A 109       3.440   4.956   7.965  1.00  0.00           C  
ATOM    846  O   ILE A 109       2.189   7.989   7.263  1.00  0.00           O  
ATOM    847  CG1 ILE A 109       2.989   3.491   7.989  1.00  0.00           C  
ATOM    848  CG2 ILE A 109       3.127   5.647   9.296  1.00  0.00           C  
ATOM    849  CD1 ILE A 109       1.511   3.303   8.300  1.00  0.00           C  
ATOM    850  N   ALA A 110       4.214   7.572   6.514  1.00  0.00           N  
ATOM    851  CA  ALA A 110       4.612   8.976   6.581  1.00  0.00           C  
ATOM    852  C   ALA A 110       3.741   9.838   5.672  1.00  0.00           C  
ATOM    853  CB  ALA A 110       6.084   9.130   6.205  1.00  0.00           C  
ATOM    854  O   ALA A 110       3.294  10.916   6.070  1.00  0.00           O  
ATOM    855  N   VAL A 111       3.545   9.297   4.468  1.00  0.00           N  
ATOM    856  CA  VAL A 111       2.741  10.033   3.499  1.00  0.00           C  
ATOM    857  C   VAL A 111       1.311  10.175   4.015  1.00  0.00           C  
ATOM    858  CB  VAL A 111       2.743   9.342   2.117  1.00  0.00           C  
ATOM    859  O   VAL A 111       0.714  11.250   3.924  1.00  0.00           O  
ATOM    860  CG1 VAL A 111       1.650   9.921   1.221  1.00  0.00           C  
ATOM    861  CG2 VAL A 111       4.112   9.480   1.454  1.00  0.00           C  
ATOM    862  N   LEU A 112       0.813   9.190   4.609  1.00  0.00           N  
ATOM    863  CA  LEU A 112      -0.546   9.236   5.137  1.00  0.00           C  
ATOM    864  C   LEU A 112      -0.643  10.215   6.302  1.00  0.00           C  
ATOM    865  CB  LEU A 112      -0.993   7.843   5.588  1.00  0.00           C  
ATOM    866  O   LEU A 112      -1.635  10.936   6.432  1.00  0.00           O  
ATOM    867  CG  LEU A 112      -1.188   6.803   4.484  1.00  0.00           C  
ATOM    868  CD1 LEU A 112      -1.493   5.437   5.090  1.00  0.00           C  
ATOM    869  CD2 LEU A 112      -2.301   7.233   3.534  1.00  0.00           C  
ATOM    870  N   LYS A 113       0.362  10.307   7.082  1.00  0.00           N  
ATOM    871  CA  LYS A 113       0.418  11.259   8.187  1.00  0.00           C  
ATOM    872  C   LYS A 113       0.396  12.697   7.676  1.00  0.00           C  
ATOM    873  CB  LYS A 113       1.669  11.024   9.035  1.00  0.00           C  
ATOM    874  O   LYS A 113      -0.279  13.555   8.248  1.00  0.00           O  
ATOM    875  CG  LYS A 113       1.565   9.833   9.976  1.00  0.00           C  
ATOM    876  CD  LYS A 113       2.820   9.679  10.825  1.00  0.00           C  
ATOM    877  CE  LYS A 113       2.738   8.457  11.730  1.00  0.00           C  
ATOM    878  NZ  LYS A 113       3.967   8.302  12.564  1.00  0.00           N  
ATOM    879  N   GLU A 114       0.955  12.896   6.626  1.00  0.00           N  
ATOM    880  CA  GLU A 114       1.079  14.237   6.062  1.00  0.00           C  
ATOM    881  C   GLU A 114      -0.181  14.632   5.297  1.00  0.00           C  
ATOM    882  CB  GLU A 114       2.301  14.324   5.145  1.00  0.00           C  
ATOM    883  O   GLU A 114      -0.657  15.763   5.416  1.00  0.00           O  
ATOM    884  CG  GLU A 114       3.630  14.218   5.879  1.00  0.00           C  
ATOM    885  CD  GLU A 114       4.828  14.150   4.945  1.00  0.00           C  
ATOM    886  OE1 GLU A 114       5.974  14.039   5.436  1.00  0.00           O  
ATOM    887  OE2 GLU A 114       4.618  14.209   3.713  1.00  0.00           O  
ATOM    888  N   ARG A 115      -0.735  13.635   4.736  1.00  0.00           N  
ATOM    889  CA  ARG A 115      -1.812  13.958   3.805  1.00  0.00           C  
ATOM    890  C   ARG A 115      -3.172  13.871   4.491  1.00  0.00           C  
ATOM    891  CB  ARG A 115      -1.775  13.023   2.595  1.00  0.00           C  
ATOM    892  O   ARG A 115      -4.125  14.533   4.076  1.00  0.00           O  
ATOM    893  CG  ARG A 115      -0.629  13.302   1.635  1.00  0.00           C  
ATOM    894  CD  ARG A 115      -0.846  12.630   0.287  1.00  0.00           C  
ATOM    895  NE  ARG A 115       0.096  13.118  -0.716  1.00  0.00           N  
ATOM    896  NH1 ARG A 115      -1.394  12.995  -2.477  1.00  0.00           N  
ATOM    897  NH2 ARG A 115       0.748  13.731  -2.832  1.00  0.00           N  
ATOM    898  CZ  ARG A 115      -0.186  13.280  -2.006  1.00  0.00           C  
ATOM    899  N   TYR A 116      -3.193  13.061   5.448  1.00  0.00           N  
ATOM    900  CA  TYR A 116      -4.461  12.849   6.136  1.00  0.00           C  
ATOM    901  C   TYR A 116      -4.278  12.907   7.648  1.00  0.00           C  
ATOM    902  CB  TYR A 116      -5.071  11.502   5.736  1.00  0.00           C  
ATOM    903  O   TYR A 116      -4.658  11.976   8.362  1.00  0.00           O  
ATOM    904  CG  TYR A 116      -5.160  11.296   4.243  1.00  0.00           C  
ATOM    905  CD1 TYR A 116      -6.109  11.975   3.482  1.00  0.00           C  
ATOM    906  CD2 TYR A 116      -4.297  10.421   3.592  1.00  0.00           C  
ATOM    907  CE1 TYR A 116      -6.196  11.786   2.106  1.00  0.00           C  
ATOM    908  CE2 TYR A 116      -4.375  10.225   2.217  1.00  0.00           C  
ATOM    909  OH  TYR A 116      -5.408  10.720   0.123  1.00  0.00           O  
ATOM    910  CZ  TYR A 116      -5.326  10.911   1.484  1.00  0.00           C  
ATOM    911  N   PRO A 117      -3.829  13.948   8.170  1.00  0.00           N  
ATOM    912  CA  PRO A 117      -3.499  14.006   9.596  1.00  0.00           C  
ATOM    913  C   PRO A 117      -4.732  13.900  10.491  1.00  0.00           C  
ATOM    914  CB  PRO A 117      -2.831  15.375   9.748  1.00  0.00           C  
ATOM    915  O   PRO A 117      -4.661  13.322  11.579  1.00  0.00           O  
ATOM    916  CG  PRO A 117      -3.309  16.166   8.573  1.00  0.00           C  
ATOM    917  CD  PRO A 117      -3.499  15.230   7.414  1.00  0.00           C  
ATOM    918  N   GLU A 118      -5.845  14.372   9.958  1.00  0.00           N  
ATOM    919  CA  GLU A 118      -7.058  14.382  10.770  1.00  0.00           C  
ATOM    920  C   GLU A 118      -7.718  13.006  10.794  1.00  0.00           C  
ATOM    921  CB  GLU A 118      -8.046  15.430  10.250  1.00  0.00           C  
ATOM    922  O   GLU A 118      -8.357  12.635  11.780  1.00  0.00           O  
ATOM    923  CG  GLU A 118      -7.536  16.860  10.354  1.00  0.00           C  
ATOM    924  CD  GLU A 118      -8.598  17.900  10.036  1.00  0.00           C  
ATOM    925  OE1 GLU A 118      -8.512  19.035  10.557  1.00  0.00           O  
ATOM    926  OE2 GLU A 118      -9.525  17.577   9.259  1.00  0.00           O  
ATOM    927  N   ARG A 119      -7.519  12.263   9.725  1.00  0.00           N  
ATOM    928  CA  ARG A 119      -8.150  10.954   9.593  1.00  0.00           C  
ATOM    929  C   ARG A 119      -7.176   9.837   9.951  1.00  0.00           C  
ATOM    930  CB  ARG A 119      -8.680  10.753   8.172  1.00  0.00           C  
ATOM    931  O   ARG A 119      -7.588   8.702  10.197  1.00  0.00           O  
ATOM    932  CG  ARG A 119      -9.721  11.778   7.751  1.00  0.00           C  
ATOM    933  CD  ARG A 119     -11.081  11.487   8.370  1.00  0.00           C  
ATOM    934  NE  ARG A 119     -11.807  10.466   7.621  1.00  0.00           N  
ATOM    935  NH1 ARG A 119     -13.906  11.240   8.198  1.00  0.00           N  
ATOM    936  NH2 ARG A 119     -13.689   9.402   6.845  1.00  0.00           N  
ATOM    937  CZ  ARG A 119     -13.132  10.372   7.556  1.00  0.00           C  
ATOM    938  N   PHE A 120      -5.915  10.186   9.993  1.00  0.00           N  
ATOM    939  CA  PHE A 120      -4.869   9.204  10.253  1.00  0.00           C  
ATOM    940  C   PHE A 120      -4.259   9.416  11.634  1.00  0.00           C  
ATOM    941  CB  PHE A 120      -3.778   9.281   9.180  1.00  0.00           C  
ATOM    942  O   PHE A 120      -3.083   9.765  11.752  1.00  0.00           O  
ATOM    943  CG  PHE A 120      -2.885   8.071   9.135  1.00  0.00           C  
ATOM    944  CD1 PHE A 120      -1.514   8.194   9.322  1.00  0.00           C  
ATOM    945  CD2 PHE A 120      -3.418   6.809   8.904  1.00  0.00           C  
ATOM    946  CE1 PHE A 120      -0.685   7.075   9.280  1.00  0.00           C  
ATOM    947  CE2 PHE A 120      -2.596   5.687   8.861  1.00  0.00           C  
ATOM    948  CZ  PHE A 120      -1.230   5.822   9.048  1.00  0.00           C  
ATOM    949  N   GLY A 121      -5.101   9.307  12.682  1.00  0.00           N  
ATOM    950  CA  GLY A 121      -4.700   9.427  14.075  1.00  0.00           C  
ATOM    951  C   GLY A 121      -3.883   8.247  14.565  1.00  0.00           C  
ATOM    952  O   GLY A 121      -3.488   7.387  13.774  1.00  0.00           O  
ATOM    953  N   GLU A 122      -3.545   8.148  15.877  1.00  0.00           N  
ATOM    954  CA  GLU A 122      -2.660   7.153  16.475  1.00  0.00           C  
ATOM    955  C   GLU A 122      -3.199   5.741  16.269  1.00  0.00           C  
ATOM    956  CB  GLU A 122      -2.470   7.431  17.968  1.00  0.00           C  
ATOM    957  O   GLU A 122      -2.446   4.828  15.924  1.00  0.00           O  
ATOM    958  CG  GLU A 122      -1.594   8.640  18.262  1.00  0.00           C  
ATOM    959  CD  GLU A 122      -1.306   8.826  19.743  1.00  0.00           C  
ATOM    960  OE1 GLU A 122      -0.318   9.514  20.088  1.00  0.00           O  
ATOM    961  OE2 GLU A 122      -2.073   8.279  20.566  1.00  0.00           O  
ATOM    962  N   LYS A 123      -4.479   5.643  16.425  1.00  0.00           N  
ATOM    963  CA  LYS A 123      -5.077   4.320  16.266  1.00  0.00           C  
ATOM    964  C   LYS A 123      -4.988   3.847  14.818  1.00  0.00           C  
ATOM    965  CB  LYS A 123      -6.536   4.333  16.725  1.00  0.00           C  
ATOM    966  O   LYS A 123      -4.690   2.679  14.559  1.00  0.00           O  
ATOM    967  CG  LYS A 123      -6.710   4.361  18.236  1.00  0.00           C  
ATOM    968  CD  LYS A 123      -8.174   4.221  18.633  1.00  0.00           C  
ATOM    969  CE  LYS A 123      -8.352   4.278  20.144  1.00  0.00           C  
ATOM    970  NZ  LYS A 123      -9.790   4.181  20.537  1.00  0.00           N  
ATOM    971  N   ALA A 124      -5.303   4.750  13.892  1.00  0.00           N  
ATOM    972  CA  ALA A 124      -5.233   4.408  12.474  1.00  0.00           C  
ATOM    973  C   ALA A 124      -3.808   4.050  12.065  1.00  0.00           C  
ATOM    974  CB  ALA A 124      -5.753   5.564  11.623  1.00  0.00           C  
ATOM    975  O   ALA A 124      -3.590   3.078  11.337  1.00  0.00           O  
ATOM    976  N   GLN A 125      -2.880   4.748  12.578  1.00  0.00           N  
ATOM    977  CA  GLN A 125      -1.473   4.496  12.287  1.00  0.00           C  
ATOM    978  C   GLN A 125      -1.055   3.106  12.756  1.00  0.00           C  
ATOM    979  CB  GLN A 125      -0.590   5.559  12.943  1.00  0.00           C  
ATOM    980  O   GLN A 125      -0.381   2.375  12.027  1.00  0.00           O  
ATOM    981  CG  GLN A 125      -0.772   6.954  12.360  1.00  0.00           C  
ATOM    982  CD  GLN A 125       0.107   7.991  13.035  1.00  0.00           C  
ATOM    983  NE2 GLN A 125      -0.365   9.233  13.075  1.00  0.00           N  
ATOM    984  OE1 GLN A 125       1.200   7.678  13.517  1.00  0.00           O  
ATOM    985  N   GLU A 126      -1.433   2.851  13.950  1.00  0.00           N  
ATOM    986  CA  GLU A 126      -1.098   1.552  14.527  1.00  0.00           C  
ATOM    987  C   GLU A 126      -1.721   0.414  13.724  1.00  0.00           C  
ATOM    988  CB  GLU A 126      -1.556   1.479  15.986  1.00  0.00           C  
ATOM    989  O   GLU A 126      -1.061  -0.589  13.445  1.00  0.00           O  
ATOM    990  CG  GLU A 126      -1.086   0.229  16.716  1.00  0.00           C  
ATOM    991  CD  GLU A 126      -1.502   0.196  18.178  1.00  0.00           C  
ATOM    992  OE1 GLU A 126      -1.293  -0.843  18.845  1.00  0.00           O  
ATOM    993  OE2 GLU A 126      -2.040   1.217  18.661  1.00  0.00           O  
ATOM    994  N   ALA A 127      -2.955   0.572  13.369  1.00  0.00           N  
ATOM    995  CA  ALA A 127      -3.655  -0.464  12.615  1.00  0.00           C  
ATOM    996  C   ALA A 127      -2.999  -0.692  11.256  1.00  0.00           C  
ATOM    997  CB  ALA A 127      -5.125  -0.090  12.436  1.00  0.00           C  
ATOM    998  O   ALA A 127      -2.761  -1.835  10.859  1.00  0.00           O  
ATOM    999  N   VAL A 128      -2.744   0.436  10.563  1.00  0.00           N  
ATOM   1000  CA  VAL A 128      -2.137   0.337   9.240  1.00  0.00           C  
ATOM   1001  C   VAL A 128      -0.741  -0.271   9.355  1.00  0.00           C  
ATOM   1002  CB  VAL A 128      -2.063   1.714   8.544  1.00  0.00           C  
ATOM   1003  O   VAL A 128      -0.362  -1.128   8.554  1.00  0.00           O  
ATOM   1004  CG1 VAL A 128      -1.265   1.621   7.245  1.00  0.00           C  
ATOM   1005  CG2 VAL A 128      -3.468   2.252   8.276  1.00  0.00           C  
ATOM   1006  N   LYS A 129       0.012   0.138  10.365  1.00  0.00           N  
ATOM   1007  CA  LYS A 129       1.341  -0.421  10.596  1.00  0.00           C  
ATOM   1008  C   LYS A 129       1.267  -1.920  10.872  1.00  0.00           C  
ATOM   1009  CB  LYS A 129       2.028   0.292  11.762  1.00  0.00           C  
ATOM   1010  O   LYS A 129       2.055  -2.696  10.328  1.00  0.00           O  
ATOM   1011  CG  LYS A 129       3.465  -0.149  11.997  1.00  0.00           C  
ATOM   1012  CD  LYS A 129       4.140   0.693  13.072  1.00  0.00           C  
ATOM   1013  CE  LYS A 129       5.598   0.297  13.261  1.00  0.00           C  
ATOM   1014  NZ  LYS A 129       5.933   0.090  14.702  1.00  0.00           N  
ATOM   1015  N   LYS A 130       0.444  -2.305  11.683  1.00  0.00           N  
ATOM   1016  CA  LYS A 130       0.284  -3.725  11.981  1.00  0.00           C  
ATOM   1017  C   LYS A 130      -0.052  -4.516  10.720  1.00  0.00           C  
ATOM   1018  CB  LYS A 130      -0.805  -3.933  13.035  1.00  0.00           C  
ATOM   1019  O   LYS A 130       0.511  -5.588  10.485  1.00  0.00           O  
ATOM   1020  CG  LYS A 130      -0.360  -3.616  14.455  1.00  0.00           C  
ATOM   1021  CD  LYS A 130      -1.462  -3.908  15.465  1.00  0.00           C  
ATOM   1022  CE  LYS A 130      -1.046  -3.518  16.877  1.00  0.00           C  
ATOM   1023  NZ  LYS A 130      -2.150  -3.734  17.859  1.00  0.00           N  
ATOM   1024  N   PHE A 131      -0.981  -4.010   9.977  1.00  0.00           N  
ATOM   1025  CA  PHE A 131      -1.339  -4.659   8.721  1.00  0.00           C  
ATOM   1026  C   PHE A 131      -0.121  -4.793   7.815  1.00  0.00           C  
ATOM   1027  CB  PHE A 131      -2.443  -3.875   8.004  1.00  0.00           C  
ATOM   1028  O   PHE A 131       0.161  -5.878   7.302  1.00  0.00           O  
ATOM   1029  CG  PHE A 131      -2.544  -4.176   6.534  1.00  0.00           C  
ATOM   1030  CD1 PHE A 131      -2.085  -3.265   5.590  1.00  0.00           C  
ATOM   1031  CD2 PHE A 131      -3.099  -5.371   6.094  1.00  0.00           C  
ATOM   1032  CE1 PHE A 131      -2.178  -3.542   4.228  1.00  0.00           C  
ATOM   1033  CE2 PHE A 131      -3.195  -5.654   4.735  1.00  0.00           C  
ATOM   1034  CZ  PHE A 131      -2.735  -4.738   3.803  1.00  0.00           C  
ATOM   1035  N   LEU A 132       0.555  -3.709   7.621  1.00  0.00           N  
ATOM   1036  CA  LEU A 132       1.718  -3.715   6.740  1.00  0.00           C  
ATOM   1037  C   LEU A 132       2.771  -4.699   7.237  1.00  0.00           C  
ATOM   1038  CB  LEU A 132       2.321  -2.311   6.638  1.00  0.00           C  
ATOM   1039  O   LEU A 132       3.372  -5.426   6.443  1.00  0.00           O  
ATOM   1040  CG  LEU A 132       1.467  -1.256   5.934  1.00  0.00           C  
ATOM   1041  CD1 LEU A 132       2.113   0.119   6.059  1.00  0.00           C  
ATOM   1042  CD2 LEU A 132       1.262  -1.624   4.468  1.00  0.00           C  
ATOM   1043  N   ASP A 133       2.974  -4.770   8.533  1.00  0.00           N  
ATOM   1044  CA  ASP A 133       3.930  -5.704   9.120  1.00  0.00           C  
ATOM   1045  C   ASP A 133       3.513  -7.150   8.866  1.00  0.00           C  
ATOM   1046  CB  ASP A 133       4.072  -5.453  10.623  1.00  0.00           C  
ATOM   1047  O   ASP A 133       4.345  -7.991   8.519  1.00  0.00           O  
ATOM   1048  CG  ASP A 133       4.847  -4.187  10.942  1.00  0.00           C  
ATOM   1049  OD1 ASP A 133       5.558  -3.666  10.055  1.00  0.00           O  
ATOM   1050  OD2 ASP A 133       4.748  -3.707  12.092  1.00  0.00           O  
ATOM   1051  N   LEU A 134       2.270  -7.376   9.061  1.00  0.00           N  
ATOM   1052  CA  LEU A 134       1.768  -8.726   8.831  1.00  0.00           C  
ATOM   1053  C   LEU A 134       1.886  -9.106   7.358  1.00  0.00           C  
ATOM   1054  CB  LEU A 134       0.310  -8.839   9.283  1.00  0.00           C  
ATOM   1055  O   LEU A 134       2.288 -10.225   7.032  1.00  0.00           O  
ATOM   1056  CG  LEU A 134       0.071  -8.895  10.793  1.00  0.00           C  
ATOM   1057  CD1 LEU A 134      -1.419  -8.787  11.098  1.00  0.00           C  
ATOM   1058  CD2 LEU A 134       0.650 -10.179  11.379  1.00  0.00           C  
ATOM   1059  N   PHE A 135       1.528  -8.196   6.572  1.00  0.00           N  
ATOM   1060  CA  PHE A 135       1.650  -8.420   5.136  1.00  0.00           C  
ATOM   1061  C   PHE A 135       3.090  -8.751   4.761  1.00  0.00           C  
ATOM   1062  CB  PHE A 135       1.174  -7.190   4.357  1.00  0.00           C  
ATOM   1063  O   PHE A 135       3.345  -9.741   4.072  1.00  0.00           O  
ATOM   1064  CG  PHE A 135       1.664  -7.146   2.934  1.00  0.00           C  
ATOM   1065  CD1 PHE A 135       2.586  -6.188   2.531  1.00  0.00           C  
ATOM   1066  CD2 PHE A 135       1.202  -8.064   2.000  1.00  0.00           C  
ATOM   1067  CE1 PHE A 135       3.041  -6.145   1.215  1.00  0.00           C  
ATOM   1068  CE2 PHE A 135       1.652  -8.027   0.683  1.00  0.00           C  
ATOM   1069  CZ  PHE A 135       2.571  -7.066   0.293  1.00  0.00           C  
ATOM   1070  N   ILE A 136       4.030  -7.951   5.157  1.00  0.00           N  
ATOM   1071  CA  ILE A 136       5.442  -8.120   4.827  1.00  0.00           C  
ATOM   1072  C   ILE A 136       5.943  -9.455   5.371  1.00  0.00           C  
ATOM   1073  CB  ILE A 136       6.295  -6.959   5.386  1.00  0.00           C  
ATOM   1074  O   ILE A 136       6.683 -10.171   4.693  1.00  0.00           O  
ATOM   1075  CG1 ILE A 136       5.977  -5.657   4.643  1.00  0.00           C  
ATOM   1076  CG2 ILE A 136       7.787  -7.293   5.293  1.00  0.00           C  
ATOM   1077  CD1 ILE A 136       6.570  -4.413   5.292  1.00  0.00           C  
ATOM   1078  N   GLU A 137       5.563  -9.785   6.588  1.00  0.00           N  
ATOM   1079  CA  GLU A 137       5.942 -11.067   7.175  1.00  0.00           C  
ATOM   1080  C   GLU A 137       5.453 -12.232   6.319  1.00  0.00           C  
ATOM   1081  CB  GLU A 137       5.391 -11.192   8.597  1.00  0.00           C  
ATOM   1082  O   GLU A 137       6.222 -13.143   6.003  1.00  0.00           O  
ATOM   1083  CG  GLU A 137       5.800 -12.475   9.305  1.00  0.00           C  
ATOM   1084  CD  GLU A 137       5.211 -12.605  10.700  1.00  0.00           C  
ATOM   1085  OE1 GLU A 137       5.287 -13.706  11.292  1.00  0.00           O  
ATOM   1086  OE2 GLU A 137       4.667 -11.598  11.206  1.00  0.00           O  
ATOM   1087  N   LYS A 138       4.246 -12.191   5.939  1.00  0.00           N  
ATOM   1088  CA  LYS A 138       3.663 -13.258   5.131  1.00  0.00           C  
ATOM   1089  C   LYS A 138       4.278 -13.290   3.735  1.00  0.00           C  
ATOM   1090  CB  LYS A 138       2.146 -13.089   5.032  1.00  0.00           C  
ATOM   1091  O   LYS A 138       4.512 -14.364   3.178  1.00  0.00           O  
ATOM   1092  CG  LYS A 138       1.403 -13.387   6.326  1.00  0.00           C  
ATOM   1093  CD  LYS A 138      -0.106 -13.322   6.132  1.00  0.00           C  
ATOM   1094  CE  LYS A 138      -0.851 -13.658   7.417  1.00  0.00           C  
ATOM   1095  NZ  LYS A 138      -2.249 -14.107   7.145  1.00  0.00           N  
ATOM   1096  N   PHE A 139       4.484 -12.147   3.257  1.00  0.00           N  
ATOM   1097  CA  PHE A 139       5.148 -12.037   1.964  1.00  0.00           C  
ATOM   1098  C   PHE A 139       6.529 -12.680   2.008  1.00  0.00           C  
ATOM   1099  CB  PHE A 139       5.265 -10.569   1.541  1.00  0.00           C  
ATOM   1100  O   PHE A 139       6.892 -13.446   1.113  1.00  0.00           O  
ATOM   1101  CG  PHE A 139       5.895 -10.375   0.188  1.00  0.00           C  
ATOM   1102  CD1 PHE A 139       7.276 -10.310   0.052  1.00  0.00           C  
ATOM   1103  CD2 PHE A 139       5.104 -10.259  -0.948  1.00  0.00           C  
ATOM   1104  CE1 PHE A 139       7.861 -10.130  -1.200  1.00  0.00           C  
ATOM   1105  CE2 PHE A 139       5.682 -10.079  -2.201  1.00  0.00           C  
ATOM   1106  CZ  PHE A 139       7.060 -10.015  -2.325  1.00  0.00           C  
ATOM   1107  N   GLU A 140       7.256 -12.381   2.987  1.00  0.00           N  
ATOM   1108  CA  GLU A 140       8.603 -12.911   3.178  1.00  0.00           C  
ATOM   1109  C   GLU A 140       8.585 -14.433   3.294  1.00  0.00           C  
ATOM   1110  CB  GLU A 140       9.252 -12.296   4.420  1.00  0.00           C  
ATOM   1111  O   GLU A 140       9.438 -15.114   2.720  1.00  0.00           O  
ATOM   1112  CG  GLU A 140      10.712 -12.682   4.606  1.00  0.00           C  
ATOM   1113  CD  GLU A 140      11.372 -11.983   5.784  1.00  0.00           C  
ATOM   1114  OE1 GLU A 140      12.621 -11.918   5.828  1.00  0.00           O  
ATOM   1115  OE2 GLU A 140      10.634 -11.498   6.670  1.00  0.00           O  
ATOM   1116  N   GLU A 141       7.685 -14.931   4.012  1.00  0.00           N  
ATOM   1117  CA  GLU A 141       7.537 -16.377   4.156  1.00  0.00           C  
ATOM   1118  C   GLU A 141       7.288 -17.043   2.806  1.00  0.00           C  
ATOM   1119  CB  GLU A 141       6.399 -16.707   5.124  1.00  0.00           C  
ATOM   1120  O   GLU A 141       7.911 -18.057   2.484  1.00  0.00           O  
ATOM   1121  CG  GLU A 141       6.702 -16.355   6.573  1.00  0.00           C  
ATOM   1122  CD  GLU A 141       5.537 -16.624   7.513  1.00  0.00           C  
ATOM   1123  OE1 GLU A 141       5.641 -16.299   8.717  1.00  0.00           O  
ATOM   1124  OE2 GLU A 141       4.512 -17.165   7.040  1.00  0.00           O  
ATOM   1125  N   GLU A 142       6.362 -16.392   2.062  1.00  0.00           N  
ATOM   1126  CA  GLU A 142       6.050 -16.936   0.744  1.00  0.00           C  
ATOM   1127  C   GLU A 142       7.241 -16.807  -0.202  1.00  0.00           C  
ATOM   1128  CB  GLU A 142       4.827 -16.235   0.147  1.00  0.00           C  
ATOM   1129  O   GLU A 142       7.496 -17.701  -1.013  1.00  0.00           O  
ATOM   1130  CG  GLU A 142       3.535 -16.499   0.908  1.00  0.00           C  
ATOM   1131  CD  GLU A 142       3.165 -17.973   0.969  1.00  0.00           C  
ATOM   1132  OE1 GLU A 142       2.654 -18.427   2.017  1.00  0.00           O  
ATOM   1133  OE2 GLU A 142       3.390 -18.678  -0.040  1.00  0.00           O  
ATOM   1134  N   ALA A 143       7.995 -15.744  -0.121  1.00  0.00           N  
ATOM   1135  CA  ALA A 143       9.179 -15.505  -0.942  1.00  0.00           C  
ATOM   1136  C   ALA A 143      10.269 -16.530  -0.644  1.00  0.00           C  
ATOM   1137  CB  ALA A 143       9.707 -14.090  -0.716  1.00  0.00           C  
ATOM   1138  O   ALA A 143      10.952 -17.002  -1.557  1.00  0.00           O  
ATOM   1139  N   GLU A 144      10.466 -16.928   0.618  1.00  0.00           N  
ATOM   1140  CA  GLU A 144      11.469 -17.902   1.038  1.00  0.00           C  
ATOM   1141  C   GLU A 144      11.132 -19.298   0.521  1.00  0.00           C  
ATOM   1142  CB  GLU A 144      11.595 -17.922   2.563  1.00  0.00           C  
ATOM   1143  O   GLU A 144      12.027 -20.066   0.162  1.00  0.00           O  
ATOM   1144  CG  GLU A 144      12.276 -16.689   3.140  1.00  0.00           C  
ATOM   1145  CD  GLU A 144      12.490 -16.769   4.643  1.00  0.00           C  
ATOM   1146  OE1 GLU A 144      13.207 -15.908   5.201  1.00  0.00           O  
ATOM   1147  OE2 GLU A 144      11.937 -17.702   5.267  1.00  0.00           O  
ATOM   1148  N   LYS A 145       9.906 -19.630   0.342  1.00  0.00           N  
ATOM   1149  CA  LYS A 145       9.452 -20.925  -0.156  1.00  0.00           C  
ATOM   1150  C   LYS A 145       9.727 -21.067  -1.651  1.00  0.00           C  
ATOM   1151  CB  LYS A 145       7.960 -21.115   0.122  1.00  0.00           C  
ATOM   1152  O   LYS A 145       9.938 -22.176  -2.146  1.00  0.00           O  
ATOM   1153  CG  LYS A 145       7.624 -21.307   1.593  1.00  0.00           C  
ATOM   1154  CD  LYS A 145       6.132 -21.532   1.802  1.00  0.00           C  
ATOM   1155  CE  LYS A 145       5.789 -21.680   3.278  1.00  0.00           C  
ATOM   1156  NZ  LYS A 145       4.320 -21.846   3.491  1.00  0.00           N  
ATOM   1157  N   GLU A 146       9.833 -19.889  -2.207  1.00  0.00           N  
ATOM   1158  CA  GLU A 146      10.020 -19.886  -3.655  1.00  0.00           C  
ATOM   1159  C   GLU A 146      11.501 -19.896  -4.020  1.00  0.00           C  
ATOM   1160  CB  GLU A 146       9.331 -18.673  -4.284  1.00  0.00           C  
ATOM   1161  O   GLU A 146      11.860 -20.143  -5.174  1.00  0.00           O  
ATOM   1162  CG  GLU A 146       7.818 -18.671  -4.120  1.00  0.00           C  
ATOM   1163  CD  GLU A 146       7.136 -19.829  -4.832  1.00  0.00           C  
ATOM   1164  OE1 GLU A 146       6.292 -20.512  -4.209  1.00  0.00           O  
ATOM   1165  OE2 GLU A 146       7.449 -20.055  -6.022  1.00  0.00           O  
ATOM   1166  N   LYS A 147      12.439 -19.748  -3.030  1.00  0.00           N  
ATOM   1167  CA  LYS A 147      13.879 -19.838  -3.251  1.00  0.00           C  
ATOM   1168  C   LYS A 147      14.322 -21.291  -3.403  1.00  0.00           C  
ATOM   1169  CB  LYS A 147      14.641 -19.176  -2.102  1.00  0.00           C  
ATOM   1170  O   LYS A 147      15.175 -21.601  -4.237  1.00  0.00           O  
ATOM   1171  CG  LYS A 147      14.605 -17.655  -2.131  1.00  0.00           C  
ATOM   1172  CD  LYS A 147      15.487 -17.054  -1.044  1.00  0.00           C  
ATOM   1173  CE  LYS A 147      15.430 -15.533  -1.054  1.00  0.00           C  
ATOM   1174  NZ  LYS A 147      16.351 -14.937  -0.040  1.00  0.00           N  
TER    1175      LYS A 147
ENDMDL
END
