# Supplementary material for: Improving Protein Expression, Stability, and Function with ProteinMPNN
Source: J Am Chem Soc. 2024 Jan 9;146(3):2054–61. doi: 10.1021/jacs.3c10941 (PMC10811672; doi:10.1021/jacs.3c10941)
Supplement: Supplementary file 2 — ja3c10941_si_002.zip [file ja3c10941_si_002.zip › Sumida_Design_Structures_Idealizing_with_ProteinMPNN/myoglobin/dnMb4.pdb]

MODEL     1
ATOM      1  N   GLY A   1      -4.424 -15.878  11.510  1.00  0.00           N  
ATOM      2  CA  GLY A   1      -5.223 -14.870  10.831  1.00  0.00           C  
ATOM      3  C   GLY A   1      -5.745 -13.794  11.764  1.00  0.00           C  
ATOM      4  O   GLY A   1      -5.446 -13.803  12.960  1.00  0.00           O  
ATOM      5  N   LEU A   2      -6.017 -12.431  11.297  1.00  0.00           N  
ATOM      6  CA  LEU A   2      -6.481 -11.302  12.095  1.00  0.00           C  
ATOM      7  C   LEU A   2      -7.777 -11.646  12.822  1.00  0.00           C  
ATOM      8  CB  LEU A   2      -6.691 -10.070  11.210  1.00  0.00           C  
ATOM      9  O   LEU A   2      -8.598 -12.408  12.308  1.00  0.00           O  
ATOM     10  CG  LEU A   2      -5.431  -9.445  10.608  1.00  0.00           C  
ATOM     11  CD1 LEU A   2      -5.802  -8.481   9.486  1.00  0.00           C  
ATOM     12  CD2 LEU A   2      -4.620  -8.734  11.685  1.00  0.00           C  
ATOM     13  N   THR A   3      -7.908 -11.276  14.016  1.00  0.00           N  
ATOM     14  CA  THR A   3      -9.189 -11.377  14.705  1.00  0.00           C  
ATOM     15  C   THR A   3     -10.214 -10.433  14.082  1.00  0.00           C  
ATOM     16  CB  THR A   3      -9.043 -11.062  16.206  1.00  0.00           C  
ATOM     17  O   THR A   3      -9.858  -9.552  13.297  1.00  0.00           O  
ATOM     18  CG2 THR A   3      -7.935 -11.897  16.837  1.00  0.00           C  
ATOM     19  OG1 THR A   3      -8.731  -9.673  16.368  1.00  0.00           O  
ATOM     20  N   ALA A   4     -11.518 -10.690  14.343  1.00  0.00           N  
ATOM     21  CA  ALA A   4     -12.584  -9.828  13.839  1.00  0.00           C  
ATOM     22  C   ALA A   4     -12.344  -8.373  14.230  1.00  0.00           C  
ATOM     23  CB  ALA A   4     -13.940 -10.299  14.359  1.00  0.00           C  
ATOM     24  O   ALA A   4     -12.554  -7.464  13.424  1.00  0.00           O  
ATOM     25  N   GLU A   5     -11.914  -8.261  15.382  1.00  0.00           N  
ATOM     26  CA  GLU A   5     -11.629  -6.918  15.879  1.00  0.00           C  
ATOM     27  C   GLU A   5     -10.493  -6.269  15.094  1.00  0.00           C  
ATOM     28  CB  GLU A   5     -11.283  -6.958  17.369  1.00  0.00           C  
ATOM     29  O   GLU A   5     -10.589  -5.105  14.700  1.00  0.00           O  
ATOM     30  CG  GLU A   5     -11.093  -5.583  17.994  1.00  0.00           C  
ATOM     31  CD  GLU A   5     -10.718  -5.639  19.466  1.00  0.00           C  
ATOM     32  OE1 GLU A   5     -10.476  -4.571  20.072  1.00  0.00           O  
ATOM     33  OE2 GLU A   5     -10.665  -6.761  20.018  1.00  0.00           O  
ATOM     34  N   GLU A   6      -9.435  -6.966  14.870  1.00  0.00           N  
ATOM     35  CA  GLU A   6      -8.303  -6.454  14.102  1.00  0.00           C  
ATOM     36  C   GLU A   6      -8.713  -6.119  12.671  1.00  0.00           C  
ATOM     37  CB  GLU A   6      -7.155  -7.467  14.097  1.00  0.00           C  
ATOM     38  O   GLU A   6      -8.299  -5.094  12.126  1.00  0.00           O  
ATOM     39  CG  GLU A   6      -6.462  -7.618  15.443  1.00  0.00           C  
ATOM     40  CD  GLU A   6      -5.471  -8.771  15.482  1.00  0.00           C  
ATOM     41  OE1 GLU A   6      -4.432  -8.655  16.171  1.00  0.00           O  
ATOM     42  OE2 GLU A   6      -5.736  -9.797  14.817  1.00  0.00           O  
ATOM     43  N   GLN A   7      -9.510  -6.925  12.178  1.00  0.00           N  
ATOM     44  CA  GLN A   7     -10.006  -6.677  10.829  1.00  0.00           C  
ATOM     45  C   GLN A   7     -10.815  -5.385  10.769  1.00  0.00           C  
ATOM     46  CB  GLN A   7     -10.856  -7.852  10.344  1.00  0.00           C  
ATOM     47  O   GLN A   7     -10.688  -4.610   9.818  1.00  0.00           O  
ATOM     48  CG  GLN A   7     -10.041  -9.040   9.852  1.00  0.00           C  
ATOM     49  CD  GLN A   7     -10.907 -10.203   9.408  1.00  0.00           C  
ATOM     50  NE2 GLN A   7     -10.273 -11.326   9.086  1.00  0.00           N  
ATOM     51  OE1 GLN A   7     -12.136 -10.095   9.355  1.00  0.00           O  
ATOM     52  N   ALA A   8     -11.560  -5.249  11.757  1.00  0.00           N  
ATOM     53  CA  ALA A   8     -12.375  -4.038  11.818  1.00  0.00           C  
ATOM     54  C   ALA A   8     -11.500  -2.794  11.939  1.00  0.00           C  
ATOM     55  CB  ALA A   8     -13.352  -4.114  12.989  1.00  0.00           C  
ATOM     56  O   ALA A   8     -11.769  -1.774  11.299  1.00  0.00           O  
ATOM     57  N   LEU A   9     -10.446  -2.919  12.680  1.00  0.00           N  
ATOM     58  CA  LEU A   9      -9.533  -1.796  12.859  1.00  0.00           C  
ATOM     59  C   LEU A   9      -8.814  -1.465  11.556  1.00  0.00           C  
ATOM     60  CB  LEU A   9      -8.510  -2.106  13.955  1.00  0.00           C  
ATOM     61  O   LEU A   9      -8.707  -0.295  11.180  1.00  0.00           O  
ATOM     62  CG  LEU A   9      -9.033  -2.096  15.393  1.00  0.00           C  
ATOM     63  CD1 LEU A   9      -7.998  -2.700  16.337  1.00  0.00           C  
ATOM     64  CD2 LEU A   9      -9.393  -0.678  15.822  1.00  0.00           C  
ATOM     65  N   VAL A  10      -8.326  -2.493  10.939  1.00  0.00           N  
ATOM     66  CA  VAL A  10      -7.621  -2.312   9.675  1.00  0.00           C  
ATOM     67  C   VAL A  10      -8.559  -1.688   8.644  1.00  0.00           C  
ATOM     68  CB  VAL A  10      -7.058  -3.649   9.143  1.00  0.00           C  
ATOM     69  O   VAL A  10      -8.184  -0.742   7.947  1.00  0.00           O  
ATOM     70  CG1 VAL A  10      -6.513  -3.480   7.726  1.00  0.00           C  
ATOM     71  CG2 VAL A  10      -5.972  -4.180  10.077  1.00  0.00           C  
ATOM     72  N   ARG A  11      -9.776  -2.087   8.677  1.00  0.00           N  
ATOM     73  CA  ARG A  11     -10.758  -1.582   7.722  1.00  0.00           C  
ATOM     74  C   ARG A  11     -11.095  -0.122   8.005  1.00  0.00           C  
ATOM     75  CB  ARG A  11     -12.031  -2.430   7.760  1.00  0.00           C  
ATOM     76  O   ARG A  11     -11.282   0.668   7.077  1.00  0.00           O  
ATOM     77  CG  ARG A  11     -11.881  -3.795   7.107  1.00  0.00           C  
ATOM     78  CD  ARG A  11     -13.195  -4.564   7.100  1.00  0.00           C  
ATOM     79  NE  ARG A  11     -13.025  -5.916   6.574  1.00  0.00           N  
ATOM     80  NH1 ARG A  11     -15.257  -6.487   6.751  1.00  0.00           N  
ATOM     81  NH2 ARG A  11     -13.743  -8.001   5.932  1.00  0.00           N  
ATOM     82  CZ  ARG A  11     -14.009  -6.798   6.420  1.00  0.00           C  
ATOM     83  N   ALA A  12     -11.216   0.200   9.249  1.00  0.00           N  
ATOM     84  CA  ALA A  12     -11.512   1.579   9.627  1.00  0.00           C  
ATOM     85  C   ALA A  12     -10.409   2.525   9.160  1.00  0.00           C  
ATOM     86  CB  ALA A  12     -11.698   1.689  11.138  1.00  0.00           C  
ATOM     87  O   ALA A  12     -10.689   3.606   8.636  1.00  0.00           O  
ATOM     88  N   ILE A  13      -9.133   2.195   9.494  1.00  0.00           N  
ATOM     89  CA  ILE A  13      -8.003   3.010   9.064  1.00  0.00           C  
ATOM     90  C   ILE A  13      -7.992   3.117   7.541  1.00  0.00           C  
ATOM     91  CB  ILE A  13      -6.663   2.430   9.570  1.00  0.00           C  
ATOM     92  O   ILE A  13      -7.818   4.207   6.990  1.00  0.00           O  
ATOM     93  CG1 ILE A  13      -6.593   2.504  11.100  1.00  0.00           C  
ATOM     94  CG2 ILE A  13      -5.481   3.166   8.932  1.00  0.00           C  
ATOM     95  CD1 ILE A  13      -6.677   3.918  11.656  1.00  0.00           C  
ATOM     96  N   TRP A  14      -8.415   2.094   7.075  1.00  0.00           N  
ATOM     97  CA  TRP A  14      -8.343   2.007   5.621  1.00  0.00           C  
ATOM     98  C   TRP A  14      -9.419   2.868   4.969  1.00  0.00           C  
ATOM     99  CB  TRP A  14      -8.487   0.553   5.161  1.00  0.00           C  
ATOM    100  O   TRP A  14      -9.205   3.434   3.895  1.00  0.00           O  
ATOM    101  CG  TRP A  14      -8.206   0.345   3.703  1.00  0.00           C  
ATOM    102  CD1 TRP A  14      -9.093  -0.054   2.742  1.00  0.00           C  
ATOM    103  CD2 TRP A  14      -6.950   0.520   3.042  1.00  0.00           C  
ATOM    104  CE2 TRP A  14      -7.148   0.210   1.678  1.00  0.00           C  
ATOM    105  CE3 TRP A  14      -5.674   0.910   3.471  1.00  0.00           C  
ATOM    106  NE1 TRP A  14      -8.463  -0.137   1.522  1.00  0.00           N  
ATOM    107  CH2 TRP A  14      -4.878   0.663   1.185  1.00  0.00           C  
ATOM    108  CZ2 TRP A  14      -6.116   0.279   0.739  1.00  0.00           C  
ATOM    109  CZ3 TRP A  14      -4.648   0.977   2.535  1.00  0.00           C  
ATOM    110  N   ALA A  15     -10.559   2.923   5.448  1.00  0.00           N  
ATOM    111  CA  ALA A  15     -11.618   3.808   4.971  1.00  0.00           C  
ATOM    112  C   ALA A  15     -11.145   5.258   4.931  1.00  0.00           C  
ATOM    113  CB  ALA A  15     -12.857   3.679   5.853  1.00  0.00           C  
ATOM    114  O   ALA A  15     -11.475   6.000   4.003  1.00  0.00           O  
ATOM    115  N   LYS A  16     -10.285   5.549   5.756  1.00  0.00           N  
ATOM    116  CA  LYS A  16      -9.740   6.903   5.797  1.00  0.00           C  
ATOM    117  C   LYS A  16      -8.724   7.120   4.679  1.00  0.00           C  
ATOM    118  CB  LYS A  16      -9.093   7.180   7.155  1.00  0.00           C  
ATOM    119  O   LYS A  16      -8.717   8.172   4.036  1.00  0.00           O  
ATOM    120  CG  LYS A  16     -10.086   7.302   8.301  1.00  0.00           C  
ATOM    121  CD  LYS A  16      -9.396   7.702   9.599  1.00  0.00           C  
ATOM    122  CE  LYS A  16     -10.402   7.940  10.717  1.00  0.00           C  
ATOM    123  NZ  LYS A  16     -10.311   9.330  11.256  1.00  0.00           N  
ATOM    124  N   VAL A  17      -7.948   6.093   4.449  1.00  0.00           N  
ATOM    125  CA  VAL A  17      -6.924   6.170   3.413  1.00  0.00           C  
ATOM    126  C   VAL A  17      -7.583   6.335   2.046  1.00  0.00           C  
ATOM    127  CB  VAL A  17      -6.015   4.921   3.420  1.00  0.00           C  
ATOM    128  O   VAL A  17      -7.103   7.101   1.206  1.00  0.00           O  
ATOM    129  CG1 VAL A  17      -5.086   4.922   2.207  1.00  0.00           C  
ATOM    130  CG2 VAL A  17      -5.207   4.857   4.715  1.00  0.00           C  
ATOM    131  N   ARG A  18      -8.771   5.827   1.838  1.00  0.00           N  
ATOM    132  CA  ARG A  18      -9.474   5.819   0.560  1.00  0.00           C  
ATOM    133  C   ARG A  18      -9.956   7.218   0.191  1.00  0.00           C  
ATOM    134  CB  ARG A  18     -10.659   4.852   0.604  1.00  0.00           C  
ATOM    135  O   ARG A  18     -10.208   7.505  -0.981  1.00  0.00           O  
ATOM    136  CG  ARG A  18     -10.268   3.391   0.452  1.00  0.00           C  
ATOM    137  CD  ARG A  18     -11.489   2.488   0.345  1.00  0.00           C  
ATOM    138  NE  ARG A  18     -11.114   1.078   0.297  1.00  0.00           N  
ATOM    139  NH1 ARG A  18     -13.284   0.290   0.220  1.00  0.00           N  
ATOM    140  NH2 ARG A  18     -11.525  -1.180   0.199  1.00  0.00           N  
ATOM    141  CZ  ARG A  18     -11.975   0.066   0.239  1.00  0.00           C  
ATOM    142  N   GLU A  19      -9.962   7.986   1.125  1.00  0.00           N  
ATOM    143  CA  GLU A  19     -10.450   9.339   0.875  1.00  0.00           C  
ATOM    144  C   GLU A  19      -9.448  10.143   0.051  1.00  0.00           C  
ATOM    145  CB  GLU A  19     -10.742  10.058   2.195  1.00  0.00           C  
ATOM    146  O   GLU A  19      -9.823  11.101  -0.629  1.00  0.00           O  
ATOM    147  CG  GLU A  19     -11.891   9.450   2.986  1.00  0.00           C  
ATOM    148  CD  GLU A  19     -12.234  10.231   4.244  1.00  0.00           C  
ATOM    149  OE1 GLU A  19     -13.201   9.858   4.946  1.00  0.00           O  
ATOM    150  OE2 GLU A  19     -11.529  11.225   4.530  1.00  0.00           O  
ATOM    151  N   ASP A  20      -8.251   9.675   0.018  1.00  0.00           N  
ATOM    152  CA  ASP A  20      -7.207  10.304  -0.785  1.00  0.00           C  
ATOM    153  C   ASP A  20      -6.077   9.321  -1.084  1.00  0.00           C  
ATOM    154  CB  ASP A  20      -6.653  11.540  -0.073  1.00  0.00           C  
ATOM    155  O   ASP A  20      -4.987   9.430  -0.520  1.00  0.00           O  
ATOM    156  CG  ASP A  20      -5.708  12.351  -0.941  1.00  0.00           C  
ATOM    157  OD1 ASP A  20      -5.654  12.117  -2.168  1.00  0.00           O  
ATOM    158  OD2 ASP A  20      -5.008  13.230  -0.394  1.00  0.00           O  
ATOM    159  N   LEU A  21      -6.304   8.519  -2.085  1.00  0.00           N  
ATOM    160  CA  LEU A  21      -5.382   7.433  -2.401  1.00  0.00           C  
ATOM    161  C   LEU A  21      -4.114   7.970  -3.056  1.00  0.00           C  
ATOM    162  CB  LEU A  21      -6.053   6.411  -3.321  1.00  0.00           C  
ATOM    163  O   LEU A  21      -3.009   7.527  -2.736  1.00  0.00           O  
ATOM    164  CG  LEU A  21      -7.078   5.481  -2.669  1.00  0.00           C  
ATOM    165  CD1 LEU A  21      -7.763   4.622  -3.727  1.00  0.00           C  
ATOM    166  CD2 LEU A  21      -6.410   4.606  -1.613  1.00  0.00           C  
ATOM    167  N   GLU A  22      -4.470   8.907  -3.852  1.00  0.00           N  
ATOM    168  CA  GLU A  22      -3.333   9.487  -4.559  1.00  0.00           C  
ATOM    169  C   GLU A  22      -2.372  10.172  -3.591  1.00  0.00           C  
ATOM    170  CB  GLU A  22      -3.809  10.483  -5.619  1.00  0.00           C  
ATOM    171  O   GLU A  22      -1.163   9.934  -3.635  1.00  0.00           O  
ATOM    172  CG  GLU A  22      -2.688  11.056  -6.474  1.00  0.00           C  
ATOM    173  CD  GLU A  22      -3.178  12.028  -7.535  1.00  0.00           C  
ATOM    174  OE1 GLU A  22      -2.714  13.190  -7.555  1.00  0.00           O  
ATOM    175  OE2 GLU A  22      -4.035  11.623  -8.353  1.00  0.00           O  
ATOM    176  N   GLY A  23      -2.957  10.968  -2.756  1.00  0.00           N  
ATOM    177  CA  GLY A  23      -2.125  11.647  -1.775  1.00  0.00           C  
ATOM    178  C   GLY A  23      -1.383  10.692  -0.859  1.00  0.00           C  
ATOM    179  O   GLY A  23      -0.201  10.891  -0.572  1.00  0.00           O  
ATOM    180  N   PHE A  24      -2.054   9.690  -0.535  1.00  0.00           N  
ATOM    181  CA  PHE A  24      -1.440   8.704   0.347  1.00  0.00           C  
ATOM    182  C   PHE A  24      -0.337   7.941  -0.378  1.00  0.00           C  
ATOM    183  CB  PHE A  24      -2.493   7.726   0.878  1.00  0.00           C  
ATOM    184  O   PHE A  24       0.758   7.762   0.159  1.00  0.00           O  
ATOM    185  CG  PHE A  24      -1.972   6.787   1.932  1.00  0.00           C  
ATOM    186  CD1 PHE A  24      -1.571   5.499   1.599  1.00  0.00           C  
ATOM    187  CD2 PHE A  24      -1.883   7.193   3.258  1.00  0.00           C  
ATOM    188  CE1 PHE A  24      -1.088   4.628   2.573  1.00  0.00           C  
ATOM    189  CE2 PHE A  24      -1.402   6.328   4.237  1.00  0.00           C  
ATOM    190  CZ  PHE A  24      -1.006   5.046   3.892  1.00  0.00           C  
ATOM    191  N   GLY A  25      -0.670   7.457  -1.600  1.00  0.00           N  
ATOM    192  CA  GLY A  25       0.345   6.776  -2.387  1.00  0.00           C  
ATOM    193  C   GLY A  25       1.612   7.592  -2.562  1.00  0.00           C  
ATOM    194  O   GLY A  25       2.719   7.071  -2.410  1.00  0.00           O  
ATOM    195  N   LEU A  26       1.487   8.866  -2.777  1.00  0.00           N  
ATOM    196  CA  LEU A  26       2.632   9.756  -2.938  1.00  0.00           C  
ATOM    197  C   LEU A  26       3.403   9.891  -1.629  1.00  0.00           C  
ATOM    198  CB  LEU A  26       2.176  11.135  -3.421  1.00  0.00           C  
ATOM    199  O   LEU A  26       4.636   9.889  -1.627  1.00  0.00           O  
ATOM    200  CG  LEU A  26       1.839  11.256  -4.907  1.00  0.00           C  
ATOM    201  CD1 LEU A  26       1.196  12.608  -5.197  1.00  0.00           C  
ATOM    202  CD2 LEU A  26       3.090  11.061  -5.757  1.00  0.00           C  
ATOM    203  N   ALA A  27       2.720  10.001  -0.641  1.00  0.00           N  
ATOM    204  CA  ALA A  27       3.363  10.118   0.665  1.00  0.00           C  
ATOM    205  C   ALA A  27       4.211   8.887   0.972  1.00  0.00           C  
ATOM    206  CB  ALA A  27       2.317  10.326   1.757  1.00  0.00           C  
ATOM    207  O   ALA A  27       5.324   9.005   1.490  1.00  0.00           O  
ATOM    208  N   VAL A  28       3.686   7.732   0.633  1.00  0.00           N  
ATOM    209  CA  VAL A  28       4.423   6.492   0.854  1.00  0.00           C  
ATOM    210  C   VAL A  28       5.686   6.482  -0.004  1.00  0.00           C  
ATOM    211  CB  VAL A  28       3.555   5.253   0.539  1.00  0.00           C  
ATOM    212  O   VAL A  28       6.765   6.122   0.472  1.00  0.00           O  
ATOM    213  CG1 VAL A  28       4.406   3.984   0.538  1.00  0.00           C  
ATOM    214  CG2 VAL A  28       2.413   5.132   1.546  1.00  0.00           C  
ATOM    215  N   LEU A  29       5.532   6.872  -1.203  1.00  0.00           N  
ATOM    216  CA  LEU A  29       6.688   6.934  -2.091  1.00  0.00           C  
ATOM    217  C   LEU A  29       7.736   7.901  -1.550  1.00  0.00           C  
ATOM    218  CB  LEU A  29       6.261   7.361  -3.498  1.00  0.00           C  
ATOM    219  O   LEU A  29       8.931   7.594  -1.553  1.00  0.00           O  
ATOM    220  CG  LEU A  29       5.454   6.339  -4.300  1.00  0.00           C  
ATOM    221  CD1 LEU A  29       4.957   6.960  -5.601  1.00  0.00           C  
ATOM    222  CD2 LEU A  29       6.292   5.096  -4.581  1.00  0.00           C  
ATOM    223  N   LEU A  30       7.237   8.997  -1.125  1.00  0.00           N  
ATOM    224  CA  LEU A  30       8.152   9.996  -0.586  1.00  0.00           C  
ATOM    225  C   LEU A  30       8.866   9.467   0.654  1.00  0.00           C  
ATOM    226  CB  LEU A  30       7.400  11.285  -0.245  1.00  0.00           C  
ATOM    227  O   LEU A  30      10.077   9.643   0.801  1.00  0.00           O  
ATOM    228  CG  LEU A  30       7.044  12.194  -1.423  1.00  0.00           C  
ATOM    229  CD1 LEU A  30       6.094  13.298  -0.972  1.00  0.00           C  
ATOM    230  CD2 LEU A  30       8.306  12.787  -2.041  1.00  0.00           C  
ATOM    231  N   LYS A  31       8.025   8.867   1.474  1.00  0.00           N  
ATOM    232  CA  LYS A  31       8.607   8.300   2.687  1.00  0.00           C  
ATOM    233  C   LYS A  31       9.642   7.229   2.353  1.00  0.00           C  
ATOM    234  CB  LYS A  31       7.515   7.713   3.582  1.00  0.00           C  
ATOM    235  O   LYS A  31      10.720   7.194   2.949  1.00  0.00           O  
ATOM    236  CG  LYS A  31       8.011   7.262   4.949  1.00  0.00           C  
ATOM    237  CD  LYS A  31       8.433   8.446   5.809  1.00  0.00           C  
ATOM    238  CE  LYS A  31       8.772   8.014   7.229  1.00  0.00           C  
ATOM    239  NZ  LYS A  31       9.142   9.178   8.089  1.00  0.00           N  
ATOM    240  N   THR A  32       9.422   6.416   1.373  1.00  0.00           N  
ATOM    241  CA  THR A  32      10.352   5.380   0.938  1.00  0.00           C  
ATOM    242  C   THR A  32      11.599   6.001   0.315  1.00  0.00           C  
ATOM    243  CB  THR A  32       9.691   4.426  -0.073  1.00  0.00           C  
ATOM    244  O   THR A  32      12.721   5.590   0.620  1.00  0.00           O  
ATOM    245  CG2 THR A  32      10.643   3.304  -0.474  1.00  0.00           C  
ATOM    246  OG1 THR A  32       8.517   3.853   0.516  1.00  0.00           O  
ATOM    247  N   PHE A  33      11.405   6.989  -0.497  1.00  0.00           N  
ATOM    248  CA  PHE A  33      12.511   7.674  -1.155  1.00  0.00           C  
ATOM    249  C   PHE A  33      13.401   8.371  -0.133  1.00  0.00           C  
ATOM    250  CB  PHE A  33      11.986   8.691  -2.173  1.00  0.00           C  
ATOM    251  O   PHE A  33      14.629   8.315  -0.230  1.00  0.00           O  
ATOM    252  CG  PHE A  33      13.071   9.396  -2.942  1.00  0.00           C  
ATOM    253  CD1 PHE A  33      13.493  10.666  -2.569  1.00  0.00           C  
ATOM    254  CD2 PHE A  33      13.668   8.788  -4.038  1.00  0.00           C  
ATOM    255  CE1 PHE A  33      14.497  11.322  -3.278  1.00  0.00           C  
ATOM    256  CE2 PHE A  33      14.672   9.437  -4.752  1.00  0.00           C  
ATOM    257  CZ  PHE A  33      15.084  10.704  -4.371  1.00  0.00           C  
ATOM    258  N   THR A  34      12.877   8.958   0.788  1.00  0.00           N  
ATOM    259  CA  THR A  34      13.613   9.730   1.784  1.00  0.00           C  
ATOM    260  C   THR A  34      14.411   8.808   2.701  1.00  0.00           C  
ATOM    261  CB  THR A  34      12.664  10.601   2.628  1.00  0.00           C  
ATOM    262  O   THR A  34      15.579   9.074   2.993  1.00  0.00           O  
ATOM    263  CG2 THR A  34      13.428  11.358   3.709  1.00  0.00           C  
ATOM    264  OG1 THR A  34      12.006  11.546   1.774  1.00  0.00           O  
ATOM    265  N   GLU A  35      13.890   7.720   2.940  1.00  0.00           N  
ATOM    266  CA  GLU A  35      14.527   6.861   3.934  1.00  0.00           C  
ATOM    267  C   GLU A  35      15.336   5.751   3.268  1.00  0.00           C  
ATOM    268  CB  GLU A  35      13.481   6.258   4.874  1.00  0.00           C  
ATOM    269  O   GLU A  35      16.371   5.332   3.789  1.00  0.00           O  
ATOM    270  CG  GLU A  35      12.765   7.285   5.739  1.00  0.00           C  
ATOM    271  CD  GLU A  35      11.853   6.661   6.782  1.00  0.00           C  
ATOM    272  OE1 GLU A  35      11.199   7.409   7.543  1.00  0.00           O  
ATOM    273  OE2 GLU A  35      11.793   5.412   6.841  1.00  0.00           O  
ATOM    274  N   HIS A  36      14.801   5.333   2.200  1.00  0.00           N  
ATOM    275  CA  HIS A  36      15.441   4.239   1.479  1.00  0.00           C  
ATOM    276  C   HIS A  36      15.394   4.471  -0.028  1.00  0.00           C  
ATOM    277  CB  HIS A  36      14.775   2.906   1.826  1.00  0.00           C  
ATOM    278  O   HIS A  36      14.750   3.713  -0.757  1.00  0.00           O  
ATOM    279  CG  HIS A  36      14.752   2.611   3.292  1.00  0.00           C  
ATOM    280  CD2 HIS A  36      13.794   2.817   4.226  1.00  0.00           C  
ATOM    281  ND1 HIS A  36      15.816   2.033   3.951  1.00  0.00           N  
ATOM    282  CE1 HIS A  36      15.511   1.896   5.231  1.00  0.00           C  
ATOM    283  NE2 HIS A  36      14.289   2.364   5.423  1.00  0.00           N  
ATOM    284  N   PRO A  37      16.069   5.416  -0.596  1.00  0.00           N  
ATOM    285  CA  PRO A  37      15.961   5.768  -2.014  1.00  0.00           C  
ATOM    286  C   PRO A  37      16.307   4.603  -2.939  1.00  0.00           C  
ATOM    287  CB  PRO A  37      16.969   6.909  -2.172  1.00  0.00           C  
ATOM    288  O   PRO A  37      15.721   4.471  -4.016  1.00  0.00           O  
ATOM    289  CG  PRO A  37      17.903   6.756  -1.015  1.00  0.00           C  
ATOM    290  CD  PRO A  37      17.141   6.173   0.139  1.00  0.00           C  
ATOM    291  N   GLU A  38      17.105   3.716  -2.497  1.00  0.00           N  
ATOM    292  CA  GLU A  38      17.551   2.609  -3.337  1.00  0.00           C  
ATOM    293  C   GLU A  38      16.407   1.643  -3.631  1.00  0.00           C  
ATOM    294  CB  GLU A  38      18.711   1.863  -2.673  1.00  0.00           C  
ATOM    295  O   GLU A  38      16.361   1.035  -4.702  1.00  0.00           O  
ATOM    296  CG  GLU A  38      19.973   2.700  -2.520  1.00  0.00           C  
ATOM    297  CD  GLU A  38      20.547   3.169  -3.848  1.00  0.00           C  
ATOM    298  OE1 GLU A  38      20.859   4.374  -3.983  1.00  0.00           O  
ATOM    299  OE2 GLU A  38      20.684   2.324  -4.761  1.00  0.00           O  
ATOM    300  N   THR A  39      15.559   1.530  -2.629  1.00  0.00           N  
ATOM    301  CA  THR A  39      14.413   0.643  -2.796  1.00  0.00           C  
ATOM    302  C   THR A  39      13.512   1.132  -3.926  1.00  0.00           C  
ATOM    303  CB  THR A  39      13.596   0.533  -1.495  1.00  0.00           C  
ATOM    304  O   THR A  39      13.087   0.345  -4.774  1.00  0.00           O  
ATOM    305  CG2 THR A  39      12.363  -0.342  -1.692  1.00  0.00           C  
ATOM    306  OG1 THR A  39      14.417  -0.040  -0.470  1.00  0.00           O  
ATOM    307  N   LEU A  40      13.305   2.434  -3.929  1.00  0.00           N  
ATOM    308  CA  LEU A  40      12.439   3.003  -4.956  1.00  0.00           C  
ATOM    309  C   LEU A  40      13.109   2.948  -6.324  1.00  0.00           C  
ATOM    310  CB  LEU A  40      12.076   4.449  -4.610  1.00  0.00           C  
ATOM    311  O   LEU A  40      12.448   2.703  -7.336  1.00  0.00           O  
ATOM    312  CG  LEU A  40      10.947   5.080  -5.428  1.00  0.00           C  
ATOM    313  CD1 LEU A  40       9.658   4.284  -5.254  1.00  0.00           C  
ATOM    314  CD2 LEU A  40      10.742   6.535  -5.023  1.00  0.00           C  
ATOM    315  N   LYS A  41      14.406   3.036  -6.423  1.00  0.00           N  
ATOM    316  CA  LYS A  41      15.171   3.075  -7.667  1.00  0.00           C  
ATOM    317  C   LYS A  41      15.219   1.700  -8.327  1.00  0.00           C  
ATOM    318  CB  LYS A  41      16.591   3.582  -7.408  1.00  0.00           C  
ATOM    319  O   LYS A  41      15.567   1.582  -9.503  1.00  0.00           O  
ATOM    320  CG  LYS A  41      16.668   5.066  -7.080  1.00  0.00           C  
ATOM    321  CD  LYS A  41      18.112   5.546  -7.001  1.00  0.00           C  
ATOM    322  CE  LYS A  41      18.190   7.048  -6.763  1.00  0.00           C  
ATOM    323  NZ  LYS A  41      19.602   7.515  -6.628  1.00  0.00           N  
ATOM    324  N   LYS A  42      14.841   0.686  -7.628  1.00  0.00           N  
ATOM    325  CA  LYS A  42      14.841  -0.673  -8.163  1.00  0.00           C  
ATOM    326  C   LYS A  42      13.632  -0.910  -9.063  1.00  0.00           C  
ATOM    327  CB  LYS A  42      14.857  -1.697  -7.027  1.00  0.00           C  
ATOM    328  O   LYS A  42      13.613  -1.861  -9.848  1.00  0.00           O  
ATOM    329  CG  LYS A  42      16.145  -1.702  -6.216  1.00  0.00           C  
ATOM    330  CD  LYS A  42      16.111  -2.760  -5.120  1.00  0.00           C  
ATOM    331  CE  LYS A  42      17.389  -2.749  -4.292  1.00  0.00           C  
ATOM    332  NZ  LYS A  42      17.350  -3.766  -3.199  1.00  0.00           N  
ATOM    333  N   PHE A  43      12.769   0.065  -8.867  1.00  0.00           N  
ATOM    334  CA  PHE A  43      11.608   0.020  -9.749  1.00  0.00           C  
ATOM    335  C   PHE A  43      11.864   0.816 -11.023  1.00  0.00           C  
ATOM    336  CB  PHE A  43      10.367   0.561  -9.032  1.00  0.00           C  
ATOM    337  O   PHE A  43      12.201   2.001 -10.964  1.00  0.00           O  
ATOM    338  CG  PHE A  43       9.972  -0.234  -7.818  1.00  0.00           C  
ATOM    339  CD1 PHE A  43       9.042  -1.262  -7.915  1.00  0.00           C  
ATOM    340  CD2 PHE A  43      10.530   0.046  -6.578  1.00  0.00           C  
ATOM    341  CE1 PHE A  43       8.674  -2.001  -6.793  1.00  0.00           C  
ATOM    342  CE2 PHE A  43      10.168  -0.688  -5.451  1.00  0.00           C  
ATOM    343  CZ  PHE A  43       9.239  -1.710  -5.561  1.00  0.00           C  
ATOM    344  N   PRO A  44      11.877   0.136 -12.229  1.00  0.00           N  
ATOM    345  CA  PRO A  44      12.183   0.802 -13.497  1.00  0.00           C  
ATOM    346  C   PRO A  44      11.451   2.133 -13.657  1.00  0.00           C  
ATOM    347  CB  PRO A  44      11.715  -0.208 -14.548  1.00  0.00           C  
ATOM    348  O   PRO A  44      12.023   3.098 -14.170  1.00  0.00           O  
ATOM    349  CG  PRO A  44      11.829  -1.538 -13.876  1.00  0.00           C  
ATOM    350  CD  PRO A  44      11.532  -1.362 -12.415  1.00  0.00           C  
ATOM    351  N   ARG A  45      10.373   2.212 -13.131  1.00  0.00           N  
ATOM    352  CA  ARG A  45       9.580   3.410 -13.390  1.00  0.00           C  
ATOM    353  C   ARG A  45      10.024   4.564 -12.498  1.00  0.00           C  
ATOM    354  CB  ARG A  45       8.091   3.126 -13.179  1.00  0.00           C  
ATOM    355  O   ARG A  45       9.712   5.724 -12.774  1.00  0.00           O  
ATOM    356  CG  ARG A  45       7.752   2.622 -11.785  1.00  0.00           C  
ATOM    357  CD  ARG A  45       6.300   2.177 -11.685  1.00  0.00           C  
ATOM    358  NE  ARG A  45       6.109   1.197 -10.619  1.00  0.00           N  
ATOM    359  NH1 ARG A  45       4.108   2.084  -9.879  1.00  0.00           N  
ATOM    360  NH2 ARG A  45       4.999   0.238  -8.852  1.00  0.00           N  
ATOM    361  CZ  ARG A  45       5.072   1.175  -9.786  1.00  0.00           C  
ATOM    362  N   PHE A  46      10.624   4.272 -11.423  1.00  0.00           N  
ATOM    363  CA  PHE A  46      11.051   5.327 -10.512  1.00  0.00           C  
ATOM    364  C   PHE A  46      12.559   5.530 -10.588  1.00  0.00           C  
ATOM    365  CB  PHE A  46      10.637   4.998  -9.074  1.00  0.00           C  
ATOM    366  O   PHE A  46      13.117   6.358  -9.864  1.00  0.00           O  
ATOM    367  CG  PHE A  46       9.156   4.799  -8.899  1.00  0.00           C  
ATOM    368  CD1 PHE A  46       8.257   5.777  -9.306  1.00  0.00           C  
ATOM    369  CD2 PHE A  46       8.663   3.634  -8.327  1.00  0.00           C  
ATOM    370  CE1 PHE A  46       6.885   5.596  -9.145  1.00  0.00           C  
ATOM    371  CE2 PHE A  46       7.293   3.446  -8.162  1.00  0.00           C  
ATOM    372  CZ  PHE A  46       6.406   4.428  -8.571  1.00  0.00           C  
ATOM    373  N   LYS A  47      13.243   4.825 -11.412  1.00  0.00           N  
ATOM    374  CA  LYS A  47      14.702   4.776 -11.413  1.00  0.00           C  
ATOM    375  C   LYS A  47      15.297   6.130 -11.792  1.00  0.00           C  
ATOM    376  CB  LYS A  47      15.203   3.696 -12.373  1.00  0.00           C  
ATOM    377  O   LYS A  47      16.412   6.460 -11.384  1.00  0.00           O  
ATOM    378  CG  LYS A  47      14.923   3.993 -13.839  1.00  0.00           C  
ATOM    379  CD  LYS A  47      15.466   2.896 -14.745  1.00  0.00           C  
ATOM    380  CE  LYS A  47      15.176   3.186 -16.212  1.00  0.00           C  
ATOM    381  NZ  LYS A  47      15.706   2.113 -17.104  1.00  0.00           N  
ATOM    382  N   ASP A  48      14.497   6.938 -12.358  1.00  0.00           N  
ATOM    383  CA  ASP A  48      15.069   8.193 -12.838  1.00  0.00           C  
ATOM    384  C   ASP A  48      14.641   9.364 -11.956  1.00  0.00           C  
ATOM    385  CB  ASP A  48      14.658   8.449 -14.289  1.00  0.00           C  
ATOM    386  O   ASP A  48      14.985  10.515 -12.233  1.00  0.00           O  
ATOM    387  CG  ASP A  48      15.222   7.422 -15.256  1.00  0.00           C  
ATOM    388  OD1 ASP A  48      16.413   7.064 -15.138  1.00  0.00           O  
ATOM    389  OD2 ASP A  48      14.468   6.970 -16.144  1.00  0.00           O  
ATOM    390  N   LEU A  49      13.822   9.057 -10.948  1.00  0.00           N  
ATOM    391  CA  LEU A  49      13.423  10.113 -10.024  1.00  0.00           C  
ATOM    392  C   LEU A  49      14.583  10.508  -9.117  1.00  0.00           C  
ATOM    393  CB  LEU A  49      12.229   9.664  -9.179  1.00  0.00           C  
ATOM    394  O   LEU A  49      15.213   9.647  -8.498  1.00  0.00           O  
ATOM    395  CG  LEU A  49      10.925   9.398  -9.934  1.00  0.00           C  
ATOM    396  CD1 LEU A  49       9.885   8.792  -8.998  1.00  0.00           C  
ATOM    397  CD2 LEU A  49      10.400  10.684 -10.565  1.00  0.00           C  
ATOM    398  N   LYS A  50      14.847  11.860  -8.928  1.00  0.00           N  
ATOM    399  CA  LYS A  50      16.071  12.288  -8.256  1.00  0.00           C  
ATOM    400  C   LYS A  50      15.755  13.129  -7.023  1.00  0.00           C  
ATOM    401  CB  LYS A  50      16.962  13.078  -9.216  1.00  0.00           C  
ATOM    402  O   LYS A  50      16.644  13.420  -6.219  1.00  0.00           O  
ATOM    403  CG  LYS A  50      17.443  12.276 -10.416  1.00  0.00           C  
ATOM    404  CD  LYS A  50      18.354  13.104 -11.313  1.00  0.00           C  
ATOM    405  CE  LYS A  50      18.842  12.300 -12.511  1.00  0.00           C  
ATOM    406  NZ  LYS A  50      19.732  13.110 -13.396  1.00  0.00           N  
ATOM    407  N   SER A  51      14.553  13.458  -6.975  1.00  0.00           N  
ATOM    408  CA  SER A  51      14.244  14.347  -5.859  1.00  0.00           C  
ATOM    409  C   SER A  51      12.806  14.162  -5.387  1.00  0.00           C  
ATOM    410  CB  SER A  51      14.477  15.806  -6.255  1.00  0.00           C  
ATOM    411  O   SER A  51      11.988  13.565  -6.090  1.00  0.00           O  
ATOM    412  OG  SER A  51      13.542  16.215  -7.239  1.00  0.00           O  
ATOM    413  N   GLU A  52      12.559  14.621  -4.218  1.00  0.00           N  
ATOM    414  CA  GLU A  52      11.206  14.609  -3.671  1.00  0.00           C  
ATOM    415  C   GLU A  52      10.254  15.429  -4.537  1.00  0.00           C  
ATOM    416  CB  GLU A  52      11.201  15.141  -2.235  1.00  0.00           C  
ATOM    417  O   GLU A  52       9.111  15.027  -4.765  1.00  0.00           O  
ATOM    418  CG  GLU A  52      11.930  14.244  -1.245  1.00  0.00           C  
ATOM    419  CD  GLU A  52      11.870  14.757   0.185  1.00  0.00           C  
ATOM    420  OE1 GLU A  52      12.631  14.254   1.043  1.00  0.00           O  
ATOM    421  OE2 GLU A  52      11.054  15.668   0.451  1.00  0.00           O  
ATOM    422  N   GLU A  53      10.769  16.533  -5.057  1.00  0.00           N  
ATOM    423  CA  GLU A  53       9.971  17.398  -5.920  1.00  0.00           C  
ATOM    424  C   GLU A  53       9.548  16.670  -7.192  1.00  0.00           C  
ATOM    425  CB  GLU A  53      10.748  18.669  -6.275  1.00  0.00           C  
ATOM    426  O   GLU A  53       8.409  16.807  -7.643  1.00  0.00           O  
ATOM    427  CG  GLU A  53      10.905  19.638  -5.112  1.00  0.00           C  
ATOM    428  CD  GLU A  53      12.061  20.609  -5.293  1.00  0.00           C  
ATOM    429  OE1 GLU A  53      12.304  21.439  -4.388  1.00  0.00           O  
ATOM    430  OE2 GLU A  53      12.729  20.540  -6.349  1.00  0.00           O  
ATOM    431  N   GLU A  54      10.477  15.870  -7.715  1.00  0.00           N  
ATOM    432  CA  GLU A  54      10.163  15.104  -8.918  1.00  0.00           C  
ATOM    433  C   GLU A  54       9.085  14.060  -8.642  1.00  0.00           C  
ATOM    434  CB  GLU A  54      11.422  14.428  -9.468  1.00  0.00           C  
ATOM    435  O   GLU A  54       8.211  13.827  -9.480  1.00  0.00           O  
ATOM    436  CG  GLU A  54      12.414  15.395 -10.099  1.00  0.00           C  
ATOM    437  CD  GLU A  54      13.576  14.698 -10.787  1.00  0.00           C  
ATOM    438  OE1 GLU A  54      14.544  15.384 -11.189  1.00  0.00           O  
ATOM    439  OE2 GLU A  54      13.518  13.456 -10.928  1.00  0.00           O  
ATOM    440  N   ILE A  55       9.168  13.513  -7.512  1.00  0.00           N  
ATOM    441  CA  ILE A  55       8.182  12.506  -7.135  1.00  0.00           C  
ATOM    442  C   ILE A  55       6.808  13.156  -6.996  1.00  0.00           C  
ATOM    443  CB  ILE A  55       8.575  11.795  -5.821  1.00  0.00           C  
ATOM    444  O   ILE A  55       5.815  12.643  -7.517  1.00  0.00           O  
ATOM    445  CG1 ILE A  55       9.842  10.957  -6.025  1.00  0.00           C  
ATOM    446  CG2 ILE A  55       7.421  10.927  -5.311  1.00  0.00           C  
ATOM    447  CD1 ILE A  55      10.425  10.392  -4.737  1.00  0.00           C  
ATOM    448  N   LEU A  56       6.806  14.299  -6.413  1.00  0.00           N  
ATOM    449  CA  LEU A  56       5.553  15.008  -6.179  1.00  0.00           C  
ATOM    450  C   LEU A  56       4.951  15.494  -7.493  1.00  0.00           C  
ATOM    451  CB  LEU A  56       5.776  16.194  -5.237  1.00  0.00           C  
ATOM    452  O   LEU A  56       3.728  15.591  -7.622  1.00  0.00           O  
ATOM    453  CG  LEU A  56       6.083  15.852  -3.778  1.00  0.00           C  
ATOM    454  CD1 LEU A  56       6.481  17.109  -3.012  1.00  0.00           C  
ATOM    455  CD2 LEU A  56       4.883  15.177  -3.122  1.00  0.00           C  
ATOM    456  N   ALA A  57       5.755  15.669  -8.450  1.00  0.00           N  
ATOM    457  CA  ALA A  57       5.308  16.217  -9.727  1.00  0.00           C  
ATOM    458  C   ALA A  57       5.058  15.105 -10.743  1.00  0.00           C  
ATOM    459  CB  ALA A  57       6.334  17.208 -10.270  1.00  0.00           C  
ATOM    460  O   ALA A  57       4.562  15.361 -11.843  1.00  0.00           O  
ATOM    461  N   SER A  58       5.325  13.869 -10.357  1.00  0.00           N  
ATOM    462  CA  SER A  58       5.290  12.772 -11.317  1.00  0.00           C  
ATOM    463  C   SER A  58       3.882  12.201 -11.453  1.00  0.00           C  
ATOM    464  CB  SER A  58       6.260  11.665 -10.903  1.00  0.00           C  
ATOM    465  O   SER A  58       3.313  11.701 -10.481  1.00  0.00           O  
ATOM    466  OG  SER A  58       6.070  10.506 -11.697  1.00  0.00           O  
ATOM    467  N   GLU A  59       3.326  12.311 -12.667  1.00  0.00           N  
ATOM    468  CA  GLU A  59       2.035  11.682 -12.929  1.00  0.00           C  
ATOM    469  C   GLU A  59       2.124  10.164 -12.799  1.00  0.00           C  
ATOM    470  CB  GLU A  59       1.524  12.063 -14.320  1.00  0.00           C  
ATOM    471  O   GLU A  59       1.194   9.523 -12.306  1.00  0.00           O  
ATOM    472  CG  GLU A  59       1.132  13.527 -14.452  1.00  0.00           C  
ATOM    473  CD  GLU A  59      -0.029  13.921 -13.553  1.00  0.00           C  
ATOM    474  OE1 GLU A  59       0.036  14.996 -12.914  1.00  0.00           O  
ATOM    475  OE2 GLU A  59      -1.010  13.148 -13.485  1.00  0.00           O  
ATOM    476  N   LYS A  60       3.250   9.701 -13.219  1.00  0.00           N  
ATOM    477  CA  LYS A  60       3.496   8.265 -13.126  1.00  0.00           C  
ATOM    478  C   LYS A  60       3.484   7.798 -11.674  1.00  0.00           C  
ATOM    479  CB  LYS A  60       4.830   7.906 -13.782  1.00  0.00           C  
ATOM    480  O   LYS A  60       2.892   6.765 -11.353  1.00  0.00           O  
ATOM    481  CG  LYS A  60       4.817   7.991 -15.301  1.00  0.00           C  
ATOM    482  CD  LYS A  60       6.160   7.590 -15.896  1.00  0.00           C  
ATOM    483  CE  LYS A  60       6.181   7.775 -17.407  1.00  0.00           C  
ATOM    484  NZ  LYS A  60       7.514   7.432 -17.988  1.00  0.00           N  
ATOM    485  N   ALA A  61       4.117   8.502 -10.796  1.00  0.00           N  
ATOM    486  CA  ALA A  61       4.150   8.186  -9.371  1.00  0.00           C  
ATOM    487  C   ALA A  61       2.748   8.218  -8.769  1.00  0.00           C  
ATOM    488  CB  ALA A  61       5.066   9.158  -8.631  1.00  0.00           C  
ATOM    489  O   ALA A  61       2.382   7.339  -7.985  1.00  0.00           O  
ATOM    490  N   LYS A  62       1.987   9.130  -9.266  1.00  0.00           N  
ATOM    491  CA  LYS A  62       0.626   9.271  -8.758  1.00  0.00           C  
ATOM    492  C   LYS A  62      -0.234   8.074  -9.151  1.00  0.00           C  
ATOM    493  CB  LYS A  62      -0.009  10.564  -9.273  1.00  0.00           C  
ATOM    494  O   LYS A  62      -0.943   7.511  -8.314  1.00  0.00           O  
ATOM    495  CG  LYS A  62       0.594  11.829  -8.680  1.00  0.00           C  
ATOM    496  CD  LYS A  62      -0.059  13.080  -9.252  1.00  0.00           C  
ATOM    497  CE  LYS A  62       0.623  14.346  -8.752  1.00  0.00           C  
ATOM    498  NZ  LYS A  62       0.012  15.575  -9.341  1.00  0.00           N  
ATOM    499  N   LYS A  63      -0.163   7.723 -10.315  1.00  0.00           N  
ATOM    500  CA  LYS A  63      -0.971   6.620 -10.829  1.00  0.00           C  
ATOM    501  C   LYS A  63      -0.547   5.292 -10.208  1.00  0.00           C  
ATOM    502  CB  LYS A  63      -0.867   6.543 -12.353  1.00  0.00           C  
ATOM    503  O   LYS A  63      -1.392   4.503  -9.779  1.00  0.00           O  
ATOM    504  CG  LYS A  63      -1.659   7.617 -13.083  1.00  0.00           C  
ATOM    505  CD  LYS A  63      -1.618   7.414 -14.592  1.00  0.00           C  
ATOM    506  CE  LYS A  63      -2.354   8.526 -15.327  1.00  0.00           C  
ATOM    507  NZ  LYS A  63      -2.316   8.331 -16.807  1.00  0.00           N  
ATOM    508  N   HIS A  64       0.682   5.151 -10.006  1.00  0.00           N  
ATOM    509  CA  HIS A  64       1.181   3.867  -9.528  1.00  0.00           C  
ATOM    510  C   HIS A  64       0.995   3.730  -8.021  1.00  0.00           C  
ATOM    511  CB  HIS A  64       2.657   3.696  -9.893  1.00  0.00           C  
ATOM    512  O   HIS A  64       0.760   2.629  -7.517  1.00  0.00           O  
ATOM    513  CG  HIS A  64       2.880   3.289 -11.314  1.00  0.00           C  
ATOM    514  CD2 HIS A  64       3.431   3.958 -12.355  1.00  0.00           C  
ATOM    515  ND1 HIS A  64       2.514   2.053 -11.801  1.00  0.00           N  
ATOM    516  CE1 HIS A  64       2.832   1.979 -13.083  1.00  0.00           C  
ATOM    517  NE2 HIS A  64       3.389   3.123 -13.443  1.00  0.00           N  
ATOM    518  N   GLY A  65       1.298   4.840  -7.386  1.00  0.00           N  
ATOM    519  CA  GLY A  65       0.948   4.805  -5.975  1.00  0.00           C  
ATOM    520  C   GLY A  65      -0.467   4.319  -5.722  1.00  0.00           C  
ATOM    521  O   GLY A  65      -0.695   3.482  -4.846  1.00  0.00           O  
ATOM    522  N   VAL A  66      -1.358   4.668  -6.584  1.00  0.00           N  
ATOM    523  CA  VAL A  66      -2.765   4.307  -6.440  1.00  0.00           C  
ATOM    524  C   VAL A  66      -2.953   2.824  -6.751  1.00  0.00           C  
ATOM    525  CB  VAL A  66      -3.667   5.163  -7.358  1.00  0.00           C  
ATOM    526  O   VAL A  66      -3.651   2.114  -6.024  1.00  0.00           O  
ATOM    527  CG1 VAL A  66      -5.102   4.640  -7.343  1.00  0.00           C  
ATOM    528  CG2 VAL A  66      -3.625   6.629  -6.930  1.00  0.00           C  
ATOM    529  N   THR A  67      -2.300   2.359  -7.762  1.00  0.00           N  
ATOM    530  CA  THR A  67      -2.441   0.975  -8.200  1.00  0.00           C  
ATOM    531  C   THR A  67      -1.958   0.014  -7.117  1.00  0.00           C  
ATOM    532  CB  THR A  67      -1.660   0.719  -9.503  1.00  0.00           C  
ATOM    533  O   THR A  67      -2.637  -0.965  -6.802  1.00  0.00           O  
ATOM    534  CG2 THR A  67      -1.777  -0.739  -9.936  1.00  0.00           C  
ATOM    535  OG1 THR A  67      -2.184   1.558 -10.540  1.00  0.00           O  
ATOM    536  N   VAL A  68      -0.807   0.309  -6.548  1.00  0.00           N  
ATOM    537  CA  VAL A  68      -0.226  -0.554  -5.524  1.00  0.00           C  
ATOM    538  C   VAL A  68      -1.127  -0.570  -4.291  1.00  0.00           C  
ATOM    539  CB  VAL A  68       1.198  -0.097  -5.138  1.00  0.00           C  
ATOM    540  O   VAL A  68      -1.420  -1.636  -3.743  1.00  0.00           O  
ATOM    541  CG1 VAL A  68       1.698  -0.863  -3.914  1.00  0.00           C  
ATOM    542  CG2 VAL A  68       2.155  -0.282  -6.314  1.00  0.00           C  
ATOM    543  N   LEU A  69      -1.592   0.631  -3.982  1.00  0.00           N  
ATOM    544  CA  LEU A  69      -2.429   0.726  -2.791  1.00  0.00           C  
ATOM    545  C   LEU A  69      -3.772   0.039  -3.015  1.00  0.00           C  
ATOM    546  CB  LEU A  69      -2.650   2.191  -2.406  1.00  0.00           C  
ATOM    547  O   LEU A  69      -4.300  -0.612  -2.110  1.00  0.00           O  
ATOM    548  CG  LEU A  69      -1.437   2.935  -1.846  1.00  0.00           C  
ATOM    549  CD1 LEU A  69      -1.768   4.410  -1.641  1.00  0.00           C  
ATOM    550  CD2 LEU A  69      -0.976   2.299  -0.539  1.00  0.00           C  
ATOM    551  N   THR A  70      -4.245   0.113  -4.250  1.00  0.00           N  
ATOM    552  CA  THR A  70      -5.510  -0.539  -4.568  1.00  0.00           C  
ATOM    553  C   THR A  70      -5.370  -2.057  -4.495  1.00  0.00           C  
ATOM    554  CB  THR A  70      -6.011  -0.134  -5.967  1.00  0.00           C  
ATOM    555  O   THR A  70      -6.267  -2.745  -4.002  1.00  0.00           O  
ATOM    556  CG2 THR A  70      -7.349  -0.794  -6.285  1.00  0.00           C  
ATOM    557  OG1 THR A  70      -6.169   1.289  -6.019  1.00  0.00           O  
ATOM    558  N   ALA A  71      -4.216  -2.541  -5.041  1.00  0.00           N  
ATOM    559  CA  ALA A  71      -3.970  -3.978  -4.958  1.00  0.00           C  
ATOM    560  C   ALA A  71      -3.884  -4.437  -3.506  1.00  0.00           C  
ATOM    561  CB  ALA A  71      -2.688  -4.342  -5.705  1.00  0.00           C  
ATOM    562  O   ALA A  71      -4.435  -5.479  -3.144  1.00  0.00           O  
ATOM    563  N   LEU A  72      -3.144  -3.630  -2.722  1.00  0.00           N  
ATOM    564  CA  LEU A  72      -3.044  -3.961  -1.304  1.00  0.00           C  
ATOM    565  C   LEU A  72      -4.417  -3.937  -0.642  1.00  0.00           C  
ATOM    566  CB  LEU A  72      -2.103  -2.985  -0.591  1.00  0.00           C  
ATOM    567  O   LEU A  72      -4.733  -4.806   0.174  1.00  0.00           O  
ATOM    568  CG  LEU A  72      -0.606  -3.199  -0.819  1.00  0.00           C  
ATOM    569  CD1 LEU A  72       0.191  -2.042  -0.223  1.00  0.00           C  
ATOM    570  CD2 LEU A  72      -0.158  -4.528  -0.220  1.00  0.00           C  
ATOM    571  N   PHE A  73      -5.294  -3.103  -1.263  1.00  0.00           N  
ATOM    572  CA  PHE A  73      -6.659  -2.863  -0.807  1.00  0.00           C  
ATOM    573  C   PHE A  73      -7.530  -4.092  -1.038  1.00  0.00           C  
ATOM    574  CB  PHE A  73      -7.261  -1.651  -1.524  1.00  0.00           C  
ATOM    575  O   PHE A  73      -8.353  -4.444  -0.190  1.00  0.00           O  
ATOM    576  CG  PHE A  73      -6.637  -0.340  -1.128  1.00  0.00           C  
ATOM    577  CD1 PHE A  73      -6.556   0.032   0.208  1.00  0.00           C  
ATOM    578  CD2 PHE A  73      -6.131   0.521  -2.094  1.00  0.00           C  
ATOM    579  CE1 PHE A  73      -5.978   1.245   0.577  1.00  0.00           C  
ATOM    580  CE2 PHE A  73      -5.552   1.734  -1.733  1.00  0.00           C  
ATOM    581  CZ  PHE A  73      -5.478   2.095  -0.397  1.00  0.00           C  
ATOM    582  N   ALA A  74      -7.435  -4.584  -2.223  1.00  0.00           N  
ATOM    583  CA  ALA A  74      -8.250  -5.729  -2.620  1.00  0.00           C  
ATOM    584  C   ALA A  74      -7.964  -6.940  -1.737  1.00  0.00           C  
ATOM    585  CB  ALA A  74      -8.003  -6.075  -4.087  1.00  0.00           C  
ATOM    586  O   ALA A  74      -8.875  -7.696  -1.394  1.00  0.00           O  
ATOM    587  N   ILE A  75      -6.838  -6.837  -1.142  1.00  0.00           N  
ATOM    588  CA  ILE A  75      -6.409  -7.961  -0.318  1.00  0.00           C  
ATOM    589  C   ILE A  75      -6.950  -7.798   1.101  1.00  0.00           C  
ATOM    590  CB  ILE A  75      -4.869  -8.088  -0.292  1.00  0.00           C  
ATOM    591  O   ILE A  75      -7.465  -8.752   1.689  1.00  0.00           O  
ATOM    592  CG1 ILE A  75      -4.338  -8.431  -1.688  1.00  0.00           C  
ATOM    593  CG2 ILE A  75      -4.430  -9.137   0.734  1.00  0.00           C  
ATOM    594  CD1 ILE A  75      -2.827  -8.296  -1.827  1.00  0.00           C  
ATOM    595  N   PHE A  76      -6.966  -6.618   1.561  1.00  0.00           N  
ATOM    596  CA  PHE A  76      -7.433  -6.360   2.918  1.00  0.00           C  
ATOM    597  C   PHE A  76      -8.949  -6.489   3.003  1.00  0.00           C  
ATOM    598  CB  PHE A  76      -6.998  -4.966   3.381  1.00  0.00           C  
ATOM    599  O   PHE A  76      -9.486  -6.900   4.034  1.00  0.00           O  
ATOM    600  CG  PHE A  76      -5.528  -4.858   3.684  1.00  0.00           C  
ATOM    601  CD1 PHE A  76      -4.964  -5.581   4.729  1.00  0.00           C  
ATOM    602  CD2 PHE A  76      -4.709  -4.034   2.923  1.00  0.00           C  
ATOM    603  CE1 PHE A  76      -3.604  -5.483   5.011  1.00  0.00           C  
ATOM    604  CE2 PHE A  76      -3.348  -3.932   3.199  1.00  0.00           C  
ATOM    605  CZ  PHE A  76      -2.798  -4.656   4.244  1.00  0.00           C  
ATOM    606  N   ASP A  77      -9.640  -6.249   1.918  1.00  0.00           N  
ATOM    607  CA  ASP A  77     -11.096  -6.348   1.896  1.00  0.00           C  
ATOM    608  C   ASP A  77     -11.548  -7.807   1.896  1.00  0.00           C  
ATOM    609  CB  ASP A  77     -11.665  -5.621   0.676  1.00  0.00           C  
ATOM    610  O   ASP A  77     -12.583  -8.141   2.476  1.00  0.00           O  
ATOM    611  CG  ASP A  77     -11.785  -4.121   0.881  1.00  0.00           C  
ATOM    612  OD1 ASP A  77     -11.632  -3.649   2.028  1.00  0.00           O  
ATOM    613  OD2 ASP A  77     -12.037  -3.406  -0.112  1.00  0.00           O  
ATOM    614  N   LYS A  78     -10.680  -8.659   1.377  1.00  0.00           N  
ATOM    615  CA  LYS A  78     -11.088 -10.053   1.230  1.00  0.00           C  
ATOM    616  C   LYS A  78     -10.702 -10.871   2.459  1.00  0.00           C  
ATOM    617  CB  LYS A  78     -10.465 -10.666  -0.024  1.00  0.00           C  
ATOM    618  O   LYS A  78     -11.175 -11.996   2.637  1.00  0.00           O  
ATOM    619  CG  LYS A  78     -11.088 -10.182  -1.325  1.00  0.00           C  
ATOM    620  CD  LYS A  78     -10.700 -11.075  -2.497  1.00  0.00           C  
ATOM    621  CE  LYS A  78     -11.395 -10.645  -3.782  1.00  0.00           C  
ATOM    622  NZ  LYS A  78     -11.057 -11.548  -4.923  1.00  0.00           N  
ATOM    623  N   GLY A  79      -9.982 -10.148   3.402  1.00  0.00           N  
ATOM    624  CA  GLY A  79      -9.573 -10.885   4.587  1.00  0.00           C  
ATOM    625  C   GLY A  79      -8.801 -12.151   4.265  1.00  0.00           C  
ATOM    626  O   GLY A  79      -7.767 -12.100   3.596  1.00  0.00           O  
ATOM    627  N   GLU A  80      -9.343 -13.339   4.655  1.00  0.00           N  
ATOM    628  CA  GLU A  80      -8.667 -14.630   4.571  1.00  0.00           C  
ATOM    629  C   GLU A  80      -8.716 -15.188   3.152  1.00  0.00           C  
ATOM    630  CB  GLU A  80      -9.290 -15.628   5.550  1.00  0.00           C  
ATOM    631  O   GLU A  80      -7.957 -16.098   2.810  1.00  0.00           O  
ATOM    632  CG  GLU A  80      -9.080 -15.267   7.014  1.00  0.00           C  
ATOM    633  CD  GLU A  80      -9.559 -16.345   7.973  1.00  0.00           C  
ATOM    634  OE1 GLU A  80      -9.101 -16.368   9.138  1.00  0.00           O  
ATOM    635  OE2 GLU A  80     -10.399 -17.173   7.556  1.00  0.00           O  
ATOM    636  N   ASN A  81      -9.371 -14.596   2.208  1.00  0.00           N  
ATOM    637  CA  ASN A  81      -9.490 -15.103   0.845  1.00  0.00           C  
ATOM    638  C   ASN A  81      -8.725 -14.232  -0.146  1.00  0.00           C  
ATOM    639  CB  ASN A  81     -10.962 -15.205   0.437  1.00  0.00           C  
ATOM    640  O   ASN A  81      -9.184 -14.011  -1.268  1.00  0.00           O  
ATOM    641  CG  ASN A  81     -11.319 -16.567  -0.125  1.00  0.00           C  
ATOM    642  ND2 ASN A  81     -12.542 -16.699  -0.624  1.00  0.00           N  
ATOM    643  OD1 ASN A  81     -10.503 -17.492  -0.110  1.00  0.00           O  
ATOM    644  N   PHE A  82      -7.514 -13.782   0.219  1.00  0.00           N  
ATOM    645  CA  PHE A  82      -6.842 -12.862  -0.691  1.00  0.00           C  
ATOM    646  C   PHE A  82      -5.814 -13.598  -1.542  1.00  0.00           C  
ATOM    647  CB  PHE A  82      -6.165 -11.731   0.090  1.00  0.00           C  
ATOM    648  O   PHE A  82      -5.132 -12.986  -2.367  1.00  0.00           O  
ATOM    649  CG  PHE A  82      -5.144 -12.209   1.087  1.00  0.00           C  
ATOM    650  CD1 PHE A  82      -5.490 -12.401   2.419  1.00  0.00           C  
ATOM    651  CD2 PHE A  82      -3.837 -12.465   0.693  1.00  0.00           C  
ATOM    652  CE1 PHE A  82      -4.548 -12.843   3.345  1.00  0.00           C  
ATOM    653  CE2 PHE A  82      -2.890 -12.907   1.612  1.00  0.00           C  
ATOM    654  CZ  PHE A  82      -3.247 -13.094   2.938  1.00  0.00           C  
ATOM    655  N   GLU A  83      -5.698 -14.922  -1.422  1.00  0.00           N  
ATOM    656  CA  GLU A  83      -4.685 -15.709  -2.118  1.00  0.00           C  
ATOM    657  C   GLU A  83      -4.835 -15.587  -3.632  1.00  0.00           C  
ATOM    658  CB  GLU A  83      -4.765 -17.179  -1.698  1.00  0.00           C  
ATOM    659  O   GLU A  83      -3.840 -15.504  -4.355  1.00  0.00           O  
ATOM    660  CG  GLU A  83      -4.281 -17.441  -0.279  1.00  0.00           C  
ATOM    661  CD  GLU A  83      -4.663 -18.818   0.240  1.00  0.00           C  
ATOM    662  OE1 GLU A  83      -4.175 -19.215   1.323  1.00  0.00           O  
ATOM    663  OE2 GLU A  83      -5.454 -19.507  -0.442  1.00  0.00           O  
ATOM    664  N   GLU A  84      -6.105 -15.536  -4.129  1.00  0.00           N  
ATOM    665  CA  GLU A  84      -6.359 -15.408  -5.561  1.00  0.00           C  
ATOM    666  C   GLU A  84      -5.912 -14.044  -6.081  1.00  0.00           C  
ATOM    667  CB  GLU A  84      -7.844 -15.626  -5.865  1.00  0.00           C  
ATOM    668  O   GLU A  84      -5.518 -13.916  -7.242  1.00  0.00           O  
ATOM    669  CG  GLU A  84      -8.313 -17.057  -5.645  1.00  0.00           C  
ATOM    670  CD  GLU A  84      -9.760 -17.283  -6.052  1.00  0.00           C  
ATOM    671  OE1 GLU A  84     -10.196 -18.455  -6.118  1.00  0.00           O  
ATOM    672  OE2 GLU A  84     -10.464 -16.280  -6.308  1.00  0.00           O  
ATOM    673  N   GLU A  85      -5.877 -13.089  -5.161  1.00  0.00           N  
ATOM    674  CA  GLU A  85      -5.499 -11.738  -5.566  1.00  0.00           C  
ATOM    675  C   GLU A  85      -3.986 -11.548  -5.510  1.00  0.00           C  
ATOM    676  CB  GLU A  85      -6.193 -10.699  -4.681  1.00  0.00           C  
ATOM    677  O   GLU A  85      -3.433 -10.715  -6.230  1.00  0.00           O  
ATOM    678  CG  GLU A  85      -7.710 -10.707  -4.797  1.00  0.00           C  
ATOM    679  CD  GLU A  85      -8.215 -10.147  -6.117  1.00  0.00           C  
ATOM    680  OE1 GLU A  85      -9.343 -10.496  -6.533  1.00  0.00           O  
ATOM    681  OE2 GLU A  85      -7.476  -9.352  -6.740  1.00  0.00           O  
ATOM    682  N   ILE A  86      -3.350 -12.439  -4.670  1.00  0.00           N  
ATOM    683  CA  ILE A  86      -1.917 -12.326  -4.425  1.00  0.00           C  
ATOM    684  C   ILE A  86      -1.144 -12.902  -5.609  1.00  0.00           C  
ATOM    685  CB  ILE A  86      -1.508 -13.042  -3.118  1.00  0.00           C  
ATOM    686  O   ILE A  86      -0.078 -12.396  -5.968  1.00  0.00           O  
ATOM    687  CG1 ILE A  86      -2.003 -12.253  -1.900  1.00  0.00           C  
ATOM    688  CG2 ILE A  86       0.009 -13.240  -3.062  1.00  0.00           C  
ATOM    689  CD1 ILE A  86      -1.764 -12.955  -0.570  1.00  0.00           C  
ATOM    690  N   LYS A  87      -1.733 -13.896  -6.346  1.00  0.00           N  
ATOM    691  CA  LYS A  87      -1.044 -14.650  -7.390  1.00  0.00           C  
ATOM    692  C   LYS A  87      -0.647 -13.743  -8.551  1.00  0.00           C  
ATOM    693  CB  LYS A  87      -1.925 -15.793  -7.896  1.00  0.00           C  
ATOM    694  O   LYS A  87       0.517 -13.718  -8.956  1.00  0.00           O  
ATOM    695  CG  LYS A  87      -1.933 -17.016  -6.991  1.00  0.00           C  
ATOM    696  CD  LYS A  87      -2.752 -18.151  -7.591  1.00  0.00           C  
ATOM    697  CE  LYS A  87      -2.861 -19.331  -6.634  1.00  0.00           C  
ATOM    698  NZ  LYS A  87      -3.667 -20.445  -7.217  1.00  0.00           N  
ATOM    699  N   PRO A  88      -1.637 -12.933  -9.043  1.00  0.00           N  
ATOM    700  CA  PRO A  88      -1.224 -12.061 -10.146  1.00  0.00           C  
ATOM    701  C   PRO A  88      -0.195 -11.016  -9.719  1.00  0.00           C  
ATOM    702  CB  PRO A  88      -2.533 -11.394 -10.577  1.00  0.00           C  
ATOM    703  O   PRO A  88       0.680 -10.648 -10.507  1.00  0.00           O  
ATOM    704  CG  PRO A  88      -3.474 -11.631  -9.441  1.00  0.00           C  
ATOM    705  CD  PRO A  88      -3.011 -12.840  -8.681  1.00  0.00           C  
ATOM    706  N   LEU A  89      -0.308 -10.645  -8.502  1.00  0.00           N  
ATOM    707  CA  LEU A  89       0.630  -9.652  -7.989  1.00  0.00           C  
ATOM    708  C   LEU A  89       2.036 -10.235  -7.889  1.00  0.00           C  
ATOM    709  CB  LEU A  89       0.176  -9.144  -6.618  1.00  0.00           C  
ATOM    710  O   LEU A  89       3.008  -9.596  -8.299  1.00  0.00           O  
ATOM    711  CG  LEU A  89      -0.153  -7.654  -6.522  1.00  0.00           C  
ATOM    712  CD1 LEU A  89      -1.610  -7.408  -6.903  1.00  0.00           C  
ATOM    713  CD2 LEU A  89       0.133  -7.132  -5.118  1.00  0.00           C  
ATOM    714  N   ALA A  90       2.129 -11.418  -7.383  1.00  0.00           N  
ATOM    715  CA  ALA A  90       3.418 -12.092  -7.249  1.00  0.00           C  
ATOM    716  C   ALA A  90       4.041 -12.362  -8.615  1.00  0.00           C  
ATOM    717  CB  ALA A  90       3.258 -13.398  -6.474  1.00  0.00           C  
ATOM    718  O   ALA A  90       5.244 -12.170  -8.805  1.00  0.00           O  
ATOM    719  N   GLU A  91       3.190 -12.748  -9.535  1.00  0.00           N  
ATOM    720  CA  GLU A  91       3.669 -13.043 -10.883  1.00  0.00           C  
ATOM    721  C   GLU A  91       4.209 -11.788 -11.563  1.00  0.00           C  
ATOM    722  CB  GLU A  91       2.551 -13.660 -11.728  1.00  0.00           C  
ATOM    723  O   GLU A  91       5.271 -11.822 -12.187  1.00  0.00           O  
ATOM    724  CG  GLU A  91       2.232 -15.103 -11.365  1.00  0.00           C  
ATOM    725  CD  GLU A  91       1.093 -15.689 -12.184  1.00  0.00           C  
ATOM    726  OE1 GLU A  91       0.861 -16.917 -12.109  1.00  0.00           O  
ATOM    727  OE2 GLU A  91       0.428 -14.914 -12.908  1.00  0.00           O  
ATOM    728  N   SER A  92       3.400 -10.713 -11.459  1.00  0.00           N  
ATOM    729  CA  SER A  92       3.822  -9.451 -12.056  1.00  0.00           C  
ATOM    730  C   SER A  92       5.147  -8.976 -11.468  1.00  0.00           C  
ATOM    731  CB  SER A  92       2.752  -8.377 -11.854  1.00  0.00           C  
ATOM    732  O   SER A  92       6.024  -8.509 -12.197  1.00  0.00           O  
ATOM    733  OG  SER A  92       3.195  -7.125 -12.350  1.00  0.00           O  
ATOM    734  N   HIS A  93       5.304  -9.147 -10.185  1.00  0.00           N  
ATOM    735  CA  HIS A  93       6.475  -8.677  -9.454  1.00  0.00           C  
ATOM    736  C   HIS A  93       7.684  -9.568  -9.719  1.00  0.00           C  
ATOM    737  CB  HIS A  93       6.184  -8.620  -7.954  1.00  0.00           C  
ATOM    738  O   HIS A  93       8.810  -9.078  -9.828  1.00  0.00           O  
ATOM    739  CG  HIS A  93       5.406  -7.411  -7.539  1.00  0.00           C  
ATOM    740  CD2 HIS A  93       5.791  -6.286  -6.892  1.00  0.00           C  
ATOM    741  ND1 HIS A  93       4.057  -7.274  -7.784  1.00  0.00           N  
ATOM    742  CE1 HIS A  93       3.645  -6.112  -7.306  1.00  0.00           C  
ATOM    743  NE2 HIS A  93       4.677  -5.493  -6.759  1.00  0.00           N  
ATOM    744  N   TYR A  94       7.535 -10.972  -9.859  1.00  0.00           N  
ATOM    745  CA  TYR A  94       8.594 -11.915 -10.201  1.00  0.00           C  
ATOM    746  C   TYR A  94       9.047 -11.727 -11.644  1.00  0.00           C  
ATOM    747  CB  TYR A  94       8.120 -13.356  -9.986  1.00  0.00           C  
ATOM    748  O   TYR A  94      10.247 -11.673 -11.922  1.00  0.00           O  
ATOM    749  CG  TYR A  94       9.180 -14.392 -10.269  1.00  0.00           C  
ATOM    750  CD1 TYR A  94       9.205 -15.080 -11.480  1.00  0.00           C  
ATOM    751  CD2 TYR A  94      10.159 -14.687  -9.325  1.00  0.00           C  
ATOM    752  CE1 TYR A  94      10.179 -16.037 -11.744  1.00  0.00           C  
ATOM    753  CE2 TYR A  94      11.138 -15.642  -9.578  1.00  0.00           C  
ATOM    754  OH  TYR A  94      12.106 -17.257 -11.045  1.00  0.00           O  
ATOM    755  CZ  TYR A  94      11.140 -16.311 -10.789  1.00  0.00           C  
ATOM    756  N   LYS A  95       8.101 -11.584 -12.571  1.00  0.00           N  
ATOM    757  CA  LYS A  95       8.410 -11.578 -13.998  1.00  0.00           C  
ATOM    758  C   LYS A  95       8.993 -10.235 -14.428  1.00  0.00           C  
ATOM    759  CB  LYS A  95       7.160 -11.894 -14.819  1.00  0.00           C  
ATOM    760  O   LYS A  95       9.956 -10.188 -15.196  1.00  0.00           O  
ATOM    761  CG  LYS A  95       6.780 -13.368 -14.827  1.00  0.00           C  
ATOM    762  CD  LYS A  95       5.605 -13.637 -15.758  1.00  0.00           C  
ATOM    763  CE  LYS A  95       5.201 -15.105 -15.739  1.00  0.00           C  
ATOM    764  NZ  LYS A  95       4.041 -15.372 -16.642  1.00  0.00           N  
ATOM    765  N   GLU A  96       8.493  -9.216 -13.726  1.00  0.00           N  
ATOM    766  CA  GLU A  96       8.777  -7.912 -14.320  1.00  0.00           C  
ATOM    767  C   GLU A  96       9.904  -7.201 -13.577  1.00  0.00           C  
ATOM    768  CB  GLU A  96       7.519  -7.040 -14.327  1.00  0.00           C  
ATOM    769  O   GLU A  96      10.774  -6.587 -14.199  1.00  0.00           O  
ATOM    770  CG  GLU A  96       6.435  -7.531 -15.276  1.00  0.00           C  
ATOM    771  CD  GLU A  96       5.299  -6.536 -15.456  1.00  0.00           C  
ATOM    772  OE1 GLU A  96       4.343  -6.836 -16.206  1.00  0.00           O  
ATOM    773  OE2 GLU A  96       5.366  -5.448 -14.842  1.00  0.00           O  
ATOM    774  N   HIS A  97      10.156  -7.600 -12.351  1.00  0.00           N  
ATOM    775  CA  HIS A  97      11.025  -6.640 -11.679  1.00  0.00           C  
ATOM    776  C   HIS A  97      11.939  -7.334 -10.674  1.00  0.00           C  
ATOM    777  CB  HIS A  97      10.193  -5.565 -10.977  1.00  0.00           C  
ATOM    778  O   HIS A  97      12.911  -6.741 -10.201  1.00  0.00           O  
ATOM    779  CG  HIS A  97       9.240  -4.855 -11.886  1.00  0.00           C  
ATOM    780  CD2 HIS A  97       7.888  -4.870 -11.942  1.00  0.00           C  
ATOM    781  ND1 HIS A  97       9.660  -4.009 -12.889  1.00  0.00           N  
ATOM    782  CE1 HIS A  97       8.603  -3.532 -13.525  1.00  0.00           C  
ATOM    783  NE2 HIS A  97       7.515  -4.039 -12.969  1.00  0.00           N  
ATOM    784  N   LYS A  98      11.819  -8.636 -10.442  1.00  0.00           N  
ATOM    785  CA  LYS A  98      12.566  -9.434  -9.473  1.00  0.00           C  
ATOM    786  C   LYS A  98      12.871  -8.626  -8.215  1.00  0.00           C  
ATOM    787  CB  LYS A  98      13.865  -9.951 -10.092  1.00  0.00           C  
ATOM    788  O   LYS A  98      14.018  -8.574  -7.767  1.00  0.00           O  
ATOM    789  CG  LYS A  98      13.659 -10.907 -11.257  1.00  0.00           C  
ATOM    790  CD  LYS A  98      14.983 -11.455 -11.773  1.00  0.00           C  
ATOM    791  CE  LYS A  98      14.782 -12.367 -12.975  1.00  0.00           C  
ATOM    792  NZ  LYS A  98      16.072 -12.952 -13.449  1.00  0.00           N  
ATOM    793  N   ILE A  99      11.974  -7.866  -7.724  1.00  0.00           N  
ATOM    794  CA  ILE A  99      12.143  -7.060  -6.520  1.00  0.00           C  
ATOM    795  C   ILE A  99      12.256  -7.972  -5.301  1.00  0.00           C  
ATOM    796  CB  ILE A  99      10.977  -6.064  -6.338  1.00  0.00           C  
ATOM    797  O   ILE A  99      11.395  -8.825  -5.074  1.00  0.00           O  
ATOM    798  CG1 ILE A  99      10.866  -5.142  -7.559  1.00  0.00           C  
ATOM    799  CG2 ILE A  99      11.157  -5.250  -5.053  1.00  0.00           C  
ATOM    800  CD1 ILE A  99       9.634  -4.248  -7.549  1.00  0.00           C  
ATOM    801  N   PRO A 100      13.298  -7.796  -4.580  1.00  0.00           N  
ATOM    802  CA  PRO A 100      13.479  -8.607  -3.373  1.00  0.00           C  
ATOM    803  C   PRO A 100      12.363  -8.401  -2.351  1.00  0.00           C  
ATOM    804  CB  PRO A 100      14.822  -8.123  -2.821  1.00  0.00           C  
ATOM    805  O   PRO A 100      11.804  -7.305  -2.254  1.00  0.00           O  
ATOM    806  CG  PRO A 100      15.458  -7.385  -3.955  1.00  0.00           C  
ATOM    807  CD  PRO A 100      14.375  -6.909  -4.880  1.00  0.00           C  
ATOM    808  N   ILE A 101      11.975  -9.460  -1.685  1.00  0.00           N  
ATOM    809  CA  ILE A 101      10.941  -9.408  -0.657  1.00  0.00           C  
ATOM    810  C   ILE A 101      11.318  -8.374   0.402  1.00  0.00           C  
ATOM    811  CB  ILE A 101      10.723 -10.791  -0.004  1.00  0.00           C  
ATOM    812  O   ILE A 101      10.448  -7.693   0.951  1.00  0.00           O  
ATOM    813  CG1 ILE A 101      10.145 -11.778  -1.024  1.00  0.00           C  
ATOM    814  CG2 ILE A 101       9.812 -10.672   1.221  1.00  0.00           C  
ATOM    815  CD1 ILE A 101      10.056 -13.211  -0.516  1.00  0.00           C  
ATOM    816  N   SER A 102      12.663  -8.276   0.719  1.00  0.00           N  
ATOM    817  CA  SER A 102      13.116  -7.307   1.711  1.00  0.00           C  
ATOM    818  C   SER A 102      12.687  -5.892   1.338  1.00  0.00           C  
ATOM    819  CB  SER A 102      14.637  -7.364   1.861  1.00  0.00           C  
ATOM    820  O   SER A 102      12.421  -5.066   2.214  1.00  0.00           O  
ATOM    821  OG  SER A 102      15.275  -7.073   0.630  1.00  0.00           O  
ATOM    822  N   ASP A 103      12.594  -5.536   0.074  1.00  0.00           N  
ATOM    823  CA  ASP A 103      12.161  -4.221  -0.389  1.00  0.00           C  
ATOM    824  C   ASP A 103      10.672  -4.009  -0.125  1.00  0.00           C  
ATOM    825  CB  ASP A 103      12.460  -4.053  -1.880  1.00  0.00           C  
ATOM    826  O   ASP A 103      10.244  -2.896   0.187  1.00  0.00           O  
ATOM    827  CG  ASP A 103      13.943  -3.922  -2.177  1.00  0.00           C  
ATOM    828  OD1 ASP A 103      14.681  -3.339  -1.353  1.00  0.00           O  
ATOM    829  OD2 ASP A 103      14.378  -4.405  -3.245  1.00  0.00           O  
ATOM    830  N   LEU A 104       9.928  -5.108  -0.201  1.00  0.00           N  
ATOM    831  CA  LEU A 104       8.506  -5.021   0.115  1.00  0.00           C  
ATOM    832  C   LEU A 104       8.297  -4.644   1.578  1.00  0.00           C  
ATOM    833  CB  LEU A 104       7.807  -6.349  -0.187  1.00  0.00           C  
ATOM    834  O   LEU A 104       7.394  -3.869   1.901  1.00  0.00           O  
ATOM    835  CG  LEU A 104       7.738  -6.759  -1.659  1.00  0.00           C  
ATOM    836  CD1 LEU A 104       7.009  -8.091  -1.804  1.00  0.00           C  
ATOM    837  CD2 LEU A 104       7.052  -5.676  -2.484  1.00  0.00           C  
ATOM    838  N   LYS A 105       9.130  -5.108   2.413  1.00  0.00           N  
ATOM    839  CA  LYS A 105       9.053  -4.779   3.833  1.00  0.00           C  
ATOM    840  C   LYS A 105       9.343  -3.300   4.072  1.00  0.00           C  
ATOM    841  CB  LYS A 105      10.029  -5.640   4.637  1.00  0.00           C  
ATOM    842  O   LYS A 105       8.725  -2.672   4.934  1.00  0.00           O  
ATOM    843  CG  LYS A 105       9.580  -7.083   4.814  1.00  0.00           C  
ATOM    844  CD  LYS A 105      10.584  -7.885   5.632  1.00  0.00           C  
ATOM    845  CE  LYS A 105      10.156  -9.339   5.775  1.00  0.00           C  
ATOM    846  NZ  LYS A 105      11.126 -10.124   6.596  1.00  0.00           N  
ATOM    847  N   VAL A 106      10.267  -2.812   3.301  1.00  0.00           N  
ATOM    848  CA  VAL A 106      10.583  -1.390   3.385  1.00  0.00           C  
ATOM    849  C   VAL A 106       9.347  -0.565   3.033  1.00  0.00           C  
ATOM    850  CB  VAL A 106      11.758  -1.014   2.455  1.00  0.00           C  
ATOM    851  O   VAL A 106       9.010   0.390   3.736  1.00  0.00           O  
ATOM    852  CG1 VAL A 106      11.912   0.503   2.367  1.00  0.00           C  
ATOM    853  CG2 VAL A 106      13.053  -1.658   2.946  1.00  0.00           C  
ATOM    854  N   ILE A 107       8.681  -0.971   2.011  1.00  0.00           N  
ATOM    855  CA  ILE A 107       7.481  -0.266   1.576  1.00  0.00           C  
ATOM    856  C   ILE A 107       6.387  -0.410   2.632  1.00  0.00           C  
ATOM    857  CB  ILE A 107       6.980  -0.790   0.212  1.00  0.00           C  
ATOM    858  O   ILE A 107       5.696   0.559   2.955  1.00  0.00           O  
ATOM    859  CG1 ILE A 107       8.011  -0.497  -0.884  1.00  0.00           C  
ATOM    860  CG2 ILE A 107       5.621  -0.177  -0.137  1.00  0.00           C  
ATOM    861  CD1 ILE A 107       7.722  -1.189  -2.209  1.00  0.00           C  
ATOM    862  N   ALA A 108       6.303  -1.570   3.181  1.00  0.00           N  
ATOM    863  CA  ALA A 108       5.329  -1.788   4.247  1.00  0.00           C  
ATOM    864  C   ALA A 108       5.606  -0.874   5.438  1.00  0.00           C  
ATOM    865  CB  ALA A 108       5.341  -3.249   4.688  1.00  0.00           C  
ATOM    866  O   ALA A 108       4.682  -0.284   6.003  1.00  0.00           O  
ATOM    867  N   ASP A 109       6.839  -0.745   5.802  1.00  0.00           N  
ATOM    868  CA  ASP A 109       7.222   0.143   6.896  1.00  0.00           C  
ATOM    869  C   ASP A 109       6.870   1.594   6.573  1.00  0.00           C  
ATOM    870  CB  ASP A 109       8.718   0.018   7.190  1.00  0.00           C  
ATOM    871  O   ASP A 109       6.445   2.345   7.454  1.00  0.00           O  
ATOM    872  CG  ASP A 109       9.085  -1.301   7.847  1.00  0.00           C  
ATOM    873  OD1 ASP A 109       8.188  -1.981   8.392  1.00  0.00           O  
ATOM    874  OD2 ASP A 109      10.281  -1.662   7.823  1.00  0.00           O  
ATOM    875  N   ALA A 110       7.096   1.930   5.373  1.00  0.00           N  
ATOM    876  CA  ALA A 110       6.756   3.284   4.943  1.00  0.00           C  
ATOM    877  C   ALA A 110       5.256   3.536   5.059  1.00  0.00           C  
ATOM    878  CB  ALA A 110       7.223   3.520   3.509  1.00  0.00           C  
ATOM    879  O   ALA A 110       4.832   4.622   5.462  1.00  0.00           O  
ATOM    880  N   ILE A 111       4.510   2.611   4.688  1.00  0.00           N  
ATOM    881  CA  ILE A 111       3.059   2.722   4.795  1.00  0.00           C  
ATOM    882  C   ILE A 111       2.667   2.981   6.248  1.00  0.00           C  
ATOM    883  CB  ILE A 111       2.355   1.452   4.268  1.00  0.00           C  
ATOM    884  O   ILE A 111       1.905   3.907   6.536  1.00  0.00           O  
ATOM    885  CG1 ILE A 111       2.517   1.344   2.747  1.00  0.00           C  
ATOM    886  CG2 ILE A 111       0.875   1.453   4.662  1.00  0.00           C  
ATOM    887  CD1 ILE A 111       2.058   0.012   2.169  1.00  0.00           C  
ATOM    888  N   VAL A 112       3.202   2.259   7.153  1.00  0.00           N  
ATOM    889  CA  VAL A 112       2.889   2.405   8.571  1.00  0.00           C  
ATOM    890  C   VAL A 112       3.318   3.788   9.055  1.00  0.00           C  
ATOM    891  CB  VAL A 112       3.571   1.308   9.419  1.00  0.00           C  
ATOM    892  O   VAL A 112       2.575   4.459   9.775  1.00  0.00           O  
ATOM    893  CG1 VAL A 112       3.394   1.591  10.910  1.00  0.00           C  
ATOM    894  CG2 VAL A 112       3.011  -0.067   9.062  1.00  0.00           C  
ATOM    895  N   ALA A 113       4.444   4.165   8.652  1.00  0.00           N  
ATOM    896  CA  ALA A 113       4.951   5.475   9.054  1.00  0.00           C  
ATOM    897  C   ALA A 113       4.033   6.592   8.566  1.00  0.00           C  
ATOM    898  CB  ALA A 113       6.367   5.684   8.524  1.00  0.00           C  
ATOM    899  O   ALA A 113       3.723   7.521   9.315  1.00  0.00           O  
ATOM    900  N   VAL A 114       3.626   6.450   7.344  1.00  0.00           N  
ATOM    901  CA  VAL A 114       2.760   7.472   6.765  1.00  0.00           C  
ATOM    902  C   VAL A 114       1.404   7.458   7.466  1.00  0.00           C  
ATOM    903  CB  VAL A 114       2.575   7.264   5.244  1.00  0.00           C  
ATOM    904  O   VAL A 114       0.819   8.513   7.722  1.00  0.00           O  
ATOM    905  CG1 VAL A 114       1.512   8.214   4.695  1.00  0.00           C  
ATOM    906  CG2 VAL A 114       3.902   7.463   4.515  1.00  0.00           C  
ATOM    907  N   LEU A 115       0.940   6.331   7.826  1.00  0.00           N  
ATOM    908  CA  LEU A 115      -0.323   6.228   8.548  1.00  0.00           C  
ATOM    909  C   LEU A 115      -0.227   6.905   9.911  1.00  0.00           C  
ATOM    910  CB  LEU A 115      -0.724   4.761   8.721  1.00  0.00           C  
ATOM    911  O   LEU A 115      -1.152   7.605  10.328  1.00  0.00           O  
ATOM    912  CG  LEU A 115      -1.255   4.052   7.474  1.00  0.00           C  
ATOM    913  CD1 LEU A 115      -1.356   2.550   7.721  1.00  0.00           C  
ATOM    914  CD2 LEU A 115      -2.610   4.624   7.069  1.00  0.00           C  
ATOM    915  N   LYS A 116       0.825   6.747  10.536  1.00  0.00           N  
ATOM    916  CA  LYS A 116       1.047   7.377  11.834  1.00  0.00           C  
ATOM    917  C   LYS A 116       1.034   8.899  11.716  1.00  0.00           C  
ATOM    918  CB  LYS A 116       2.371   6.910  12.438  1.00  0.00           C  
ATOM    919  O   LYS A 116       0.480   9.589  12.574  1.00  0.00           O  
ATOM    920  CG  LYS A 116       2.558   7.299  13.897  1.00  0.00           C  
ATOM    921  CD  LYS A 116       3.833   6.701  14.477  1.00  0.00           C  
ATOM    922  CE  LYS A 116       4.035   7.112  15.929  1.00  0.00           C  
ATOM    923  NZ  LYS A 116       5.287   6.532  16.501  1.00  0.00           N  
ATOM    924  N   GLU A 117       1.490   9.325  10.655  1.00  0.00           N  
ATOM    925  CA  GLU A 117       1.579  10.765  10.428  1.00  0.00           C  
ATOM    926  C   GLU A 117       0.247  11.329   9.942  1.00  0.00           C  
ATOM    927  CB  GLU A 117       2.685  11.083   9.420  1.00  0.00           C  
ATOM    928  O   GLU A 117      -0.186  12.390  10.397  1.00  0.00           O  
ATOM    929  CG  GLU A 117       4.086  10.770   9.924  1.00  0.00           C  
ATOM    930  CD  GLU A 117       5.164  10.984   8.873  1.00  0.00           C  
ATOM    931  OE1 GLU A 117       6.335  10.617   9.122  1.00  0.00           O  
ATOM    932  OE2 GLU A 117       4.835  11.523   7.793  1.00  0.00           O  
ATOM    933  N   ALA A 118      -0.339  10.560   9.177  1.00  0.00           N  
ATOM    934  CA  ALA A 118      -1.543  11.057   8.516  1.00  0.00           C  
ATOM    935  C   ALA A 118      -2.758  10.942   9.432  1.00  0.00           C  
ATOM    936  CB  ALA A 118      -1.788  10.297   7.215  1.00  0.00           C  
ATOM    937  O   ALA A 118      -3.666  11.775   9.376  1.00  0.00           O  
ATOM    938  N   PHE A 119      -2.729   9.938  10.320  1.00  0.00           N  
ATOM    939  CA  PHE A 119      -3.882   9.671  11.171  1.00  0.00           C  
ATOM    940  C   PHE A 119      -3.442   9.334  12.591  1.00  0.00           C  
ATOM    941  CB  PHE A 119      -4.723   8.527  10.597  1.00  0.00           C  
ATOM    942  O   PHE A 119      -3.762   8.261  13.107  1.00  0.00           O  
ATOM    943  CG  PHE A 119      -5.047   8.686   9.136  1.00  0.00           C  
ATOM    944  CD1 PHE A 119      -5.982   9.624   8.715  1.00  0.00           C  
ATOM    945  CD2 PHE A 119      -4.417   7.897   8.182  1.00  0.00           C  
ATOM    946  CE1 PHE A 119      -6.284   9.774   7.363  1.00  0.00           C  
ATOM    947  CE2 PHE A 119      -4.713   8.041   6.830  1.00  0.00           C  
ATOM    948  CZ  PHE A 119      -5.648   8.979   6.423  1.00  0.00           C  
ATOM    949  N   PRO A 120      -2.824  10.252  13.219  1.00  0.00           N  
ATOM    950  CA  PRO A 120      -2.252   9.922  14.527  1.00  0.00           C  
ATOM    951  C   PRO A 120      -3.316   9.587  15.569  1.00  0.00           C  
ATOM    952  CB  PRO A 120      -1.493  11.195  14.911  1.00  0.00           C  
ATOM    953  O   PRO A 120      -3.098   8.727  16.426  1.00  0.00           O  
ATOM    954  CG  PRO A 120      -2.116  12.275  14.086  1.00  0.00           C  
ATOM    955  CD  PRO A 120      -2.577  11.677  12.787  1.00  0.00           C  
ATOM    956  N   GLU A 121      -4.486  10.131  15.395  1.00  0.00           N  
ATOM    957  CA  GLU A 121      -5.543   9.904  16.376  1.00  0.00           C  
ATOM    958  C   GLU A 121      -6.260   8.582  16.119  1.00  0.00           C  
ATOM    959  CB  GLU A 121      -6.547  11.059  16.362  1.00  0.00           C  
ATOM    960  O   GLU A 121      -6.624   7.874  17.061  1.00  0.00           O  
ATOM    961  CG  GLU A 121      -5.959  12.391  16.803  1.00  0.00           C  
ATOM    962  CD  GLU A 121      -6.983  13.515  16.844  1.00  0.00           C  
ATOM    963  OE1 GLU A 121      -6.709  14.563  17.472  1.00  0.00           O  
ATOM    964  OE2 GLU A 121      -8.068  13.346  16.244  1.00  0.00           O  
ATOM    965  N   ALA A 122      -6.390   8.251  14.827  1.00  0.00           N  
ATOM    966  CA  ALA A 122      -7.103   7.038  14.435  1.00  0.00           C  
ATOM    967  C   ALA A 122      -6.174   5.828  14.443  1.00  0.00           C  
ATOM    968  CB  ALA A 122      -7.731   7.213  13.054  1.00  0.00           C  
ATOM    969  O   ALA A 122      -6.625   4.692  14.608  1.00  0.00           O  
ATOM    970  N   PHE A 123      -4.877   6.037  14.290  1.00  0.00           N  
ATOM    971  CA  PHE A 123      -3.895   4.966  14.164  1.00  0.00           C  
ATOM    972  C   PHE A 123      -3.150   4.759  15.477  1.00  0.00           C  
ATOM    973  CB  PHE A 123      -2.902   5.275  13.040  1.00  0.00           C  
ATOM    974  O   PHE A 123      -1.934   4.955  15.545  1.00  0.00           O  
ATOM    975  CG  PHE A 123      -2.178   4.063  12.520  1.00  0.00           C  
ATOM    976  CD1 PHE A 123      -0.793   3.981  12.589  1.00  0.00           C  
ATOM    977  CD2 PHE A 123      -2.883   3.004  11.962  1.00  0.00           C  
ATOM    978  CE1 PHE A 123      -0.119   2.860  12.109  1.00  0.00           C  
ATOM    979  CE2 PHE A 123      -2.217   1.881  11.480  1.00  0.00           C  
ATOM    980  CZ  PHE A 123      -0.835   1.811  11.553  1.00  0.00           C  
ATOM    981  N   ASP A 124      -3.859   4.417  16.526  1.00  0.00           N  
ATOM    982  CA  ASP A 124      -3.281   4.174  17.844  1.00  0.00           C  
ATOM    983  C   ASP A 124      -2.506   2.858  17.870  1.00  0.00           C  
ATOM    984  CB  ASP A 124      -4.373   4.161  18.915  1.00  0.00           C  
ATOM    985  O   ASP A 124      -2.359   2.198  16.839  1.00  0.00           O  
ATOM    986  CG  ASP A 124      -5.386   3.048  18.716  1.00  0.00           C  
ATOM    987  OD1 ASP A 124      -5.146   2.145  17.886  1.00  0.00           O  
ATOM    988  OD2 ASP A 124      -6.436   3.074  19.394  1.00  0.00           O  
ATOM    989  N   ALA A 125      -1.911   2.461  19.022  1.00  0.00           N  
ATOM    990  CA  ALA A 125      -1.022   1.310  19.165  1.00  0.00           C  
ATOM    991  C   ALA A 125      -1.713   0.025  18.717  1.00  0.00           C  
ATOM    992  CB  ALA A 125      -0.548   1.180  20.610  1.00  0.00           C  
ATOM    993  O   ALA A 125      -1.108  -0.807  18.037  1.00  0.00           O  
ATOM    994  N   LYS A 126      -2.985  -0.035  19.001  1.00  0.00           N  
ATOM    995  CA  LYS A 126      -3.734  -1.231  18.628  1.00  0.00           C  
ATOM    996  C   LYS A 126      -3.929  -1.311  17.117  1.00  0.00           C  
ATOM    997  CB  LYS A 126      -5.092  -1.256  19.333  1.00  0.00           C  
ATOM    998  O   LYS A 126      -3.743  -2.371  16.517  1.00  0.00           O  
ATOM    999  CG  LYS A 126      -5.681  -2.650  19.492  1.00  0.00           C  
ATOM   1000  CD  LYS A 126      -7.013  -2.613  20.230  1.00  0.00           C  
ATOM   1001  CE  LYS A 126      -7.607  -4.006  20.385  1.00  0.00           C  
ATOM   1002  NZ  LYS A 126      -8.851  -3.990  21.211  1.00  0.00           N  
ATOM   1003  N   ALA A 127      -4.333  -0.212  16.515  1.00  0.00           N  
ATOM   1004  CA  ALA A 127      -4.514  -0.159  15.067  1.00  0.00           C  
ATOM   1005  C   ALA A 127      -3.198  -0.421  14.340  1.00  0.00           C  
ATOM   1006  CB  ALA A 127      -5.087   1.195  14.652  1.00  0.00           C  
ATOM   1007  O   ALA A 127      -3.170  -1.134  13.333  1.00  0.00           O  
ATOM   1008  N   GLN A 128      -2.207   0.112  14.880  1.00  0.00           N  
ATOM   1009  CA  GLN A 128      -0.885  -0.098  14.300  1.00  0.00           C  
ATOM   1010  C   GLN A 128      -0.502  -1.575  14.324  1.00  0.00           C  
ATOM   1011  CB  GLN A 128       0.165   0.729  15.043  1.00  0.00           C  
ATOM   1012  O   GLN A 128      -0.013  -2.111  13.328  1.00  0.00           O  
ATOM   1013  CG  GLN A 128       1.574   0.580  14.484  1.00  0.00           C  
ATOM   1014  CD  GLN A 128       2.589   1.440  15.212  1.00  0.00           C  
ATOM   1015  NE2 GLN A 128       3.869   1.196  14.953  1.00  0.00           N  
ATOM   1016  OE1 GLN A 128       2.226   2.319  16.001  1.00  0.00           O  
ATOM   1017  N   ALA A 129      -0.686  -2.147  15.459  1.00  0.00           N  
ATOM   1018  CA  ALA A 129      -0.346  -3.561  15.596  1.00  0.00           C  
ATOM   1019  C   ALA A 129      -1.147  -4.415  14.617  1.00  0.00           C  
ATOM   1020  CB  ALA A 129      -0.588  -4.030  17.029  1.00  0.00           C  
ATOM   1021  O   ALA A 129      -0.594  -5.299  13.959  1.00  0.00           O  
ATOM   1022  N   ALA A 130      -2.425  -4.121  14.538  1.00  0.00           N  
ATOM   1023  CA  ALA A 130      -3.293  -4.870  13.634  1.00  0.00           C  
ATOM   1024  C   ALA A 130      -2.862  -4.686  12.181  1.00  0.00           C  
ATOM   1025  CB  ALA A 130      -4.747  -4.438  13.813  1.00  0.00           C  
ATOM   1026  O   ALA A 130      -2.792  -5.655  11.421  1.00  0.00           O  
ATOM   1027  N   PHE A 131      -2.541  -3.485  11.879  1.00  0.00           N  
ATOM   1028  CA  PHE A 131      -2.152  -3.170  10.509  1.00  0.00           C  
ATOM   1029  C   PHE A 131      -0.819  -3.822  10.162  1.00  0.00           C  
ATOM   1030  CB  PHE A 131      -2.064  -1.654  10.309  1.00  0.00           C  
ATOM   1031  O   PHE A 131      -0.658  -4.378   9.074  1.00  0.00           O  
ATOM   1032  CG  PHE A 131      -2.292  -1.216   8.888  1.00  0.00           C  
ATOM   1033  CD1 PHE A 131      -1.225  -1.072   8.010  1.00  0.00           C  
ATOM   1034  CD2 PHE A 131      -3.575  -0.946   8.430  1.00  0.00           C  
ATOM   1035  CE1 PHE A 131      -1.434  -0.666   6.693  1.00  0.00           C  
ATOM   1036  CE2 PHE A 131      -3.792  -0.540   7.116  1.00  0.00           C  
ATOM   1037  CZ  PHE A 131      -2.720  -0.400   6.250  1.00  0.00           C  
ATOM   1038  N   THR A 132       0.143  -3.750  11.038  1.00  0.00           N  
ATOM   1039  CA  THR A 132       1.450  -4.364  10.835  1.00  0.00           C  
ATOM   1040  C   THR A 132       1.318  -5.875  10.665  1.00  0.00           C  
ATOM   1041  CB  THR A 132       2.400  -4.058  12.008  1.00  0.00           C  
ATOM   1042  O   THR A 132       1.963  -6.466   9.797  1.00  0.00           O  
ATOM   1043  CG2 THR A 132       3.762  -4.711  11.798  1.00  0.00           C  
ATOM   1044  OG1 THR A 132       2.574  -2.639  12.116  1.00  0.00           O  
ATOM   1045  N   LYS A 133       0.496  -6.391  11.510  1.00  0.00           N  
ATOM   1046  CA  LYS A 133       0.253  -7.827  11.399  1.00  0.00           C  
ATOM   1047  C   LYS A 133      -0.355  -8.179  10.044  1.00  0.00           C  
ATOM   1048  CB  LYS A 133      -0.664  -8.305  12.525  1.00  0.00           C  
ATOM   1049  O   LYS A 133       0.051  -9.155   9.410  1.00  0.00           O  
ATOM   1050  CG  LYS A 133      -0.797  -9.818  12.616  1.00  0.00           C  
ATOM   1051  CD  LYS A 133      -1.636 -10.235  13.817  1.00  0.00           C  
ATOM   1052  CE  LYS A 133      -1.772 -11.749  13.907  1.00  0.00           C  
ATOM   1053  NZ  LYS A 133      -2.573 -12.164  15.096  1.00  0.00           N  
ATOM   1054  N   ALA A 134      -1.270  -7.425   9.577  1.00  0.00           N  
ATOM   1055  CA  ALA A 134      -1.912  -7.637   8.283  1.00  0.00           C  
ATOM   1056  C   ALA A 134      -0.900  -7.537   7.145  1.00  0.00           C  
ATOM   1057  CB  ALA A 134      -3.040  -6.629   8.077  1.00  0.00           C  
ATOM   1058  O   ALA A 134      -0.889  -8.375   6.240  1.00  0.00           O  
ATOM   1059  N   LEU A 135      -0.089  -6.573   7.205  1.00  0.00           N  
ATOM   1060  CA  LEU A 135       0.927  -6.370   6.178  1.00  0.00           C  
ATOM   1061  C   LEU A 135       1.915  -7.532   6.154  1.00  0.00           C  
ATOM   1062  CB  LEU A 135       1.674  -5.055   6.415  1.00  0.00           C  
ATOM   1063  O   LEU A 135       2.299  -8.003   5.081  1.00  0.00           O  
ATOM   1064  CG  LEU A 135       0.912  -3.773   6.076  1.00  0.00           C  
ATOM   1065  CD1 LEU A 135       1.698  -2.551   6.541  1.00  0.00           C  
ATOM   1066  CD2 LEU A 135       0.633  -3.697   4.579  1.00  0.00           C  
ATOM   1067  N   GLU A 136       2.277  -7.978   7.268  1.00  0.00           N  
ATOM   1068  CA  GLU A 136       3.201  -9.103   7.372  1.00  0.00           C  
ATOM   1069  C   GLU A 136       2.593 -10.374   6.786  1.00  0.00           C  
ATOM   1070  CB  GLU A 136       3.602  -9.336   8.831  1.00  0.00           C  
ATOM   1071  O   GLU A 136       3.280 -11.142   6.109  1.00  0.00           O  
ATOM   1072  CG  GLU A 136       4.549  -8.282   9.385  1.00  0.00           C  
ATOM   1073  CD  GLU A 136       4.857  -8.469  10.862  1.00  0.00           C  
ATOM   1074  OE1 GLU A 136       5.714  -7.732  11.401  1.00  0.00           O  
ATOM   1075  OE2 GLU A 136       4.238  -9.360  11.485  1.00  0.00           O  
ATOM   1076  N   GLN A 137       1.413 -10.579   7.141  1.00  0.00           N  
ATOM   1077  CA  GLN A 137       0.736 -11.739   6.571  1.00  0.00           C  
ATOM   1078  C   GLN A 137       0.688 -11.654   5.048  1.00  0.00           C  
ATOM   1079  CB  GLN A 137      -0.681 -11.864   7.134  1.00  0.00           C  
ATOM   1080  O   GLN A 137       0.882 -12.657   4.358  1.00  0.00           O  
ATOM   1081  CG  GLN A 137      -0.730 -12.389   8.562  1.00  0.00           C  
ATOM   1082  CD  GLN A 137      -2.148 -12.593   9.064  1.00  0.00           C  
ATOM   1083  NE2 GLN A 137      -2.284 -12.890  10.352  1.00  0.00           N  
ATOM   1084  OE1 GLN A 137      -3.112 -12.483   8.301  1.00  0.00           O  
ATOM   1085  N   PHE A 138       0.506 -10.449   4.640  1.00  0.00           N  
ATOM   1086  CA  PHE A 138       0.507 -10.220   3.200  1.00  0.00           C  
ATOM   1087  C   PHE A 138       1.871 -10.539   2.601  1.00  0.00           C  
ATOM   1088  CB  PHE A 138       0.121  -8.771   2.885  1.00  0.00           C  
ATOM   1089  O   PHE A 138       1.966 -11.272   1.615  1.00  0.00           O  
ATOM   1090  CG  PHE A 138       0.387  -8.368   1.460  1.00  0.00           C  
ATOM   1091  CD1 PHE A 138       1.543  -7.673   1.124  1.00  0.00           C  
ATOM   1092  CD2 PHE A 138      -0.518  -8.685   0.456  1.00  0.00           C  
ATOM   1093  CE1 PHE A 138       1.792  -7.299  -0.194  1.00  0.00           C  
ATOM   1094  CE2 PHE A 138      -0.275  -8.315  -0.864  1.00  0.00           C  
ATOM   1095  CZ  PHE A 138       0.880  -7.621  -1.187  1.00  0.00           C  
ATOM   1096  N   ILE A 139       2.831 -10.022   3.122  1.00  0.00           N  
ATOM   1097  CA  ILE A 139       4.189 -10.203   2.622  1.00  0.00           C  
ATOM   1098  C   ILE A 139       4.555 -11.686   2.647  1.00  0.00           C  
ATOM   1099  CB  ILE A 139       5.209  -9.386   3.446  1.00  0.00           C  
ATOM   1100  O   ILE A 139       5.161 -12.198   1.703  1.00  0.00           O  
ATOM   1101  CG1 ILE A 139       5.006  -7.885   3.209  1.00  0.00           C  
ATOM   1102  CG2 ILE A 139       6.641  -9.806   3.103  1.00  0.00           C  
ATOM   1103  CD1 ILE A 139       5.820  -6.996   4.139  1.00  0.00           C  
ATOM   1104  N   LYS A 140       4.177 -12.362   3.715  1.00  0.00           N  
ATOM   1105  CA  LYS A 140       4.451 -13.793   3.813  1.00  0.00           C  
ATOM   1106  C   LYS A 140       3.724 -14.567   2.717  1.00  0.00           C  
ATOM   1107  CB  LYS A 140       4.045 -14.324   5.188  1.00  0.00           C  
ATOM   1108  O   LYS A 140       4.312 -15.435   2.068  1.00  0.00           O  
ATOM   1109  CG  LYS A 140       4.522 -15.741   5.470  1.00  0.00           C  
ATOM   1110  CD  LYS A 140       4.201 -16.166   6.897  1.00  0.00           C  
ATOM   1111  CE  LYS A 140       4.632 -17.602   7.165  1.00  0.00           C  
ATOM   1112  NZ  LYS A 140       4.288 -18.034   8.552  1.00  0.00           N  
ATOM   1113  N   ALA A 141       2.464 -14.248   2.520  1.00  0.00           N  
ATOM   1114  CA  ALA A 141       1.691 -14.905   1.469  1.00  0.00           C  
ATOM   1115  C   ALA A 141       2.273 -14.605   0.091  1.00  0.00           C  
ATOM   1116  CB  ALA A 141       0.229 -14.470   1.532  1.00  0.00           C  
ATOM   1117  O   ALA A 141       2.358 -15.493  -0.761  1.00  0.00           O  
ATOM   1118  N   PHE A 142       2.611 -13.333  -0.029  1.00  0.00           N  
ATOM   1119  CA  PHE A 142       3.250 -12.927  -1.275  1.00  0.00           C  
ATOM   1120  C   PHE A 142       4.542 -13.704  -1.499  1.00  0.00           C  
ATOM   1121  CB  PHE A 142       3.537 -11.422  -1.268  1.00  0.00           C  
ATOM   1122  O   PHE A 142       4.788 -14.206  -2.597  1.00  0.00           O  
ATOM   1123  CG  PHE A 142       4.097 -10.904  -2.565  1.00  0.00           C  
ATOM   1124  CD1 PHE A 142       5.465 -10.931  -2.807  1.00  0.00           C  
ATOM   1125  CD2 PHE A 142       3.255 -10.392  -3.543  1.00  0.00           C  
ATOM   1126  CE1 PHE A 142       5.986 -10.452  -4.007  1.00  0.00           C  
ATOM   1127  CE2 PHE A 142       3.768  -9.912  -4.745  1.00  0.00           C  
ATOM   1128  CZ  PHE A 142       5.134  -9.942  -4.974  1.00  0.00           C  
ATOM   1129  N   GLU A 143       5.327 -13.825  -0.510  1.00  0.00           N  
ATOM   1130  CA  GLU A 143       6.601 -14.534  -0.563  1.00  0.00           C  
ATOM   1131  C   GLU A 143       6.399 -16.006  -0.913  1.00  0.00           C  
ATOM   1132  CB  GLU A 143       7.344 -14.407   0.769  1.00  0.00           C  
ATOM   1133  O   GLU A 143       7.141 -16.564  -1.725  1.00  0.00           O  
ATOM   1134  CG  GLU A 143       8.728 -15.042   0.765  1.00  0.00           C  
ATOM   1135  CD  GLU A 143       9.503 -14.800   2.050  1.00  0.00           C  
ATOM   1136  OE1 GLU A 143      10.734 -15.025   2.068  1.00  0.00           O  
ATOM   1137  OE2 GLU A 143       8.873 -14.384   3.048  1.00  0.00           O  
ATOM   1138  N   GLU A 144       5.476 -16.591  -0.368  1.00  0.00           N  
ATOM   1139  CA  GLU A 144       5.193 -17.998  -0.636  1.00  0.00           C  
ATOM   1140  C   GLU A 144       4.821 -18.217  -2.099  1.00  0.00           C  
ATOM   1141  CB  GLU A 144       4.071 -18.503   0.274  1.00  0.00           C  
ATOM   1142  O   GLU A 144       5.313 -19.150  -2.737  1.00  0.00           O  
ATOM   1143  CG  GLU A 144       4.479 -18.647   1.733  1.00  0.00           C  
ATOM   1144  CD  GLU A 144       3.349 -19.133   2.627  1.00  0.00           C  
ATOM   1145  OE1 GLU A 144       3.584 -19.354   3.836  1.00  0.00           O  
ATOM   1146  OE2 GLU A 144       2.219 -19.294   2.113  1.00  0.00           O  
ATOM   1147  N   GLU A 145       3.929 -17.321  -2.540  1.00  0.00           N  
ATOM   1148  CA  GLU A 145       3.551 -17.413  -3.947  1.00  0.00           C  
ATOM   1149  C   GLU A 145       4.733 -17.097  -4.859  1.00  0.00           C  
ATOM   1150  CB  GLU A 145       2.384 -16.471  -4.253  1.00  0.00           C  
ATOM   1151  O   GLU A 145       4.913 -17.739  -5.895  1.00  0.00           O  
ATOM   1152  CG  GLU A 145       1.057 -16.921  -3.659  1.00  0.00           C  
ATOM   1153  CD  GLU A 145       0.598 -18.276  -4.175  1.00  0.00           C  
ATOM   1154  OE1 GLU A 145      -0.018 -19.043  -3.401  1.00  0.00           O  
ATOM   1155  OE2 GLU A 145       0.858 -18.573  -5.362  1.00  0.00           O  
ATOM   1156  N   TYR A 146       5.512 -16.168  -4.460  1.00  0.00           N  
ATOM   1157  CA  TYR A 146       6.718 -15.764  -5.173  1.00  0.00           C  
ATOM   1158  C   TYR A 146       7.708 -16.918  -5.269  1.00  0.00           C  
ATOM   1159  CB  TYR A 146       7.377 -14.567  -4.480  1.00  0.00           C  
ATOM   1160  O   TYR A 146       8.306 -17.146  -6.323  1.00  0.00           O  
ATOM   1161  CG  TYR A 146       8.531 -13.977  -5.254  1.00  0.00           C  
ATOM   1162  CD1 TYR A 146       9.847 -14.320  -4.951  1.00  0.00           C  
ATOM   1163  CD2 TYR A 146       8.308 -13.075  -6.289  1.00  0.00           C  
ATOM   1164  CE1 TYR A 146      10.913 -13.778  -5.660  1.00  0.00           C  
ATOM   1165  CE2 TYR A 146       9.367 -12.526  -7.005  1.00  0.00           C  
ATOM   1166  OH  TYR A 146      11.716 -12.343  -7.389  1.00  0.00           O  
ATOM   1167  CZ  TYR A 146      10.664 -12.883  -6.684  1.00  0.00           C  
ATOM   1168  N   LYS A 147       7.961 -17.765  -4.262  1.00  0.00           N  
ATOM   1169  CA  LYS A 147       8.892 -18.887  -4.192  1.00  0.00           C  
ATOM   1170  C   LYS A 147       8.436 -20.036  -5.086  1.00  0.00           C  
ATOM   1171  CB  LYS A 147       9.042 -19.372  -2.750  1.00  0.00           C  
ATOM   1172  O   LYS A 147       9.258 -20.821  -5.565  1.00  0.00           O  
ATOM   1173  CG  LYS A 147       9.835 -18.428  -1.858  1.00  0.00           C  
ATOM   1174  CD  LYS A 147       9.986 -18.986  -0.448  1.00  0.00           C  
ATOM   1175  CE  LYS A 147      10.792 -18.048   0.441  1.00  0.00           C  
ATOM   1176  NZ  LYS A 147      10.901 -18.568   1.837  1.00  0.00           N  
ATOM   1177  N   LYS A 148       7.153 -20.048  -5.430  1.00  0.00           N  
ATOM   1178  CA  LYS A 148       6.602 -21.100  -6.280  1.00  0.00           C  
ATOM   1179  C   LYS A 148       6.848 -20.799  -7.756  1.00  0.00           C  
ATOM   1180  CB  LYS A 148       5.104 -21.268  -6.022  1.00  0.00           C  
ATOM   1181  O   LYS A 148       6.804 -21.702  -8.594  1.00  0.00           O  
ATOM   1182  CG  LYS A 148       4.771 -21.810  -4.639  1.00  0.00           C  
ATOM   1183  CD  LYS A 148       3.268 -21.954  -4.442  1.00  0.00           C  
ATOM   1184  CE  LYS A 148       2.930 -22.427  -3.035  1.00  0.00           C  
ATOM   1185  NZ  LYS A 148       1.456 -22.547  -2.829  1.00  0.00           N  
ATOM   1186  N   LEU A 149       7.165 -19.501  -8.110  1.00  0.00           N  
ATOM   1187  CA  LEU A 149       7.332 -19.086  -9.499  1.00  0.00           C  
ATOM   1188  C   LEU A 149       8.793 -19.189  -9.925  1.00  0.00           C  
ATOM   1189  CB  LEU A 149       6.831 -17.652  -9.694  1.00  0.00           C  
ATOM   1190  O   LEU A 149       9.087 -19.542 -11.069  1.00  0.00           O  
ATOM   1191  CG  LEU A 149       5.334 -17.423  -9.482  1.00  0.00           C  
ATOM   1192  CD1 LEU A 149       5.020 -15.930  -9.492  1.00  0.00           C  
ATOM   1193  CD2 LEU A 149       4.525 -18.152 -10.549  1.00  0.00           C  
TER    1194      LEU A 149
ENDMDL
END
