# Supplementary material for: Improving Protein Expression, Stability, and Function with ProteinMPNN
Source: J Am Chem Soc. 2024 Jan 9;146(3):2054–61. doi: 10.1021/jacs.3c10941 (PMC10811672; doi:10.1021/jacs.3c10941)
Supplement: Supplementary file 2 — ja3c10941_si_002.zip [file ja3c10941_si_002.zip › Sumida_Design_Structures_Idealizing_with_ProteinMPNN/myoglobin/dnMb3.pdb]

MODEL     1
ATOM      1  N   GLY A   1       0.081 -13.049  15.593  1.00  0.00           N  
ATOM      2  CA  GLY A   1      -0.964 -12.759  14.624  1.00  0.00           C  
ATOM      3  C   GLY A   1      -1.975 -11.743  15.122  1.00  0.00           C  
ATOM      4  O   GLY A   1      -1.855 -11.237  16.239  1.00  0.00           O  
ATOM      5  N   LEU A   2      -2.707 -10.888  14.183  1.00  0.00           N  
ATOM      6  CA  LEU A   2      -3.681  -9.864  14.543  1.00  0.00           C  
ATOM      7  C   LEU A   2      -4.855 -10.473  15.303  1.00  0.00           C  
ATOM      8  CB  LEU A   2      -4.188  -9.141  13.292  1.00  0.00           C  
ATOM      9  O   LEU A   2      -5.258 -11.605  15.027  1.00  0.00           O  
ATOM     10  CG  LEU A   2      -3.169  -8.276  12.549  1.00  0.00           C  
ATOM     11  CD1 LEU A   2      -3.696  -7.904  11.168  1.00  0.00           C  
ATOM     12  CD2 LEU A   2      -2.840  -7.025  13.357  1.00  0.00           C  
ATOM     13  N   THR A   3      -5.284  -9.866  16.367  1.00  0.00           N  
ATOM     14  CA  THR A   3      -6.532 -10.273  17.003  1.00  0.00           C  
ATOM     15  C   THR A   3      -7.716 -10.043  16.068  1.00  0.00           C  
ATOM     16  CB  THR A   3      -6.761  -9.513  18.323  1.00  0.00           C  
ATOM     17  O   THR A   3      -7.582  -9.370  15.043  1.00  0.00           O  
ATOM     18  CG2 THR A   3      -5.536  -9.600  19.227  1.00  0.00           C  
ATOM     19  OG1 THR A   3      -7.031  -8.136  18.033  1.00  0.00           O  
ATOM     20  N   ALA A   4      -8.915 -10.671  16.357  1.00  0.00           N  
ATOM     21  CA  ALA A   4     -10.127 -10.505  15.559  1.00  0.00           C  
ATOM     22  C   ALA A   4     -10.512  -9.033  15.446  1.00  0.00           C  
ATOM     23  CB  ALA A   4     -11.277 -11.307  16.164  1.00  0.00           C  
ATOM     24  O   ALA A   4     -10.914  -8.570  14.376  1.00  0.00           O  
ATOM     25  N   GLU A   5     -10.306  -8.376  16.518  1.00  0.00           N  
ATOM     26  CA  GLU A   5     -10.627  -6.953  16.542  1.00  0.00           C  
ATOM     27  C   GLU A   5      -9.687  -6.159  15.639  1.00  0.00           C  
ATOM     28  CB  GLU A   5     -10.564  -6.411  17.972  1.00  0.00           C  
ATOM     29  O   GLU A   5     -10.129  -5.290  14.884  1.00  0.00           O  
ATOM     30  CG  GLU A   5     -11.077  -4.985  18.112  1.00  0.00           C  
ATOM     31  CD  GLU A   5     -10.993  -4.454  19.535  1.00  0.00           C  
ATOM     32  OE1 GLU A   5     -11.275  -3.254  19.753  1.00  0.00           O  
ATOM     33  OE2 GLU A   5     -10.642  -5.246  20.439  1.00  0.00           O  
ATOM     34  N   GLU A   6      -8.434  -6.446  15.681  1.00  0.00           N  
ATOM     35  CA  GLU A   6      -7.449  -5.771  14.842  1.00  0.00           C  
ATOM     36  C   GLU A   6      -7.695  -6.057  13.363  1.00  0.00           C  
ATOM     37  CB  GLU A   6      -6.030  -6.194  15.230  1.00  0.00           C  
ATOM     38  O   GLU A   6      -7.595  -5.157  12.526  1.00  0.00           O  
ATOM     39  CG  GLU A   6      -5.575  -5.656  16.579  1.00  0.00           C  
ATOM     40  CD  GLU A   6      -4.245  -6.231  17.037  1.00  0.00           C  
ATOM     41  OE1 GLU A   6      -3.436  -5.488  17.637  1.00  0.00           O  
ATOM     42  OE2 GLU A   6      -4.009  -7.436  16.793  1.00  0.00           O  
ATOM     43  N   GLN A   7      -8.044  -7.214  13.156  1.00  0.00           N  
ATOM     44  CA  GLN A   7      -8.348  -7.602  11.783  1.00  0.00           C  
ATOM     45  C   GLN A   7      -9.541  -6.819  11.242  1.00  0.00           C  
ATOM     46  CB  GLN A   7      -8.623  -9.104  11.698  1.00  0.00           C  
ATOM     47  O   GLN A   7      -9.540  -6.397  10.084  1.00  0.00           O  
ATOM     48  CG  GLN A   7      -8.680  -9.638  10.273  1.00  0.00           C  
ATOM     49  CD  GLN A   7      -8.683 -11.154  10.215  1.00  0.00           C  
ATOM     50  NE2 GLN A   7      -8.334 -11.704   9.056  1.00  0.00           N  
ATOM     51  OE1 GLN A   7      -8.995 -11.827  11.203  1.00  0.00           O  
ATOM     52  N   LYS A   8     -10.530  -6.730  12.091  1.00  0.00           N  
ATOM     53  CA  LYS A   8     -11.693  -5.947  11.682  1.00  0.00           C  
ATOM     54  C   LYS A   8     -11.309  -4.496  11.405  1.00  0.00           C  
ATOM     55  CB  LYS A   8     -12.783  -6.005  12.752  1.00  0.00           C  
ATOM     56  O   LYS A   8     -11.741  -3.913  10.408  1.00  0.00           O  
ATOM     57  CG  LYS A   8     -14.068  -5.288  12.367  1.00  0.00           C  
ATOM     58  CD  LYS A   8     -15.121  -5.398  13.463  1.00  0.00           C  
ATOM     59  CE  LYS A   8     -16.420  -4.712  13.063  1.00  0.00           C  
ATOM     60  NZ  LYS A   8     -16.370  -3.241  13.314  1.00  0.00           N  
ATOM     61  N   LEU A   9     -10.467  -3.931  12.189  1.00  0.00           N  
ATOM     62  CA  LEU A   9     -10.027  -2.549  12.027  1.00  0.00           C  
ATOM     63  C   LEU A   9      -9.262  -2.373  10.720  1.00  0.00           C  
ATOM     64  CB  LEU A   9      -9.150  -2.124  13.207  1.00  0.00           C  
ATOM     65  O   LEU A   9      -9.492  -1.409   9.985  1.00  0.00           O  
ATOM     66  CG  LEU A   9      -9.868  -1.896  14.538  1.00  0.00           C  
ATOM     67  CD1 LEU A   9      -8.856  -1.771  15.672  1.00  0.00           C  
ATOM     68  CD2 LEU A   9     -10.752  -0.656  14.464  1.00  0.00           C  
ATOM     69  N   VAL A  10      -8.356  -3.282  10.473  1.00  0.00           N  
ATOM     70  CA  VAL A  10      -7.568  -3.222   9.246  1.00  0.00           C  
ATOM     71  C   VAL A  10      -8.491  -3.316   8.034  1.00  0.00           C  
ATOM     72  CB  VAL A  10      -6.507  -4.344   9.198  1.00  0.00           C  
ATOM     73  O   VAL A  10      -8.358  -2.542   7.083  1.00  0.00           O  
ATOM     74  CG1 VAL A  10      -5.838  -4.395   7.825  1.00  0.00           C  
ATOM     75  CG2 VAL A  10      -5.465  -4.140  10.296  1.00  0.00           C  
ATOM     76  N   ARG A  11      -9.480  -4.170   8.138  1.00  0.00           N  
ATOM     77  CA  ARG A  11     -10.424  -4.347   7.040  1.00  0.00           C  
ATOM     78  C   ARG A  11     -11.244  -3.081   6.813  1.00  0.00           C  
ATOM     79  CB  ARG A  11     -11.353  -5.531   7.314  1.00  0.00           C  
ATOM     80  O   ARG A  11     -11.494  -2.694   5.670  1.00  0.00           O  
ATOM     81  CG  ARG A  11     -10.697  -6.888   7.116  1.00  0.00           C  
ATOM     82  CD  ARG A  11     -11.698  -8.026   7.261  1.00  0.00           C  
ATOM     83  NE  ARG A  11     -11.047  -9.330   7.185  1.00  0.00           N  
ATOM     84  NH1 ARG A  11     -12.931 -10.535   7.763  1.00  0.00           N  
ATOM     85  NH2 ARG A  11     -10.960 -11.621   7.327  1.00  0.00           N  
ATOM     86  CZ  ARG A  11     -11.647 -10.493   7.425  1.00  0.00           C  
ATOM     87  N   ASP A  12     -11.668  -2.523   7.854  1.00  0.00           N  
ATOM     88  CA  ASP A  12     -12.472  -1.309   7.755  1.00  0.00           C  
ATOM     89  C   ASP A  12     -11.686  -0.183   7.089  1.00  0.00           C  
ATOM     90  CB  ASP A  12     -12.952  -0.869   9.139  1.00  0.00           C  
ATOM     91  O   ASP A  12     -12.219   0.538   6.243  1.00  0.00           O  
ATOM     92  CG  ASP A  12     -14.042  -1.765   9.702  1.00  0.00           C  
ATOM     93  OD1 ASP A  12     -14.624  -2.568   8.941  1.00  0.00           O  
ATOM     94  OD2 ASP A  12     -14.323  -1.665  10.916  1.00  0.00           O  
ATOM     95  N   ILE A  13     -10.471  -0.006   7.504  1.00  0.00           N  
ATOM     96  CA  ILE A  13      -9.625   1.025   6.911  1.00  0.00           C  
ATOM     97  C   ILE A  13      -9.416   0.731   5.428  1.00  0.00           C  
ATOM     98  CB  ILE A  13      -8.264   1.124   7.636  1.00  0.00           C  
ATOM     99  O   ILE A  13      -9.542   1.625   4.588  1.00  0.00           O  
ATOM    100  CG1 ILE A  13      -8.456   1.647   9.064  1.00  0.00           C  
ATOM    101  CG2 ILE A  13      -7.298   2.016   6.850  1.00  0.00           C  
ATOM    102  CD1 ILE A  13      -9.105   3.022   9.137  1.00  0.00           C  
ATOM    103  N   TRP A  14      -9.182  -0.511   5.242  1.00  0.00           N  
ATOM    104  CA  TRP A  14      -8.902  -0.880   3.858  1.00  0.00           C  
ATOM    105  C   TRP A  14     -10.124  -0.650   2.975  1.00  0.00           C  
ATOM    106  CB  TRP A  14      -8.460  -2.343   3.769  1.00  0.00           C  
ATOM    107  O   TRP A  14      -9.992  -0.293   1.802  1.00  0.00           O  
ATOM    108  CG  TRP A  14      -7.903  -2.731   2.433  1.00  0.00           C  
ATOM    109  CD1 TRP A  14      -8.461  -3.587   1.524  1.00  0.00           C  
ATOM    110  CD2 TRP A  14      -6.673  -2.280   1.857  1.00  0.00           C  
ATOM    111  CE2 TRP A  14      -6.549  -2.903   0.595  1.00  0.00           C  
ATOM    112  CE3 TRP A  14      -5.664  -1.408   2.285  1.00  0.00           C  
ATOM    113  NE1 TRP A  14      -7.652  -3.694   0.416  1.00  0.00           N  
ATOM    114  CH2 TRP A  14      -4.481  -1.823   0.200  1.00  0.00           C  
ATOM    115  CZ2 TRP A  14      -5.454  -2.681  -0.243  1.00  0.00           C  
ATOM    116  CZ3 TRP A  14      -4.575  -1.188   1.449  1.00  0.00           C  
ATOM    117  N   ALA A  15     -11.274  -0.892   3.467  1.00  0.00           N  
ATOM    118  CA  ALA A  15     -12.500  -0.600   2.730  1.00  0.00           C  
ATOM    119  C   ALA A  15     -12.548   0.865   2.304  1.00  0.00           C  
ATOM    120  CB  ALA A  15     -13.724  -0.946   3.573  1.00  0.00           C  
ATOM    121  O   ALA A  15     -12.999   1.183   1.201  1.00  0.00           O  
ATOM    122  N   GLU A  16     -12.091   1.717   3.132  1.00  0.00           N  
ATOM    123  CA  GLU A  16     -12.024   3.136   2.797  1.00  0.00           C  
ATOM    124  C   GLU A  16     -11.034   3.389   1.663  1.00  0.00           C  
ATOM    125  CB  GLU A  16     -11.636   3.961   4.027  1.00  0.00           C  
ATOM    126  O   GLU A  16     -11.310   4.176   0.755  1.00  0.00           O  
ATOM    127  CG  GLU A  16     -12.681   3.944   5.133  1.00  0.00           C  
ATOM    128  CD  GLU A  16     -13.993   4.595   4.729  1.00  0.00           C  
ATOM    129  OE1 GLU A  16     -15.063   4.150   5.204  1.00  0.00           O  
ATOM    130  OE2 GLU A  16     -13.952   5.558   3.931  1.00  0.00           O  
ATOM    131  N   VAL A  17      -9.946   2.688   1.765  1.00  0.00           N  
ATOM    132  CA  VAL A  17      -8.905   2.822   0.752  1.00  0.00           C  
ATOM    133  C   VAL A  17      -9.440   2.366  -0.603  1.00  0.00           C  
ATOM    134  CB  VAL A  17      -7.642   2.014   1.126  1.00  0.00           C  
ATOM    135  O   VAL A  17      -9.162   2.991  -1.629  1.00  0.00           O  
ATOM    136  CG1 VAL A  17      -6.653   1.988  -0.038  1.00  0.00           C  
ATOM    137  CG2 VAL A  17      -6.985   2.599   2.376  1.00  0.00           C  
ATOM    138  N   GLU A  18     -10.343   1.397  -0.607  1.00  0.00           N  
ATOM    139  CA  GLU A  18     -10.855   0.780  -1.826  1.00  0.00           C  
ATOM    140  C   GLU A  18     -11.764   1.738  -2.591  1.00  0.00           C  
ATOM    141  CB  GLU A  18     -11.610  -0.512  -1.499  1.00  0.00           C  
ATOM    142  O   GLU A  18     -11.934   1.606  -3.805  1.00  0.00           O  
ATOM    143  CG  GLU A  18     -10.702  -1.681  -1.146  1.00  0.00           C  
ATOM    144  CD  GLU A  18     -11.445  -3.002  -1.026  1.00  0.00           C  
ATOM    145  OE1 GLU A  18     -10.824  -4.069  -1.232  1.00  0.00           O  
ATOM    146  OE2 GLU A  18     -12.659  -2.970  -0.724  1.00  0.00           O  
ATOM    147  N   LYS A  19     -12.260   2.714  -1.943  1.00  0.00           N  
ATOM    148  CA  LYS A  19     -13.160   3.666  -2.588  1.00  0.00           C  
ATOM    149  C   LYS A  19     -12.401   4.572  -3.555  1.00  0.00           C  
ATOM    150  CB  LYS A  19     -13.888   4.510  -1.541  1.00  0.00           C  
ATOM    151  O   LYS A  19     -12.976   5.075  -4.522  1.00  0.00           O  
ATOM    152  CG  LYS A  19     -14.841   3.717  -0.660  1.00  0.00           C  
ATOM    153  CD  LYS A  19     -15.548   4.613   0.348  1.00  0.00           C  
ATOM    154  CE  LYS A  19     -16.486   3.817   1.245  1.00  0.00           C  
ATOM    155  NZ  LYS A  19     -17.129   4.680   2.280  1.00  0.00           N  
ATOM    156  N   ASP A  20     -11.174   4.700  -3.378  1.00  0.00           N  
ATOM    157  CA  ASP A  20     -10.302   5.468  -4.261  1.00  0.00           C  
ATOM    158  C   ASP A  20      -8.886   4.896  -4.269  1.00  0.00           C  
ATOM    159  CB  ASP A  20     -10.273   6.939  -3.840  1.00  0.00           C  
ATOM    160  O   ASP A  20      -7.953   5.529  -3.771  1.00  0.00           O  
ATOM    161  CG  ASP A  20      -9.495   7.817  -4.804  1.00  0.00           C  
ATOM    162  OD1 ASP A  20      -9.325   7.429  -5.980  1.00  0.00           O  
ATOM    163  OD2 ASP A  20      -9.047   8.905  -4.384  1.00  0.00           O  
ATOM    164  N   ARG A  21      -8.745   3.805  -5.005  1.00  0.00           N  
ATOM    165  CA  ARG A  21      -7.495   3.054  -4.978  1.00  0.00           C  
ATOM    166  C   ARG A  21      -6.409   3.768  -5.776  1.00  0.00           C  
ATOM    167  CB  ARG A  21      -7.705   1.641  -5.526  1.00  0.00           C  
ATOM    168  O   ARG A  21      -5.263   3.858  -5.332  1.00  0.00           O  
ATOM    169  CG  ARG A  21      -8.583   0.763  -4.649  1.00  0.00           C  
ATOM    170  CD  ARG A  21      -8.823  -0.602  -5.277  1.00  0.00           C  
ATOM    171  NE  ARG A  21      -7.607  -1.411  -5.290  1.00  0.00           N  
ATOM    172  NH1 ARG A  21      -8.529  -3.150  -6.499  1.00  0.00           N  
ATOM    173  NH2 ARG A  21      -6.342  -3.252  -5.822  1.00  0.00           N  
ATOM    174  CZ  ARG A  21      -7.496  -2.602  -5.871  1.00  0.00           C  
ATOM    175  N   GLU A  22      -6.844   4.279  -6.834  1.00  0.00           N  
ATOM    176  CA  GLU A  22      -5.884   4.951  -7.705  1.00  0.00           C  
ATOM    177  C   GLU A  22      -5.318   6.203  -7.040  1.00  0.00           C  
ATOM    178  CB  GLU A  22      -6.533   5.314  -9.043  1.00  0.00           C  
ATOM    179  O   GLU A  22      -4.102   6.407  -7.023  1.00  0.00           O  
ATOM    180  CG  GLU A  22      -6.822   4.113  -9.931  1.00  0.00           C  
ATOM    181  CD  GLU A  22      -7.394   4.494 -11.288  1.00  0.00           C  
ATOM    182  OE1 GLU A  22      -7.729   3.586 -12.082  1.00  0.00           O  
ATOM    183  OE2 GLU A  22      -7.507   5.710 -11.559  1.00  0.00           O  
ATOM    184  N   GLY A  23      -6.256   6.913  -6.509  1.00  0.00           N  
ATOM    185  CA  GLY A  23      -5.817   8.118  -5.823  1.00  0.00           C  
ATOM    186  C   GLY A  23      -4.912   7.836  -4.639  1.00  0.00           C  
ATOM    187  O   GLY A  23      -3.893   8.505  -4.456  1.00  0.00           O  
ATOM    188  N   PHE A  24      -5.253   6.796  -3.947  1.00  0.00           N  
ATOM    189  CA  PHE A  24      -4.461   6.420  -2.783  1.00  0.00           C  
ATOM    190  C   PHE A  24      -3.081   5.928  -3.203  1.00  0.00           C  
ATOM    191  CB  PHE A  24      -5.178   5.338  -1.969  1.00  0.00           C  
ATOM    192  O   PHE A  24      -2.066   6.382  -2.670  1.00  0.00           O  
ATOM    193  CG  PHE A  24      -4.435   4.917  -0.730  1.00  0.00           C  
ATOM    194  CD1 PHE A  24      -3.564   3.835  -0.759  1.00  0.00           C  
ATOM    195  CD2 PHE A  24      -4.608   5.605   0.464  1.00  0.00           C  
ATOM    196  CE1 PHE A  24      -2.875   3.443   0.387  1.00  0.00           C  
ATOM    197  CE2 PHE A  24      -3.923   5.219   1.613  1.00  0.00           C  
ATOM    198  CZ  PHE A  24      -3.058   4.138   1.573  1.00  0.00           C  
ATOM    199  N   GLY A  25      -3.055   4.966  -4.195  1.00  0.00           N  
ATOM    200  CA  GLY A  25      -1.782   4.455  -4.678  1.00  0.00           C  
ATOM    201  C   GLY A  25      -0.846   5.547  -5.162  1.00  0.00           C  
ATOM    202  O   GLY A  25       0.346   5.534  -4.847  1.00  0.00           O  
ATOM    203  N   LEU A  26      -1.375   6.485  -5.842  1.00  0.00           N  
ATOM    204  CA  LEU A  26      -0.583   7.593  -6.364  1.00  0.00           C  
ATOM    205  C   LEU A  26      -0.023   8.443  -5.229  1.00  0.00           C  
ATOM    206  CB  LEU A  26      -1.428   8.462  -7.299  1.00  0.00           C  
ATOM    207  O   LEU A  26       1.150   8.822  -5.252  1.00  0.00           O  
ATOM    208  CG  LEU A  26      -0.721   9.658  -7.937  1.00  0.00           C  
ATOM    209  CD1 LEU A  26       0.483   9.191  -8.749  1.00  0.00           C  
ATOM    210  CD2 LEU A  26      -1.688  10.448  -8.812  1.00  0.00           C  
ATOM    211  N   GLU A  27      -0.756   8.697  -4.289  1.00  0.00           N  
ATOM    212  CA  GLU A  27      -0.301   9.503  -3.160  1.00  0.00           C  
ATOM    213  C   GLU A  27       0.836   8.813  -2.412  1.00  0.00           C  
ATOM    214  CB  GLU A  27      -1.461   9.791  -2.203  1.00  0.00           C  
ATOM    215  O   GLU A  27       1.790   9.466  -1.983  1.00  0.00           O  
ATOM    216  CG  GLU A  27      -2.440  10.835  -2.720  1.00  0.00           C  
ATOM    217  CD  GLU A  27      -3.444  11.287  -1.673  1.00  0.00           C  
ATOM    218  OE1 GLU A  27      -4.609  11.575  -2.032  1.00  0.00           O  
ATOM    219  OE2 GLU A  27      -3.064  11.356  -0.483  1.00  0.00           O  
ATOM    220  N   VAL A  28       0.703   7.516  -2.243  1.00  0.00           N  
ATOM    221  CA  VAL A  28       1.768   6.751  -1.602  1.00  0.00           C  
ATOM    222  C   VAL A  28       3.056   6.879  -2.412  1.00  0.00           C  
ATOM    223  CB  VAL A  28       1.382   5.264  -1.444  1.00  0.00           C  
ATOM    224  O   VAL A  28       4.122   7.149  -1.856  1.00  0.00           O  
ATOM    225  CG1 VAL A  28       2.591   4.434  -1.017  1.00  0.00           C  
ATOM    226  CG2 VAL A  28       0.243   5.112  -0.437  1.00  0.00           C  
ATOM    227  N   LEU A  29       2.906   6.721  -3.699  1.00  0.00           N  
ATOM    228  CA  LEU A  29       4.076   6.820  -4.564  1.00  0.00           C  
ATOM    229  C   LEU A  29       4.682   8.218  -4.503  1.00  0.00           C  
ATOM    230  CB  LEU A  29       3.705   6.474  -6.009  1.00  0.00           C  
ATOM    231  O   LEU A  29       5.903   8.367  -4.425  1.00  0.00           O  
ATOM    232  CG  LEU A  29       3.309   5.022  -6.278  1.00  0.00           C  
ATOM    233  CD1 LEU A  29       2.842   4.859  -7.721  1.00  0.00           C  
ATOM    234  CD2 LEU A  29       4.475   4.085  -5.979  1.00  0.00           C  
ATOM    235  N   LEU A  30       3.825   9.169  -4.510  1.00  0.00           N  
ATOM    236  CA  LEU A  30       4.299  10.549  -4.472  1.00  0.00           C  
ATOM    237  C   LEU A  30       5.034  10.835  -3.167  1.00  0.00           C  
ATOM    238  CB  LEU A  30       3.129  11.522  -4.637  1.00  0.00           C  
ATOM    239  O   LEU A  30       6.103  11.450  -3.174  1.00  0.00           O  
ATOM    240  CG  LEU A  30       2.561  11.668  -6.050  1.00  0.00           C  
ATOM    241  CD1 LEU A  30       1.251  12.447  -6.017  1.00  0.00           C  
ATOM    242  CD2 LEU A  30       3.573  12.349  -6.965  1.00  0.00           C  
ATOM    243  N   LEU A  31       4.377  10.418  -2.134  1.00  0.00           N  
ATOM    244  CA  LEU A  31       5.021  10.633  -0.843  1.00  0.00           C  
ATOM    245  C   LEU A  31       6.365   9.916  -0.780  1.00  0.00           C  
ATOM    246  CB  LEU A  31       4.118  10.149   0.294  1.00  0.00           C  
ATOM    247  O   LEU A  31       7.354  10.482  -0.308  1.00  0.00           O  
ATOM    248  CG  LEU A  31       4.620  10.408   1.715  1.00  0.00           C  
ATOM    249  CD1 LEU A  31       4.806  11.903   1.948  1.00  0.00           C  
ATOM    250  CD2 LEU A  31       3.655   9.818   2.739  1.00  0.00           C  
ATOM    251  N   THR A  32       6.450   8.705  -1.270  1.00  0.00           N  
ATOM    252  CA  THR A  32       7.698   7.951  -1.288  1.00  0.00           C  
ATOM    253  C   THR A  32       8.743   8.655  -2.150  1.00  0.00           C  
ATOM    254  CB  THR A  32       7.478   6.519  -1.810  1.00  0.00           C  
ATOM    255  O   THR A  32       9.902   8.783  -1.750  1.00  0.00           O  
ATOM    256  CG2 THR A  32       8.771   5.712  -1.764  1.00  0.00           C  
ATOM    257  OG1 THR A  32       6.492   5.868  -1.000  1.00  0.00           O  
ATOM    258  N   PHE A  33       8.328   9.141  -3.278  1.00  0.00           N  
ATOM    259  CA  PHE A  33       9.230   9.830  -4.192  1.00  0.00           C  
ATOM    260  C   PHE A  33       9.746  11.124  -3.572  1.00  0.00           C  
ATOM    261  CB  PHE A  33       8.527  10.129  -5.520  1.00  0.00           C  
ATOM    262  O   PHE A  33      10.929  11.448  -3.693  1.00  0.00           O  
ATOM    263  CG  PHE A  33       9.458  10.584  -6.611  1.00  0.00           C  
ATOM    264  CD1 PHE A  33       9.721  11.935  -6.801  1.00  0.00           C  
ATOM    265  CD2 PHE A  33      10.071   9.660  -7.447  1.00  0.00           C  
ATOM    266  CE1 PHE A  33      10.582  12.359  -7.811  1.00  0.00           C  
ATOM    267  CE2 PHE A  33      10.933  10.076  -8.458  1.00  0.00           C  
ATOM    268  CZ  PHE A  33      11.186  11.426  -8.639  1.00  0.00           C  
ATOM    269  N   THR A  34       8.925  11.819  -2.907  1.00  0.00           N  
ATOM    270  CA  THR A  34       9.275  13.107  -2.317  1.00  0.00           C  
ATOM    271  C   THR A  34      10.233  12.921  -1.143  1.00  0.00           C  
ATOM    272  CB  THR A  34       8.020  13.864  -1.844  1.00  0.00           C  
ATOM    273  O   THR A  34      11.226  13.642  -1.026  1.00  0.00           O  
ATOM    274  CG2 THR A  34       8.393  15.189  -1.186  1.00  0.00           C  
ATOM    275  OG1 THR A  34       7.174  14.125  -2.971  1.00  0.00           O  
ATOM    276  N   GLU A  35      10.092  11.891  -0.449  1.00  0.00           N  
ATOM    277  CA  GLU A  35      10.873  11.724   0.774  1.00  0.00           C  
ATOM    278  C   GLU A  35      12.077  10.816   0.540  1.00  0.00           C  
ATOM    279  CB  GLU A  35       9.999  11.159   1.897  1.00  0.00           C  
ATOM    280  O   GLU A  35      13.137  11.015   1.137  1.00  0.00           O  
ATOM    281  CG  GLU A  35       8.888  12.099   2.343  1.00  0.00           C  
ATOM    282  CD  GLU A  35       8.163  11.622   3.591  1.00  0.00           C  
ATOM    283  OE1 GLU A  35       7.322  12.376   4.130  1.00  0.00           O  
ATOM    284  OE2 GLU A  35       8.440  10.485   4.034  1.00  0.00           O  
ATOM    285  N   HIS A  36      11.819   9.877  -0.265  1.00  0.00           N  
ATOM    286  CA  HIS A  36      12.859   8.896  -0.556  1.00  0.00           C  
ATOM    287  C   HIS A  36      12.889   8.548  -2.040  1.00  0.00           C  
ATOM    288  CB  HIS A  36      12.649   7.630   0.276  1.00  0.00           C  
ATOM    289  O   HIS A  36      12.579   7.418  -2.423  1.00  0.00           O  
ATOM    290  CG  HIS A  36      12.600   7.882   1.750  1.00  0.00           C  
ATOM    291  CD2 HIS A  36      11.553   8.109   2.578  1.00  0.00           C  
ATOM    292  ND1 HIS A  36      13.731   7.921   2.536  1.00  0.00           N  
ATOM    293  CE1 HIS A  36      13.380   8.162   3.789  1.00  0.00           C  
ATOM    294  NE2 HIS A  36      12.065   8.281   3.841  1.00  0.00           N  
ATOM    295  N   PRO A  37      13.271   9.445  -2.943  1.00  0.00           N  
ATOM    296  CA  PRO A  37      13.187   9.223  -4.388  1.00  0.00           C  
ATOM    297  C   PRO A  37      13.965   7.990  -4.842  1.00  0.00           C  
ATOM    298  CB  PRO A  37      13.793  10.499  -4.977  1.00  0.00           C  
ATOM    299  O   PRO A  37      13.560   7.315  -5.792  1.00  0.00           O  
ATOM    300  CG  PRO A  37      14.605  11.084  -3.867  1.00  0.00           C  
ATOM    301  CD  PRO A  37      13.964  10.713  -2.561  1.00  0.00           C  
ATOM    302  N   GLU A  38      14.993   7.602  -4.102  1.00  0.00           N  
ATOM    303  CA  GLU A  38      15.838   6.478  -4.493  1.00  0.00           C  
ATOM    304  C   GLU A  38      15.075   5.159  -4.406  1.00  0.00           C  
ATOM    305  CB  GLU A  38      17.093   6.418  -3.619  1.00  0.00           C  
ATOM    306  O   GLU A  38      15.363   4.219  -5.150  1.00  0.00           O  
ATOM    307  CG  GLU A  38      18.034   7.598  -3.813  1.00  0.00           C  
ATOM    308  CD  GLU A  38      18.509   7.757  -5.249  1.00  0.00           C  
ATOM    309  OE1 GLU A  38      18.389   8.870  -5.808  1.00  0.00           O  
ATOM    310  OE2 GLU A  38      19.004   6.759  -5.819  1.00  0.00           O  
ATOM    311  N   THR A  39      14.138   5.136  -3.468  1.00  0.00           N  
ATOM    312  CA  THR A  39      13.338   3.929  -3.288  1.00  0.00           C  
ATOM    313  C   THR A  39      12.539   3.616  -4.550  1.00  0.00           C  
ATOM    314  CB  THR A  39      12.380   4.067  -2.091  1.00  0.00           C  
ATOM    315  O   THR A  39      12.534   2.477  -5.022  1.00  0.00           O  
ATOM    316  CG2 THR A  39      11.497   2.832  -1.947  1.00  0.00           C  
ATOM    317  OG1 THR A  39      13.145   4.237  -0.891  1.00  0.00           O  
ATOM    318  N   LEU A  40      11.968   4.670  -5.133  1.00  0.00           N  
ATOM    319  CA  LEU A  40      11.131   4.449  -6.307  1.00  0.00           C  
ATOM    320  C   LEU A  40      11.985   4.264  -7.557  1.00  0.00           C  
ATOM    321  CB  LEU A  40      10.164   5.619  -6.504  1.00  0.00           C  
ATOM    322  O   LEU A  40      11.585   3.565  -8.490  1.00  0.00           O  
ATOM    323  CG  LEU A  40       9.009   5.720  -5.507  1.00  0.00           C  
ATOM    324  CD1 LEU A  40       8.087   6.876  -5.878  1.00  0.00           C  
ATOM    325  CD2 LEU A  40       8.233   4.408  -5.452  1.00  0.00           C  
ATOM    326  N   LYS A  41      13.154   4.804  -7.648  1.00  0.00           N  
ATOM    327  CA  LYS A  41      14.049   4.723  -8.799  1.00  0.00           C  
ATOM    328  C   LYS A  41      14.569   3.302  -8.993  1.00  0.00           C  
ATOM    329  CB  LYS A  41      15.221   5.692  -8.637  1.00  0.00           C  
ATOM    330  O   LYS A  41      15.060   2.956 -10.069  1.00  0.00           O  
ATOM    331  CG  LYS A  41      14.846   7.155  -8.824  1.00  0.00           C  
ATOM    332  CD  LYS A  41      16.074   8.055  -8.802  1.00  0.00           C  
ATOM    333  CE  LYS A  41      15.708   9.510  -9.061  1.00  0.00           C  
ATOM    334  NZ  LYS A  41      16.898  10.407  -8.964  1.00  0.00           N  
ATOM    335  N   LYS A  42      14.401   2.455  -8.007  1.00  0.00           N  
ATOM    336  CA  LYS A  42      14.860   1.071  -8.084  1.00  0.00           C  
ATOM    337  C   LYS A  42      13.863   0.203  -8.845  1.00  0.00           C  
ATOM    338  CB  LYS A  42      15.088   0.503  -6.683  1.00  0.00           C  
ATOM    339  O   LYS A  42      14.183  -0.923  -9.234  1.00  0.00           O  
ATOM    340  CG  LYS A  42      16.226   1.168  -5.922  1.00  0.00           C  
ATOM    341  CD  LYS A  42      16.397   0.567  -4.533  1.00  0.00           C  
ATOM    342  CE  LYS A  42      17.515   1.252  -3.760  1.00  0.00           C  
ATOM    343  NZ  LYS A  42      17.641   0.713  -2.373  1.00  0.00           N  
ATOM    344  N   PHE A  43      12.736   0.873  -9.026  1.00  0.00           N  
ATOM    345  CA  PHE A  43      11.749   0.228  -9.884  1.00  0.00           C  
ATOM    346  C   PHE A  43      11.921   0.668 -11.333  1.00  0.00           C  
ATOM    347  CB  PHE A  43      10.329   0.545  -9.404  1.00  0.00           C  
ATOM    348  O   PHE A  43      11.891   1.863 -11.632  1.00  0.00           O  
ATOM    349  CG  PHE A  43      10.025   0.027  -8.025  1.00  0.00           C  
ATOM    350  CD1 PHE A  43       9.385  -1.194  -7.851  1.00  0.00           C  
ATOM    351  CD2 PHE A  43      10.379   0.762  -6.901  1.00  0.00           C  
ATOM    352  CE1 PHE A  43       9.102  -1.676  -6.575  1.00  0.00           C  
ATOM    353  CE2 PHE A  43      10.100   0.287  -5.622  1.00  0.00           C  
ATOM    354  CZ  PHE A  43       9.460  -0.932  -5.462  1.00  0.00           C  
ATOM    355  N   PRO A  44      12.255  -0.253 -12.289  1.00  0.00           N  
ATOM    356  CA  PRO A  44      12.532   0.099 -13.683  1.00  0.00           C  
ATOM    357  C   PRO A  44      11.494   1.056 -14.267  1.00  0.00           C  
ATOM    358  CB  PRO A  44      12.494  -1.252 -14.402  1.00  0.00           C  
ATOM    359  O   PRO A  44      11.846   1.970 -15.018  1.00  0.00           O  
ATOM    360  CG  PRO A  44      12.906  -2.247 -13.366  1.00  0.00           C  
ATOM    361  CD  PRO A  44      12.371  -1.800 -12.036  1.00  0.00           C  
ATOM    362  N   ARG A  45      10.363   0.953 -13.827  1.00  0.00           N  
ATOM    363  CA  ARG A  45       9.317   1.748 -14.462  1.00  0.00           C  
ATOM    364  C   ARG A  45       9.370   3.198 -13.993  1.00  0.00           C  
ATOM    365  CB  ARG A  45       7.938   1.153 -14.170  1.00  0.00           C  
ATOM    366  O   ARG A  45       8.845   4.091 -14.660  1.00  0.00           O  
ATOM    367  CG  ARG A  45       7.550   1.188 -12.701  1.00  0.00           C  
ATOM    368  CD  ARG A  45       6.301   0.362 -12.427  1.00  0.00           C  
ATOM    369  NE  ARG A  45       6.593  -1.069 -12.418  1.00  0.00           N  
ATOM    370  NH1 ARG A  45       4.648  -1.669 -11.325  1.00  0.00           N  
ATOM    371  NH2 ARG A  45       6.164  -3.274 -11.941  1.00  0.00           N  
ATOM    372  CZ  ARG A  45       5.801  -2.001 -11.895  1.00  0.00           C  
ATOM    373  N   PHE A  46       9.843   3.414 -12.803  1.00  0.00           N  
ATOM    374  CA  PHE A  46       9.913   4.773 -12.282  1.00  0.00           C  
ATOM    375  C   PHE A  46      11.324   5.334 -12.418  1.00  0.00           C  
ATOM    376  CB  PHE A  46       9.473   4.811 -10.815  1.00  0.00           C  
ATOM    377  O   PHE A  46      11.582   6.478 -12.039  1.00  0.00           O  
ATOM    378  CG  PHE A  46       8.076   4.301 -10.587  1.00  0.00           C  
ATOM    379  CD1 PHE A  46       7.006   4.818 -11.307  1.00  0.00           C  
ATOM    380  CD2 PHE A  46       7.833   3.303  -9.652  1.00  0.00           C  
ATOM    381  CE1 PHE A  46       5.711   4.347 -11.098  1.00  0.00           C  
ATOM    382  CE2 PHE A  46       6.542   2.827  -9.438  1.00  0.00           C  
ATOM    383  CZ  PHE A  46       5.483   3.351 -10.161  1.00  0.00           C  
ATOM    384  N   ALA A  47      12.203   4.613 -12.951  1.00  0.00           N  
ATOM    385  CA  ALA A  47      13.621   4.960 -12.964  1.00  0.00           C  
ATOM    386  C   ALA A  47      13.868   6.231 -13.772  1.00  0.00           C  
ATOM    387  CB  ALA A  47      14.446   3.806 -13.530  1.00  0.00           C  
ATOM    388  O   ALA A  47      14.778   7.003 -13.463  1.00  0.00           O  
ATOM    389  N   HIS A  48      12.996   6.476 -14.752  1.00  0.00           N  
ATOM    390  CA  HIS A  48      13.213   7.604 -15.650  1.00  0.00           C  
ATOM    391  C   HIS A  48      12.554   8.871 -15.113  1.00  0.00           C  
ATOM    392  CB  HIS A  48      12.678   7.287 -17.048  1.00  0.00           C  
ATOM    393  O   HIS A  48      12.746   9.957 -15.663  1.00  0.00           O  
ATOM    394  CG  HIS A  48      11.213   6.991 -17.076  1.00  0.00           C  
ATOM    395  CD2 HIS A  48      10.159   7.752 -17.456  1.00  0.00           C  
ATOM    396  ND1 HIS A  48      10.690   5.780 -16.675  1.00  0.00           N  
ATOM    397  CE1 HIS A  48       9.374   5.810 -16.809  1.00  0.00           C  
ATOM    398  NE2 HIS A  48       9.027   6.995 -17.281  1.00  0.00           N  
ATOM    399  N   LEU A  49      11.783   8.745 -14.102  1.00  0.00           N  
ATOM    400  CA  LEU A  49      11.044   9.897 -13.596  1.00  0.00           C  
ATOM    401  C   LEU A  49      11.946  10.793 -12.755  1.00  0.00           C  
ATOM    402  CB  LEU A  49       9.841   9.440 -12.767  1.00  0.00           C  
ATOM    403  O   LEU A  49      12.707  10.304 -11.916  1.00  0.00           O  
ATOM    404  CG  LEU A  49       8.794   8.599 -13.498  1.00  0.00           C  
ATOM    405  CD1 LEU A  49       7.739   8.097 -12.517  1.00  0.00           C  
ATOM    406  CD2 LEU A  49       8.148   9.405 -14.619  1.00  0.00           C  
ATOM    407  N   LYS A  50      11.807  12.148 -12.949  1.00  0.00           N  
ATOM    408  CA  LYS A  50      12.757  13.067 -12.329  1.00  0.00           C  
ATOM    409  C   LYS A  50      12.071  13.945 -11.286  1.00  0.00           C  
ATOM    410  CB  LYS A  50      13.430  13.940 -13.389  1.00  0.00           C  
ATOM    411  O   LYS A  50      12.738  14.635 -10.512  1.00  0.00           O  
ATOM    412  CG  LYS A  50      14.288  13.164 -14.377  1.00  0.00           C  
ATOM    413  CD  LYS A  50      14.957  14.090 -15.384  1.00  0.00           C  
ATOM    414  CE  LYS A  50      15.786  13.311 -16.396  1.00  0.00           C  
ATOM    415  NZ  LYS A  50      16.447  14.216 -17.384  1.00  0.00           N  
ATOM    416  N   SER A  51      10.784  13.877 -11.326  1.00  0.00           N  
ATOM    417  CA  SER A  51      10.102  14.767 -10.392  1.00  0.00           C  
ATOM    418  C   SER A  51       8.751  14.198  -9.972  1.00  0.00           C  
ATOM    419  CB  SER A  51       9.910  16.151 -11.014  1.00  0.00           C  
ATOM    420  O   SER A  51       8.246  13.261 -10.593  1.00  0.00           O  
ATOM    421  OG  SER A  51       8.979  16.098 -12.082  1.00  0.00           O  
ATOM    422  N   ALA A  52       8.189  14.696  -8.907  1.00  0.00           N  
ATOM    423  CA  ALA A  52       6.854  14.340  -8.433  1.00  0.00           C  
ATOM    424  C   ALA A  52       5.790  14.705  -9.465  1.00  0.00           C  
ATOM    425  CB  ALA A  52       6.559  15.030  -7.104  1.00  0.00           C  
ATOM    426  O   ALA A  52       4.818  13.969  -9.651  1.00  0.00           O  
ATOM    427  N   GLU A  53       6.086  15.834 -10.149  1.00  0.00           N  
ATOM    428  CA  GLU A  53       5.161  16.273 -11.190  1.00  0.00           C  
ATOM    429  C   GLU A  53       5.085  15.256 -12.325  1.00  0.00           C  
ATOM    430  CB  GLU A  53       5.576  17.641 -11.736  1.00  0.00           C  
ATOM    431  O   GLU A  53       3.998  14.949 -12.818  1.00  0.00           O  
ATOM    432  CG  GLU A  53       4.592  18.757 -11.412  1.00  0.00           C  
ATOM    433  CD  GLU A  53       5.158  20.146 -11.659  1.00  0.00           C  
ATOM    434  OE1 GLU A  53       4.430  21.144 -11.453  1.00  0.00           O  
ATOM    435  OE2 GLU A  53       6.339  20.238 -12.064  1.00  0.00           O  
ATOM    436  N   GLU A  54       6.287  14.760 -12.658  1.00  0.00           N  
ATOM    437  CA  GLU A  54       6.334  13.736 -13.697  1.00  0.00           C  
ATOM    438  C   GLU A  54       5.635  12.457 -13.243  1.00  0.00           C  
ATOM    439  CB  GLU A  54       7.783  13.433 -14.088  1.00  0.00           C  
ATOM    440  O   GLU A  54       4.950  11.804 -14.033  1.00  0.00           O  
ATOM    441  CG  GLU A  54       8.460  14.559 -14.856  1.00  0.00           C  
ATOM    442  CD  GLU A  54       9.866  14.208 -15.318  1.00  0.00           C  
ATOM    443  OE1 GLU A  54      10.622  15.126 -15.711  1.00  0.00           O  
ATOM    444  OE2 GLU A  54      10.214  13.007 -15.287  1.00  0.00           O  
ATOM    445  N   LEU A  55       5.828  12.143 -12.017  1.00  0.00           N  
ATOM    446  CA  LEU A  55       5.193  10.963 -11.441  1.00  0.00           C  
ATOM    447  C   LEU A  55       3.674  11.102 -11.452  1.00  0.00           C  
ATOM    448  CB  LEU A  55       5.685  10.734 -10.009  1.00  0.00           C  
ATOM    449  O   LEU A  55       2.964  10.176 -11.851  1.00  0.00           O  
ATOM    450  CG  LEU A  55       5.248   9.428  -9.343  1.00  0.00           C  
ATOM    451  CD1 LEU A  55       5.950   8.240  -9.993  1.00  0.00           C  
ATOM    452  CD2 LEU A  55       5.534   9.470  -7.846  1.00  0.00           C  
ATOM    453  N   ARG A  56       3.161  12.236 -11.085  1.00  0.00           N  
ATOM    454  CA  ARG A  56       1.728  12.514 -11.075  1.00  0.00           C  
ATOM    455  C   ARG A  56       1.143  12.420 -12.480  1.00  0.00           C  
ATOM    456  CB  ARG A  56       1.452  13.898 -10.484  1.00  0.00           C  
ATOM    457  O   ARG A  56       0.011  11.965 -12.658  1.00  0.00           O  
ATOM    458  CG  ARG A  56       0.679  13.865  -9.175  1.00  0.00           C  
ATOM    459  CD  ARG A  56       0.294  15.264  -8.713  1.00  0.00           C  
ATOM    460  NE  ARG A  56       0.741  15.522  -7.347  1.00  0.00           N  
ATOM    461  NH1 ARG A  56       1.525  17.650  -7.786  1.00  0.00           N  
ATOM    462  NH2 ARG A  56       1.684  16.778  -5.672  1.00  0.00           N  
ATOM    463  CZ  ARG A  56       1.316  16.649  -6.938  1.00  0.00           C  
ATOM    464  N   ALA A  57       1.963  12.769 -13.426  1.00  0.00           N  
ATOM    465  CA  ALA A  57       1.493  12.835 -14.808  1.00  0.00           C  
ATOM    466  C   ALA A  57       1.636  11.484 -15.502  1.00  0.00           C  
ATOM    467  CB  ALA A  57       2.257  13.910 -15.578  1.00  0.00           C  
ATOM    468  O   ALA A  57       1.178  11.308 -16.633  1.00  0.00           O  
ATOM    469  N   SER A  58       2.161  10.501 -14.694  1.00  0.00           N  
ATOM    470  CA  SER A  58       2.501   9.226 -15.317  1.00  0.00           C  
ATOM    471  C   SER A  58       1.347   8.234 -15.210  1.00  0.00           C  
ATOM    472  CB  SER A  58       3.756   8.632 -14.676  1.00  0.00           C  
ATOM    473  O   SER A  58       0.946   7.858 -14.107  1.00  0.00           O  
ATOM    474  OG  SER A  58       3.949   7.292 -15.095  1.00  0.00           O  
ATOM    475  N   PRO A  59       0.764   7.826 -16.388  1.00  0.00           N  
ATOM    476  CA  PRO A  59      -0.253   6.773 -16.351  1.00  0.00           C  
ATOM    477  C   PRO A  59       0.248   5.490 -15.691  1.00  0.00           C  
ATOM    478  CB  PRO A  59      -0.571   6.538 -17.830  1.00  0.00           C  
ATOM    479  O   PRO A  59      -0.519   4.798 -15.017  1.00  0.00           O  
ATOM    480  CG  PRO A  59      -0.189   7.813 -18.510  1.00  0.00           C  
ATOM    481  CD  PRO A  59       0.975   8.415 -17.776  1.00  0.00           C  
ATOM    482  N   GLU A  60       1.515   5.194 -15.832  1.00  0.00           N  
ATOM    483  CA  GLU A  60       2.113   4.002 -15.238  1.00  0.00           C  
ATOM    484  C   GLU A  60       2.106   4.083 -13.714  1.00  0.00           C  
ATOM    485  CB  GLU A  60       3.544   3.807 -15.747  1.00  0.00           C  
ATOM    486  O   GLU A  60       1.942   3.068 -13.034  1.00  0.00           O  
ATOM    487  CG  GLU A  60       4.457   4.997 -15.488  1.00  0.00           C  
ATOM    488  CD  GLU A  60       5.809   4.876 -16.172  1.00  0.00           C  
ATOM    489  OE1 GLU A  60       6.733   5.649 -15.830  1.00  0.00           O  
ATOM    490  OE2 GLU A  60       5.945   4.002 -17.057  1.00  0.00           O  
ATOM    491  N   ALA A  61       2.360   5.306 -13.193  1.00  0.00           N  
ATOM    492  CA  ALA A  61       2.337   5.487 -11.744  1.00  0.00           C  
ATOM    493  C   ALA A  61       0.946   5.211 -11.179  1.00  0.00           C  
ATOM    494  CB  ALA A  61       2.786   6.899 -11.376  1.00  0.00           C  
ATOM    495  O   ALA A  61       0.810   4.580 -10.128  1.00  0.00           O  
ATOM    496  N   LYS A  62      -0.047   5.655 -11.977  1.00  0.00           N  
ATOM    497  CA  LYS A  62      -1.417   5.406 -11.537  1.00  0.00           C  
ATOM    498  C   LYS A  62      -1.736   3.914 -11.548  1.00  0.00           C  
ATOM    499  CB  LYS A  62      -2.410   6.161 -12.422  1.00  0.00           C  
ATOM    500  O   LYS A  62      -2.320   3.392 -10.596  1.00  0.00           O  
ATOM    501  CG  LYS A  62      -2.393   7.670 -12.224  1.00  0.00           C  
ATOM    502  CD  LYS A  62      -3.421   8.362 -13.110  1.00  0.00           C  
ATOM    503  CE  LYS A  62      -3.343   9.877 -12.980  1.00  0.00           C  
ATOM    504  NZ  LYS A  62      -4.338  10.560 -13.861  1.00  0.00           N  
ATOM    505  N   ALA A  63      -1.344   3.212 -12.562  1.00  0.00           N  
ATOM    506  CA  ALA A  63      -1.592   1.781 -12.715  1.00  0.00           C  
ATOM    507  C   ALA A  63      -0.823   0.977 -11.670  1.00  0.00           C  
ATOM    508  CB  ALA A  63      -1.212   1.321 -14.120  1.00  0.00           C  
ATOM    509  O   ALA A  63      -1.378   0.072 -11.042  1.00  0.00           O  
ATOM    510  N   HIS A  64       0.337   1.375 -11.406  1.00  0.00           N  
ATOM    511  CA  HIS A  64       1.181   0.621 -10.486  1.00  0.00           C  
ATOM    512  C   HIS A  64       0.768   0.861  -9.038  1.00  0.00           C  
ATOM    513  CB  HIS A  64       2.652   0.994 -10.681  1.00  0.00           C  
ATOM    514  O   HIS A  64       0.870  -0.040  -8.202  1.00  0.00           O  
ATOM    515  CG  HIS A  64       3.604   0.051 -10.017  1.00  0.00           C  
ATOM    516  CD2 HIS A  64       4.461   0.233  -8.985  1.00  0.00           C  
ATOM    517  ND1 HIS A  64       3.748  -1.261 -10.413  1.00  0.00           N  
ATOM    518  CE1 HIS A  64       4.656  -1.847  -9.650  1.00  0.00           C  
ATOM    519  NE2 HIS A  64       5.103  -0.963  -8.775  1.00  0.00           N  
ATOM    520  N   GLY A  65       0.472   2.147  -8.767  1.00  0.00           N  
ATOM    521  CA  GLY A  65      -0.078   2.381  -7.441  1.00  0.00           C  
ATOM    522  C   GLY A  65      -1.190   1.416  -7.077  1.00  0.00           C  
ATOM    523  O   GLY A  65      -1.230   0.899  -5.958  1.00  0.00           O  
ATOM    524  N   VAL A  66      -1.925   0.991  -8.004  1.00  0.00           N  
ATOM    525  CA  VAL A  66      -3.056   0.094  -7.791  1.00  0.00           C  
ATOM    526  C   VAL A  66      -2.553  -1.333  -7.585  1.00  0.00           C  
ATOM    527  CB  VAL A  66      -4.049   0.143  -8.974  1.00  0.00           C  
ATOM    528  O   VAL A  66      -3.060  -2.059  -6.727  1.00  0.00           O  
ATOM    529  CG1 VAL A  66      -5.150  -0.902  -8.799  1.00  0.00           C  
ATOM    530  CG2 VAL A  66      -4.652   1.540  -9.107  1.00  0.00           C  
ATOM    531  N   THR A  67      -1.482  -1.734  -8.293  1.00  0.00           N  
ATOM    532  CA  THR A  67      -0.939  -3.085  -8.199  1.00  0.00           C  
ATOM    533  C   THR A  67      -0.347  -3.335  -6.815  1.00  0.00           C  
ATOM    534  CB  THR A  67       0.138  -3.330  -9.273  1.00  0.00           C  
ATOM    535  O   THR A  67      -0.548  -4.402  -6.232  1.00  0.00           O  
ATOM    536  CG2 THR A  67       0.711  -4.739  -9.165  1.00  0.00           C  
ATOM    537  OG1 THR A  67      -0.444  -3.160 -10.572  1.00  0.00           O  
ATOM    538  N   VAL A  68       0.437  -2.343  -6.272  1.00  0.00           N  
ATOM    539  CA  VAL A  68       1.025  -2.457  -4.942  1.00  0.00           C  
ATOM    540  C   VAL A  68      -0.081  -2.611  -3.900  1.00  0.00           C  
ATOM    541  CB  VAL A  68       1.908  -1.235  -4.605  1.00  0.00           C  
ATOM    542  O   VAL A  68       0.011  -3.460  -3.009  1.00  0.00           O  
ATOM    543  CG1 VAL A  68       2.307  -1.248  -3.130  1.00  0.00           C  
ATOM    544  CG2 VAL A  68       3.148  -1.212  -5.497  1.00  0.00           C  
ATOM    545  N   LEU A  69      -1.164  -1.866  -4.184  1.00  0.00           N  
ATOM    546  CA  LEU A  69      -2.274  -1.912  -3.239  1.00  0.00           C  
ATOM    547  C   LEU A  69      -3.010  -3.245  -3.328  1.00  0.00           C  
ATOM    548  CB  LEU A  69      -3.248  -0.760  -3.500  1.00  0.00           C  
ATOM    549  O   LEU A  69      -3.481  -3.768  -2.316  1.00  0.00           O  
ATOM    550  CG  LEU A  69      -2.743   0.644  -3.163  1.00  0.00           C  
ATOM    551  CD1 LEU A  69      -3.796   1.687  -3.525  1.00  0.00           C  
ATOM    552  CD2 LEU A  69      -2.374   0.740  -1.687  1.00  0.00           C  
ATOM    553  N   ASP A  70      -3.055  -3.822  -4.518  1.00  0.00           N  
ATOM    554  CA  ASP A  70      -3.690  -5.124  -4.697  1.00  0.00           C  
ATOM    555  C   ASP A  70      -2.947  -6.208  -3.920  1.00  0.00           C  
ATOM    556  CB  ASP A  70      -3.754  -5.491  -6.181  1.00  0.00           C  
ATOM    557  O   ASP A  70      -3.570  -7.068  -3.294  1.00  0.00           O  
ATOM    558  CG  ASP A  70      -4.849  -4.749  -6.928  1.00  0.00           C  
ATOM    559  OD1 ASP A  70      -5.736  -4.155  -6.278  1.00  0.00           O  
ATOM    560  OD2 ASP A  70      -4.826  -4.762  -8.178  1.00  0.00           O  
ATOM    561  N   ALA A  71      -1.613  -6.131  -4.007  1.00  0.00           N  
ATOM    562  CA  ALA A  71      -0.812  -7.104  -3.268  1.00  0.00           C  
ATOM    563  C   ALA A  71      -1.028  -6.963  -1.764  1.00  0.00           C  
ATOM    564  CB  ALA A  71       0.668  -6.943  -3.608  1.00  0.00           C  
ATOM    565  O   ALA A  71      -1.202  -7.960  -1.060  1.00  0.00           O  
ATOM    566  N   LEU A  72      -1.112  -5.663  -1.369  1.00  0.00           N  
ATOM    567  CA  LEU A  72      -1.339  -5.404   0.049  1.00  0.00           C  
ATOM    568  C   LEU A  72      -2.747  -5.820   0.459  1.00  0.00           C  
ATOM    569  CB  LEU A  72      -1.119  -3.922   0.365  1.00  0.00           C  
ATOM    570  O   LEU A  72      -2.949  -6.347   1.556  1.00  0.00           O  
ATOM    571  CG  LEU A  72       0.334  -3.444   0.397  1.00  0.00           C  
ATOM    572  CD1 LEU A  72       0.389  -1.928   0.551  1.00  0.00           C  
ATOM    573  CD2 LEU A  72       1.097  -4.129   1.525  1.00  0.00           C  
ATOM    574  N   SER A  73      -3.700  -5.581  -0.480  1.00  0.00           N  
ATOM    575  CA  SER A  73      -5.098  -5.919  -0.233  1.00  0.00           C  
ATOM    576  C   SER A  73      -5.268  -7.413   0.021  1.00  0.00           C  
ATOM    577  CB  SER A  73      -5.970  -5.492  -1.414  1.00  0.00           C  
ATOM    578  O   SER A  73      -6.021  -7.815   0.911  1.00  0.00           O  
ATOM    579  OG  SER A  73      -7.343  -5.696  -1.126  1.00  0.00           O  
ATOM    580  N   LYS A  74      -4.585  -8.241  -0.725  1.00  0.00           N  
ATOM    581  CA  LYS A  74      -4.683  -9.690  -0.581  1.00  0.00           C  
ATOM    582  C   LYS A  74      -4.173 -10.143   0.785  1.00  0.00           C  
ATOM    583  CB  LYS A  74      -3.902 -10.394  -1.691  1.00  0.00           C  
ATOM    584  O   LYS A  74      -4.784 -10.999   1.429  1.00  0.00           O  
ATOM    585  CG  LYS A  74      -4.572 -10.329  -3.056  1.00  0.00           C  
ATOM    586  CD  LYS A  74      -3.749 -11.048  -4.117  1.00  0.00           C  
ATOM    587  CE  LYS A  74      -4.369 -10.903  -5.500  1.00  0.00           C  
ATOM    588  NZ  LYS A  74      -3.530 -11.547  -6.554  1.00  0.00           N  
ATOM    589  N   ILE A  75      -3.212  -9.369   1.278  1.00  0.00           N  
ATOM    590  CA  ILE A  75      -2.562  -9.728   2.533  1.00  0.00           C  
ATOM    591  C   ILE A  75      -3.423  -9.272   3.709  1.00  0.00           C  
ATOM    592  CB  ILE A  75      -1.148  -9.113   2.634  1.00  0.00           C  
ATOM    593  O   ILE A  75      -3.615 -10.018   4.672  1.00  0.00           O  
ATOM    594  CG1 ILE A  75      -0.233  -9.698   1.552  1.00  0.00           C  
ATOM    595  CG2 ILE A  75      -0.560  -9.337   4.030  1.00  0.00           C  
ATOM    596  CD1 ILE A  75       1.072  -8.937   1.367  1.00  0.00           C  
ATOM    597  N   LEU A  76      -3.982  -8.095   3.526  1.00  0.00           N  
ATOM    598  CA  LEU A  76      -4.774  -7.528   4.611  1.00  0.00           C  
ATOM    599  C   LEU A  76      -6.118  -8.238   4.732  1.00  0.00           C  
ATOM    600  CB  LEU A  76      -4.994  -6.029   4.388  1.00  0.00           C  
ATOM    601  O   LEU A  76      -6.657  -8.373   5.833  1.00  0.00           O  
ATOM    602  CG  LEU A  76      -3.760  -5.135   4.521  1.00  0.00           C  
ATOM    603  CD1 LEU A  76      -4.106  -3.696   4.157  1.00  0.00           C  
ATOM    604  CD2 LEU A  76      -3.193  -5.213   5.934  1.00  0.00           C  
ATOM    605  N   LYS A  77      -6.609  -8.812   3.620  1.00  0.00           N  
ATOM    606  CA  LYS A  77      -7.884  -9.522   3.628  1.00  0.00           C  
ATOM    607  C   LYS A  77      -7.726 -10.931   4.193  1.00  0.00           C  
ATOM    608  CB  LYS A  77      -8.472  -9.586   2.218  1.00  0.00           C  
ATOM    609  O   LYS A  77      -8.638 -11.454   4.836  1.00  0.00           O  
ATOM    610  CG  LYS A  77      -9.092  -8.279   1.746  1.00  0.00           C  
ATOM    611  CD  LYS A  77      -9.755  -8.435   0.383  1.00  0.00           C  
ATOM    612  CE  LYS A  77     -10.395  -7.133  -0.080  1.00  0.00           C  
ATOM    613  NZ  LYS A  77     -11.020  -7.272  -1.430  1.00  0.00           N  
ATOM    614  N   LYS A  78      -6.510 -11.529   4.024  1.00  0.00           N  
ATOM    615  CA  LYS A  78      -6.335 -12.925   4.417  1.00  0.00           C  
ATOM    616  C   LYS A  78      -5.785 -13.032   5.836  1.00  0.00           C  
ATOM    617  CB  LYS A  78      -5.406 -13.645   3.439  1.00  0.00           C  
ATOM    618  O   LYS A  78      -5.790 -14.112   6.430  1.00  0.00           O  
ATOM    619  CG  LYS A  78      -6.034 -13.928   2.082  1.00  0.00           C  
ATOM    620  CD  LYS A  78      -5.189 -14.898   1.267  1.00  0.00           C  
ATOM    621  CE  LYS A  78      -5.860 -15.253  -0.053  1.00  0.00           C  
ATOM    622  NZ  LYS A  78      -5.061 -16.246  -0.832  1.00  0.00           N  
ATOM    623  N   GLY A  79      -5.599 -11.746   6.423  1.00  0.00           N  
ATOM    624  CA  GLY A  79      -5.059 -11.772   7.773  1.00  0.00           C  
ATOM    625  C   GLY A  79      -3.784 -12.586   7.890  1.00  0.00           C  
ATOM    626  O   GLY A  79      -2.796 -12.303   7.209  1.00  0.00           O  
ATOM    627  N   SER A  80      -3.815 -13.727   8.712  1.00  0.00           N  
ATOM    628  CA  SER A  80      -2.654 -14.503   9.136  1.00  0.00           C  
ATOM    629  C   SER A  80      -2.335 -15.611   8.138  1.00  0.00           C  
ATOM    630  CB  SER A  80      -2.889 -15.107  10.522  1.00  0.00           C  
ATOM    631  O   SER A  80      -1.271 -16.229   8.208  1.00  0.00           O  
ATOM    632  OG  SER A  80      -3.660 -14.232  11.327  1.00  0.00           O  
ATOM    633  N   ASN A  81      -3.061 -15.806   7.066  1.00  0.00           N  
ATOM    634  CA  ASN A  81      -2.826 -16.883   6.110  1.00  0.00           C  
ATOM    635  C   ASN A  81      -2.368 -16.342   4.758  1.00  0.00           C  
ATOM    636  CB  ASN A  81      -4.086 -17.735   5.941  1.00  0.00           C  
ATOM    637  O   ASN A  81      -3.063 -16.499   3.753  1.00  0.00           O  
ATOM    638  CG  ASN A  81      -3.789 -19.111   5.378  1.00  0.00           C  
ATOM    639  ND2 ASN A  81      -4.823 -19.791   4.898  1.00  0.00           N  
ATOM    640  OD1 ASN A  81      -2.640 -19.560   5.377  1.00  0.00           O  
ATOM    641  N   PHE A  82      -1.170 -15.594   4.730  1.00  0.00           N  
ATOM    642  CA  PHE A  82      -0.790 -15.010   3.450  1.00  0.00           C  
ATOM    643  C   PHE A  82       0.537 -15.583   2.966  1.00  0.00           C  
ATOM    644  CB  PHE A  82      -0.695 -13.485   3.560  1.00  0.00           C  
ATOM    645  O   PHE A  82       1.110 -15.095   1.989  1.00  0.00           O  
ATOM    646  CG  PHE A  82       0.213 -13.012   4.664  1.00  0.00           C  
ATOM    647  CD1 PHE A  82      -0.299 -12.691   5.915  1.00  0.00           C  
ATOM    648  CD2 PHE A  82       1.580 -12.889   4.449  1.00  0.00           C  
ATOM    649  CE1 PHE A  82       0.539 -12.253   6.938  1.00  0.00           C  
ATOM    650  CE2 PHE A  82       2.423 -12.452   5.467  1.00  0.00           C  
ATOM    651  CZ  PHE A  82       1.901 -12.134   6.710  1.00  0.00           C  
ATOM    652  N   GLU A  83       1.058 -16.637   3.610  1.00  0.00           N  
ATOM    653  CA  GLU A  83       2.376 -17.187   3.308  1.00  0.00           C  
ATOM    654  C   GLU A  83       2.458 -17.664   1.861  1.00  0.00           C  
ATOM    655  CB  GLU A  83       2.709 -18.339   4.260  1.00  0.00           C  
ATOM    656  O   GLU A  83       3.471 -17.457   1.189  1.00  0.00           O  
ATOM    657  CG  GLU A  83       3.040 -17.890   5.676  1.00  0.00           C  
ATOM    658  CD  GLU A  83       3.439 -19.036   6.592  1.00  0.00           C  
ATOM    659  OE1 GLU A  83       4.040 -18.779   7.659  1.00  0.00           O  
ATOM    660  OE2 GLU A  83       3.150 -20.201   6.237  1.00  0.00           O  
ATOM    661  N   GLU A  84       1.365 -18.289   1.343  1.00  0.00           N  
ATOM    662  CA  GLU A  84       1.355 -18.774  -0.034  1.00  0.00           C  
ATOM    663  C   GLU A  84       1.343 -17.615  -1.027  1.00  0.00           C  
ATOM    664  CB  GLU A  84       0.150 -19.685  -0.275  1.00  0.00           C  
ATOM    665  O   GLU A  84       1.894 -17.725  -2.125  1.00  0.00           O  
ATOM    666  CG  GLU A  84       0.227 -21.014   0.462  1.00  0.00           C  
ATOM    667  CD  GLU A  84      -0.913 -21.959   0.117  1.00  0.00           C  
ATOM    668  OE1 GLU A  84      -0.775 -23.184   0.338  1.00  0.00           O  
ATOM    669  OE2 GLU A  84      -1.952 -21.471  -0.381  1.00  0.00           O  
ATOM    670  N   GLU A  85       0.850 -16.465  -0.589  1.00  0.00           N  
ATOM    671  CA  GLU A  85       0.738 -15.314  -1.479  1.00  0.00           C  
ATOM    672  C   GLU A  85       2.016 -14.481  -1.468  1.00  0.00           C  
ATOM    673  CB  GLU A  85      -0.459 -14.445  -1.087  1.00  0.00           C  
ATOM    674  O   GLU A  85       2.305 -13.764  -2.429  1.00  0.00           O  
ATOM    675  CG  GLU A  85      -1.800 -15.154  -1.208  1.00  0.00           C  
ATOM    676  CD  GLU A  85      -2.298 -15.255  -2.641  1.00  0.00           C  
ATOM    677  OE1 GLU A  85      -3.283 -15.985  -2.892  1.00  0.00           O  
ATOM    678  OE2 GLU A  85      -1.697 -14.598  -3.521  1.00  0.00           O  
ATOM    679  N   ILE A  86       2.799 -14.728  -0.369  1.00  0.00           N  
ATOM    680  CA  ILE A  86       3.996 -13.919  -0.162  1.00  0.00           C  
ATOM    681  C   ILE A  86       5.124 -14.429  -1.056  1.00  0.00           C  
ATOM    682  CB  ILE A  86       4.437 -13.933   1.319  1.00  0.00           C  
ATOM    683  O   ILE A  86       5.947 -13.645  -1.535  1.00  0.00           O  
ATOM    684  CG1 ILE A  86       3.467 -13.109   2.173  1.00  0.00           C  
ATOM    685  CG2 ILE A  86       5.870 -13.411   1.459  1.00  0.00           C  
ATOM    686  CD1 ILE A  86       3.700 -13.238   3.672  1.00  0.00           C  
ATOM    687  N   LYS A  87       5.116 -15.775  -1.423  1.00  0.00           N  
ATOM    688  CA  LYS A  87       6.206 -16.433  -2.137  1.00  0.00           C  
ATOM    689  C   LYS A  87       6.383 -15.845  -3.534  1.00  0.00           C  
ATOM    690  CB  LYS A  87       5.955 -17.939  -2.230  1.00  0.00           C  
ATOM    691  O   LYS A  87       7.486 -15.443  -3.909  1.00  0.00           O  
ATOM    692  CG  LYS A  87       6.211 -18.691  -0.932  1.00  0.00           C  
ATOM    693  CD  LYS A  87       6.053 -20.194  -1.116  1.00  0.00           C  
ATOM    694  CE  LYS A  87       6.248 -20.943   0.195  1.00  0.00           C  
ATOM    695  NZ  LYS A  87       6.090 -22.418   0.020  1.00  0.00           N  
ATOM    696  N   PRO A  88       5.250 -15.699  -4.276  1.00  0.00           N  
ATOM    697  CA  PRO A  88       5.434 -15.108  -5.604  1.00  0.00           C  
ATOM    698  C   PRO A  88       5.867 -13.645  -5.544  1.00  0.00           C  
ATOM    699  CB  PRO A  88       4.050 -15.243  -6.245  1.00  0.00           C  
ATOM    700  O   PRO A  88       6.636 -13.190  -6.395  1.00  0.00           O  
ATOM    701  CG  PRO A  88       3.359 -16.298  -5.444  1.00  0.00           C  
ATOM    702  CD  PRO A  88       3.958 -16.320  -4.067  1.00  0.00           C  
ATOM    703  N   LEU A  89       5.373 -13.029  -4.545  1.00  0.00           N  
ATOM    704  CA  LEU A  89       5.738 -11.627  -4.377  1.00  0.00           C  
ATOM    705  C   LEU A  89       7.222 -11.487  -4.054  1.00  0.00           C  
ATOM    706  CB  LEU A  89       4.900 -10.983  -3.269  1.00  0.00           C  
ATOM    707  O   LEU A  89       7.906 -10.628  -4.615  1.00  0.00           O  
ATOM    708  CG  LEU A  89       5.063  -9.473  -3.087  1.00  0.00           C  
ATOM    709  CD1 LEU A  89       4.590  -8.734  -4.334  1.00  0.00           C  
ATOM    710  CD2 LEU A  89       4.298  -8.997  -1.856  1.00  0.00           C  
ATOM    711  N   ALA A  90       7.720 -12.315  -3.193  1.00  0.00           N  
ATOM    712  CA  ALA A  90       9.133 -12.302  -2.821  1.00  0.00           C  
ATOM    713  C   ALA A  90      10.019 -12.614  -4.023  1.00  0.00           C  
ATOM    714  CB  ALA A  90       9.395 -13.301  -1.696  1.00  0.00           C  
ATOM    715  O   ALA A  90      11.038 -11.954  -4.239  1.00  0.00           O  
ATOM    716  N   GLU A  91       9.585 -13.556  -4.800  1.00  0.00           N  
ATOM    717  CA  GLU A  91      10.360 -13.951  -5.972  1.00  0.00           C  
ATOM    718  C   GLU A  91      10.413 -12.829  -7.004  1.00  0.00           C  
ATOM    719  CB  GLU A  91       9.775 -15.218  -6.602  1.00  0.00           C  
ATOM    720  O   GLU A  91      11.471 -12.549  -7.571  1.00  0.00           O  
ATOM    721  CG  GLU A  91      10.020 -16.480  -5.788  1.00  0.00           C  
ATOM    722  CD  GLU A  91       9.401 -17.723  -6.407  1.00  0.00           C  
ATOM    723  OE1 GLU A  91       9.694 -18.846  -5.936  1.00  0.00           O  
ATOM    724  OE2 GLU A  91       8.617 -17.573  -7.371  1.00  0.00           O  
ATOM    725  N   SER A  92       9.242 -12.194  -7.228  1.00  0.00           N  
ATOM    726  CA  SER A  92       9.158 -11.124  -8.217  1.00  0.00           C  
ATOM    727  C   SER A  92       9.999  -9.921  -7.801  1.00  0.00           C  
ATOM    728  CB  SER A  92       7.705 -10.695  -8.421  1.00  0.00           C  
ATOM    729  O   SER A  92      10.725  -9.352  -8.619  1.00  0.00           O  
ATOM    730  OG  SER A  92       7.625  -9.594  -9.310  1.00  0.00           O  
ATOM    731  N   HIS A  93       9.956  -9.532  -6.538  1.00  0.00           N  
ATOM    732  CA  HIS A  93      10.561  -8.294  -6.061  1.00  0.00           C  
ATOM    733  C   HIS A  93      12.045  -8.485  -5.764  1.00  0.00           C  
ATOM    734  CB  HIS A  93       9.837  -7.791  -4.810  1.00  0.00           C  
ATOM    735  O   HIS A  93      12.858  -7.603  -6.052  1.00  0.00           O  
ATOM    736  CG  HIS A  93       8.481  -7.226  -5.090  1.00  0.00           C  
ATOM    737  CD2 HIS A  93       8.060  -5.945  -5.214  1.00  0.00           C  
ATOM    738  ND1 HIS A  93       7.367  -8.017  -5.272  1.00  0.00           N  
ATOM    739  CE1 HIS A  93       6.318  -7.244  -5.499  1.00  0.00           C  
ATOM    740  NE2 HIS A  93       6.712  -5.983  -5.469  1.00  0.00           N  
ATOM    741  N   TYR A  94      12.438  -9.708  -5.271  1.00  0.00           N  
ATOM    742  CA  TYR A  94      13.827  -9.974  -4.913  1.00  0.00           C  
ATOM    743  C   TYR A  94      14.609 -10.499  -6.111  1.00  0.00           C  
ATOM    744  CB  TYR A  94      13.901 -10.979  -3.759  1.00  0.00           C  
ATOM    745  O   TYR A  94      15.696 -10.003  -6.416  1.00  0.00           O  
ATOM    746  CG  TYR A  94      15.298 -11.189  -3.227  1.00  0.00           C  
ATOM    747  CD1 TYR A  94      16.025 -12.331  -3.556  1.00  0.00           C  
ATOM    748  CD2 TYR A  94      15.893 -10.248  -2.394  1.00  0.00           C  
ATOM    749  CE1 TYR A  94      17.312 -12.530  -3.066  1.00  0.00           C  
ATOM    750  CE2 TYR A  94      17.179 -10.437  -1.898  1.00  0.00           C  
ATOM    751  OH  TYR A  94      19.153 -11.771  -1.752  1.00  0.00           O  
ATOM    752  CZ  TYR A  94      17.879 -11.579  -2.240  1.00  0.00           C  
ATOM    753  N   LYS A  95      14.086 -11.455  -6.871  1.00  0.00           N  
ATOM    754  CA  LYS A  95      14.830 -12.070  -7.967  1.00  0.00           C  
ATOM    755  C   LYS A  95      14.863 -11.157  -9.190  1.00  0.00           C  
ATOM    756  CB  LYS A  95      14.219 -13.422  -8.339  1.00  0.00           C  
ATOM    757  O   LYS A  95      15.915 -10.974  -9.806  1.00  0.00           O  
ATOM    758  CG  LYS A  95      14.605 -14.554  -7.399  1.00  0.00           C  
ATOM    759  CD  LYS A  95      14.129 -15.903  -7.923  1.00  0.00           C  
ATOM    760  CE  LYS A  95      14.491 -17.034  -6.971  1.00  0.00           C  
ATOM    761  NZ  LYS A  95      14.026 -18.358  -7.481  1.00  0.00           N  
ATOM    762  N   GLU A  96      13.706 -10.456  -9.323  1.00  0.00           N  
ATOM    763  CA  GLU A  96      13.602  -9.729 -10.585  1.00  0.00           C  
ATOM    764  C   GLU A  96      14.056  -8.281 -10.427  1.00  0.00           C  
ATOM    765  CB  GLU A  96      12.168  -9.776 -11.116  1.00  0.00           C  
ATOM    766  O   GLU A  96      14.791  -7.760 -11.269  1.00  0.00           O  
ATOM    767  CG  GLU A  96      11.724 -11.159 -11.570  1.00  0.00           C  
ATOM    768  CD  GLU A  96      10.317 -11.180 -12.145  1.00  0.00           C  
ATOM    769  OE1 GLU A  96       9.833 -12.270 -12.526  1.00  0.00           O  
ATOM    770  OE2 GLU A  96       9.693 -10.097 -12.215  1.00  0.00           O  
ATOM    771  N   HIS A  97      13.897  -7.773  -9.248  1.00  0.00           N  
ATOM    772  CA  HIS A  97      14.137  -6.335  -9.186  1.00  0.00           C  
ATOM    773  C   HIS A  97      15.090  -5.984  -8.049  1.00  0.00           C  
ATOM    774  CB  HIS A  97      12.817  -5.579  -9.017  1.00  0.00           C  
ATOM    775  O   HIS A  97      15.497  -4.828  -7.909  1.00  0.00           O  
ATOM    776  CG  HIS A  97      11.832  -5.841 -10.112  1.00  0.00           C  
ATOM    777  CD2 HIS A  97      10.649  -6.499 -10.104  1.00  0.00           C  
ATOM    778  ND1 HIS A  97      12.022  -5.402 -11.404  1.00  0.00           N  
ATOM    779  CE1 HIS A  97      10.994  -5.780 -12.146  1.00  0.00           C  
ATOM    780  NE2 HIS A  97      10.147  -6.448 -11.381  1.00  0.00           N  
ATOM    781  N   LYS A  98      15.544  -6.937  -7.286  1.00  0.00           N  
ATOM    782  CA  LYS A  98      16.478  -6.805  -6.171  1.00  0.00           C  
ATOM    783  C   LYS A  98      16.119  -5.612  -5.291  1.00  0.00           C  
ATOM    784  CB  LYS A  98      17.911  -6.664  -6.686  1.00  0.00           C  
ATOM    785  O   LYS A  98      16.985  -4.804  -4.949  1.00  0.00           O  
ATOM    786  CG  LYS A  98      18.427  -7.891  -7.425  1.00  0.00           C  
ATOM    787  CD  LYS A  98      19.896  -7.740  -7.801  1.00  0.00           C  
ATOM    788  CE  LYS A  98      20.409  -8.961  -8.552  1.00  0.00           C  
ATOM    789  NZ  LYS A  98      21.860  -8.837  -8.884  1.00  0.00           N  
ATOM    790  N   ILE A  99      14.886  -5.407  -5.040  1.00  0.00           N  
ATOM    791  CA  ILE A  99      14.447  -4.332  -4.156  1.00  0.00           C  
ATOM    792  C   ILE A  99      14.748  -4.701  -2.705  1.00  0.00           C  
ATOM    793  CB  ILE A  99      12.941  -4.035  -4.333  1.00  0.00           C  
ATOM    794  O   ILE A  99      14.273  -5.724  -2.207  1.00  0.00           O  
ATOM    795  CG1 ILE A  99      12.635  -3.669  -5.790  1.00  0.00           C  
ATOM    796  CG2 ILE A  99      12.495  -2.920  -3.382  1.00  0.00           C  
ATOM    797  CD1 ILE A  99      11.150  -3.548  -6.099  1.00  0.00           C  
ATOM    798  N   PRO A 100      15.534  -3.880  -2.032  1.00  0.00           N  
ATOM    799  CA  PRO A 100      15.858  -4.151  -0.630  1.00  0.00           C  
ATOM    800  C   PRO A 100      14.641  -4.050   0.287  1.00  0.00           C  
ATOM    801  CB  PRO A 100      16.887  -3.070  -0.291  1.00  0.00           C  
ATOM    802  O   PRO A 100      13.716  -3.282   0.010  1.00  0.00           O  
ATOM    803  CG  PRO A 100      17.338  -2.542  -1.615  1.00  0.00           C  
ATOM    804  CD  PRO A 100      16.252  -2.792  -2.622  1.00  0.00           C  
ATOM    805  N   ILE A 101      14.641  -4.850   1.332  1.00  0.00           N  
ATOM    806  CA  ILE A 101      13.531  -4.865   2.279  1.00  0.00           C  
ATOM    807  C   ILE A 101      13.361  -3.479   2.896  1.00  0.00           C  
ATOM    808  CB  ILE A 101      13.747  -5.922   3.385  1.00  0.00           C  
ATOM    809  O   ILE A 101      12.240  -3.057   3.191  1.00  0.00           O  
ATOM    810  CG1 ILE A 101      12.463  -6.110   4.202  1.00  0.00           C  
ATOM    811  CG2 ILE A 101      14.918  -5.526   4.289  1.00  0.00           C  
ATOM    812  CD1 ILE A 101      11.284  -6.628   3.391  1.00  0.00           C  
ATOM    813  N   GLU A 102      14.462  -2.733   3.064  1.00  0.00           N  
ATOM    814  CA  GLU A 102      14.414  -1.394   3.644  1.00  0.00           C  
ATOM    815  C   GLU A 102      13.550  -0.459   2.803  1.00  0.00           C  
ATOM    816  CB  GLU A 102      15.825  -0.819   3.787  1.00  0.00           C  
ATOM    817  O   GLU A 102      12.863   0.412   3.341  1.00  0.00           O  
ATOM    818  CG  GLU A 102      16.656  -1.491   4.871  1.00  0.00           C  
ATOM    819  CD  GLU A 102      17.179  -2.859   4.463  1.00  0.00           C  
ATOM    820  OE1 GLU A 102      17.783  -3.555   5.311  1.00  0.00           O  
ATOM    821  OE2 GLU A 102      16.985  -3.238   3.287  1.00  0.00           O  
ATOM    822  N   ASP A 103      13.649  -0.624   1.536  1.00  0.00           N  
ATOM    823  CA  ASP A 103      12.834   0.189   0.638  1.00  0.00           C  
ATOM    824  C   ASP A 103      11.352  -0.144   0.788  1.00  0.00           C  
ATOM    825  CB  ASP A 103      13.274  -0.009  -0.814  1.00  0.00           C  
ATOM    826  O   ASP A 103      10.500   0.744   0.721  1.00  0.00           O  
ATOM    827  CG  ASP A 103      14.621   0.623  -1.117  1.00  0.00           C  
ATOM    828  OD1 ASP A 103      14.999   1.605  -0.443  1.00  0.00           O  
ATOM    829  OD2 ASP A 103      15.308   0.136  -2.041  1.00  0.00           O  
ATOM    830  N   LEU A 104      11.029  -1.402   1.033  1.00  0.00           N  
ATOM    831  CA  LEU A 104       9.647  -1.807   1.268  1.00  0.00           C  
ATOM    832  C   LEU A 104       9.118  -1.207   2.566  1.00  0.00           C  
ATOM    833  CB  LEU A 104       9.536  -3.333   1.315  1.00  0.00           C  
ATOM    834  O   LEU A 104       7.951  -0.816   2.644  1.00  0.00           O  
ATOM    835  CG  LEU A 104       9.912  -4.080   0.034  1.00  0.00           C  
ATOM    836  CD1 LEU A 104       9.725  -5.582   0.221  1.00  0.00           C  
ATOM    837  CD2 LEU A 104       9.084  -3.575  -1.143  1.00  0.00           C  
ATOM    838  N   LYS A 105       9.982  -1.057   3.526  1.00  0.00           N  
ATOM    839  CA  LYS A 105       9.616  -0.421   4.788  1.00  0.00           C  
ATOM    840  C   LYS A 105       9.281   1.054   4.584  1.00  0.00           C  
ATOM    841  CB  LYS A 105      10.745  -0.566   5.810  1.00  0.00           C  
ATOM    842  O   LYS A 105       8.364   1.581   5.217  1.00  0.00           O  
ATOM    843  CG  LYS A 105      10.929  -1.983   6.331  1.00  0.00           C  
ATOM    844  CD  LYS A 105      12.066  -2.063   7.343  1.00  0.00           C  
ATOM    845  CE  LYS A 105      12.264  -3.485   7.851  1.00  0.00           C  
ATOM    846  NZ  LYS A 105      13.382  -3.569   8.838  1.00  0.00           N  
ATOM    847  N   VAL A 106      10.038   1.635   3.706  1.00  0.00           N  
ATOM    848  CA  VAL A 106       9.791   3.034   3.373  1.00  0.00           C  
ATOM    849  C   VAL A 106       8.400   3.180   2.759  1.00  0.00           C  
ATOM    850  CB  VAL A 106      10.861   3.585   2.405  1.00  0.00           C  
ATOM    851  O   VAL A 106       7.646   4.086   3.122  1.00  0.00           O  
ATOM    852  CG1 VAL A 106      10.456   4.961   1.878  1.00  0.00           C  
ATOM    853  CG2 VAL A 106      12.221   3.655   3.098  1.00  0.00           C  
ATOM    854  N   ILE A 107       8.054   2.300   1.901  1.00  0.00           N  
ATOM    855  CA  ILE A 107       6.749   2.333   1.249  1.00  0.00           C  
ATOM    856  C   ILE A 107       5.650   2.087   2.281  1.00  0.00           C  
ATOM    857  CB  ILE A 107       6.659   1.292   0.111  1.00  0.00           C  
ATOM    858  O   ILE A 107       4.622   2.768   2.277  1.00  0.00           O  
ATOM    859  CG1 ILE A 107       7.635   1.648  -1.016  1.00  0.00           C  
ATOM    860  CG2 ILE A 107       5.225   1.191  -0.417  1.00  0.00           C  
ATOM    861  CD1 ILE A 107       7.788   0.559  -2.069  1.00  0.00           C  
ATOM    862  N   ALA A 108       5.913   1.164   3.167  1.00  0.00           N  
ATOM    863  CA  ALA A 108       4.953   0.904   4.237  1.00  0.00           C  
ATOM    864  C   ALA A 108       4.719   2.155   5.078  1.00  0.00           C  
ATOM    865  CB  ALA A 108       5.437  -0.244   5.119  1.00  0.00           C  
ATOM    866  O   ALA A 108       3.580   2.469   5.431  1.00  0.00           O  
ATOM    867  N   ASP A 109       5.779   2.879   5.402  1.00  0.00           N  
ATOM    868  CA  ASP A 109       5.661   4.121   6.160  1.00  0.00           C  
ATOM    869  C   ASP A 109       4.839   5.155   5.395  1.00  0.00           C  
ATOM    870  CB  ASP A 109       7.046   4.685   6.485  1.00  0.00           C  
ATOM    871  O   ASP A 109       4.050   5.892   5.989  1.00  0.00           O  
ATOM    872  CG  ASP A 109       7.780   3.883   7.544  1.00  0.00           C  
ATOM    873  OD1 ASP A 109       7.128   3.135   8.304  1.00  0.00           O  
ATOM    874  OD2 ASP A 109       9.022   4.001   7.622  1.00  0.00           O  
ATOM    875  N   ALA A 110       5.088   5.219   4.133  1.00  0.00           N  
ATOM    876  CA  ALA A 110       4.328   6.148   3.300  1.00  0.00           C  
ATOM    877  C   ALA A 110       2.842   5.800   3.307  1.00  0.00           C  
ATOM    878  CB  ALA A 110       4.865   6.143   1.871  1.00  0.00           C  
ATOM    879  O   ALA A 110       1.990   6.691   3.333  1.00  0.00           O  
ATOM    880  N   ILE A 111       2.534   4.535   3.267  1.00  0.00           N  
ATOM    881  CA  ILE A 111       1.147   4.088   3.332  1.00  0.00           C  
ATOM    882  C   ILE A 111       0.505   4.584   4.625  1.00  0.00           C  
ATOM    883  CB  ILE A 111       1.045   2.549   3.239  1.00  0.00           C  
ATOM    884  O   ILE A 111      -0.585   5.161   4.603  1.00  0.00           O  
ATOM    885  CG1 ILE A 111       1.435   2.072   1.835  1.00  0.00           C  
ATOM    886  CG2 ILE A 111      -0.366   2.079   3.604  1.00  0.00           C  
ATOM    887  CD1 ILE A 111       1.599   0.563   1.718  1.00  0.00           C  
ATOM    888  N   ILE A 112       1.180   4.438   5.749  1.00  0.00           N  
ATOM    889  CA  ILE A 112       0.669   4.868   7.046  1.00  0.00           C  
ATOM    890  C   ILE A 112       0.461   6.381   7.043  1.00  0.00           C  
ATOM    891  CB  ILE A 112       1.620   4.460   8.193  1.00  0.00           C  
ATOM    892  O   ILE A 112      -0.576   6.872   7.495  1.00  0.00           O  
ATOM    893  CG1 ILE A 112       1.707   2.933   8.297  1.00  0.00           C  
ATOM    894  CG2 ILE A 112       1.163   5.075   9.519  1.00  0.00           C  
ATOM    895  CD1 ILE A 112       0.385   2.261   8.643  1.00  0.00           C  
ATOM    896  N   ALA A 113       1.399   7.057   6.498  1.00  0.00           N  
ATOM    897  CA  ALA A 113       1.322   8.516   6.474  1.00  0.00           C  
ATOM    898  C   ALA A 113       0.132   8.987   5.643  1.00  0.00           C  
ATOM    899  CB  ALA A 113       2.617   9.108   5.926  1.00  0.00           C  
ATOM    900  O   ALA A 113      -0.589   9.905   6.045  1.00  0.00           O  
ATOM    901  N   VAL A 114      -0.044   8.344   4.547  1.00  0.00           N  
ATOM    902  CA  VAL A 114      -1.152   8.727   3.677  1.00  0.00           C  
ATOM    903  C   VAL A 114      -2.479   8.377   4.347  1.00  0.00           C  
ATOM    904  CB  VAL A 114      -1.054   8.039   2.297  1.00  0.00           C  
ATOM    905  O   VAL A 114      -3.441   9.144   4.269  1.00  0.00           O  
ATOM    906  CG1 VAL A 114      -2.319   8.290   1.478  1.00  0.00           C  
ATOM    907  CG2 VAL A 114       0.180   8.531   1.543  1.00  0.00           C  
ATOM    908  N   LEU A 115      -2.557   7.228   5.041  1.00  0.00           N  
ATOM    909  CA  LEU A 115      -3.763   6.848   5.769  1.00  0.00           C  
ATOM    910  C   LEU A 115      -4.097   7.879   6.843  1.00  0.00           C  
ATOM    911  CB  LEU A 115      -3.592   5.467   6.407  1.00  0.00           C  
ATOM    912  O   LEU A 115      -5.259   8.255   7.008  1.00  0.00           O  
ATOM    913  CG  LEU A 115      -3.611   4.272   5.452  1.00  0.00           C  
ATOM    914  CD1 LEU A 115      -3.188   3.003   6.183  1.00  0.00           C  
ATOM    915  CD2 LEU A 115      -4.994   4.104   4.833  1.00  0.00           C  
ATOM    916  N   LYS A 116      -3.127   8.360   7.485  1.00  0.00           N  
ATOM    917  CA  LYS A 116      -3.307   9.369   8.524  1.00  0.00           C  
ATOM    918  C   LYS A 116      -3.848  10.670   7.939  1.00  0.00           C  
ATOM    919  CB  LYS A 116      -1.989   9.630   9.254  1.00  0.00           C  
ATOM    920  O   LYS A 116      -4.712  11.315   8.538  1.00  0.00           O  
ATOM    921  CG  LYS A 116      -2.130  10.493  10.499  1.00  0.00           C  
ATOM    922  CD  LYS A 116      -0.810  10.614  11.249  1.00  0.00           C  
ATOM    923  CE  LYS A 116      -0.947  11.490  12.487  1.00  0.00           C  
ATOM    924  NZ  LYS A 116       0.342  11.601  13.232  1.00  0.00           N  
ATOM    925  N   LYS A 117      -3.391  10.954   6.865  1.00  0.00           N  
ATOM    926  CA  LYS A 117      -3.786  12.188   6.193  1.00  0.00           C  
ATOM    927  C   LYS A 117      -5.194  12.074   5.617  1.00  0.00           C  
ATOM    928  CB  LYS A 117      -2.793  12.537   5.084  1.00  0.00           C  
ATOM    929  O   LYS A 117      -6.018  12.974   5.794  1.00  0.00           O  
ATOM    930  CG  LYS A 117      -3.131  13.814   4.329  1.00  0.00           C  
ATOM    931  CD  LYS A 117      -2.141  14.076   3.202  1.00  0.00           C  
ATOM    932  CE  LYS A 117      -2.540  15.293   2.377  1.00  0.00           C  
ATOM    933  NZ  LYS A 117      -1.605  15.519   1.235  1.00  0.00           N  
ATOM    934  N   ARG A 118      -5.530  10.945   5.048  1.00  0.00           N  
ATOM    935  CA  ARG A 118      -6.772  10.787   4.299  1.00  0.00           C  
ATOM    936  C   ARG A 118      -7.922  10.394   5.221  1.00  0.00           C  
ATOM    937  CB  ARG A 118      -6.605   9.740   3.195  1.00  0.00           C  
ATOM    938  O   ARG A 118      -9.075  10.750   4.971  1.00  0.00           O  
ATOM    939  CG  ARG A 118      -5.795  10.226   2.004  1.00  0.00           C  
ATOM    940  CD  ARG A 118      -5.972   9.319   0.794  1.00  0.00           C  
ATOM    941  NE  ARG A 118      -7.236   9.576   0.109  1.00  0.00           N  
ATOM    942  NH1 ARG A 118      -7.011   7.837  -1.396  1.00  0.00           N  
ATOM    943  NH2 ARG A 118      -8.864   9.186  -1.464  1.00  0.00           N  
ATOM    944  CZ  ARG A 118      -7.701   8.866  -0.915  1.00  0.00           C  
ATOM    945  N   PHE A 119      -7.575   9.686   6.248  1.00  0.00           N  
ATOM    946  CA  PHE A 119      -8.630   9.148   7.099  1.00  0.00           C  
ATOM    947  C   PHE A 119      -8.347   9.447   8.567  1.00  0.00           C  
ATOM    948  CB  PHE A 119      -8.772   7.637   6.890  1.00  0.00           C  
ATOM    949  O   PHE A 119      -8.277   8.532   9.390  1.00  0.00           O  
ATOM    950  CG  PHE A 119      -8.851   7.229   5.443  1.00  0.00           C  
ATOM    951  CD1 PHE A 119      -9.987   7.504   4.691  1.00  0.00           C  
ATOM    952  CD2 PHE A 119      -7.790   6.571   4.836  1.00  0.00           C  
ATOM    953  CE1 PHE A 119     -10.063   7.128   3.352  1.00  0.00           C  
ATOM    954  CE2 PHE A 119      -7.859   6.192   3.499  1.00  0.00           C  
ATOM    955  CZ  PHE A 119      -8.996   6.471   2.758  1.00  0.00           C  
ATOM    956  N   PRO A 120      -8.233  10.707   8.890  1.00  0.00           N  
ATOM    957  CA  PRO A 120      -7.810  11.055  10.248  1.00  0.00           C  
ATOM    958  C   PRO A 120      -8.807  10.601  11.312  1.00  0.00           C  
ATOM    959  CB  PRO A 120      -7.714  12.583  10.207  1.00  0.00           C  
ATOM    960  O   PRO A 120      -8.412  10.268  12.432  1.00  0.00           O  
ATOM    961  CG  PRO A 120      -8.568  12.988   9.050  1.00  0.00           C  
ATOM    962  CD  PRO A 120      -8.517  11.901   8.015  1.00  0.00           C  
ATOM    963  N   THR A 121     -10.068  10.519  10.901  1.00  0.00           N  
ATOM    964  CA  THR A 121     -11.079  10.116  11.872  1.00  0.00           C  
ATOM    965  C   THR A 121     -11.153   8.595  11.976  1.00  0.00           C  
ATOM    966  CB  THR A 121     -12.464  10.676  11.501  1.00  0.00           C  
ATOM    967  O   THR A 121     -11.165   8.043  13.078  1.00  0.00           O  
ATOM    968  CG2 THR A 121     -13.498  10.341  12.572  1.00  0.00           C  
ATOM    969  OG1 THR A 121     -12.377  12.100  11.367  1.00  0.00           O  
ATOM    970  N   ALA A 122     -11.215   7.949  10.781  1.00  0.00           N  
ATOM    971  CA  ALA A 122     -11.319   6.492  10.747  1.00  0.00           C  
ATOM    972  C   ALA A 122     -10.018   5.840  11.208  1.00  0.00           C  
ATOM    973  CB  ALA A 122     -11.680   6.017   9.342  1.00  0.00           C  
ATOM    974  O   ALA A 122     -10.035   4.756  11.796  1.00  0.00           O  
ATOM    975  N   PHE A 123      -8.880   6.524  10.909  1.00  0.00           N  
ATOM    976  CA  PHE A 123      -7.559   5.996  11.230  1.00  0.00           C  
ATOM    977  C   PHE A 123      -7.103   6.477  12.602  1.00  0.00           C  
ATOM    978  CB  PHE A 123      -6.540   6.409  10.164  1.00  0.00           C  
ATOM    979  O   PHE A 123      -6.103   7.188  12.716  1.00  0.00           O  
ATOM    980  CG  PHE A 123      -5.295   5.564  10.155  1.00  0.00           C  
ATOM    981  CD1 PHE A 123      -4.042   6.146  10.308  1.00  0.00           C  
ATOM    982  CD2 PHE A 123      -5.377   4.187   9.994  1.00  0.00           C  
ATOM    983  CE1 PHE A 123      -2.888   5.366  10.300  1.00  0.00           C  
ATOM    984  CE2 PHE A 123      -4.228   3.401   9.985  1.00  0.00           C  
ATOM    985  CZ  PHE A 123      -2.984   3.993  10.138  1.00  0.00           C  
ATOM    986  N   ASN A 124      -7.864   6.250  13.621  1.00  0.00           N  
ATOM    987  CA  ASN A 124      -7.564   6.605  15.004  1.00  0.00           C  
ATOM    988  C   ASN A 124      -6.422   5.762  15.565  1.00  0.00           C  
ATOM    989  CB  ASN A 124      -8.811   6.460  15.879  1.00  0.00           C  
ATOM    990  O   ASN A 124      -5.797   4.991  14.834  1.00  0.00           O  
ATOM    991  CG  ASN A 124      -9.370   5.050  15.869  1.00  0.00           C  
ATOM    992  ND2 ASN A 124     -10.692   4.937  15.899  1.00  0.00           N  
ATOM    993  OD1 ASN A 124      -8.619   4.072  15.835  1.00  0.00           O  
ATOM    994  N   SER A 125      -6.043   5.875  16.854  1.00  0.00           N  
ATOM    995  CA  SER A 125      -4.870   5.244  17.450  1.00  0.00           C  
ATOM    996  C   SER A 125      -4.956   3.724  17.363  1.00  0.00           C  
ATOM    997  CB  SER A 125      -4.715   5.671  18.910  1.00  0.00           C  
ATOM    998  O   SER A 125      -3.971   3.058  17.038  1.00  0.00           O  
ATOM    999  OG  SER A 125      -4.431   7.057  19.001  1.00  0.00           O  
ATOM   1000  N   ALA A 126      -6.167   3.176  17.547  1.00  0.00           N  
ATOM   1001  CA  ALA A 126      -6.344   1.728  17.480  1.00  0.00           C  
ATOM   1002  C   ALA A 126      -6.145   1.216  16.056  1.00  0.00           C  
ATOM   1003  CB  ALA A 126      -7.727   1.336  17.995  1.00  0.00           C  
ATOM   1004  O   ALA A 126      -5.434   0.233  15.837  1.00  0.00           O  
ATOM   1005  N   ALA A 127      -6.769   1.866  15.076  1.00  0.00           N  
ATOM   1006  CA  ALA A 127      -6.644   1.468  13.676  1.00  0.00           C  
ATOM   1007  C   ALA A 127      -5.203   1.605  13.193  1.00  0.00           C  
ATOM   1008  CB  ALA A 127      -7.577   2.302  12.801  1.00  0.00           C  
ATOM   1009  O   ALA A 127      -4.702   0.745  12.465  1.00  0.00           O  
ATOM   1010  N   GLN A 128      -4.590   2.636  13.627  1.00  0.00           N  
ATOM   1011  CA  GLN A 128      -3.195   2.850  13.259  1.00  0.00           C  
ATOM   1012  C   GLN A 128      -2.309   1.720  13.776  1.00  0.00           C  
ATOM   1013  CB  GLN A 128      -2.698   4.194  13.795  1.00  0.00           C  
ATOM   1014  O   GLN A 128      -1.469   1.197  13.041  1.00  0.00           O  
ATOM   1015  CG  GLN A 128      -1.255   4.509  13.423  1.00  0.00           C  
ATOM   1016  CD  GLN A 128      -0.820   5.889  13.878  1.00  0.00           C  
ATOM   1017  NE2 GLN A 128       0.473   6.171  13.761  1.00  0.00           N  
ATOM   1018  OE1 GLN A 128      -1.639   6.696  14.329  1.00  0.00           O  
ATOM   1019  N   ALA A 129      -2.491   1.409  15.002  1.00  0.00           N  
ATOM   1020  CA  ALA A 129      -1.686   0.343  15.592  1.00  0.00           C  
ATOM   1021  C   ALA A 129      -1.906  -0.979  14.862  1.00  0.00           C  
ATOM   1022  CB  ALA A 129      -2.011   0.189  17.075  1.00  0.00           C  
ATOM   1023  O   ALA A 129      -0.950  -1.699  14.565  1.00  0.00           O  
ATOM   1024  N   ALA A 130      -3.127  -1.252  14.555  1.00  0.00           N  
ATOM   1025  CA  ALA A 130      -3.478  -2.501  13.884  1.00  0.00           C  
ATOM   1026  C   ALA A 130      -2.879  -2.557  12.481  1.00  0.00           C  
ATOM   1027  CB  ALA A 130      -4.995  -2.662  13.818  1.00  0.00           C  
ATOM   1028  O   ALA A 130      -2.284  -3.565  12.093  1.00  0.00           O  
ATOM   1029  N   VAL A 131      -2.997  -1.470  11.738  1.00  0.00           N  
ATOM   1030  CA  VAL A 131      -2.486  -1.419  10.372  1.00  0.00           C  
ATOM   1031  C   VAL A 131      -0.962  -1.505  10.387  1.00  0.00           C  
ATOM   1032  CB  VAL A 131      -2.942  -0.135   9.644  1.00  0.00           C  
ATOM   1033  O   VAL A 131      -0.366  -2.223   9.581  1.00  0.00           O  
ATOM   1034  CG1 VAL A 131      -2.227   0.006   8.301  1.00  0.00           C  
ATOM   1035  CG2 VAL A 131      -4.457  -0.141   9.449  1.00  0.00           C  
ATOM   1036  N   THR A 132      -0.325  -0.780  11.336  1.00  0.00           N  
ATOM   1037  CA  THR A 132       1.128  -0.815  11.462  1.00  0.00           C  
ATOM   1038  C   THR A 132       1.612  -2.233  11.751  1.00  0.00           C  
ATOM   1039  CB  THR A 132       1.614   0.133  12.574  1.00  0.00           C  
ATOM   1040  O   THR A 132       2.575  -2.701  11.141  1.00  0.00           O  
ATOM   1041  CG2 THR A 132       3.132   0.080  12.716  1.00  0.00           C  
ATOM   1042  OG1 THR A 132       1.222   1.474  12.257  1.00  0.00           O  
ATOM   1043  N   LYS A 133       0.934  -2.822  12.657  1.00  0.00           N  
ATOM   1044  CA  LYS A 133       1.286  -4.197  12.999  1.00  0.00           C  
ATOM   1045  C   LYS A 133       1.106  -5.124  11.800  1.00  0.00           C  
ATOM   1046  CB  LYS A 133       0.442  -4.691  14.175  1.00  0.00           C  
ATOM   1047  O   LYS A 133       1.970  -5.957  11.518  1.00  0.00           O  
ATOM   1048  CG  LYS A 133       0.879  -6.040  14.727  1.00  0.00           C  
ATOM   1049  CD  LYS A 133       0.076  -6.425  15.962  1.00  0.00           C  
ATOM   1050  CE  LYS A 133       0.513  -7.774  16.516  1.00  0.00           C  
ATOM   1051  NZ  LYS A 133      -0.258  -8.147  17.740  1.00  0.00           N  
ATOM   1052  N   ALA A 134       0.030  -5.035  11.052  1.00  0.00           N  
ATOM   1053  CA  ALA A 134      -0.244  -5.851   9.872  1.00  0.00           C  
ATOM   1054  C   ALA A 134       0.833  -5.657   8.809  1.00  0.00           C  
ATOM   1055  CB  ALA A 134      -1.619  -5.514   9.300  1.00  0.00           C  
ATOM   1056  O   ALA A 134       1.337  -6.630   8.243  1.00  0.00           O  
ATOM   1057  N   LEU A 135       1.160  -4.432   8.601  1.00  0.00           N  
ATOM   1058  CA  LEU A 135       2.182  -4.128   7.606  1.00  0.00           C  
ATOM   1059  C   LEU A 135       3.534  -4.696   8.025  1.00  0.00           C  
ATOM   1060  CB  LEU A 135       2.294  -2.616   7.396  1.00  0.00           C  
ATOM   1061  O   LEU A 135       4.269  -5.238   7.196  1.00  0.00           O  
ATOM   1062  CG  LEU A 135       1.163  -1.956   6.606  1.00  0.00           C  
ATOM   1063  CD1 LEU A 135       1.315  -0.439   6.628  1.00  0.00           C  
ATOM   1064  CD2 LEU A 135       1.139  -2.475   5.172  1.00  0.00           C  
ATOM   1065  N   GLN A 136       3.854  -4.555   9.281  1.00  0.00           N  
ATOM   1066  CA  GLN A 136       5.109  -5.094   9.793  1.00  0.00           C  
ATOM   1067  C   GLN A 136       5.156  -6.612   9.649  1.00  0.00           C  
ATOM   1068  CB  GLN A 136       5.306  -4.700  11.258  1.00  0.00           C  
ATOM   1069  O   GLN A 136       6.191  -7.176   9.288  1.00  0.00           O  
ATOM   1070  CG  GLN A 136       6.671  -5.074  11.818  1.00  0.00           C  
ATOM   1071  CD  GLN A 136       7.813  -4.399  11.081  1.00  0.00           C  
ATOM   1072  NE2 GLN A 136       8.734  -5.199  10.554  1.00  0.00           N  
ATOM   1073  OE1 GLN A 136       7.867  -3.169  10.986  1.00  0.00           O  
ATOM   1074  N   GLN A 137       4.121  -7.268   9.997  1.00  0.00           N  
ATOM   1075  CA  GLN A 137       4.069  -8.717   9.832  1.00  0.00           C  
ATOM   1076  C   GLN A 137       4.276  -9.112   8.373  1.00  0.00           C  
ATOM   1077  CB  GLN A 137       2.737  -9.268  10.342  1.00  0.00           C  
ATOM   1078  O   GLN A 137       4.957 -10.097   8.081  1.00  0.00           O  
ATOM   1079  CG  GLN A 137       2.614  -9.271  11.860  1.00  0.00           C  
ATOM   1080  CD  GLN A 137       1.307  -9.874  12.341  1.00  0.00           C  
ATOM   1081  NE2 GLN A 137       1.124  -9.920  13.657  1.00  0.00           N  
ATOM   1082  OE1 GLN A 137       0.468 -10.293  11.538  1.00  0.00           O  
ATOM   1083  N   PHE A 138       3.726  -8.271   7.535  1.00  0.00           N  
ATOM   1084  CA  PHE A 138       3.912  -8.493   6.106  1.00  0.00           C  
ATOM   1085  C   PHE A 138       5.379  -8.337   5.720  1.00  0.00           C  
ATOM   1086  CB  PHE A 138       3.050  -7.522   5.293  1.00  0.00           C  
ATOM   1087  O   PHE A 138       5.949  -9.209   5.062  1.00  0.00           O  
ATOM   1088  CG  PHE A 138       3.295  -7.588   3.810  1.00  0.00           C  
ATOM   1089  CD1 PHE A 138       4.065  -6.621   3.175  1.00  0.00           C  
ATOM   1090  CD2 PHE A 138       2.756  -8.618   3.050  1.00  0.00           C  
ATOM   1091  CE1 PHE A 138       4.294  -6.679   1.802  1.00  0.00           C  
ATOM   1092  CE2 PHE A 138       2.980  -8.683   1.678  1.00  0.00           C  
ATOM   1093  CZ  PHE A 138       3.749  -7.712   1.056  1.00  0.00           C  
ATOM   1094  N   ILE A 139       5.946  -7.301   6.111  1.00  0.00           N  
ATOM   1095  CA  ILE A 139       7.347  -7.022   5.815  1.00  0.00           C  
ATOM   1096  C   ILE A 139       8.228  -8.117   6.412  1.00  0.00           C  
ATOM   1097  CB  ILE A 139       7.774  -5.638   6.351  1.00  0.00           C  
ATOM   1098  O   ILE A 139       9.167  -8.588   5.767  1.00  0.00           O  
ATOM   1099  CG1 ILE A 139       7.070  -4.522   5.569  1.00  0.00           C  
ATOM   1100  CG2 ILE A 139       9.295  -5.478   6.284  1.00  0.00           C  
ATOM   1101  CD1 ILE A 139       7.292  -3.129   6.144  1.00  0.00           C  
ATOM   1102  N   ASP A 140       7.967  -8.544   7.584  1.00  0.00           N  
ATOM   1103  CA  ASP A 140       8.733  -9.605   8.232  1.00  0.00           C  
ATOM   1104  C   ASP A 140       8.636 -10.910   7.446  1.00  0.00           C  
ATOM   1105  CB  ASP A 140       8.249  -9.817   9.667  1.00  0.00           C  
ATOM   1106  O   ASP A 140       9.634 -11.614   7.274  1.00  0.00           O  
ATOM   1107  CG  ASP A 140       8.620  -8.673  10.594  1.00  0.00           C  
ATOM   1108  OD1 ASP A 140       9.526  -7.882  10.254  1.00  0.00           O  
ATOM   1109  OD2 ASP A 140       8.004  -8.564  11.677  1.00  0.00           O  
ATOM   1110  N   ALA A 141       7.441 -11.238   7.044  1.00  0.00           N  
ATOM   1111  CA  ALA A 141       7.240 -12.452   6.258  1.00  0.00           C  
ATOM   1112  C   ALA A 141       8.012 -12.388   4.943  1.00  0.00           C  
ATOM   1113  CB  ALA A 141       5.754 -12.673   5.988  1.00  0.00           C  
ATOM   1114  O   ALA A 141       8.625 -13.374   4.527  1.00  0.00           O  
ATOM   1115  N   LEU A 142       7.951 -11.232   4.354  1.00  0.00           N  
ATOM   1116  CA  LEU A 142       8.705 -11.038   3.120  1.00  0.00           C  
ATOM   1117  C   LEU A 142      10.203 -11.169   3.371  1.00  0.00           C  
ATOM   1118  CB  LEU A 142       8.396  -9.666   2.513  1.00  0.00           C  
ATOM   1119  O   LEU A 142      10.913 -11.813   2.595  1.00  0.00           O  
ATOM   1120  CG  LEU A 142       7.106  -9.560   1.698  1.00  0.00           C  
ATOM   1121  CD1 LEU A 142       6.807  -8.102   1.366  1.00  0.00           C  
ATOM   1122  CD2 LEU A 142       7.207 -10.394   0.425  1.00  0.00           C  
ATOM   1123  N   GLU A 143      10.588 -10.578   4.380  1.00  0.00           N  
ATOM   1124  CA  GLU A 143      11.997 -10.631   4.757  1.00  0.00           C  
ATOM   1125  C   GLU A 143      12.454 -12.070   4.982  1.00  0.00           C  
ATOM   1126  CB  GLU A 143      12.250  -9.796   6.014  1.00  0.00           C  
ATOM   1127  O   GLU A 143      13.541 -12.457   4.548  1.00  0.00           O  
ATOM   1128  CG  GLU A 143      13.721  -9.663   6.378  1.00  0.00           C  
ATOM   1129  CD  GLU A 143      13.972  -8.687   7.518  1.00  0.00           C  
ATOM   1130  OE1 GLU A 143      15.091  -8.134   7.608  1.00  0.00           O  
ATOM   1131  OE2 GLU A 143      13.041  -8.476   8.327  1.00  0.00           O  
ATOM   1132  N   LYS A 144      11.687 -12.818   5.697  1.00  0.00           N  
ATOM   1133  CA  LYS A 144      12.002 -14.224   5.931  1.00  0.00           C  
ATOM   1134  C   LYS A 144      12.152 -14.981   4.614  1.00  0.00           C  
ATOM   1135  CB  LYS A 144      10.922 -14.880   6.792  1.00  0.00           C  
ATOM   1136  O   LYS A 144      13.085 -15.769   4.448  1.00  0.00           O  
ATOM   1137  CG  LYS A 144      11.262 -16.294   7.240  1.00  0.00           C  
ATOM   1138  CD  LYS A 144      10.180 -16.869   8.145  1.00  0.00           C  
ATOM   1139  CE  LYS A 144      10.479 -18.312   8.529  1.00  0.00           C  
ATOM   1140  NZ  LYS A 144       9.420 -18.881   9.415  1.00  0.00           N  
ATOM   1141  N   GLU A 145      11.189 -14.657   3.708  1.00  0.00           N  
ATOM   1142  CA  GLU A 145      11.248 -15.316   2.406  1.00  0.00           C  
ATOM   1143  C   GLU A 145      12.464 -14.855   1.609  1.00  0.00           C  
ATOM   1144  CB  GLU A 145       9.966 -15.051   1.611  1.00  0.00           C  
ATOM   1145  O   GLU A 145      13.089 -15.650   0.904  1.00  0.00           O  
ATOM   1146  CG  GLU A 145       8.752 -15.805   2.134  1.00  0.00           C  
ATOM   1147  CD  GLU A 145       8.935 -17.315   2.128  1.00  0.00           C  
ATOM   1148  OE1 GLU A 145       8.620 -17.968   3.148  1.00  0.00           O  
ATOM   1149  OE2 GLU A 145       9.398 -17.848   1.095  1.00  0.00           O  
ATOM   1150  N   PHE A 146      12.848 -13.601   1.694  1.00  0.00           N  
ATOM   1151  CA  PHE A 146      14.037 -13.067   1.041  1.00  0.00           C  
ATOM   1152  C   PHE A 146      15.286 -13.812   1.496  1.00  0.00           C  
ATOM   1153  CB  PHE A 146      14.184 -11.570   1.330  1.00  0.00           C  
ATOM   1154  O   PHE A 146      16.165 -14.113   0.687  1.00  0.00           O  
ATOM   1155  CG  PHE A 146      13.355 -10.693   0.431  1.00  0.00           C  
ATOM   1156  CD1 PHE A 146      12.300 -11.225  -0.301  1.00  0.00           C  
ATOM   1157  CD2 PHE A 146      13.631  -9.337   0.317  1.00  0.00           C  
ATOM   1158  CE1 PHE A 146      11.531 -10.416  -1.134  1.00  0.00           C  
ATOM   1159  CE2 PHE A 146      12.867  -8.522  -0.514  1.00  0.00           C  
ATOM   1160  CZ  PHE A 146      11.818  -9.064  -1.240  1.00  0.00           C  
ATOM   1161  N   LYS A 147      15.404 -14.151   2.807  1.00  0.00           N  
ATOM   1162  CA  LYS A 147      16.575 -14.787   3.404  1.00  0.00           C  
ATOM   1163  C   LYS A 147      16.711 -16.234   2.938  1.00  0.00           C  
ATOM   1164  CB  LYS A 147      16.496 -14.733   4.930  1.00  0.00           C  
ATOM   1165  O   LYS A 147      17.812 -16.789   2.934  1.00  0.00           O  
ATOM   1166  CG  LYS A 147      16.679 -13.338   5.510  1.00  0.00           C  
ATOM   1167  CD  LYS A 147      16.616 -13.353   7.032  1.00  0.00           C  
ATOM   1168  CE  LYS A 147      16.790 -11.956   7.614  1.00  0.00           C  
ATOM   1169  NZ  LYS A 147      16.684 -11.959   9.103  1.00  0.00           N  
ATOM   1170  N   LYS A 148      15.566 -16.783   2.407  1.00  0.00           N  
ATOM   1171  CA  LYS A 148      15.582 -18.155   1.906  1.00  0.00           C  
ATOM   1172  C   LYS A 148      16.046 -18.205   0.453  1.00  0.00           C  
ATOM   1173  CB  LYS A 148      14.197 -18.791   2.037  1.00  0.00           C  
ATOM   1174  O   LYS A 148      16.517 -19.242  -0.018  1.00  0.00           O  
ATOM   1175  CG  LYS A 148      13.742 -18.993   3.474  1.00  0.00           C  
ATOM   1176  CD  LYS A 148      12.370 -19.651   3.539  1.00  0.00           C  
ATOM   1177  CE  LYS A 148      11.885 -19.796   4.975  1.00  0.00           C  
ATOM   1178  NZ  LYS A 148      10.538 -20.438   5.043  1.00  0.00           N  
ATOM   1179  N   LEU A 149      15.904 -17.047  -0.241  1.00  0.00           N  
ATOM   1180  CA  LEU A 149      16.232 -16.988  -1.661  1.00  0.00           C  
ATOM   1181  C   LEU A 149      17.691 -16.596  -1.866  1.00  0.00           C  
ATOM   1182  CB  LEU A 149      15.318 -15.994  -2.381  1.00  0.00           C  
ATOM   1183  O   LEU A 149      18.350 -17.096  -2.780  1.00  0.00           O  
ATOM   1184  CG  LEU A 149      13.836 -16.365  -2.454  1.00  0.00           C  
ATOM   1185  CD1 LEU A 149      13.025 -15.204  -3.021  1.00  0.00           C  
ATOM   1186  CD2 LEU A 149      13.640 -17.622  -3.296  1.00  0.00           C  
TER    1187      LEU A 149
ENDMDL
END
