# Supplementary material for: Improving Protein Expression, Stability, and Function with ProteinMPNN
Source: J Am Chem Soc. 2024 Jan 9;146(3):2054–61. doi: 10.1021/jacs.3c10941 (PMC10811672; doi:10.1021/jacs.3c10941)
Supplement: Supplementary file 2 — ja3c10941_si_002.zip [file ja3c10941_si_002.zip › Sumida_Design_Structures_Idealizing_with_ProteinMPNN/myoglobin/dnMb7.pdb]

MODEL     1
ATOM      1  N   LYS A   1      -6.216 -15.647   8.452  1.00  0.00           N  
ATOM      2  CA  LYS A   1      -7.264 -14.722   8.029  1.00  0.00           C  
ATOM      3  C   LYS A   1      -7.523 -13.662   9.096  1.00  0.00           C  
ATOM      4  CB  LYS A   1      -8.556 -15.479   7.717  1.00  0.00           C  
ATOM      5  O   LYS A   1      -7.194 -13.859  10.268  1.00  0.00           O  
ATOM      6  CG  LYS A   1      -8.455 -16.405   6.514  1.00  0.00           C  
ATOM      7  CD  LYS A   1      -9.795 -17.055   6.197  1.00  0.00           C  
ATOM      8  CE  LYS A   1      -9.699 -17.975   4.987  1.00  0.00           C  
ATOM      9  NZ  LYS A   1     -11.027 -18.553   4.622  1.00  0.00           N  
ATOM     10  N   LEU A   2      -8.174 -12.513   8.670  1.00  0.00           N  
ATOM     11  CA  LEU A   2      -8.554 -11.432   9.573  1.00  0.00           C  
ATOM     12  C   LEU A   2      -9.897 -11.723  10.234  1.00  0.00           C  
ATOM     13  CB  LEU A   2      -8.621 -10.102   8.818  1.00  0.00           C  
ATOM     14  O   LEU A   2     -10.799 -12.274   9.600  1.00  0.00           O  
ATOM     15  CG  LEU A   2      -7.289  -9.534   8.325  1.00  0.00           C  
ATOM     16  CD1 LEU A   2      -7.530  -8.387   7.350  1.00  0.00           C  
ATOM     17  CD2 LEU A   2      -6.435  -9.073   9.501  1.00  0.00           C  
ATOM     18  N   THR A   3      -9.952 -11.431  11.511  1.00  0.00           N  
ATOM     19  CA  THR A   3     -11.276 -11.453  12.123  1.00  0.00           C  
ATOM     20  C   THR A   3     -12.147 -10.330  11.568  1.00  0.00           C  
ATOM     21  CB  THR A   3     -11.185 -11.326  13.655  1.00  0.00           C  
ATOM     22  O   THR A   3     -11.636  -9.363  11.000  1.00  0.00           O  
ATOM     23  CG2 THR A   3     -10.207 -12.344  14.234  1.00  0.00           C  
ATOM     24  OG1 THR A   3     -10.741 -10.007  13.994  1.00  0.00           O  
ATOM     25  N   PRO A   4     -13.533 -10.492  11.603  1.00  0.00           N  
ATOM     26  CA  PRO A   4     -14.423  -9.436  11.115  1.00  0.00           C  
ATOM     27  C   PRO A   4     -14.109  -8.072  11.724  1.00  0.00           C  
ATOM     28  CB  PRO A   4     -15.811  -9.919  11.544  1.00  0.00           C  
ATOM     29  O   PRO A   4     -14.189  -7.051  11.036  1.00  0.00           O  
ATOM     30  CG  PRO A   4     -15.701 -11.409  11.588  1.00  0.00           C  
ATOM     31  CD  PRO A   4     -14.331 -11.771  12.087  1.00  0.00           C  
ATOM     32  N   GLU A   5     -13.723  -8.034  12.908  1.00  0.00           N  
ATOM     33  CA  GLU A   5     -13.353  -6.800  13.595  1.00  0.00           C  
ATOM     34  C   GLU A   5     -12.074  -6.206  13.012  1.00  0.00           C  
ATOM     35  CB  GLU A   5     -13.181  -7.050  15.095  1.00  0.00           C  
ATOM     36  O   GLU A   5     -12.009  -5.006  12.739  1.00  0.00           O  
ATOM     37  CG  GLU A   5     -12.935  -5.785  15.905  1.00  0.00           C  
ATOM     38  CD  GLU A   5     -12.781  -6.046  17.394  1.00  0.00           C  
ATOM     39  OE1 GLU A   5     -12.506  -5.089  18.154  1.00  0.00           O  
ATOM     40  OE2 GLU A   5     -12.936  -7.218  17.806  1.00  0.00           O  
ATOM     41  N   GLU A   6     -11.125  -7.039  12.871  1.00  0.00           N  
ATOM     42  CA  GLU A   6      -9.867  -6.590  12.283  1.00  0.00           C  
ATOM     43  C   GLU A   6     -10.077  -6.059  10.868  1.00  0.00           C  
ATOM     44  CB  GLU A   6      -8.843  -7.728  12.271  1.00  0.00           C  
ATOM     45  O   GLU A   6      -9.513  -5.028  10.496  1.00  0.00           O  
ATOM     46  CG  GLU A   6      -8.329  -8.108  13.653  1.00  0.00           C  
ATOM     47  CD  GLU A   6      -7.510  -9.388  13.657  1.00  0.00           C  
ATOM     48  OE1 GLU A   6      -6.550  -9.492  14.454  1.00  0.00           O  
ATOM     49  OE2 GLU A   6      -7.830 -10.296  12.857  1.00  0.00           O  
ATOM     50  N   LYS A   7     -10.868  -6.792  10.213  1.00  0.00           N  
ATOM     51  CA  LYS A   7     -11.158  -6.375   8.844  1.00  0.00           C  
ATOM     52  C   LYS A   7     -11.837  -5.008   8.818  1.00  0.00           C  
ATOM     53  CB  LYS A   7     -12.038  -7.410   8.142  1.00  0.00           C  
ATOM     54  O   LYS A   7     -11.496  -4.155   7.995  1.00  0.00           O  
ATOM     55  CG  LYS A   7     -12.235  -7.149   6.656  1.00  0.00           C  
ATOM     56  CD  LYS A   7     -12.936  -8.316   5.971  1.00  0.00           C  
ATOM     57  CE  LYS A   7     -13.094  -8.075   4.476  1.00  0.00           C  
ATOM     58  NZ  LYS A   7     -13.754  -9.229   3.796  1.00  0.00           N  
ATOM     59  N   ALA A   8     -12.751  -4.793   9.668  1.00  0.00           N  
ATOM     60  CA  ALA A   8     -13.433  -3.504   9.744  1.00  0.00           C  
ATOM     61  C   ALA A   8     -12.447  -2.378  10.042  1.00  0.00           C  
ATOM     62  CB  ALA A   8     -14.528  -3.543  10.808  1.00  0.00           C  
ATOM     63  O   ALA A   8     -12.526  -1.302   9.445  1.00  0.00           O  
ATOM     64  N   ILE A   9     -11.504  -2.612  10.921  1.00  0.00           N  
ATOM     65  CA  ILE A   9     -10.484  -1.633  11.278  1.00  0.00           C  
ATOM     66  C   ILE A   9      -9.605  -1.338  10.064  1.00  0.00           C  
ATOM     67  CB  ILE A   9      -9.618  -2.124  12.460  1.00  0.00           C  
ATOM     68  O   ILE A   9      -9.344  -0.176   9.746  1.00  0.00           O  
ATOM     69  CG1 ILE A   9     -10.443  -2.151  13.751  1.00  0.00           C  
ATOM     70  CG2 ILE A   9      -8.376  -1.242  12.622  1.00  0.00           C  
ATOM     71  CD1 ILE A   9      -9.767  -2.883  14.902  1.00  0.00           C  
ATOM     72  N   VAL A  10      -9.159  -2.414   9.452  1.00  0.00           N  
ATOM     73  CA  VAL A  10      -8.297  -2.267   8.284  1.00  0.00           C  
ATOM     74  C   VAL A  10      -9.021  -1.464   7.205  1.00  0.00           C  
ATOM     75  CB  VAL A  10      -7.861  -3.640   7.725  1.00  0.00           C  
ATOM     76  O   VAL A  10      -8.451  -0.536   6.627  1.00  0.00           O  
ATOM     77  CG1 VAL A  10      -7.167  -3.477   6.373  1.00  0.00           C  
ATOM     78  CG2 VAL A  10      -6.944  -4.353   8.717  1.00  0.00           C  
ATOM     79  N   LEU A  11     -10.274  -1.749   6.953  1.00  0.00           N  
ATOM     80  CA  LEU A  11     -11.042  -1.060   5.922  1.00  0.00           C  
ATOM     81  C   LEU A  11     -11.230   0.412   6.276  1.00  0.00           C  
ATOM     82  CB  LEU A  11     -12.406  -1.729   5.733  1.00  0.00           C  
ATOM     83  O   LEU A  11     -11.242   1.271   5.391  1.00  0.00           O  
ATOM     84  CG  LEU A  11     -12.395  -3.128   5.114  1.00  0.00           C  
ATOM     85  CD1 LEU A  11     -13.811  -3.690   5.048  1.00  0.00           C  
ATOM     86  CD2 LEU A  11     -11.762  -3.094   3.727  1.00  0.00           C  
ATOM     87  N   ARG A  12     -11.419   0.645   7.508  1.00  0.00           N  
ATOM     88  CA  ARG A  12     -11.526   2.033   7.946  1.00  0.00           C  
ATOM     89  C   ARG A  12     -10.238   2.797   7.660  1.00  0.00           C  
ATOM     90  CB  ARG A  12     -11.856   2.102   9.439  1.00  0.00           C  
ATOM     91  O   ARG A  12     -10.277   3.934   7.185  1.00  0.00           O  
ATOM     92  CG  ARG A  12     -12.139   3.508   9.942  1.00  0.00           C  
ATOM     93  CD  ARG A  12     -12.539   3.512  11.411  1.00  0.00           C  
ATOM     94  NE  ARG A  12     -11.447   3.060  12.268  1.00  0.00           N  
ATOM     95  NH1 ARG A  12     -12.643   3.243  14.237  1.00  0.00           N  
ATOM     96  NH2 ARG A  12     -10.467   2.522  14.274  1.00  0.00           N  
ATOM     97  CZ  ARG A  12     -11.521   2.943  13.591  1.00  0.00           C  
ATOM     98  N   ILE A  13      -9.102   2.210   7.965  1.00  0.00           N  
ATOM     99  CA  ILE A  13      -7.811   2.837   7.703  1.00  0.00           C  
ATOM    100  C   ILE A  13      -7.619   3.014   6.198  1.00  0.00           C  
ATOM    101  CB  ILE A  13      -6.649   2.009   8.297  1.00  0.00           C  
ATOM    102  O   ILE A  13      -7.177   4.071   5.743  1.00  0.00           O  
ATOM    103  CG1 ILE A  13      -6.743   1.979   9.827  1.00  0.00           C  
ATOM    104  CG2 ILE A  13      -5.299   2.570   7.842  1.00  0.00           C  
ATOM    105  CD1 ILE A  13      -6.716   3.356  10.476  1.00  0.00           C  
ATOM    106  N   PHE A  14      -8.008   2.000   5.459  1.00  0.00           N  
ATOM    107  CA  PHE A  14      -7.898   2.078   4.007  1.00  0.00           C  
ATOM    108  C   PHE A  14      -8.729   3.234   3.463  1.00  0.00           C  
ATOM    109  CB  PHE A  14      -8.343   0.762   3.362  1.00  0.00           C  
ATOM    110  O   PHE A  14      -8.338   3.882   2.489  1.00  0.00           O  
ATOM    111  CG  PHE A  14      -7.314  -0.332   3.443  1.00  0.00           C  
ATOM    112  CD1 PHE A  14      -6.029  -0.065   3.899  1.00  0.00           C  
ATOM    113  CD2 PHE A  14      -7.631  -1.630   3.061  1.00  0.00           C  
ATOM    114  CE1 PHE A  14      -5.074  -1.076   3.975  1.00  0.00           C  
ATOM    115  CE2 PHE A  14      -6.682  -2.645   3.134  1.00  0.00           C  
ATOM    116  CZ  PHE A  14      -5.404  -2.366   3.590  1.00  0.00           C  
ATOM    117  N   ALA A  15      -9.843   3.433   4.067  1.00  0.00           N  
ATOM    118  CA  ALA A  15     -10.676   4.562   3.659  1.00  0.00           C  
ATOM    119  C   ALA A  15      -9.935   5.883   3.835  1.00  0.00           C  
ATOM    120  CB  ALA A  15     -11.980   4.576   4.454  1.00  0.00           C  
ATOM    121  O   ALA A  15     -10.043   6.781   2.996  1.00  0.00           O  
ATOM    122  N   LEU A  16      -9.149   5.989   4.869  1.00  0.00           N  
ATOM    123  CA  LEU A  16      -8.338   7.180   5.095  1.00  0.00           C  
ATOM    124  C   LEU A  16      -7.261   7.316   4.024  1.00  0.00           C  
ATOM    125  CB  LEU A  16      -7.692   7.133   6.482  1.00  0.00           C  
ATOM    126  O   LEU A  16      -7.026   8.411   3.509  1.00  0.00           O  
ATOM    127  CG  LEU A  16      -8.644   7.200   7.677  1.00  0.00           C  
ATOM    128  CD1 LEU A  16      -7.887   6.939   8.974  1.00  0.00           C  
ATOM    129  CD2 LEU A  16      -9.348   8.552   7.725  1.00  0.00           C  
ATOM    130  N   VAL A  17      -6.694   6.205   3.741  1.00  0.00           N  
ATOM    131  CA  VAL A  17      -5.639   6.169   2.734  1.00  0.00           C  
ATOM    132  C   VAL A  17      -6.194   6.626   1.386  1.00  0.00           C  
ATOM    133  CB  VAL A  17      -5.024   4.757   2.606  1.00  0.00           C  
ATOM    134  O   VAL A  17      -5.528   7.358   0.650  1.00  0.00           O  
ATOM    135  CG1 VAL A  17      -4.061   4.693   1.422  1.00  0.00           C  
ATOM    136  CG2 VAL A  17      -4.312   4.367   3.900  1.00  0.00           C  
ATOM    137  N   ARG A  18      -7.448   6.354   1.092  1.00  0.00           N  
ATOM    138  CA  ARG A  18      -8.067   6.697  -0.184  1.00  0.00           C  
ATOM    139  C   ARG A  18      -8.233   8.207  -0.323  1.00  0.00           C  
ATOM    140  CB  ARG A  18      -9.424   6.006  -0.327  1.00  0.00           C  
ATOM    141  O   ARG A  18      -8.326   8.726  -1.437  1.00  0.00           O  
ATOM    142  CG  ARG A  18      -9.330   4.514  -0.604  1.00  0.00           C  
ATOM    143  CD  ARG A  18     -10.702   3.892  -0.821  1.00  0.00           C  
ATOM    144  NE  ARG A  18     -10.606   2.467  -1.126  1.00  0.00           N  
ATOM    145  NH1 ARG A  18     -11.219   1.763   0.988  1.00  0.00           N  
ATOM    146  NH2 ARG A  18     -10.736   0.226  -0.643  1.00  0.00           N  
ATOM    147  CZ  ARG A  18     -10.854   1.489  -0.259  1.00  0.00           C  
ATOM    148  N   GLU A  19      -8.167   8.887   0.747  1.00  0.00           N  
ATOM    149  CA  GLU A  19      -8.341  10.336   0.721  1.00  0.00           C  
ATOM    150  C   GLU A  19      -7.109  11.030   0.147  1.00  0.00           C  
ATOM    151  CB  GLU A  19      -8.637  10.867   2.126  1.00  0.00           C  
ATOM    152  O   GLU A  19      -7.201  12.147  -0.365  1.00  0.00           O  
ATOM    153  CG  GLU A  19      -9.958  10.379   2.703  1.00  0.00           C  
ATOM    154  CD  GLU A  19     -10.290  10.998   4.051  1.00  0.00           C  
ATOM    155  OE1 GLU A  19     -11.401  10.754   4.574  1.00  0.00           O  
ATOM    156  OE2 GLU A  19      -9.433  11.736   4.587  1.00  0.00           O  
ATOM    157  N   ASP A  20      -6.034  10.368   0.194  1.00  0.00           N  
ATOM    158  CA  ASP A  20      -4.792  10.916  -0.342  1.00  0.00           C  
ATOM    159  C   ASP A  20      -3.864   9.804  -0.824  1.00  0.00           C  
ATOM    160  CB  ASP A  20      -4.085  11.772   0.711  1.00  0.00           C  
ATOM    161  O   ASP A  20      -2.750   9.654  -0.317  1.00  0.00           O  
ATOM    162  CG  ASP A  20      -2.901  12.542   0.153  1.00  0.00           C  
ATOM    163  OD1 ASP A  20      -2.787  12.672  -1.085  1.00  0.00           O  
ATOM    164  OD2 ASP A  20      -2.072  13.020   0.957  1.00  0.00           O  
ATOM    165  N   ARG A  21      -4.273   9.154  -1.901  1.00  0.00           N  
ATOM    166  CA  ARG A  21      -3.564   7.971  -2.378  1.00  0.00           C  
ATOM    167  C   ARG A  21      -2.217   8.348  -2.986  1.00  0.00           C  
ATOM    168  CB  ARG A  21      -4.410   7.216  -3.406  1.00  0.00           C  
ATOM    169  O   ARG A  21      -1.207   7.690  -2.727  1.00  0.00           O  
ATOM    170  CG  ARG A  21      -5.635   6.536  -2.816  1.00  0.00           C  
ATOM    171  CD  ARG A  21      -6.418   5.769  -3.873  1.00  0.00           C  
ATOM    172  NE  ARG A  21      -7.113   6.669  -4.788  1.00  0.00           N  
ATOM    173  NH1 ARG A  21      -8.159   4.987  -5.977  1.00  0.00           N  
ATOM    174  NH2 ARG A  21      -8.506   7.182  -6.541  1.00  0.00           N  
ATOM    175  CZ  ARG A  21      -7.924   6.277  -5.766  1.00  0.00           C  
ATOM    176  N   ALA A  22      -2.279   9.434  -3.714  1.00  0.00           N  
ATOM    177  CA  ALA A  22      -1.057   9.826  -4.412  1.00  0.00           C  
ATOM    178  C   ALA A  22       0.008  10.302  -3.429  1.00  0.00           C  
ATOM    179  CB  ALA A  22      -1.357  10.918  -5.437  1.00  0.00           C  
ATOM    180  O   ALA A  22       1.174   9.913  -3.530  1.00  0.00           O  
ATOM    181  N   GLY A  23      -0.496  11.090  -2.493  1.00  0.00           N  
ATOM    182  CA  GLY A  23       0.445  11.584  -1.501  1.00  0.00           C  
ATOM    183  C   GLY A  23       0.999  10.490  -0.608  1.00  0.00           C  
ATOM    184  O   GLY A  23       2.202  10.447  -0.343  1.00  0.00           O  
ATOM    185  N   ILE A  24       0.224   9.580  -0.205  1.00  0.00           N  
ATOM    186  CA  ILE A  24       0.612   8.486   0.678  1.00  0.00           C  
ATOM    187  C   ILE A  24       1.475   7.485  -0.087  1.00  0.00           C  
ATOM    188  CB  ILE A  24      -0.624   7.779   1.279  1.00  0.00           C  
ATOM    189  O   ILE A  24       2.506   7.033   0.416  1.00  0.00           O  
ATOM    190  CG1 ILE A  24      -1.360   8.717   2.242  1.00  0.00           C  
ATOM    191  CG2 ILE A  24      -0.215   6.482   1.983  1.00  0.00           C  
ATOM    192  CD1 ILE A  24      -2.692   8.172   2.740  1.00  0.00           C  
ATOM    193  N   GLY A  25       0.998   7.193  -1.326  1.00  0.00           N  
ATOM    194  CA  GLY A  25       1.781   6.285  -2.148  1.00  0.00           C  
ATOM    195  C   GLY A  25       3.197   6.772  -2.392  1.00  0.00           C  
ATOM    196  O   GLY A  25       4.153   6.001  -2.278  1.00  0.00           O  
ATOM    197  N   ALA A  26       3.305   8.014  -2.694  1.00  0.00           N  
ATOM    198  CA  ALA A  26       4.625   8.597  -2.920  1.00  0.00           C  
ATOM    199  C   ALA A  26       5.463   8.568  -1.646  1.00  0.00           C  
ATOM    200  CB  ALA A  26       4.493  10.029  -3.435  1.00  0.00           C  
ATOM    201  O   ALA A  26       6.649   8.234  -1.683  1.00  0.00           O  
ATOM    202  N   ALA A  27       4.879   8.926  -0.536  1.00  0.00           N  
ATOM    203  CA  ALA A  27       5.576   8.932   0.747  1.00  0.00           C  
ATOM    204  C   ALA A  27       6.098   7.541   1.095  1.00  0.00           C  
ATOM    205  CB  ALA A  27       4.653   9.442   1.852  1.00  0.00           C  
ATOM    206  O   ALA A  27       7.221   7.396   1.584  1.00  0.00           O  
ATOM    207  N   ILE A  28       5.313   6.525   0.863  1.00  0.00           N  
ATOM    208  CA  ILE A  28       5.697   5.142   1.126  1.00  0.00           C  
ATOM    209  C   ILE A  28       6.931   4.784   0.302  1.00  0.00           C  
ATOM    210  CB  ILE A  28       4.541   4.166   0.813  1.00  0.00           C  
ATOM    211  O   ILE A  28       7.913   4.264   0.837  1.00  0.00           O  
ATOM    212  CG1 ILE A  28       3.395   4.356   1.814  1.00  0.00           C  
ATOM    213  CG2 ILE A  28       5.040   2.718   0.821  1.00  0.00           C  
ATOM    214  CD1 ILE A  28       2.098   3.671   1.408  1.00  0.00           C  
ATOM    215  N   LEU A  29       6.848   5.093  -0.958  1.00  0.00           N  
ATOM    216  CA  LEU A  29       7.942   4.715  -1.846  1.00  0.00           C  
ATOM    217  C   LEU A  29       9.201   5.515  -1.530  1.00  0.00           C  
ATOM    218  CB  LEU A  29       7.543   4.927  -3.309  1.00  0.00           C  
ATOM    219  O   LEU A  29      10.304   4.964  -1.509  1.00  0.00           O  
ATOM    220  CG  LEU A  29       6.443   4.012  -3.851  1.00  0.00           C  
ATOM    221  CD1 LEU A  29       6.077   4.410  -5.277  1.00  0.00           C  
ATOM    222  CD2 LEU A  29       6.885   2.553  -3.795  1.00  0.00           C  
ATOM    223  N   ARG A  30       9.066   6.742  -1.180  1.00  0.00           N  
ATOM    224  CA  ARG A  30      10.219   7.549  -0.793  1.00  0.00           C  
ATOM    225  C   ARG A  30      10.925   6.950   0.419  1.00  0.00           C  
ATOM    226  CB  ARG A  30       9.792   8.987  -0.494  1.00  0.00           C  
ATOM    227  O   ARG A  30      12.148   6.795   0.418  1.00  0.00           O  
ATOM    228  CG  ARG A  30       9.495   9.813  -1.735  1.00  0.00           C  
ATOM    229  CD  ARG A  30       9.346  11.292  -1.407  1.00  0.00           C  
ATOM    230  NE  ARG A  30       8.153  11.549  -0.606  1.00  0.00           N  
ATOM    231  NH1 ARG A  30       7.228  13.057  -2.092  1.00  0.00           N  
ATOM    232  NH2 ARG A  30       6.133  12.540  -0.145  1.00  0.00           N  
ATOM    233  CZ  ARG A  30       7.174  12.381  -0.949  1.00  0.00           C  
ATOM    234  N   ARG A  31      10.161   6.730   1.349  1.00  0.00           N  
ATOM    235  CA  ARG A  31      10.718   6.200   2.590  1.00  0.00           C  
ATOM    236  C   ARG A  31      11.368   4.839   2.361  1.00  0.00           C  
ATOM    237  CB  ARG A  31       9.632   6.088   3.662  1.00  0.00           C  
ATOM    238  O   ARG A  31      12.434   4.555   2.910  1.00  0.00           O  
ATOM    239  CG  ARG A  31       9.272   7.412   4.316  1.00  0.00           C  
ATOM    240  CD  ARG A  31       8.347   7.220   5.510  1.00  0.00           C  
ATOM    241  NE  ARG A  31       7.915   8.498   6.068  1.00  0.00           N  
ATOM    242  NH1 ARG A  31       6.924   7.579   7.942  1.00  0.00           N  
ATOM    243  NH2 ARG A  31       6.904   9.849   7.626  1.00  0.00           N  
ATOM    244  CZ  ARG A  31       7.248   8.639   7.211  1.00  0.00           C  
ATOM    245  N   THR A  32      10.722   4.085   1.565  1.00  0.00           N  
ATOM    246  CA  THR A  32      11.267   2.766   1.265  1.00  0.00           C  
ATOM    247  C   THR A  32      12.606   2.886   0.541  1.00  0.00           C  
ATOM    248  CB  THR A  32      10.290   1.939   0.409  1.00  0.00           C  
ATOM    249  O   THR A  32      13.587   2.251   0.930  1.00  0.00           O  
ATOM    250  CG2 THR A  32      10.869   0.566   0.086  1.00  0.00           C  
ATOM    251  OG1 THR A  32       9.061   1.771   1.126  1.00  0.00           O  
ATOM    252  N   PHE A  33      12.682   3.735  -0.429  1.00  0.00           N  
ATOM    253  CA  PHE A  33      13.887   3.874  -1.239  1.00  0.00           C  
ATOM    254  C   PHE A  33      15.007   4.525  -0.436  1.00  0.00           C  
ATOM    255  CB  PHE A  33      13.598   4.696  -2.499  1.00  0.00           C  
ATOM    256  O   PHE A  33      16.183   4.217  -0.639  1.00  0.00           O  
ATOM    257  CG  PHE A  33      12.583   4.067  -3.415  1.00  0.00           C  
ATOM    258  CD1 PHE A  33      12.338   2.700  -3.369  1.00  0.00           C  
ATOM    259  CD2 PHE A  33      11.873   4.843  -4.322  1.00  0.00           C  
ATOM    260  CE1 PHE A  33      11.399   2.115  -4.216  1.00  0.00           C  
ATOM    261  CE2 PHE A  33      10.933   4.266  -5.171  1.00  0.00           C  
ATOM    262  CZ  PHE A  33      10.698   2.901  -5.117  1.00  0.00           C  
ATOM    263  N   GLU A  34      14.637   5.369   0.425  1.00  0.00           N  
ATOM    264  CA  GLU A  34      15.623   6.015   1.285  1.00  0.00           C  
ATOM    265  C   GLU A  34      16.240   5.019   2.262  1.00  0.00           C  
ATOM    266  CB  GLU A  34      14.988   7.179   2.052  1.00  0.00           C  
ATOM    267  O   GLU A  34      17.457   5.008   2.460  1.00  0.00           O  
ATOM    268  CG  GLU A  34      15.978   7.981   2.883  1.00  0.00           C  
ATOM    269  CD  GLU A  34      15.353   9.192   3.557  1.00  0.00           C  
ATOM    270  OE1 GLU A  34      16.076   9.938   4.256  1.00  0.00           O  
ATOM    271  OE2 GLU A  34      14.130   9.395   3.387  1.00  0.00           O  
ATOM    272  N   ALA A  35      15.465   4.195   2.821  1.00  0.00           N  
ATOM    273  CA  ALA A  35      15.937   3.247   3.827  1.00  0.00           C  
ATOM    274  C   ALA A  35      16.552   2.014   3.172  1.00  0.00           C  
ATOM    275  CB  ALA A  35      14.793   2.839   4.752  1.00  0.00           C  
ATOM    276  O   ALA A  35      17.448   1.384   3.739  1.00  0.00           O  
ATOM    277  N   HIS A  36      16.055   1.749   2.002  1.00  0.00           N  
ATOM    278  CA  HIS A  36      16.516   0.556   1.300  1.00  0.00           C  
ATOM    279  C   HIS A  36      16.755   0.845  -0.178  1.00  0.00           C  
ATOM    280  CB  HIS A  36      15.506  -0.582   1.456  1.00  0.00           C  
ATOM    281  O   HIS A  36      15.935   0.486  -1.026  1.00  0.00           O  
ATOM    282  CG  HIS A  36      15.146  -0.873   2.878  1.00  0.00           C  
ATOM    283  CD2 HIS A  36      14.053  -0.539   3.605  1.00  0.00           C  
ATOM    284  ND1 HIS A  36      15.966  -1.592   3.721  1.00  0.00           N  
ATOM    285  CE1 HIS A  36      15.391  -1.688   4.908  1.00  0.00           C  
ATOM    286  NE2 HIS A  36      14.229  -1.058   4.864  1.00  0.00           N  
ATOM    287  N   PRO A  37      17.855   1.409  -0.563  1.00  0.00           N  
ATOM    288  CA  PRO A  37      18.146   1.819  -1.939  1.00  0.00           C  
ATOM    289  C   PRO A  37      18.108   0.652  -2.923  1.00  0.00           C  
ATOM    290  CB  PRO A  37      19.556   2.407  -1.841  1.00  0.00           C  
ATOM    291  O   PRO A  37      17.868   0.854  -4.116  1.00  0.00           O  
ATOM    292  CG  PRO A  37      19.694   2.836  -0.416  1.00  0.00           C  
ATOM    293  CD  PRO A  37      18.893   1.899   0.443  1.00  0.00           C  
ATOM    294  N   GLU A  38      18.254  -0.537  -2.417  1.00  0.00           N  
ATOM    295  CA  GLU A  38      18.202  -1.713  -3.280  1.00  0.00           C  
ATOM    296  C   GLU A  38      16.811  -1.895  -3.881  1.00  0.00           C  
ATOM    297  CB  GLU A  38      18.607  -2.969  -2.503  1.00  0.00           C  
ATOM    298  O   GLU A  38      16.662  -2.508  -4.940  1.00  0.00           O  
ATOM    299  CG  GLU A  38      17.667  -3.312  -1.357  1.00  0.00           C  
ATOM    300  CD  GLU A  38      18.127  -2.760  -0.017  1.00  0.00           C  
ATOM    301  OE1 GLU A  38      17.838  -3.384   1.029  1.00  0.00           O  
ATOM    302  OE2 GLU A  38      18.782  -1.693  -0.014  1.00  0.00           O  
ATOM    303  N   THR A  39      15.798  -1.498  -3.104  1.00  0.00           N  
ATOM    304  CA  THR A  39      14.434  -1.580  -3.613  1.00  0.00           C  
ATOM    305  C   THR A  39      14.249  -0.660  -4.817  1.00  0.00           C  
ATOM    306  CB  THR A  39      13.408  -1.217  -2.524  1.00  0.00           C  
ATOM    307  O   THR A  39      13.549  -1.008  -5.769  1.00  0.00           O  
ATOM    308  CG2 THR A  39      11.982  -1.446  -3.013  1.00  0.00           C  
ATOM    309  OG1 THR A  39      13.640  -2.030  -1.367  1.00  0.00           O  
ATOM    310  N   LEU A  40      14.908   0.468  -4.856  1.00  0.00           N  
ATOM    311  CA  LEU A  40      14.862   1.414  -5.965  1.00  0.00           C  
ATOM    312  C   LEU A  40      15.472   0.805  -7.224  1.00  0.00           C  
ATOM    313  CB  LEU A  40      15.599   2.705  -5.600  1.00  0.00           C  
ATOM    314  O   LEU A  40      15.011   1.076  -8.335  1.00  0.00           O  
ATOM    315  CG  LEU A  40      15.669   3.777  -6.689  1.00  0.00           C  
ATOM    316  CD1 LEU A  40      14.265   4.209  -7.099  1.00  0.00           C  
ATOM    317  CD2 LEU A  40      16.484   4.973  -6.210  1.00  0.00           C  
ATOM    318  N   GLU A  41      16.394  -0.040  -7.108  1.00  0.00           N  
ATOM    319  CA  GLU A  41      17.095  -0.660  -8.229  1.00  0.00           C  
ATOM    320  C   GLU A  41      16.138  -1.473  -9.096  1.00  0.00           C  
ATOM    321  CB  GLU A  41      18.233  -1.550  -7.725  1.00  0.00           C  
ATOM    322  O   GLU A  41      16.408  -1.706 -10.276  1.00  0.00           O  
ATOM    323  CG  GLU A  41      19.359  -0.784  -7.045  1.00  0.00           C  
ATOM    324  CD  GLU A  41      20.482  -1.681  -6.549  1.00  0.00           C  
ATOM    325  OE1 GLU A  41      21.504  -1.155  -6.053  1.00  0.00           O  
ATOM    326  OE2 GLU A  41      20.338  -2.919  -6.658  1.00  0.00           O  
ATOM    327  N   LYS A  42      15.060  -1.782  -8.511  1.00  0.00           N  
ATOM    328  CA  LYS A  42      14.096  -2.600  -9.242  1.00  0.00           C  
ATOM    329  C   LYS A  42      13.135  -1.729 -10.046  1.00  0.00           C  
ATOM    330  CB  LYS A  42      13.313  -3.495  -8.280  1.00  0.00           C  
ATOM    331  O   LYS A  42      12.267  -2.245 -10.754  1.00  0.00           O  
ATOM    332  CG  LYS A  42      14.175  -4.496  -7.525  1.00  0.00           C  
ATOM    333  CD  LYS A  42      14.889  -5.448  -8.476  1.00  0.00           C  
ATOM    334  CE  LYS A  42      15.746  -6.455  -7.722  1.00  0.00           C  
ATOM    335  NZ  LYS A  42      16.509  -7.340  -8.652  1.00  0.00           N  
ATOM    336  N   PHE A  43      13.382  -0.396  -9.907  1.00  0.00           N  
ATOM    337  CA  PHE A  43      12.577   0.576 -10.636  1.00  0.00           C  
ATOM    338  C   PHE A  43      13.455   1.450 -11.523  1.00  0.00           C  
ATOM    339  CB  PHE A  43      11.778   1.451  -9.664  1.00  0.00           C  
ATOM    340  O   PHE A  43      13.812   2.568 -11.144  1.00  0.00           O  
ATOM    341  CG  PHE A  43      10.860   0.672  -8.761  1.00  0.00           C  
ATOM    342  CD1 PHE A  43       9.525   0.484  -9.099  1.00  0.00           C  
ATOM    343  CD2 PHE A  43      11.332   0.127  -7.574  1.00  0.00           C  
ATOM    344  CE1 PHE A  43       8.673  -0.237  -8.266  1.00  0.00           C  
ATOM    345  CE2 PHE A  43      10.486  -0.594  -6.736  1.00  0.00           C  
ATOM    346  CZ  PHE A  43       9.157  -0.774  -7.083  1.00  0.00           C  
ATOM    347  N   PRO A  44      13.837   0.951 -12.789  1.00  0.00           N  
ATOM    348  CA  PRO A  44      14.813   1.642 -13.635  1.00  0.00           C  
ATOM    349  C   PRO A  44      14.402   3.076 -13.961  1.00  0.00           C  
ATOM    350  CB  PRO A  44      14.850   0.783 -14.902  1.00  0.00           C  
ATOM    351  O   PRO A  44      15.241   3.980 -13.950  1.00  0.00           O  
ATOM    352  CG  PRO A  44      14.401  -0.571 -14.459  1.00  0.00           C  
ATOM    353  CD  PRO A  44      13.456  -0.406 -13.303  1.00  0.00           C  
ATOM    354  N   ARG A  45      13.121   3.245 -14.180  1.00  0.00           N  
ATOM    355  CA  ARG A  45      12.681   4.594 -14.522  1.00  0.00           C  
ATOM    356  C   ARG A  45      12.842   5.540 -13.337  1.00  0.00           C  
ATOM    357  CB  ARG A  45      11.224   4.582 -14.990  1.00  0.00           C  
ATOM    358  O   ARG A  45      13.291   6.677 -13.500  1.00  0.00           O  
ATOM    359  CG  ARG A  45      11.024   3.972 -16.368  1.00  0.00           C  
ATOM    360  CD  ARG A  45       9.560   3.987 -16.784  1.00  0.00           C  
ATOM    361  NE  ARG A  45       9.105   5.335 -17.109  1.00  0.00           N  
ATOM    362  NH1 ARG A  45       6.964   4.695 -17.694  1.00  0.00           N  
ATOM    363  NH2 ARG A  45       7.575   6.902 -17.802  1.00  0.00           N  
ATOM    364  CZ  ARG A  45       7.882   5.641 -17.534  1.00  0.00           C  
ATOM    365  N   LEU A  46      12.479   5.121 -12.207  1.00  0.00           N  
ATOM    366  CA  LEU A  46      12.643   5.935 -11.007  1.00  0.00           C  
ATOM    367  C   LEU A  46      14.120   6.185 -10.718  1.00  0.00           C  
ATOM    368  CB  LEU A  46      11.984   5.255  -9.804  1.00  0.00           C  
ATOM    369  O   LEU A  46      14.507   7.302 -10.367  1.00  0.00           O  
ATOM    370  CG  LEU A  46      10.455   5.292  -9.759  1.00  0.00           C  
ATOM    371  CD1 LEU A  46       9.933   4.323  -8.704  1.00  0.00           C  
ATOM    372  CD2 LEU A  46       9.962   6.709  -9.482  1.00  0.00           C  
ATOM    373  N   ARG A  47      14.813   5.178 -10.902  1.00  0.00           N  
ATOM    374  CA  ARG A  47      16.253   5.299 -10.695  1.00  0.00           C  
ATOM    375  C   ARG A  47      16.859   6.322 -11.649  1.00  0.00           C  
ATOM    376  CB  ARG A  47      16.938   3.942 -10.877  1.00  0.00           C  
ATOM    377  O   ARG A  47      17.678   7.149 -11.242  1.00  0.00           O  
ATOM    378  CG  ARG A  47      18.433   3.966 -10.604  1.00  0.00           C  
ATOM    379  CD  ARG A  47      19.035   2.568 -10.638  1.00  0.00           C  
ATOM    380  NE  ARG A  47      18.828   1.924 -11.932  1.00  0.00           N  
ATOM    381  NH1 ARG A  47      21.029   2.114 -12.611  1.00  0.00           N  
ATOM    382  NH2 ARG A  47      19.482   1.127 -13.984  1.00  0.00           N  
ATOM    383  CZ  ARG A  47      19.780   1.723 -12.839  1.00  0.00           C  
ATOM    384  N   ALA A  48      16.500   6.305 -12.901  1.00  0.00           N  
ATOM    385  CA  ALA A  48      17.011   7.208 -13.929  1.00  0.00           C  
ATOM    386  C   ALA A  48      16.656   8.658 -13.611  1.00  0.00           C  
ATOM    387  CB  ALA A  48      16.462   6.818 -15.300  1.00  0.00           C  
ATOM    388  O   ALA A  48      17.494   9.552 -13.746  1.00  0.00           O  
ATOM    389  N   LEU A  49      15.449   8.832 -13.152  1.00  0.00           N  
ATOM    390  CA  LEU A  49      14.996  10.180 -12.824  1.00  0.00           C  
ATOM    391  C   LEU A  49      15.735  10.719 -11.603  1.00  0.00           C  
ATOM    392  CB  LEU A  49      13.487  10.192 -12.568  1.00  0.00           C  
ATOM    393  O   LEU A  49      16.090  11.899 -11.559  1.00  0.00           O  
ATOM    394  CG  LEU A  49      12.591   9.998 -13.793  1.00  0.00           C  
ATOM    395  CD1 LEU A  49      11.146   9.770 -13.361  1.00  0.00           C  
ATOM    396  CD2 LEU A  49      12.692  11.200 -14.726  1.00  0.00           C  
ATOM    397  N   ARG A  50      15.929   9.859 -10.646  1.00  0.00           N  
ATOM    398  CA  ARG A  50      16.676  10.255  -9.456  1.00  0.00           C  
ATOM    399  C   ARG A  50      18.110  10.632  -9.810  1.00  0.00           C  
ATOM    400  CB  ARG A  50      16.670   9.131  -8.418  1.00  0.00           C  
ATOM    401  O   ARG A  50      18.618  11.660  -9.358  1.00  0.00           O  
ATOM    402  CG  ARG A  50      17.334   9.504  -7.102  1.00  0.00           C  
ATOM    403  CD  ARG A  50      17.126   8.432  -6.041  1.00  0.00           C  
ATOM    404  NE  ARG A  50      17.631   8.857  -4.739  1.00  0.00           N  
ATOM    405  NH1 ARG A  50      16.711   7.088  -3.573  1.00  0.00           N  
ATOM    406  NH2 ARG A  50      17.930   8.684  -2.469  1.00  0.00           N  
ATOM    407  CZ  ARG A  50      17.423   8.209  -3.597  1.00  0.00           C  
ATOM    408  N   ALA A  51      18.786   9.942 -10.681  1.00  0.00           N  
ATOM    409  CA  ALA A  51      20.164  10.185 -11.098  1.00  0.00           C  
ATOM    410  C   ALA A  51      20.271  11.467 -11.919  1.00  0.00           C  
ATOM    411  CB  ALA A  51      20.695   8.998 -11.899  1.00  0.00           C  
ATOM    412  O   ALA A  51      21.270  12.185 -11.833  1.00  0.00           O  
ATOM    413  N   ALA A  52      19.215  11.800 -12.638  1.00  0.00           N  
ATOM    414  CA  ALA A  52      19.200  12.969 -13.513  1.00  0.00           C  
ATOM    415  C   ALA A  52      18.794  14.224 -12.745  1.00  0.00           C  
ATOM    416  CB  ALA A  52      18.256  12.741 -14.690  1.00  0.00           C  
ATOM    417  O   ALA A  52      18.809  15.328 -13.295  1.00  0.00           O  
ATOM    418  N   GLY A  53      18.420  14.058 -11.416  1.00  0.00           N  
ATOM    419  CA  GLY A  53      18.002  15.192 -10.608  1.00  0.00           C  
ATOM    420  C   GLY A  53      16.683  15.792 -11.058  1.00  0.00           C  
ATOM    421  O   GLY A  53      16.437  16.983 -10.861  1.00  0.00           O  
ATOM    422  N   ARG A  54      15.916  14.987 -11.869  1.00  0.00           N  
ATOM    423  CA  ARG A  54      14.598  15.418 -12.322  1.00  0.00           C  
ATOM    424  C   ARG A  54      13.539  15.150 -11.258  1.00  0.00           C  
ATOM    425  CB  ARG A  54      14.220  14.712 -13.627  1.00  0.00           C  
ATOM    426  O   ARG A  54      12.786  14.179 -11.355  1.00  0.00           O  
ATOM    427  CG  ARG A  54      15.207  14.944 -14.760  1.00  0.00           C  
ATOM    428  CD  ARG A  54      14.723  16.025 -15.716  1.00  0.00           C  
ATOM    429  NE  ARG A  54      15.600  16.150 -16.877  1.00  0.00           N  
ATOM    430  NH1 ARG A  54      14.673  18.129 -17.625  1.00  0.00           N  
ATOM    431  NH2 ARG A  54      16.401  17.160 -18.777  1.00  0.00           N  
ATOM    432  CZ  ARG A  54      15.556  17.146 -17.757  1.00  0.00           C  
ATOM    433  N   GLU A  55      13.398  16.031 -10.227  1.00  0.00           N  
ATOM    434  CA  GLU A  55      12.632  15.802  -9.006  1.00  0.00           C  
ATOM    435  C   GLU A  55      11.131  15.842  -9.279  1.00  0.00           C  
ATOM    436  CB  GLU A  55      13.000  16.835  -7.938  1.00  0.00           C  
ATOM    437  O   GLU A  55      10.374  15.039  -8.731  1.00  0.00           O  
ATOM    438  CG  GLU A  55      14.411  16.677  -7.389  1.00  0.00           C  
ATOM    439  CD  GLU A  55      14.698  17.583  -6.202  1.00  0.00           C  
ATOM    440  OE1 GLU A  55      15.663  17.313  -5.452  1.00  0.00           O  
ATOM    441  OE2 GLU A  55      13.951  18.570  -6.021  1.00  0.00           O  
ATOM    442  N   ALA A  56      10.759  16.718 -10.212  1.00  0.00           N  
ATOM    443  CA  ALA A  56       9.332  16.812 -10.510  1.00  0.00           C  
ATOM    444  C   ALA A  56       8.827  15.537 -11.179  1.00  0.00           C  
ATOM    445  CB  ALA A  56       9.052  18.022 -11.398  1.00  0.00           C  
ATOM    446  O   ALA A  56       7.758  15.028 -10.833  1.00  0.00           O  
ATOM    447  N   GLU A  57       9.537  15.071 -12.056  1.00  0.00           N  
ATOM    448  CA  GLU A  57       9.191  13.844 -12.768  1.00  0.00           C  
ATOM    449  C   GLU A  57       9.258  12.632 -11.844  1.00  0.00           C  
ATOM    450  CB  GLU A  57      10.117  13.641 -13.970  1.00  0.00           C  
ATOM    451  O   GLU A  57       8.432  11.722 -11.944  1.00  0.00           O  
ATOM    452  CG  GLU A  57       9.842  14.591 -15.126  1.00  0.00           C  
ATOM    453  CD  GLU A  57      10.618  15.894 -15.030  1.00  0.00           C  
ATOM    454  OE1 GLU A  57      10.515  16.732 -15.955  1.00  0.00           O  
ATOM    455  OE2 GLU A  57      11.336  16.079 -14.022  1.00  0.00           O  
ATOM    456  N   LEU A  58      10.269  12.608 -11.050  1.00  0.00           N  
ATOM    457  CA  LEU A  58      10.398  11.524 -10.083  1.00  0.00           C  
ATOM    458  C   LEU A  58       9.180  11.464  -9.167  1.00  0.00           C  
ATOM    459  CB  LEU A  58      11.670  11.697  -9.249  1.00  0.00           C  
ATOM    460  O   LEU A  58       8.587  10.399  -8.984  1.00  0.00           O  
ATOM    461  CG  LEU A  58      11.884  10.689  -8.119  1.00  0.00           C  
ATOM    462  CD1 LEU A  58      12.034   9.281  -8.687  1.00  0.00           C  
ATOM    463  CD2 LEU A  58      13.103  11.068  -7.286  1.00  0.00           C  
ATOM    464  N   GLU A  59       8.832  12.632  -8.749  1.00  0.00           N  
ATOM    465  CA  GLU A  59       7.685  12.709  -7.848  1.00  0.00           C  
ATOM    466  C   GLU A  59       6.403  12.268  -8.549  1.00  0.00           C  
ATOM    467  CB  GLU A  59       7.525  14.129  -7.301  1.00  0.00           C  
ATOM    468  O   GLU A  59       5.590  11.545  -7.969  1.00  0.00           O  
ATOM    469  CG  GLU A  59       6.425  14.266  -6.259  1.00  0.00           C  
ATOM    470  CD  GLU A  59       6.745  13.559  -4.952  1.00  0.00           C  
ATOM    471  OE1 GLU A  59       5.815  13.313  -4.151  1.00  0.00           O  
ATOM    472  OE2 GLU A  59       7.937  13.249  -4.726  1.00  0.00           O  
ATOM    473  N   ALA A  60       6.272  12.709  -9.761  1.00  0.00           N  
ATOM    474  CA  ALA A  60       5.093  12.317 -10.529  1.00  0.00           C  
ATOM    475  C   ALA A  60       5.017  10.800 -10.680  1.00  0.00           C  
ATOM    476  CB  ALA A  60       5.106  12.985 -11.902  1.00  0.00           C  
ATOM    477  O   ALA A  60       3.949  10.206 -10.518  1.00  0.00           O  
ATOM    478  N   LEU A  61       6.172  10.206 -10.928  1.00  0.00           N  
ATOM    479  CA  LEU A  61       6.223   8.760 -11.112  1.00  0.00           C  
ATOM    480  C   LEU A  61       5.999   8.036  -9.788  1.00  0.00           C  
ATOM    481  CB  LEU A  61       7.568   8.343 -11.713  1.00  0.00           C  
ATOM    482  O   LEU A  61       5.337   6.996  -9.750  1.00  0.00           O  
ATOM    483  CG  LEU A  61       7.645   6.927 -12.285  1.00  0.00           C  
ATOM    484  CD1 LEU A  61       6.589   6.733 -13.367  1.00  0.00           C  
ATOM    485  CD2 LEU A  61       9.040   6.647 -12.835  1.00  0.00           C  
ATOM    486  N   LEU A  62       6.530   8.541  -8.738  1.00  0.00           N  
ATOM    487  CA  LEU A  62       6.286   7.964  -7.420  1.00  0.00           C  
ATOM    488  C   LEU A  62       4.794   7.945  -7.103  1.00  0.00           C  
ATOM    489  CB  LEU A  62       7.039   8.749  -6.343  1.00  0.00           C  
ATOM    490  O   LEU A  62       4.271   6.940  -6.617  1.00  0.00           O  
ATOM    491  CG  LEU A  62       8.560   8.590  -6.326  1.00  0.00           C  
ATOM    492  CD1 LEU A  62       9.183   9.563  -5.332  1.00  0.00           C  
ATOM    493  CD2 LEU A  62       8.943   7.153  -5.988  1.00  0.00           C  
ATOM    494  N   ARG A  63       4.152   8.993  -7.361  1.00  0.00           N  
ATOM    495  CA  ARG A  63       2.721   9.074  -7.085  1.00  0.00           C  
ATOM    496  C   ARG A  63       1.945   8.054  -7.911  1.00  0.00           C  
ATOM    497  CB  ARG A  63       2.198  10.484  -7.367  1.00  0.00           C  
ATOM    498  O   ARG A  63       1.070   7.361  -7.388  1.00  0.00           O  
ATOM    499  CG  ARG A  63       2.702  11.535  -6.391  1.00  0.00           C  
ATOM    500  CD  ARG A  63       1.983  12.865  -6.573  1.00  0.00           C  
ATOM    501  NE  ARG A  63       2.528  13.624  -7.694  1.00  0.00           N  
ATOM    502  NH1 ARG A  63       3.674  15.139  -6.379  1.00  0.00           N  
ATOM    503  NH2 ARG A  63       3.759  15.303  -8.664  1.00  0.00           N  
ATOM    504  CZ  ARG A  63       3.319  14.687  -7.577  1.00  0.00           C  
ATOM    505  N   GLU A  64       2.294   7.952  -9.135  1.00  0.00           N  
ATOM    506  CA  GLU A  64       1.612   7.022 -10.029  1.00  0.00           C  
ATOM    507  C   GLU A  64       1.787   5.579  -9.563  1.00  0.00           C  
ATOM    508  CB  GLU A  64       2.128   7.177 -11.462  1.00  0.00           C  
ATOM    509  O   GLU A  64       0.808   4.843  -9.425  1.00  0.00           O  
ATOM    510  CG  GLU A  64       1.405   6.300 -12.474  1.00  0.00           C  
ATOM    511  CD  GLU A  64       1.929   6.464 -13.892  1.00  0.00           C  
ATOM    512  OE1 GLU A  64       1.561   5.652 -14.773  1.00  0.00           O  
ATOM    513  OE2 GLU A  64       2.713   7.410 -14.125  1.00  0.00           O  
ATOM    514  N   HIS A  65       2.972   5.282  -9.249  1.00  0.00           N  
ATOM    515  CA  HIS A  65       3.253   3.918  -8.816  1.00  0.00           C  
ATOM    516  C   HIS A  65       2.666   3.647  -7.435  1.00  0.00           C  
ATOM    517  CB  HIS A  65       4.761   3.660  -8.806  1.00  0.00           C  
ATOM    518  O   HIS A  65       2.146   2.558  -7.180  1.00  0.00           O  
ATOM    519  CG  HIS A  65       5.347   3.469 -10.168  1.00  0.00           C  
ATOM    520  CD2 HIS A  65       5.740   2.348 -10.817  1.00  0.00           C  
ATOM    521  ND1 HIS A  65       5.589   4.518 -11.028  1.00  0.00           N  
ATOM    522  CE1 HIS A  65       6.107   4.048 -12.151  1.00  0.00           C  
ATOM    523  NE2 HIS A  65       6.209   2.734 -12.049  1.00  0.00           N  
ATOM    524  N   GLY A  66       2.809   4.641  -6.698  1.00  0.00           N  
ATOM    525  CA  GLY A  66       2.254   4.508  -5.360  1.00  0.00           C  
ATOM    526  C   GLY A  66       0.764   4.226  -5.357  1.00  0.00           C  
ATOM    527  O   GLY A  66       0.296   3.339  -4.640  1.00  0.00           O  
ATOM    528  N   VAL A  67       0.039   4.884  -6.186  1.00  0.00           N  
ATOM    529  CA  VAL A  67      -1.406   4.708  -6.283  1.00  0.00           C  
ATOM    530  C   VAL A  67      -1.724   3.281  -6.725  1.00  0.00           C  
ATOM    531  CB  VAL A  67      -2.037   5.722  -7.263  1.00  0.00           C  
ATOM    532  O   VAL A  67      -2.612   2.634  -6.165  1.00  0.00           O  
ATOM    533  CG1 VAL A  67      -3.489   5.353  -7.561  1.00  0.00           C  
ATOM    534  CG2 VAL A  67      -1.948   7.137  -6.695  1.00  0.00           C  
ATOM    535  N   THR A  68      -1.015   2.856  -7.661  1.00  0.00           N  
ATOM    536  CA  THR A  68      -1.244   1.514  -8.185  1.00  0.00           C  
ATOM    537  C   THR A  68      -1.015   0.464  -7.101  1.00  0.00           C  
ATOM    538  CB  THR A  68      -0.329   1.220  -9.389  1.00  0.00           C  
ATOM    539  O   THR A  68      -1.823  -0.452  -6.936  1.00  0.00           O  
ATOM    540  CG2 THR A  68      -0.550  -0.194  -9.915  1.00  0.00           C  
ATOM    541  OG1 THR A  68      -0.612   2.157 -10.435  1.00  0.00           O  
ATOM    542  N   VAL A  69       0.046   0.608  -6.351  1.00  0.00           N  
ATOM    543  CA  VAL A  69       0.387  -0.332  -5.289  1.00  0.00           C  
ATOM    544  C   VAL A  69      -0.698  -0.315  -4.215  1.00  0.00           C  
ATOM    545  CB  VAL A  69       1.761  -0.007  -4.663  1.00  0.00           C  
ATOM    546  O   VAL A  69      -1.189  -1.369  -3.803  1.00  0.00           O  
ATOM    547  CG1 VAL A  69       1.981  -0.820  -3.388  1.00  0.00           C  
ATOM    548  CG2 VAL A  69       2.881  -0.270  -5.668  1.00  0.00           C  
ATOM    549  N   LEU A  70      -1.077   0.853  -3.858  1.00  0.00           N  
ATOM    550  CA  LEU A  70      -2.070   0.984  -2.796  1.00  0.00           C  
ATOM    551  C   LEU A  70      -3.422   0.444  -3.247  1.00  0.00           C  
ATOM    552  CB  LEU A  70      -2.208   2.448  -2.370  1.00  0.00           C  
ATOM    553  O   LEU A  70      -4.098  -0.258  -2.491  1.00  0.00           O  
ATOM    554  CG  LEU A  70      -1.048   3.032  -1.562  1.00  0.00           C  
ATOM    555  CD1 LEU A  70      -1.224   4.537  -1.393  1.00  0.00           C  
ATOM    556  CD2 LEU A  70      -0.942   2.345  -0.205  1.00  0.00           C  
ATOM    557  N   ASP A  71      -3.808   0.708  -4.461  1.00  0.00           N  
ATOM    558  CA  ASP A  71      -5.085   0.225  -4.979  1.00  0.00           C  
ATOM    559  C   ASP A  71      -5.124  -1.301  -5.008  1.00  0.00           C  
ATOM    560  CB  ASP A  71      -5.341   0.784  -6.380  1.00  0.00           C  
ATOM    561  O   ASP A  71      -6.132  -1.908  -4.639  1.00  0.00           O  
ATOM    562  CG  ASP A  71      -5.781   2.237  -6.367  1.00  0.00           C  
ATOM    563  OD1 ASP A  71      -6.127   2.761  -5.286  1.00  0.00           O  
ATOM    564  OD2 ASP A  71      -5.786   2.864  -7.449  1.00  0.00           O  
ATOM    565  N   ALA A  72      -4.023  -1.817  -5.486  1.00  0.00           N  
ATOM    566  CA  ALA A  72      -3.971  -3.275  -5.552  1.00  0.00           C  
ATOM    567  C   ALA A  72      -4.071  -3.891  -4.159  1.00  0.00           C  
ATOM    568  CB  ALA A  72      -2.687  -3.731  -6.241  1.00  0.00           C  
ATOM    569  O   ALA A  72      -4.826  -4.842  -3.947  1.00  0.00           O  
ATOM    570  N   LEU A  73      -3.270  -3.318  -3.229  1.00  0.00           N  
ATOM    571  CA  LEU A  73      -3.285  -3.807  -1.855  1.00  0.00           C  
ATOM    572  C   LEU A  73      -4.682  -3.696  -1.253  1.00  0.00           C  
ATOM    573  CB  LEU A  73      -2.284  -3.028  -0.998  1.00  0.00           C  
ATOM    574  O   LEU A  73      -5.202  -4.666  -0.697  1.00  0.00           O  
ATOM    575  CG  LEU A  73      -2.250  -3.377   0.491  1.00  0.00           C  
ATOM    576  CD1 LEU A  73      -1.695  -4.783   0.693  1.00  0.00           C  
ATOM    577  CD2 LEU A  73      -1.422  -2.354   1.261  1.00  0.00           C  
ATOM    578  N   ILE A  74      -5.315  -2.576  -1.396  1.00  0.00           N  
ATOM    579  CA  ILE A  74      -6.627  -2.309  -0.815  1.00  0.00           C  
ATOM    580  C   ILE A  74      -7.663  -3.250  -1.426  1.00  0.00           C  
ATOM    581  CB  ILE A  74      -7.049  -0.838  -1.026  1.00  0.00           C  
ATOM    582  O   ILE A  74      -8.471  -3.844  -0.709  1.00  0.00           O  
ATOM    583  CG1 ILE A  74      -6.194   0.092  -0.157  1.00  0.00           C  
ATOM    584  CG2 ILE A  74      -8.539  -0.655  -0.723  1.00  0.00           C  
ATOM    585  CD1 ILE A  74      -6.336   1.568  -0.504  1.00  0.00           C  
ATOM    586  N   GLU A  75      -7.616  -3.367  -2.691  1.00  0.00           N  
ATOM    587  CA  GLU A  75      -8.565  -4.230  -3.387  1.00  0.00           C  
ATOM    588  C   GLU A  75      -8.424  -5.681  -2.936  1.00  0.00           C  
ATOM    589  CB  GLU A  75      -8.372  -4.129  -4.903  1.00  0.00           C  
ATOM    590  O   GLU A  75      -9.422  -6.351  -2.661  1.00  0.00           O  
ATOM    591  CG  GLU A  75      -9.396  -4.918  -5.707  1.00  0.00           C  
ATOM    592  CD  GLU A  75      -9.350  -4.616  -7.196  1.00  0.00           C  
ATOM    593  OE1 GLU A  75     -10.099  -5.257  -7.968  1.00  0.00           O  
ATOM    594  OE2 GLU A  75      -8.558  -3.733  -7.594  1.00  0.00           O  
ATOM    595  N   ILE A  76      -7.300  -6.168  -2.835  1.00  0.00           N  
ATOM    596  CA  ILE A  76      -7.047  -7.557  -2.466  1.00  0.00           C  
ATOM    597  C   ILE A  76      -7.508  -7.802  -1.032  1.00  0.00           C  
ATOM    598  CB  ILE A  76      -5.552  -7.919  -2.618  1.00  0.00           C  
ATOM    599  O   ILE A  76      -8.198  -8.786  -0.754  1.00  0.00           O  
ATOM    600  CG1 ILE A  76      -5.168  -7.989  -4.101  1.00  0.00           C  
ATOM    601  CG2 ILE A  76      -5.241  -9.240  -1.909  1.00  0.00           C  
ATOM    602  CD1 ILE A  76      -3.666  -7.999  -4.351  1.00  0.00           C  
ATOM    603  N   VAL A  77      -7.129  -6.895  -0.155  1.00  0.00           N  
ATOM    604  CA  VAL A  77      -7.492  -7.065   1.248  1.00  0.00           C  
ATOM    605  C   VAL A  77      -9.002  -6.910   1.414  1.00  0.00           C  
ATOM    606  CB  VAL A  77      -6.749  -6.055   2.152  1.00  0.00           C  
ATOM    607  O   VAL A  77      -9.643  -7.713   2.096  1.00  0.00           O  
ATOM    608  CG1 VAL A  77      -7.272  -6.129   3.586  1.00  0.00           C  
ATOM    609  CG2 VAL A  77      -5.244  -6.312   2.114  1.00  0.00           C  
ATOM    610  N   GLU A  78      -9.607  -5.976   0.737  1.00  0.00           N  
ATOM    611  CA  GLU A  78     -11.030  -5.673   0.862  1.00  0.00           C  
ATOM    612  C   GLU A  78     -11.887  -6.811   0.314  1.00  0.00           C  
ATOM    613  CB  GLU A  78     -11.367  -4.366   0.141  1.00  0.00           C  
ATOM    614  O   GLU A  78     -12.895  -7.182   0.917  1.00  0.00           O  
ATOM    615  CG  GLU A  78     -12.812  -3.922   0.316  1.00  0.00           C  
ATOM    616  CD  GLU A  78     -13.100  -2.560  -0.296  1.00  0.00           C  
ATOM    617  OE1 GLU A  78     -14.212  -2.024  -0.088  1.00  0.00           O  
ATOM    618  OE2 GLU A  78     -12.207  -2.026  -0.990  1.00  0.00           O  
ATOM    619  N   ASN A  79     -11.464  -7.428  -0.708  1.00  0.00           N  
ATOM    620  CA  ASN A  79     -12.298  -8.395  -1.413  1.00  0.00           C  
ATOM    621  C   ASN A  79     -11.725  -9.806  -1.316  1.00  0.00           C  
ATOM    622  CB  ASN A  79     -12.466  -7.990  -2.880  1.00  0.00           C  
ATOM    623  O   ASN A  79     -12.252 -10.738  -1.926  1.00  0.00           O  
ATOM    624  CG  ASN A  79     -13.148  -6.646  -3.040  1.00  0.00           C  
ATOM    625  ND2 ASN A  79     -12.511  -5.742  -3.776  1.00  0.00           N  
ATOM    626  OD1 ASN A  79     -14.237  -6.421  -2.506  1.00  0.00           O  
ATOM    627  N   ASP A  80     -10.753  -9.928  -0.496  1.00  0.00           N  
ATOM    628  CA  ASP A  80     -10.066 -11.216  -0.473  1.00  0.00           C  
ATOM    629  C   ASP A  80      -9.869 -11.758  -1.887  1.00  0.00           C  
ATOM    630  CB  ASP A  80     -10.846 -12.224   0.373  1.00  0.00           C  
ATOM    631  O   ASP A  80     -10.169 -12.923  -2.158  1.00  0.00           O  
ATOM    632  CG  ASP A  80     -10.000 -13.404   0.818  1.00  0.00           C  
ATOM    633  OD1 ASP A  80      -8.765 -13.258   0.940  1.00  0.00           O  
ATOM    634  OD2 ASP A  80     -10.574 -14.491   1.046  1.00  0.00           O  
ATOM    635  N   ASP A  81      -9.443 -10.804  -2.794  1.00  0.00           N  
ATOM    636  CA  ASP A  81      -9.351 -11.100  -4.221  1.00  0.00           C  
ATOM    637  C   ASP A  81      -8.125 -11.957  -4.526  1.00  0.00           C  
ATOM    638  CB  ASP A  81      -9.304  -9.805  -5.035  1.00  0.00           C  
ATOM    639  O   ASP A  81      -7.040 -11.430  -4.778  1.00  0.00           O  
ATOM    640  CG  ASP A  81      -9.523 -10.030  -6.520  1.00  0.00           C  
ATOM    641  OD1 ASP A  81      -9.216 -11.133  -7.022  1.00  0.00           O  
ATOM    642  OD2 ASP A  81     -10.004  -9.095  -7.196  1.00  0.00           O  
ATOM    643  N   GLU A  82      -8.313 -13.345  -4.515  1.00  0.00           N  
ATOM    644  CA  GLU A  82      -7.224 -14.296  -4.716  1.00  0.00           C  
ATOM    645  C   GLU A  82      -6.704 -14.245  -6.149  1.00  0.00           C  
ATOM    646  CB  GLU A  82      -7.681 -15.717  -4.372  1.00  0.00           C  
ATOM    647  O   GLU A  82      -5.508 -14.429  -6.388  1.00  0.00           O  
ATOM    648  CG  GLU A  82      -7.891 -15.952  -2.884  1.00  0.00           C  
ATOM    649  CD  GLU A  82      -7.991 -17.424  -2.517  1.00  0.00           C  
ATOM    650  OE1 GLU A  82      -8.029 -17.748  -1.308  1.00  0.00           O  
ATOM    651  OE2 GLU A  82      -8.032 -18.261  -3.447  1.00  0.00           O  
ATOM    652  N   GLU A  83      -7.627 -13.970  -6.994  1.00  0.00           N  
ATOM    653  CA  GLU A  83      -7.247 -13.897  -8.401  1.00  0.00           C  
ATOM    654  C   GLU A  83      -6.290 -12.737  -8.656  1.00  0.00           C  
ATOM    655  CB  GLU A  83      -8.489 -13.758  -9.286  1.00  0.00           C  
ATOM    656  O   GLU A  83      -5.282 -12.897  -9.347  1.00  0.00           O  
ATOM    657  CG  GLU A  83      -8.207 -13.929 -10.772  1.00  0.00           C  
ATOM    658  CD  GLU A  83      -9.453 -13.813 -11.636  1.00  0.00           C  
ATOM    659  OE1 GLU A  83      -9.322 -13.650 -12.871  1.00  0.00           O  
ATOM    660  OE2 GLU A  83     -10.568 -13.883 -11.074  1.00  0.00           O  
ATOM    661  N   LEU A  84      -6.651 -11.558  -8.157  1.00  0.00           N  
ATOM    662  CA  LEU A  84      -5.787 -10.390  -8.284  1.00  0.00           C  
ATOM    663  C   LEU A  84      -4.436 -10.639  -7.622  1.00  0.00           C  
ATOM    664  CB  LEU A  84      -6.453  -9.159  -7.664  1.00  0.00           C  
ATOM    665  O   LEU A  84      -3.394 -10.267  -8.167  1.00  0.00           O  
ATOM    666  CG  LEU A  84      -5.698  -7.837  -7.803  1.00  0.00           C  
ATOM    667  CD1 LEU A  84      -5.482  -7.502  -9.275  1.00  0.00           C  
ATOM    668  CD2 LEU A  84      -6.451  -6.714  -7.098  1.00  0.00           C  
ATOM    669  N   LEU A  85      -4.466 -11.334  -6.437  1.00  0.00           N  
ATOM    670  CA  LEU A  85      -3.235 -11.690  -5.739  1.00  0.00           C  
ATOM    671  C   LEU A  85      -2.357 -12.585  -6.608  1.00  0.00           C  
ATOM    672  CB  LEU A  85      -3.553 -12.396  -4.418  1.00  0.00           C  
ATOM    673  O   LEU A  85      -1.149 -12.361  -6.714  1.00  0.00           O  
ATOM    674  CG  LEU A  85      -2.358 -12.736  -3.526  1.00  0.00           C  
ATOM    675  CD1 LEU A  85      -1.653 -11.461  -3.076  1.00  0.00           C  
ATOM    676  CD2 LEU A  85      -2.805 -13.559  -2.323  1.00  0.00           C  
ATOM    677  N   LYS A  86      -2.957 -13.527  -7.251  1.00  0.00           N  
ATOM    678  CA  LYS A  86      -2.236 -14.451  -8.123  1.00  0.00           C  
ATOM    679  C   LYS A  86      -1.621 -13.718  -9.312  1.00  0.00           C  
ATOM    680  CB  LYS A  86      -3.166 -15.561  -8.615  1.00  0.00           C  
ATOM    681  O   LYS A  86      -0.467 -13.963  -9.669  1.00  0.00           O  
ATOM    682  CG  LYS A  86      -2.450 -16.692  -9.339  1.00  0.00           C  
ATOM    683  CD  LYS A  86      -3.414 -17.808  -9.723  1.00  0.00           C  
ATOM    684  CE  LYS A  86      -2.706 -18.922 -10.483  1.00  0.00           C  
ATOM    685  NZ  LYS A  86      -3.658 -19.987 -10.918  1.00  0.00           N  
ATOM    686  N   LYS A  87      -2.445 -12.806  -9.897  1.00  0.00           N  
ATOM    687  CA  LYS A  87      -1.949 -12.024 -11.027  1.00  0.00           C  
ATOM    688  C   LYS A  87      -0.755 -11.166 -10.620  1.00  0.00           C  
ATOM    689  CB  LYS A  87      -3.060 -11.140 -11.596  1.00  0.00           C  
ATOM    690  O   LYS A  87       0.229 -11.073 -11.357  1.00  0.00           O  
ATOM    691  CG  LYS A  87      -4.099 -11.899 -12.409  1.00  0.00           C  
ATOM    692  CD  LYS A  87      -5.140 -10.958 -13.002  1.00  0.00           C  
ATOM    693  CE  LYS A  87      -6.218 -11.722 -13.760  1.00  0.00           C  
ATOM    694  NZ  LYS A  87      -7.261 -10.807 -14.313  1.00  0.00           N  
ATOM    695  N   LEU A  88      -0.882 -10.599  -9.448  1.00  0.00           N  
ATOM    696  CA  LEU A  88       0.200  -9.783  -8.909  1.00  0.00           C  
ATOM    697  C   LEU A  88       1.451 -10.623  -8.677  1.00  0.00           C  
ATOM    698  CB  LEU A  88      -0.232  -9.117  -7.599  1.00  0.00           C  
ATOM    699  O   LEU A  88       2.560 -10.198  -9.010  1.00  0.00           O  
ATOM    700  CG  LEU A  88       0.748  -8.111  -6.994  1.00  0.00           C  
ATOM    701  CD1 LEU A  88       0.876  -6.888  -7.895  1.00  0.00           C  
ATOM    702  CD2 LEU A  88       0.303  -7.706  -5.593  1.00  0.00           C  
ATOM    703  N   ALA A  89       1.307 -11.747  -8.145  1.00  0.00           N  
ATOM    704  CA  ALA A  89       2.424 -12.648  -7.871  1.00  0.00           C  
ATOM    705  C   ALA A  89       3.123 -13.063  -9.163  1.00  0.00           C  
ATOM    706  CB  ALA A  89       1.939 -13.881  -7.112  1.00  0.00           C  
ATOM    707  O   ALA A  89       4.354 -13.104  -9.224  1.00  0.00           O  
ATOM    708  N   GLU A  90       2.353 -13.340 -10.149  1.00  0.00           N  
ATOM    709  CA  GLU A  90       2.901 -13.755 -11.437  1.00  0.00           C  
ATOM    710  C   GLU A  90       3.685 -12.622 -12.094  1.00  0.00           C  
ATOM    711  CB  GLU A  90       1.785 -14.233 -12.368  1.00  0.00           C  
ATOM    712  O   GLU A  90       4.747 -12.851 -12.676  1.00  0.00           O  
ATOM    713  CG  GLU A  90       1.181 -15.571 -11.969  1.00  0.00           C  
ATOM    714  CD  GLU A  90       0.051 -16.017 -12.884  1.00  0.00           C  
ATOM    715  OE1 GLU A  90      -0.290 -17.221 -12.885  1.00  0.00           O  
ATOM    716  OE2 GLU A  90      -0.496 -15.155 -13.608  1.00  0.00           O  
ATOM    717  N   SER A  91       3.111 -11.388 -11.993  1.00  0.00           N  
ATOM    718  CA  SER A  91       3.787 -10.221 -12.550  1.00  0.00           C  
ATOM    719  C   SER A  91       5.115  -9.963 -11.846  1.00  0.00           C  
ATOM    720  CB  SER A  91       2.895  -8.983 -12.444  1.00  0.00           C  
ATOM    721  O   SER A  91       6.111  -9.629 -12.491  1.00  0.00           O  
ATOM    722  OG  SER A  91       3.560  -7.839 -12.950  1.00  0.00           O  
ATOM    723  N   HIS A  92       5.157 -10.169 -10.607  1.00  0.00           N  
ATOM    724  CA  HIS A  92       6.352  -9.919  -9.810  1.00  0.00           C  
ATOM    725  C   HIS A  92       7.412 -10.988 -10.054  1.00  0.00           C  
ATOM    726  CB  HIS A  92       6.001  -9.858  -8.322  1.00  0.00           C  
ATOM    727  O   HIS A  92       8.610 -10.707  -9.992  1.00  0.00           O  
ATOM    728  CG  HIS A  92       5.330  -8.585  -7.916  1.00  0.00           C  
ATOM    729  CD2 HIS A  92       5.818  -7.477  -7.310  1.00  0.00           C  
ATOM    730  ND1 HIS A  92       3.988  -8.352  -8.123  1.00  0.00           N  
ATOM    731  CE1 HIS A  92       3.679  -7.151  -7.663  1.00  0.00           C  
ATOM    732  NE2 HIS A  92       4.772  -6.599  -7.164  1.00  0.00           N  
ATOM    733  N   LYS A  93       6.955 -12.278 -10.289  1.00  0.00           N  
ATOM    734  CA  LYS A  93       7.854 -13.398 -10.554  1.00  0.00           C  
ATOM    735  C   LYS A  93       8.496 -13.273 -11.932  1.00  0.00           C  
ATOM    736  CB  LYS A  93       7.104 -14.726 -10.443  1.00  0.00           C  
ATOM    737  O   LYS A  93       9.703 -13.475 -12.081  1.00  0.00           O  
ATOM    738  CG  LYS A  93       7.992 -15.953 -10.599  1.00  0.00           C  
ATOM    739  CD  LYS A  93       7.183 -17.241 -10.523  1.00  0.00           C  
ATOM    740  CE  LYS A  93       8.042 -18.461 -10.829  1.00  0.00           C  
ATOM    741  NZ  LYS A  93       7.239 -19.720 -10.822  1.00  0.00           N  
ATOM    742  N   THR A  94       7.761 -12.899 -12.910  1.00  0.00           N  
ATOM    743  CA  THR A  94       8.233 -13.051 -14.282  1.00  0.00           C  
ATOM    744  C   THR A  94       8.781 -11.730 -14.815  1.00  0.00           C  
ATOM    745  CB  THR A  94       7.110 -13.555 -15.207  1.00  0.00           C  
ATOM    746  O   THR A  94       9.920 -11.667 -15.280  1.00  0.00           O  
ATOM    747  CG2 THR A  94       6.705 -14.982 -14.854  1.00  0.00           C  
ATOM    748  OG1 THR A  94       5.969 -12.699 -15.074  1.00  0.00           O  
ATOM    749  N   THR A  95       8.085 -10.606 -14.390  1.00  0.00           N  
ATOM    750  CA  THR A  95       8.355  -9.345 -15.071  1.00  0.00           C  
ATOM    751  C   THR A  95       9.216  -8.433 -14.201  1.00  0.00           C  
ATOM    752  CB  THR A  95       7.049  -8.620 -15.444  1.00  0.00           C  
ATOM    753  O   THR A  95      10.259  -7.947 -14.643  1.00  0.00           O  
ATOM    754  CG2 THR A  95       7.332  -7.350 -16.239  1.00  0.00           C  
ATOM    755  OG1 THR A  95       6.233  -9.493 -16.234  1.00  0.00           O  
ATOM    756  N   HIS A  96       9.022  -8.446 -12.978  1.00  0.00           N  
ATOM    757  CA  HIS A  96       9.670  -7.422 -12.165  1.00  0.00           C  
ATOM    758  C   HIS A  96      10.697  -8.037 -11.221  1.00  0.00           C  
ATOM    759  CB  HIS A  96       8.629  -6.634 -11.368  1.00  0.00           C  
ATOM    760  O   HIS A  96      11.596  -7.344 -10.739  1.00  0.00           O  
ATOM    761  CG  HIS A  96       7.636  -5.914 -12.224  1.00  0.00           C  
ATOM    762  CD2 HIS A  96       6.304  -6.097 -12.385  1.00  0.00           C  
ATOM    763  ND1 HIS A  96       7.985  -4.866 -13.047  1.00  0.00           N  
ATOM    764  CE1 HIS A  96       6.906  -4.433 -13.679  1.00  0.00           C  
ATOM    765  NE2 HIS A  96       5.874  -5.163 -13.295  1.00  0.00           N  
ATOM    766  N   LYS A  97      10.675  -9.310 -11.023  1.00  0.00           N  
ATOM    767  CA  LYS A  97      11.584 -10.064 -10.166  1.00  0.00           C  
ATOM    768  C   LYS A  97      11.831  -9.334  -8.849  1.00  0.00           C  
ATOM    769  CB  LYS A  97      12.912 -10.317 -10.881  1.00  0.00           C  
ATOM    770  O   LYS A  97      12.978  -9.166  -8.431  1.00  0.00           O  
ATOM    771  CG  LYS A  97      12.789 -11.183 -12.126  1.00  0.00           C  
ATOM    772  CD  LYS A  97      14.149 -11.445 -12.761  1.00  0.00           C  
ATOM    773  CE  LYS A  97      14.022 -12.266 -14.037  1.00  0.00           C  
ATOM    774  NZ  LYS A  97      15.355 -12.540 -14.654  1.00  0.00           N  
ATOM    775  N   ILE A  98      10.802  -8.728  -8.265  1.00  0.00           N  
ATOM    776  CA  ILE A  98      10.931  -8.041  -6.984  1.00  0.00           C  
ATOM    777  C   ILE A  98      10.965  -9.065  -5.852  1.00  0.00           C  
ATOM    778  CB  ILE A  98       9.779  -7.036  -6.763  1.00  0.00           C  
ATOM    779  O   ILE A  98      10.026  -9.847  -5.684  1.00  0.00           O  
ATOM    780  CG1 ILE A  98       9.748  -6.002  -7.895  1.00  0.00           C  
ATOM    781  CG2 ILE A  98       9.913  -6.352  -5.400  1.00  0.00           C  
ATOM    782  CD1 ILE A  98       8.562  -5.050  -7.831  1.00  0.00           C  
ATOM    783  N   PRO A  99      12.048  -9.093  -5.145  1.00  0.00           N  
ATOM    784  CA  PRO A  99      12.107 -10.003  -3.999  1.00  0.00           C  
ATOM    785  C   PRO A  99      11.032  -9.710  -2.956  1.00  0.00           C  
ATOM    786  CB  PRO A  99      13.505  -9.759  -3.426  1.00  0.00           C  
ATOM    787  O   PRO A  99      10.623  -8.557  -2.792  1.00  0.00           O  
ATOM    788  CG  PRO A  99      14.263  -9.101  -4.534  1.00  0.00           C  
ATOM    789  CD  PRO A  99      13.290  -8.349  -5.396  1.00  0.00           C  
ATOM    790  N   ILE A 100      10.519 -10.754  -2.379  1.00  0.00           N  
ATOM    791  CA  ILE A 100       9.472 -10.617  -1.373  1.00  0.00           C  
ATOM    792  C   ILE A 100       9.929  -9.655  -0.279  1.00  0.00           C  
ATOM    793  CB  ILE A 100       9.094 -11.985  -0.761  1.00  0.00           C  
ATOM    794  O   ILE A 100       9.125  -8.895   0.264  1.00  0.00           O  
ATOM    795  CG1 ILE A 100       8.307 -12.824  -1.774  1.00  0.00           C  
ATOM    796  CG2 ILE A 100       8.295 -11.796   0.532  1.00  0.00           C  
ATOM    797  CD1 ILE A 100       8.141 -14.283  -1.372  1.00  0.00           C  
ATOM    798  N   GLU A 101      11.215  -9.686   0.031  1.00  0.00           N  
ATOM    799  CA  GLU A 101      11.770  -8.824   1.070  1.00  0.00           C  
ATOM    800  C   GLU A 101      11.495  -7.352   0.772  1.00  0.00           C  
ATOM    801  CB  GLU A 101      13.276  -9.058   1.216  1.00  0.00           C  
ATOM    802  O   GLU A 101      11.314  -6.551   1.691  1.00  0.00           O  
ATOM    803  CG  GLU A 101      14.075  -8.719  -0.034  1.00  0.00           C  
ATOM    804  CD  GLU A 101      15.552  -9.057   0.089  1.00  0.00           C  
ATOM    805  OE1 GLU A 101      16.318  -8.784  -0.863  1.00  0.00           O  
ATOM    806  OE2 GLU A 101      15.947  -9.600   1.145  1.00  0.00           O  
ATOM    807  N   HIS A 102      11.502  -6.929  -0.472  1.00  0.00           N  
ATOM    808  CA  HIS A 102      11.214  -5.548  -0.846  1.00  0.00           C  
ATOM    809  C   HIS A 102       9.765  -5.185  -0.539  1.00  0.00           C  
ATOM    810  CB  HIS A 102      11.509  -5.322  -2.329  1.00  0.00           C  
ATOM    811  O   HIS A 102       9.478  -4.063  -0.117  1.00  0.00           O  
ATOM    812  CG  HIS A 102      12.959  -5.443  -2.678  1.00  0.00           C  
ATOM    813  CD2 HIS A 102      14.024  -5.821  -1.933  1.00  0.00           C  
ATOM    814  ND1 HIS A 102      13.449  -5.152  -3.933  1.00  0.00           N  
ATOM    815  CE1 HIS A 102      14.757  -5.347  -3.944  1.00  0.00           C  
ATOM    816  NE2 HIS A 102      15.131  -5.754  -2.742  1.00  0.00           N  
ATOM    817  N   LEU A 103       8.921  -6.177  -0.655  1.00  0.00           N  
ATOM    818  CA  LEU A 103       7.520  -5.944  -0.320  1.00  0.00           C  
ATOM    819  C   LEU A 103       7.352  -5.702   1.176  1.00  0.00           C  
ATOM    820  CB  LEU A 103       6.660  -7.133  -0.757  1.00  0.00           C  
ATOM    821  O   LEU A 103       6.538  -4.872   1.587  1.00  0.00           O  
ATOM    822  CG  LEU A 103       6.596  -7.409  -2.260  1.00  0.00           C  
ATOM    823  CD1 LEU A 103       5.726  -8.630  -2.538  1.00  0.00           C  
ATOM    824  CD2 LEU A 103       6.068  -6.188  -3.005  1.00  0.00           C  
ATOM    825  N   GLU A 104       8.130  -6.364   1.924  1.00  0.00           N  
ATOM    826  CA  GLU A 104       8.109  -6.176   3.371  1.00  0.00           C  
ATOM    827  C   GLU A 104       8.573  -4.773   3.753  1.00  0.00           C  
ATOM    828  CB  GLU A 104       8.983  -7.226   4.063  1.00  0.00           C  
ATOM    829  O   GLU A 104       8.031  -4.164   4.677  1.00  0.00           O  
ATOM    830  CG  GLU A 104       8.422  -8.638   3.990  1.00  0.00           C  
ATOM    831  CD  GLU A 104       9.355  -9.685   4.577  1.00  0.00           C  
ATOM    832  OE1 GLU A 104       8.913 -10.836   4.799  1.00  0.00           O  
ATOM    833  OE2 GLU A 104      10.537  -9.353   4.816  1.00  0.00           O  
ATOM    834  N   HIS A 105       9.552  -4.290   2.986  1.00  0.00           N  
ATOM    835  CA  HIS A 105      10.010  -2.927   3.234  1.00  0.00           C  
ATOM    836  C   HIS A 105       8.909  -1.914   2.941  1.00  0.00           C  
ATOM    837  CB  HIS A 105      11.247  -2.617   2.390  1.00  0.00           C  
ATOM    838  O   HIS A 105       8.714  -0.965   3.705  1.00  0.00           O  
ATOM    839  CG  HIS A 105      12.434  -3.461   2.731  1.00  0.00           C  
ATOM    840  CD2 HIS A 105      13.275  -4.172   1.944  1.00  0.00           C  
ATOM    841  ND1 HIS A 105      12.867  -3.647   4.026  1.00  0.00           N  
ATOM    842  CE1 HIS A 105      13.928  -4.436   4.020  1.00  0.00           C  
ATOM    843  NE2 HIS A 105      14.196  -4.769   2.769  1.00  0.00           N  
ATOM    844  N   ILE A 106       8.196  -2.161   1.897  1.00  0.00           N  
ATOM    845  CA  ILE A 106       7.105  -1.271   1.512  1.00  0.00           C  
ATOM    846  C   ILE A 106       5.998  -1.327   2.563  1.00  0.00           C  
ATOM    847  CB  ILE A 106       6.541  -1.638   0.121  1.00  0.00           C  
ATOM    848  O   ILE A 106       5.470  -0.291   2.973  1.00  0.00           O  
ATOM    849  CG1 ILE A 106       7.588  -1.370  -0.966  1.00  0.00           C  
ATOM    850  CG2 ILE A 106       5.250  -0.863  -0.160  1.00  0.00           C  
ATOM    851  CD1 ILE A 106       7.217  -1.926  -2.334  1.00  0.00           C  
ATOM    852  N   ALA A 107       5.775  -2.511   3.050  1.00  0.00           N  
ATOM    853  CA  ALA A 107       4.769  -2.682   4.095  1.00  0.00           C  
ATOM    854  C   ALA A 107       5.163  -1.933   5.364  1.00  0.00           C  
ATOM    855  CB  ALA A 107       4.563  -4.164   4.398  1.00  0.00           C  
ATOM    856  O   ALA A 107       4.331  -1.266   5.983  1.00  0.00           O  
ATOM    857  N   ALA A 108       6.430  -2.067   5.720  1.00  0.00           N  
ATOM    858  CA  ALA A 108       6.926  -1.363   6.900  1.00  0.00           C  
ATOM    859  C   ALA A 108       6.787   0.148   6.737  1.00  0.00           C  
ATOM    860  CB  ALA A 108       8.383  -1.734   7.167  1.00  0.00           C  
ATOM    861  O   ALA A 108       6.383   0.845   7.670  1.00  0.00           O  
ATOM    862  N   ALA A 109       7.070   0.647   5.568  1.00  0.00           N  
ATOM    863  CA  ALA A 109       6.941   2.074   5.286  1.00  0.00           C  
ATOM    864  C   ALA A 109       5.485   2.522   5.379  1.00  0.00           C  
ATOM    865  CB  ALA A 109       7.507   2.397   3.906  1.00  0.00           C  
ATOM    866  O   ALA A 109       5.196   3.616   5.869  1.00  0.00           O  
ATOM    867  N   LEU A 110       4.608   1.684   4.880  1.00  0.00           N  
ATOM    868  CA  LEU A 110       3.184   1.989   4.962  1.00  0.00           C  
ATOM    869  C   LEU A 110       2.759   2.215   6.409  1.00  0.00           C  
ATOM    870  CB  LEU A 110       2.357   0.858   4.345  1.00  0.00           C  
ATOM    871  O   LEU A 110       2.098   3.210   6.718  1.00  0.00           O  
ATOM    872  CG  LEU A 110       0.838   0.982   4.474  1.00  0.00           C  
ATOM    873  CD1 LEU A 110       0.345   2.238   3.762  1.00  0.00           C  
ATOM    874  CD2 LEU A 110       0.151  -0.260   3.915  1.00  0.00           C  
ATOM    875  N   LEU A 111       3.160   1.363   7.284  1.00  0.00           N  
ATOM    876  CA  LEU A 111       2.811   1.485   8.695  1.00  0.00           C  
ATOM    877  C   LEU A 111       3.376   2.773   9.285  1.00  0.00           C  
ATOM    878  CB  LEU A 111       3.330   0.278   9.481  1.00  0.00           C  
ATOM    879  O   LEU A 111       2.691   3.469  10.037  1.00  0.00           O  
ATOM    880  CG  LEU A 111       2.711  -1.076   9.132  1.00  0.00           C  
ATOM    881  CD1 LEU A 111       3.410  -2.192   9.901  1.00  0.00           C  
ATOM    882  CD2 LEU A 111       1.215  -1.072   9.427  1.00  0.00           C  
ATOM    883  N   GLU A 112       4.531   3.092   8.931  1.00  0.00           N  
ATOM    884  CA  GLU A 112       5.165   4.309   9.430  1.00  0.00           C  
ATOM    885  C   GLU A 112       4.435   5.554   8.935  1.00  0.00           C  
ATOM    886  CB  GLU A 112       6.636   4.360   9.011  1.00  0.00           C  
ATOM    887  O   GLU A 112       4.187   6.483   9.707  1.00  0.00           O  
ATOM    888  CG  GLU A 112       7.506   3.311   9.689  1.00  0.00           C  
ATOM    889  CD  GLU A 112       8.948   3.326   9.209  1.00  0.00           C  
ATOM    890  OE1 GLU A 112       9.745   2.469   9.654  1.00  0.00           O  
ATOM    891  OE2 GLU A 112       9.285   4.203   8.383  1.00  0.00           O  
ATOM    892  N   VAL A 113       4.156   5.501   7.661  1.00  0.00           N  
ATOM    893  CA  VAL A 113       3.475   6.650   7.074  1.00  0.00           C  
ATOM    894  C   VAL A 113       2.094   6.810   7.705  1.00  0.00           C  
ATOM    895  CB  VAL A 113       3.347   6.511   5.540  1.00  0.00           C  
ATOM    896  O   VAL A 113       1.691   7.921   8.059  1.00  0.00           O  
ATOM    897  CG1 VAL A 113       2.396   7.567   4.979  1.00  0.00           C  
ATOM    898  CG2 VAL A 113       4.720   6.619   4.879  1.00  0.00           C  
ATOM    899  N   LEU A 114       1.397   5.761   7.917  1.00  0.00           N  
ATOM    900  CA  LEU A 114       0.068   5.820   8.515  1.00  0.00           C  
ATOM    901  C   LEU A 114       0.140   6.330   9.951  1.00  0.00           C  
ATOM    902  CB  LEU A 114      -0.597   4.442   8.483  1.00  0.00           C  
ATOM    903  O   LEU A 114      -0.694   7.135  10.371  1.00  0.00           O  
ATOM    904  CG  LEU A 114      -0.997   3.914   7.104  1.00  0.00           C  
ATOM    905  CD1 LEU A 114      -1.531   2.490   7.217  1.00  0.00           C  
ATOM    906  CD2 LEU A 114      -2.033   4.830   6.461  1.00  0.00           C  
ATOM    907  N   ALA A 115       1.122   5.902  10.670  1.00  0.00           N  
ATOM    908  CA  ALA A 115       1.306   6.346  12.049  1.00  0.00           C  
ATOM    909  C   ALA A 115       1.581   7.846  12.110  1.00  0.00           C  
ATOM    910  CB  ALA A 115       2.444   5.572  12.710  1.00  0.00           C  
ATOM    911  O   ALA A 115       1.115   8.532  13.023  1.00  0.00           O  
ATOM    912  N   GLU A 116       2.200   8.356  11.137  1.00  0.00           N  
ATOM    913  CA  GLU A 116       2.555   9.771  11.090  1.00  0.00           C  
ATOM    914  C   GLU A 116       1.376  10.620  10.625  1.00  0.00           C  
ATOM    915  CB  GLU A 116       3.759   9.993  10.171  1.00  0.00           C  
ATOM    916  O   GLU A 116       1.086  11.665  11.212  1.00  0.00           O  
ATOM    917  CG  GLU A 116       4.242  11.435  10.128  1.00  0.00           C  
ATOM    918  CD  GLU A 116       5.436  11.641   9.210  1.00  0.00           C  
ATOM    919  OE1 GLU A 116       5.743  12.804   8.864  1.00  0.00           O  
ATOM    920  OE2 GLU A 116       6.070  10.630   8.833  1.00  0.00           O  
ATOM    921  N   LYS A 117       0.683  10.130   9.692  1.00  0.00           N  
ATOM    922  CA  LYS A 117      -0.356  10.933   9.053  1.00  0.00           C  
ATOM    923  C   LYS A 117      -1.673  10.838   9.817  1.00  0.00           C  
ATOM    924  CB  LYS A 117      -0.559  10.491   7.602  1.00  0.00           C  
ATOM    925  O   LYS A 117      -2.475  11.774   9.801  1.00  0.00           O  
ATOM    926  CG  LYS A 117       0.592  10.857   6.677  1.00  0.00           C  
ATOM    927  CD  LYS A 117       0.557  12.331   6.297  1.00  0.00           C  
ATOM    928  CE  LYS A 117       1.572  12.653   5.208  1.00  0.00           C  
ATOM    929  NZ  LYS A 117       1.607  14.114   4.898  1.00  0.00           N  
ATOM    930  N   TYR A 118      -1.797   9.725  10.424  1.00  0.00           N  
ATOM    931  CA  TYR A 118      -3.054   9.500  11.128  1.00  0.00           C  
ATOM    932  C   TYR A 118      -2.805   8.950  12.527  1.00  0.00           C  
ATOM    933  CB  TYR A 118      -3.948   8.538  10.340  1.00  0.00           C  
ATOM    934  O   TYR A 118      -3.294   7.872  12.873  1.00  0.00           O  
ATOM    935  CG  TYR A 118      -4.167   8.950   8.905  1.00  0.00           C  
ATOM    936  CD1 TYR A 118      -5.005  10.017   8.586  1.00  0.00           C  
ATOM    937  CD2 TYR A 118      -3.538   8.274   7.865  1.00  0.00           C  
ATOM    938  CE1 TYR A 118      -5.211  10.400   7.265  1.00  0.00           C  
ATOM    939  CE2 TYR A 118      -3.737   8.648   6.540  1.00  0.00           C  
ATOM    940  OH  TYR A 118      -4.774  10.085   4.940  1.00  0.00           O  
ATOM    941  CZ  TYR A 118      -4.573   9.710   6.250  1.00  0.00           C  
ATOM    942  N   PRO A 119      -2.152   9.688  13.395  1.00  0.00           N  
ATOM    943  CA  PRO A 119      -1.785   9.159  14.710  1.00  0.00           C  
ATOM    944  C   PRO A 119      -2.999   8.889  15.597  1.00  0.00           C  
ATOM    945  CB  PRO A 119      -0.911  10.265  15.305  1.00  0.00           C  
ATOM    946  O   PRO A 119      -2.994   7.940  16.385  1.00  0.00           O  
ATOM    947  CG  PRO A 119      -1.289  11.498  14.550  1.00  0.00           C  
ATOM    948  CD  PRO A 119      -1.643  11.107  13.144  1.00  0.00           C  
ATOM    949  N   GLU A 120      -4.040   9.696  15.385  1.00  0.00           N  
ATOM    950  CA  GLU A 120      -5.236   9.556  16.210  1.00  0.00           C  
ATOM    951  C   GLU A 120      -6.068   8.353  15.777  1.00  0.00           C  
ATOM    952  CB  GLU A 120      -6.083  10.830  16.150  1.00  0.00           C  
ATOM    953  O   GLU A 120      -6.613   7.633  16.618  1.00  0.00           O  
ATOM    954  CG  GLU A 120      -5.407  12.047  16.765  1.00  0.00           C  
ATOM    955  CD  GLU A 120      -6.288  13.286  16.765  1.00  0.00           C  
ATOM    956  OE1 GLU A 120      -6.091  14.171  17.629  1.00  0.00           O  
ATOM    957  OE2 GLU A 120      -7.183  13.373  15.895  1.00  0.00           O  
ATOM    958  N   GLU A 121      -6.091   8.210  14.449  1.00  0.00           N  
ATOM    959  CA  GLU A 121      -6.901   7.137  13.879  1.00  0.00           C  
ATOM    960  C   GLU A 121      -6.135   5.817  13.861  1.00  0.00           C  
ATOM    961  CB  GLU A 121      -7.355   7.501  12.463  1.00  0.00           C  
ATOM    962  O   GLU A 121      -6.740   4.743  13.834  1.00  0.00           O  
ATOM    963  CG  GLU A 121      -8.362   8.641  12.414  1.00  0.00           C  
ATOM    964  CD  GLU A 121      -7.715  10.016  12.480  1.00  0.00           C  
ATOM    965  OE1 GLU A 121      -8.169  10.935  11.762  1.00  0.00           O  
ATOM    966  OE2 GLU A 121      -6.746  10.174  13.256  1.00  0.00           O  
ATOM    967  N   PHE A 122      -4.808   5.929  13.870  1.00  0.00           N  
ATOM    968  CA  PHE A 122      -3.941   4.763  13.751  1.00  0.00           C  
ATOM    969  C   PHE A 122      -3.392   4.354  15.112  1.00  0.00           C  
ATOM    970  CB  PHE A 122      -2.787   5.046  12.783  1.00  0.00           C  
ATOM    971  O   PHE A 122      -2.185   4.429  15.349  1.00  0.00           O  
ATOM    972  CG  PHE A 122      -2.132   3.805  12.240  1.00  0.00           C  
ATOM    973  CD1 PHE A 122      -0.787   3.551  12.481  1.00  0.00           C  
ATOM    974  CD2 PHE A 122      -2.860   2.893  11.488  1.00  0.00           C  
ATOM    975  CE1 PHE A 122      -0.178   2.403  11.980  1.00  0.00           C  
ATOM    976  CE2 PHE A 122      -2.258   1.744  10.984  1.00  0.00           C  
ATOM    977  CZ  PHE A 122      -0.917   1.501  11.230  1.00  0.00           C  
ATOM    978  N   GLY A 123      -4.298   3.986  16.064  1.00  0.00           N  
ATOM    979  CA  GLY A 123      -3.959   3.502  17.393  1.00  0.00           C  
ATOM    980  C   GLY A 123      -3.401   2.091  17.389  1.00  0.00           C  
ATOM    981  O   GLY A 123      -3.155   1.518  16.326  1.00  0.00           O  
ATOM    982  N   PRO A 124      -3.139   1.470  18.597  1.00  0.00           N  
ATOM    983  CA  PRO A 124      -2.509   0.152  18.693  1.00  0.00           C  
ATOM    984  C   PRO A 124      -3.322  -0.942  18.003  1.00  0.00           C  
ATOM    985  CB  PRO A 124      -2.434  -0.094  20.202  1.00  0.00           C  
ATOM    986  O   PRO A 124      -2.752  -1.821  17.351  1.00  0.00           O  
ATOM    987  CG  PRO A 124      -2.507   1.267  20.815  1.00  0.00           C  
ATOM    988  CD  PRO A 124      -3.260   2.171  19.882  1.00  0.00           C  
ATOM    989  N   GLU A 125      -4.638  -0.806  18.131  1.00  0.00           N  
ATOM    990  CA  GLU A 125      -5.484  -1.816  17.503  1.00  0.00           C  
ATOM    991  C   GLU A 125      -5.409  -1.731  15.981  1.00  0.00           C  
ATOM    992  CB  GLU A 125      -6.935  -1.667  17.967  1.00  0.00           C  
ATOM    993  O   GLU A 125      -5.319  -2.755  15.300  1.00  0.00           O  
ATOM    994  CG  GLU A 125      -7.154  -2.029  19.429  1.00  0.00           C  
ATOM    995  CD  GLU A 125      -8.597  -1.861  19.879  1.00  0.00           C  
ATOM    996  OE1 GLU A 125      -8.946  -2.333  20.985  1.00  0.00           O  
ATOM    997  OE2 GLU A 125      -9.384  -1.255  19.119  1.00  0.00           O  
ATOM    998  N   ALA A 126      -5.488  -0.489  15.501  1.00  0.00           N  
ATOM    999  CA  ALA A 126      -5.403  -0.285  14.057  1.00  0.00           C  
ATOM   1000  C   ALA A 126      -4.048  -0.736  13.519  1.00  0.00           C  
ATOM   1001  CB  ALA A 126      -5.647   1.182  13.712  1.00  0.00           C  
ATOM   1002  O   ALA A 126      -3.974  -1.387  12.474  1.00  0.00           O  
ATOM   1003  N   ARG A 127      -3.030  -0.405  14.260  1.00  0.00           N  
ATOM   1004  CA  ARG A 127      -1.686  -0.815  13.865  1.00  0.00           C  
ATOM   1005  C   ARG A 127      -1.574  -2.334  13.801  1.00  0.00           C  
ATOM   1006  CB  ARG A 127      -0.646  -0.253  14.836  1.00  0.00           C  
ATOM   1007  O   ARG A 127      -1.029  -2.882  12.841  1.00  0.00           O  
ATOM   1008  CG  ARG A 127       0.789  -0.593  14.466  1.00  0.00           C  
ATOM   1009  CD  ARG A 127       1.785   0.039  15.428  1.00  0.00           C  
ATOM   1010  NE  ARG A 127       3.164  -0.221  15.024  1.00  0.00           N  
ATOM   1011  NH1 ARG A 127       4.108   0.640  16.949  1.00  0.00           N  
ATOM   1012  NH2 ARG A 127       5.445  -0.209  15.292  1.00  0.00           N  
ATOM   1013  CZ  ARG A 127       4.236   0.071  15.756  1.00  0.00           C  
ATOM   1014  N   ALA A 128      -2.039  -2.998  14.805  1.00  0.00           N  
ATOM   1015  CA  ALA A 128      -1.976  -4.456  14.871  1.00  0.00           C  
ATOM   1016  C   ALA A 128      -2.755  -5.092  13.724  1.00  0.00           C  
ATOM   1017  CB  ALA A 128      -2.511  -4.951  16.213  1.00  0.00           C  
ATOM   1018  O   ALA A 128      -2.270  -6.023  13.077  1.00  0.00           O  
ATOM   1019  N   ALA A 129      -3.921  -4.558  13.476  1.00  0.00           N  
ATOM   1020  CA  ALA A 129      -4.778  -5.106  12.428  1.00  0.00           C  
ATOM   1021  C   ALA A 129      -4.148  -4.918  11.051  1.00  0.00           C  
ATOM   1022  CB  ALA A 129      -6.157  -4.453  12.473  1.00  0.00           C  
ATOM   1023  O   ALA A 129      -4.124  -5.847  10.240  1.00  0.00           O  
ATOM   1024  N   VAL A 130      -3.622  -3.704  10.788  1.00  0.00           N  
ATOM   1025  CA  VAL A 130      -3.020  -3.414   9.491  1.00  0.00           C  
ATOM   1026  C   VAL A 130      -1.746  -4.238   9.317  1.00  0.00           C  
ATOM   1027  CB  VAL A 130      -2.706  -1.909   9.335  1.00  0.00           C  
ATOM   1028  O   VAL A 130      -1.483  -4.765   8.234  1.00  0.00           O  
ATOM   1029  CG1 VAL A 130      -1.991  -1.641   8.012  1.00  0.00           C  
ATOM   1030  CG2 VAL A 130      -3.989  -1.085   9.428  1.00  0.00           C  
ATOM   1031  N   THR A 131      -0.979  -4.377  10.370  1.00  0.00           N  
ATOM   1032  CA  THR A 131       0.222  -5.203  10.333  1.00  0.00           C  
ATOM   1033  C   THR A 131      -0.124  -6.645   9.976  1.00  0.00           C  
ATOM   1034  CB  THR A 131       0.966  -5.168  11.681  1.00  0.00           C  
ATOM   1035  O   THR A 131       0.519  -7.249   9.114  1.00  0.00           O  
ATOM   1036  CG2 THR A 131       2.188  -6.081  11.659  1.00  0.00           C  
ATOM   1037  OG1 THR A 131       1.390  -3.827  11.952  1.00  0.00           O  
ATOM   1038  N   LYS A 132      -1.067  -7.125  10.678  1.00  0.00           N  
ATOM   1039  CA  LYS A 132      -1.495  -8.495  10.412  1.00  0.00           C  
ATOM   1040  C   LYS A 132      -1.979  -8.650   8.973  1.00  0.00           C  
ATOM   1041  CB  LYS A 132      -2.600  -8.911  11.384  1.00  0.00           C  
ATOM   1042  O   LYS A 132      -1.640  -9.626   8.300  1.00  0.00           O  
ATOM   1043  CG  LYS A 132      -2.982 -10.381  11.296  1.00  0.00           C  
ATOM   1044  CD  LYS A 132      -3.972 -10.768  12.387  1.00  0.00           C  
ATOM   1045  CE  LYS A 132      -4.332 -12.246  12.317  1.00  0.00           C  
ATOM   1046  NZ  LYS A 132      -5.290 -12.634  13.396  1.00  0.00           N  
ATOM   1047  N   ALA A 133      -2.788  -7.721   8.438  1.00  0.00           N  
ATOM   1048  CA  ALA A 133      -3.285  -7.755   7.065  1.00  0.00           C  
ATOM   1049  C   ALA A 133      -2.132  -7.781   6.065  1.00  0.00           C  
ATOM   1050  CB  ALA A 133      -4.191  -6.557   6.796  1.00  0.00           C  
ATOM   1051  O   ALA A 133      -2.142  -8.568   5.116  1.00  0.00           O  
ATOM   1052  N   LEU A 134      -1.194  -6.969   6.314  1.00  0.00           N  
ATOM   1053  CA  LEU A 134      -0.033  -6.892   5.434  1.00  0.00           C  
ATOM   1054  C   LEU A 134       0.766  -8.191   5.472  1.00  0.00           C  
ATOM   1055  CB  LEU A 134       0.864  -5.717   5.832  1.00  0.00           C  
ATOM   1056  O   LEU A 134       1.223  -8.674   4.434  1.00  0.00           O  
ATOM   1057  CG  LEU A 134       0.296  -4.318   5.588  1.00  0.00           C  
ATOM   1058  CD1 LEU A 134       1.238  -3.258   6.149  1.00  0.00           C  
ATOM   1059  CD2 LEU A 134       0.053  -4.091   4.100  1.00  0.00           C  
ATOM   1060  N   GLU A 135       0.917  -8.736   6.610  1.00  0.00           N  
ATOM   1061  CA  GLU A 135       1.634  -9.999   6.760  1.00  0.00           C  
ATOM   1062  C   GLU A 135       0.937 -11.123   5.998  1.00  0.00           C  
ATOM   1063  CB  GLU A 135       1.766 -10.370   8.239  1.00  0.00           C  
ATOM   1064  O   GLU A 135       1.592 -11.927   5.331  1.00  0.00           O  
ATOM   1065  CG  GLU A 135       2.756  -9.503   9.004  1.00  0.00           C  
ATOM   1066  CD  GLU A 135       2.800  -9.812  10.492  1.00  0.00           C  
ATOM   1067  OE1 GLU A 135       3.690  -9.283  11.196  1.00  0.00           O  
ATOM   1068  OE2 GLU A 135       1.938 -10.591  10.957  1.00  0.00           O  
ATOM   1069  N   LEU A 136      -0.355 -11.145   6.196  1.00  0.00           N  
ATOM   1070  CA  LEU A 136      -1.109 -12.172   5.485  1.00  0.00           C  
ATOM   1071  C   LEU A 136      -0.977 -11.996   3.976  1.00  0.00           C  
ATOM   1072  CB  LEU A 136      -2.585 -12.128   5.889  1.00  0.00           C  
ATOM   1073  O   LEU A 136      -0.803 -12.975   3.246  1.00  0.00           O  
ATOM   1074  CG  LEU A 136      -2.922 -12.649   7.287  1.00  0.00           C  
ATOM   1075  CD1 LEU A 136      -4.387 -12.383   7.613  1.00  0.00           C  
ATOM   1076  CD2 LEU A 136      -2.606 -14.137   7.394  1.00  0.00           C  
ATOM   1077  N   PHE A 137      -1.102 -10.727   3.575  1.00  0.00           N  
ATOM   1078  CA  PHE A 137      -0.938 -10.403   2.163  1.00  0.00           C  
ATOM   1079  C   PHE A 137       0.412 -10.889   1.649  1.00  0.00           C  
ATOM   1080  CB  PHE A 137      -1.074  -8.894   1.937  1.00  0.00           C  
ATOM   1081  O   PHE A 137       0.481 -11.589   0.637  1.00  0.00           O  
ATOM   1082  CG  PHE A 137      -0.725  -8.456   0.540  1.00  0.00           C  
ATOM   1083  CD1 PHE A 137       0.548  -7.984   0.243  1.00  0.00           C  
ATOM   1084  CD2 PHE A 137      -1.670  -8.516  -0.476  1.00  0.00           C  
ATOM   1085  CE1 PHE A 137       0.874  -7.578  -1.049  1.00  0.00           C  
ATOM   1086  CE2 PHE A 137      -1.351  -8.112  -1.769  1.00  0.00           C  
ATOM   1087  CZ  PHE A 137      -0.079  -7.642  -2.053  1.00  0.00           C  
ATOM   1088  N   ILE A 138       1.497 -10.587   2.265  1.00  0.00           N  
ATOM   1089  CA  ILE A 138       2.854 -10.929   1.853  1.00  0.00           C  
ATOM   1090  C   ILE A 138       3.041 -12.444   1.901  1.00  0.00           C  
ATOM   1091  CB  ILE A 138       3.907 -10.230   2.740  1.00  0.00           C  
ATOM   1092  O   ILE A 138       3.649 -13.030   1.003  1.00  0.00           O  
ATOM   1093  CG1 ILE A 138       3.876  -8.714   2.514  1.00  0.00           C  
ATOM   1094  CG2 ILE A 138       5.304 -10.795   2.467  1.00  0.00           C  
ATOM   1095  CD1 ILE A 138       4.703  -7.921   3.516  1.00  0.00           C  
ATOM   1096  N   LYS A 139       2.526 -13.119   2.960  1.00  0.00           N  
ATOM   1097  CA  LYS A 139       2.604 -14.573   3.067  1.00  0.00           C  
ATOM   1098  C   LYS A 139       1.912 -15.250   1.887  1.00  0.00           C  
ATOM   1099  CB  LYS A 139       1.984 -15.049   4.381  1.00  0.00           C  
ATOM   1100  O   LYS A 139       2.466 -16.167   1.278  1.00  0.00           O  
ATOM   1101  CG  LYS A 139       2.146 -16.540   4.638  1.00  0.00           C  
ATOM   1102  CD  LYS A 139       1.518 -16.951   5.964  1.00  0.00           C  
ATOM   1103  CE  LYS A 139       1.600 -18.456   6.180  1.00  0.00           C  
ATOM   1104  NZ  LYS A 139       0.938 -18.869   7.454  1.00  0.00           N  
ATOM   1105  N   LYS A 140       0.741 -14.763   1.577  1.00  0.00           N  
ATOM   1106  CA  LYS A 140      -0.022 -15.340   0.474  1.00  0.00           C  
ATOM   1107  C   LYS A 140       0.671 -15.089  -0.863  1.00  0.00           C  
ATOM   1108  CB  LYS A 140      -1.440 -14.769   0.444  1.00  0.00           C  
ATOM   1109  O   LYS A 140       0.702 -15.968  -1.727  1.00  0.00           O  
ATOM   1110  CG  LYS A 140      -2.350 -15.315   1.534  1.00  0.00           C  
ATOM   1111  CD  LYS A 140      -3.770 -14.780   1.398  1.00  0.00           C  
ATOM   1112  CE  LYS A 140      -4.681 -15.324   2.490  1.00  0.00           C  
ATOM   1113  NZ  LYS A 140      -6.081 -14.827   2.342  1.00  0.00           N  
ATOM   1114  N   LEU A 141       1.121 -13.896  -1.003  1.00  0.00           N  
ATOM   1115  CA  LEU A 141       1.876 -13.563  -2.206  1.00  0.00           C  
ATOM   1116  C   LEU A 141       3.086 -14.478  -2.359  1.00  0.00           C  
ATOM   1117  CB  LEU A 141       2.329 -12.101  -2.168  1.00  0.00           C  
ATOM   1118  O   LEU A 141       3.356 -14.980  -3.453  1.00  0.00           O  
ATOM   1119  CG  LEU A 141       2.977 -11.559  -3.443  1.00  0.00           C  
ATOM   1120  CD1 LEU A 141       1.944 -11.455  -4.560  1.00  0.00           C  
ATOM   1121  CD2 LEU A 141       3.624 -10.203  -3.179  1.00  0.00           C  
ATOM   1122  N   ALA A 142       3.812 -14.734  -1.299  1.00  0.00           N  
ATOM   1123  CA  ALA A 142       4.994 -15.592  -1.287  1.00  0.00           C  
ATOM   1124  C   ALA A 142       4.634 -17.026  -1.665  1.00  0.00           C  
ATOM   1125  CB  ALA A 142       5.662 -15.558   0.085  1.00  0.00           C  
ATOM   1126  O   ALA A 142       5.419 -17.718  -2.318  1.00  0.00           O  
ATOM   1127  N   GLU A 143       3.491 -17.467  -1.271  1.00  0.00           N  
ATOM   1128  CA  GLU A 143       3.043 -18.822  -1.578  1.00  0.00           C  
ATOM   1129  C   GLU A 143       2.890 -19.025  -3.082  1.00  0.00           C  
ATOM   1130  CB  GLU A 143       1.720 -19.124  -0.869  1.00  0.00           C  
ATOM   1131  O   GLU A 143       3.198 -20.099  -3.604  1.00  0.00           O  
ATOM   1132  CG  GLU A 143       1.846 -19.244   0.643  1.00  0.00           C  
ATOM   1133  CD  GLU A 143       0.515 -19.482   1.339  1.00  0.00           C  
ATOM   1134  OE1 GLU A 143       0.500 -19.645   2.580  1.00  0.00           O  
ATOM   1135  OE2 GLU A 143      -0.520 -19.507   0.637  1.00  0.00           O  
ATOM   1136  N   PHE A 144       2.470 -17.976  -3.712  1.00  0.00           N  
ATOM   1137  CA  PHE A 144       2.288 -18.079  -5.155  1.00  0.00           C  
ATOM   1138  C   PHE A 144       3.625 -17.975  -5.878  1.00  0.00           C  
ATOM   1139  CB  PHE A 144       1.333 -16.992  -5.657  1.00  0.00           C  
ATOM   1140  O   PHE A 144       3.752 -18.409  -7.025  1.00  0.00           O  
ATOM   1141  CG  PHE A 144      -0.103 -17.216  -5.266  1.00  0.00           C  
ATOM   1142  CD1 PHE A 144      -0.831 -18.266  -5.813  1.00  0.00           C  
ATOM   1143  CD2 PHE A 144      -0.725 -16.377  -4.350  1.00  0.00           C  
ATOM   1144  CE1 PHE A 144      -2.160 -18.476  -5.453  1.00  0.00           C  
ATOM   1145  CE2 PHE A 144      -2.053 -16.581  -3.986  1.00  0.00           C  
ATOM   1146  CZ  PHE A 144      -2.769 -17.630  -4.539  1.00  0.00           C  
ATOM   1147  N   TYR A 145       4.682 -17.497  -5.210  1.00  0.00           N  
ATOM   1148  CA  TYR A 145       6.044 -17.409  -5.726  1.00  0.00           C  
ATOM   1149  C   TYR A 145       6.696 -18.785  -5.782  1.00  0.00           C  
ATOM   1150  CB  TYR A 145       6.887 -16.467  -4.861  1.00  0.00           C  
ATOM   1151  O   TYR A 145       7.475 -19.073  -6.693  1.00  0.00           O  
ATOM   1152  CG  TYR A 145       6.952 -15.054  -5.388  1.00  0.00           C  
ATOM   1153  CD1 TYR A 145       8.063 -14.606  -6.099  1.00  0.00           C  
ATOM   1154  CD2 TYR A 145       5.905 -14.164  -5.176  1.00  0.00           C  
ATOM   1155  CE1 TYR A 145       8.129 -13.305  -6.585  1.00  0.00           C  
ATOM   1156  CE2 TYR A 145       5.960 -12.861  -5.657  1.00  0.00           C  
ATOM   1157  OH  TYR A 145       7.134 -11.151  -6.839  1.00  0.00           O  
ATOM   1158  CZ  TYR A 145       7.074 -12.441  -6.360  1.00  0.00           C  
ATOM   1159  N   GLU A 146       6.347 -19.713  -4.807  1.00  0.00           N  
ATOM   1160  CA  GLU A 146       6.965 -21.029  -4.683  1.00  0.00           C  
ATOM   1161  C   GLU A 146       6.264 -22.054  -5.570  1.00  0.00           C  
ATOM   1162  CB  GLU A 146       6.949 -21.497  -3.226  1.00  0.00           C  
ATOM   1163  O   GLU A 146       6.913 -22.916  -6.165  1.00  0.00           O  
ATOM   1164  CG  GLU A 146       7.855 -20.687  -2.310  1.00  0.00           C  
ATOM   1165  CD  GLU A 146       7.926 -21.239  -0.895  1.00  0.00           C  
ATOM   1166  OE1 GLU A 146       8.999 -21.142  -0.258  1.00  0.00           O  
ATOM   1167  OE2 GLU A 146       6.899 -21.774  -0.419  1.00  0.00           O  
TER    1168      GLU A 146
ENDMDL
END
