# Supplementary material for: Improving Protein Expression, Stability, and Function with ProteinMPNN
Source: J Am Chem Soc. 2024 Jan 9;146(3):2054–61. doi: 10.1021/jacs.3c10941 (PMC10811672; doi:10.1021/jacs.3c10941)
Supplement: Supplementary file 2 — ja3c10941_si_002.zip [file ja3c10941_si_002.zip › Sumida_Design_Structures_Idealizing_with_ProteinMPNN/myoglobin/dnMb9.pdb]

MODEL     1
ATOM      1  N   SER A   1       2.462  -8.711  16.552  1.00  0.00           N  
ATOM      2  CA  SER A   1       1.355  -7.960  17.134  1.00  0.00           C  
ATOM      3  C   SER A   1       0.134  -7.977  16.220  1.00  0.00           C  
ATOM      4  CB  SER A   1       1.773  -6.515  17.411  1.00  0.00           C  
ATOM      5  O   SER A   1       0.263  -7.840  15.002  1.00  0.00           O  
ATOM      6  OG  SER A   1       2.739  -6.461  18.447  1.00  0.00           O  
ATOM      7  N   LYS A   2      -0.985  -8.490  16.765  1.00  0.00           N  
ATOM      8  CA  LYS A   2      -2.243  -8.594  16.030  1.00  0.00           C  
ATOM      9  C   LYS A   2      -3.053  -7.306  16.143  1.00  0.00           C  
ATOM     10  CB  LYS A   2      -3.066  -9.778  16.541  1.00  0.00           C  
ATOM     11  O   LYS A   2      -2.875  -6.535  17.088  1.00  0.00           O  
ATOM     12  CG  LYS A   2      -2.506 -11.137  16.147  1.00  0.00           C  
ATOM     13  CD  LYS A   2      -3.427 -12.269  16.584  1.00  0.00           C  
ATOM     14  CE  LYS A   2      -2.832 -13.632  16.260  1.00  0.00           C  
ATOM     15  NZ  LYS A   2      -3.733 -14.745  16.684  1.00  0.00           N  
ATOM     16  N   LEU A   3      -3.594  -6.844  14.986  1.00  0.00           N  
ATOM     17  CA  LEU A   3      -4.508  -5.710  14.906  1.00  0.00           C  
ATOM     18  C   LEU A   3      -5.860  -6.056  15.521  1.00  0.00           C  
ATOM     19  CB  LEU A   3      -4.694  -5.272  13.451  1.00  0.00           C  
ATOM     20  O   LEU A   3      -6.312  -7.200  15.432  1.00  0.00           O  
ATOM     21  CG  LEU A   3      -3.633  -4.325  12.887  1.00  0.00           C  
ATOM     22  CD1 LEU A   3      -2.427  -5.115  12.391  1.00  0.00           C  
ATOM     23  CD2 LEU A   3      -4.219  -3.473  11.766  1.00  0.00           C  
ATOM     24  N   THR A   4      -6.472  -5.154  16.324  1.00  0.00           N  
ATOM     25  CA  THR A   4      -7.837  -5.319  16.810  1.00  0.00           C  
ATOM     26  C   THR A   4      -8.843  -5.088  15.687  1.00  0.00           C  
ATOM     27  CB  THR A   4      -8.136  -4.358  17.976  1.00  0.00           C  
ATOM     28  O   THR A   4      -8.486  -4.579  14.622  1.00  0.00           O  
ATOM     29  CG2 THR A   4      -7.084  -4.481  19.073  1.00  0.00           C  
ATOM     30  OG1 THR A   4      -8.145  -3.011  17.487  1.00  0.00           O  
ATOM     31  N   GLU A   5     -10.199  -5.495  15.960  1.00  0.00           N  
ATOM     32  CA  GLU A   5     -11.265  -5.298  14.982  1.00  0.00           C  
ATOM     33  C   GLU A   5     -11.424  -3.822  14.629  1.00  0.00           C  
ATOM     34  CB  GLU A   5     -12.589  -5.858  15.509  1.00  0.00           C  
ATOM     35  O   GLU A   5     -11.614  -3.475  13.461  1.00  0.00           O  
ATOM     36  CG  GLU A   5     -12.660  -7.378  15.503  1.00  0.00           C  
ATOM     37  CD  GLU A   5     -12.737  -7.969  14.104  1.00  0.00           C  
ATOM     38  OE1 GLU A   5     -12.282  -9.118  13.904  1.00  0.00           O  
ATOM     39  OE2 GLU A   5     -13.257  -7.276  13.200  1.00  0.00           O  
ATOM     40  N   GLU A   6     -11.288  -3.015  15.533  1.00  0.00           N  
ATOM     41  CA  GLU A   6     -11.397  -1.575  15.320  1.00  0.00           C  
ATOM     42  C   GLU A   6     -10.241  -1.054  14.470  1.00  0.00           C  
ATOM     43  CB  GLU A   6     -11.441  -0.834  16.659  1.00  0.00           C  
ATOM     44  O   GLU A   6     -10.443  -0.234  13.572  1.00  0.00           O  
ATOM     45  CG  GLU A   6     -11.806   0.638  16.535  1.00  0.00           C  
ATOM     46  CD  GLU A   6     -11.849   1.360  17.873  1.00  0.00           C  
ATOM     47  OE1 GLU A   6     -10.997   2.245  18.113  1.00  0.00           O  
ATOM     48  OE2 GLU A   6     -12.742   1.037  18.688  1.00  0.00           O  
ATOM     49  N   GLU A   7      -9.065  -1.544  14.712  1.00  0.00           N  
ATOM     50  CA  GLU A   7      -7.898  -1.148  13.929  1.00  0.00           C  
ATOM     51  C   GLU A   7      -8.025  -1.608  12.479  1.00  0.00           C  
ATOM     52  CB  GLU A   7      -6.618  -1.713  14.550  1.00  0.00           C  
ATOM     53  O   GLU A   7      -7.689  -0.864  11.555  1.00  0.00           O  
ATOM     54  CG  GLU A   7      -6.247  -1.075  15.881  1.00  0.00           C  
ATOM     55  CD  GLU A   7      -5.072  -1.756  16.565  1.00  0.00           C  
ATOM     56  OE1 GLU A   7      -4.167  -1.048  17.062  1.00  0.00           O  
ATOM     57  OE2 GLU A   7      -5.057  -3.006  16.604  1.00  0.00           O  
ATOM     58  N   TRP A   8      -8.575  -2.801  12.316  1.00  0.00           N  
ATOM     59  CA  TRP A   8      -8.782  -3.289  10.957  1.00  0.00           C  
ATOM     60  C   TRP A   8      -9.788  -2.418  10.213  1.00  0.00           C  
ATOM     61  CB  TRP A   8      -9.262  -4.743  10.975  1.00  0.00           C  
ATOM     62  O   TRP A   8      -9.597  -2.106   9.035  1.00  0.00           O  
ATOM     63  CG  TRP A   8      -8.163  -5.745  11.166  1.00  0.00           C  
ATOM     64  CD1 TRP A   8      -8.016  -6.619  12.208  1.00  0.00           C  
ATOM     65  CD2 TRP A   8      -7.054  -5.973  10.292  1.00  0.00           C  
ATOM     66  CE2 TRP A   8      -6.273  -7.001  10.866  1.00  0.00           C  
ATOM     67  CE3 TRP A   8      -6.644  -5.408   9.077  1.00  0.00           C  
ATOM     68  NE1 TRP A   8      -6.882  -7.377  12.033  1.00  0.00           N  
ATOM     69  CH2 TRP A   8      -4.726  -6.905   9.078  1.00  0.00           C  
ATOM     70  CZ2 TRP A   8      -5.105  -7.475  10.266  1.00  0.00           C  
ATOM     71  CZ3 TRP A   8      -5.480  -5.881   8.481  1.00  0.00           C  
ATOM     72  N   LYS A   9     -10.809  -2.076  10.943  1.00  0.00           N  
ATOM     73  CA  LYS A   9     -11.807  -1.209  10.322  1.00  0.00           C  
ATOM     74  C   LYS A   9     -11.187   0.113   9.881  1.00  0.00           C  
ATOM     75  CB  LYS A   9     -12.966  -0.949  11.286  1.00  0.00           C  
ATOM     76  O   LYS A   9     -11.463   0.598   8.781  1.00  0.00           O  
ATOM     77  CG  LYS A   9     -13.893  -2.141  11.476  1.00  0.00           C  
ATOM     78  CD  LYS A   9     -15.050  -1.806  12.407  1.00  0.00           C  
ATOM     79  CE  LYS A   9     -15.926  -3.023  12.672  1.00  0.00           C  
ATOM     80  NZ  LYS A   9     -17.032  -2.713  13.627  1.00  0.00           N  
ATOM     81  N   THR A  10     -10.351   0.623  10.657  1.00  0.00           N  
ATOM     82  CA  THR A  10      -9.673   1.878  10.352  1.00  0.00           C  
ATOM     83  C   THR A  10      -8.735   1.710   9.161  1.00  0.00           C  
ATOM     84  CB  THR A  10      -8.878   2.393  11.566  1.00  0.00           C  
ATOM     85  O   THR A  10      -8.735   2.533   8.243  1.00  0.00           O  
ATOM     86  CG2 THR A  10      -8.122   3.673  11.226  1.00  0.00           C  
ATOM     87  OG1 THR A  10      -9.784   2.658  12.645  1.00  0.00           O  
ATOM     88  N   VAL A  11      -7.954   0.664   9.213  1.00  0.00           N  
ATOM     89  CA  VAL A  11      -7.022   0.384   8.126  1.00  0.00           C  
ATOM     90  C   VAL A  11      -7.782   0.285   6.805  1.00  0.00           C  
ATOM     91  CB  VAL A  11      -6.226  -0.916   8.382  1.00  0.00           C  
ATOM     92  O   VAL A  11      -7.408   0.921   5.817  1.00  0.00           O  
ATOM     93  CG1 VAL A  11      -5.477  -1.347   7.122  1.00  0.00           C  
ATOM     94  CG2 VAL A  11      -5.256  -0.726   9.546  1.00  0.00           C  
ATOM     95  N   PHE A  12      -8.870  -0.355   6.772  1.00  0.00           N  
ATOM     96  CA  PHE A  12      -9.635  -0.557   5.547  1.00  0.00           C  
ATOM     97  C   PHE A  12     -10.334   0.731   5.127  1.00  0.00           C  
ATOM     98  CB  PHE A  12     -10.664  -1.676   5.734  1.00  0.00           C  
ATOM     99  O   PHE A  12     -10.540   0.971   3.936  1.00  0.00           O  
ATOM    100  CG  PHE A  12     -10.068  -3.058   5.718  1.00  0.00           C  
ATOM    101  CD1 PHE A  12      -9.381  -3.521   4.603  1.00  0.00           C  
ATOM    102  CD2 PHE A  12     -10.194  -3.893   6.820  1.00  0.00           C  
ATOM    103  CE1 PHE A  12      -8.828  -4.799   4.586  1.00  0.00           C  
ATOM    104  CE2 PHE A  12      -9.644  -5.172   6.811  1.00  0.00           C  
ATOM    105  CZ  PHE A  12      -8.962  -5.623   5.692  1.00  0.00           C  
ATOM    106  N   LYS A  13     -10.726   1.437   6.091  1.00  0.00           N  
ATOM    107  CA  LYS A  13     -11.288   2.744   5.761  1.00  0.00           C  
ATOM    108  C   LYS A  13     -10.268   3.611   5.027  1.00  0.00           C  
ATOM    109  CB  LYS A  13     -11.768   3.457   7.025  1.00  0.00           C  
ATOM    110  O   LYS A  13     -10.596   4.251   4.026  1.00  0.00           O  
ATOM    111  CG  LYS A  13     -12.434   4.800   6.763  1.00  0.00           C  
ATOM    112  CD  LYS A  13     -12.862   5.475   8.060  1.00  0.00           C  
ATOM    113  CE  LYS A  13     -13.433   6.863   7.808  1.00  0.00           C  
ATOM    114  NZ  LYS A  13     -13.831   7.538   9.079  1.00  0.00           N  
ATOM    115  N   ILE A  14      -9.073   3.580   5.495  1.00  0.00           N  
ATOM    116  CA  ILE A  14      -8.008   4.363   4.878  1.00  0.00           C  
ATOM    117  C   ILE A  14      -7.702   3.813   3.487  1.00  0.00           C  
ATOM    118  CB  ILE A  14      -6.731   4.363   5.747  1.00  0.00           C  
ATOM    119  O   ILE A  14      -7.553   4.576   2.530  1.00  0.00           O  
ATOM    120  CG1 ILE A  14      -6.993   5.067   7.083  1.00  0.00           C  
ATOM    121  CG2 ILE A  14      -5.569   5.023   4.999  1.00  0.00           C  
ATOM    122  CD1 ILE A  14      -7.455   6.510   6.942  1.00  0.00           C  
ATOM    123  N   PHE A  15      -7.621   2.515   3.415  1.00  0.00           N  
ATOM    124  CA  PHE A  15      -7.377   1.904   2.114  1.00  0.00           C  
ATOM    125  C   PHE A  15      -8.471   2.285   1.123  1.00  0.00           C  
ATOM    126  CB  PHE A  15      -7.292   0.380   2.241  1.00  0.00           C  
ATOM    127  O   PHE A  15      -8.199   2.490  -0.061  1.00  0.00           O  
ATOM    128  CG  PHE A  15      -5.950  -0.117   2.706  1.00  0.00           C  
ATOM    129  CD1 PHE A  15      -4.891   0.765   2.885  1.00  0.00           C  
ATOM    130  CD2 PHE A  15      -5.746  -1.466   2.964  1.00  0.00           C  
ATOM    131  CE1 PHE A  15      -3.647   0.308   3.315  1.00  0.00           C  
ATOM    132  CE2 PHE A  15      -4.506  -1.930   3.394  1.00  0.00           C  
ATOM    133  CZ  PHE A  15      -3.458  -1.041   3.568  1.00  0.00           C  
ATOM    134  N   ALA A  16      -9.656   2.365   1.618  1.00  0.00           N  
ATOM    135  CA  ALA A  16     -10.768   2.749   0.753  1.00  0.00           C  
ATOM    136  C   ALA A  16     -10.595   4.175   0.237  1.00  0.00           C  
ATOM    137  CB  ALA A  16     -12.094   2.613   1.498  1.00  0.00           C  
ATOM    138  O   ALA A  16     -10.913   4.467  -0.918  1.00  0.00           O  
ATOM    139  N   LEU A  17     -10.039   5.029   1.059  1.00  0.00           N  
ATOM    140  CA  LEU A  17      -9.754   6.398   0.644  1.00  0.00           C  
ATOM    141  C   LEU A  17      -8.700   6.423  -0.458  1.00  0.00           C  
ATOM    142  CB  LEU A  17      -9.281   7.233   1.837  1.00  0.00           C  
ATOM    143  O   LEU A  17      -8.855   7.133  -1.455  1.00  0.00           O  
ATOM    144  CG  LEU A  17     -10.331   7.547   2.903  1.00  0.00           C  
ATOM    145  CD1 LEU A  17      -9.676   8.195   4.118  1.00  0.00           C  
ATOM    146  CD2 LEU A  17     -11.421   8.448   2.332  1.00  0.00           C  
ATOM    147  N   VAL A  18      -7.739   5.584  -0.234  1.00  0.00           N  
ATOM    148  CA  VAL A  18      -6.622   5.511  -1.170  1.00  0.00           C  
ATOM    149  C   VAL A  18      -7.102   4.946  -2.505  1.00  0.00           C  
ATOM    150  CB  VAL A  18      -5.468   4.650  -0.610  1.00  0.00           C  
ATOM    151  O   VAL A  18      -6.642   5.371  -3.567  1.00  0.00           O  
ATOM    152  CG1 VAL A  18      -4.409   4.402  -1.683  1.00  0.00           C  
ATOM    153  CG2 VAL A  18      -4.846   5.321   0.613  1.00  0.00           C  
ATOM    154  N   GLU A  19      -8.043   4.113  -2.481  1.00  0.00           N  
ATOM    155  CA  GLU A  19      -8.533   3.427  -3.673  1.00  0.00           C  
ATOM    156  C   GLU A  19      -9.214   4.401  -4.630  1.00  0.00           C  
ATOM    157  CB  GLU A  19      -9.499   2.304  -3.288  1.00  0.00           C  
ATOM    158  O   GLU A  19      -9.323   4.129  -5.827  1.00  0.00           O  
ATOM    159  CG  GLU A  19      -8.809   1.041  -2.795  1.00  0.00           C  
ATOM    160  CD  GLU A  19      -9.765  -0.124  -2.589  1.00  0.00           C  
ATOM    161  OE1 GLU A  19      -9.299  -1.282  -2.494  1.00  0.00           O  
ATOM    162  OE2 GLU A  19     -10.990   0.124  -2.524  1.00  0.00           O  
ATOM    163  N   LYS A  20      -9.589   5.551  -4.157  1.00  0.00           N  
ATOM    164  CA  LYS A  20     -10.249   6.549  -4.994  1.00  0.00           C  
ATOM    165  C   LYS A  20      -9.259   7.204  -5.953  1.00  0.00           C  
ATOM    166  CB  LYS A  20     -10.924   7.614  -4.129  1.00  0.00           C  
ATOM    167  O   LYS A  20      -9.654   7.745  -6.988  1.00  0.00           O  
ATOM    168  CG  LYS A  20     -12.068   7.085  -3.277  1.00  0.00           C  
ATOM    169  CD  LYS A  20     -12.764   8.207  -2.516  1.00  0.00           C  
ATOM    170  CE  LYS A  20     -13.934   7.685  -1.694  1.00  0.00           C  
ATOM    171  NZ  LYS A  20     -14.567   8.767  -0.881  1.00  0.00           N  
ATOM    172  N   ASP A  21      -7.986   7.070  -5.611  1.00  0.00           N  
ATOM    173  CA  ASP A  21      -6.899   7.584  -6.439  1.00  0.00           C  
ATOM    174  C   ASP A  21      -5.624   6.768  -6.241  1.00  0.00           C  
ATOM    175  CB  ASP A  21      -6.635   9.058  -6.123  1.00  0.00           C  
ATOM    176  O   ASP A  21      -4.651   7.257  -5.664  1.00  0.00           O  
ATOM    177  CG  ASP A  21      -5.601   9.685  -7.041  1.00  0.00           C  
ATOM    178  OD1 ASP A  21      -5.414   9.193  -8.176  1.00  0.00           O  
ATOM    179  OD2 ASP A  21      -4.964  10.677  -6.626  1.00  0.00           O  
ATOM    180  N   LEU A  22      -5.571   5.650  -6.934  1.00  0.00           N  
ATOM    181  CA  LEU A  22      -4.466   4.718  -6.732  1.00  0.00           C  
ATOM    182  C   LEU A  22      -3.217   5.190  -7.468  1.00  0.00           C  
ATOM    183  CB  LEU A  22      -4.854   3.316  -7.207  1.00  0.00           C  
ATOM    184  O   LEU A  22      -2.115   5.154  -6.916  1.00  0.00           O  
ATOM    185  CG  LEU A  22      -5.864   2.562  -6.340  1.00  0.00           C  
ATOM    186  CD1 LEU A  22      -6.249   1.242  -7.002  1.00  0.00           C  
ATOM    187  CD2 LEU A  22      -5.297   2.321  -4.945  1.00  0.00           C  
ATOM    188  N   GLU A  23      -3.519   5.686  -8.629  1.00  0.00           N  
ATOM    189  CA  GLU A  23      -2.391   6.081  -9.468  1.00  0.00           C  
ATOM    190  C   GLU A  23      -1.641   7.264  -8.862  1.00  0.00           C  
ATOM    191  CB  GLU A  23      -2.867   6.428 -10.881  1.00  0.00           C  
ATOM    192  O   GLU A  23      -0.415   7.233  -8.742  1.00  0.00           O  
ATOM    193  CG  GLU A  23      -3.388   5.232 -11.665  1.00  0.00           C  
ATOM    194  CD  GLU A  23      -3.840   5.588 -13.072  1.00  0.00           C  
ATOM    195  OE1 GLU A  23      -4.430   4.722 -13.758  1.00  0.00           O  
ATOM    196  OE2 GLU A  23      -3.602   6.742 -13.493  1.00  0.00           O  
ATOM    197  N   GLY A  24      -2.485   8.260  -8.484  1.00  0.00           N  
ATOM    198  CA  GLY A  24      -1.865   9.437  -7.897  1.00  0.00           C  
ATOM    199  C   GLY A  24      -1.168   9.151  -6.580  1.00  0.00           C  
ATOM    200  O   GLY A  24      -0.055   9.626  -6.344  1.00  0.00           O  
ATOM    201  N   PHE A  25      -1.774   8.316  -5.807  1.00  0.00           N  
ATOM    202  CA  PHE A  25      -1.210   7.979  -4.505  1.00  0.00           C  
ATOM    203  C   PHE A  25       0.031   7.108  -4.662  1.00  0.00           C  
ATOM    204  CB  PHE A  25      -2.249   7.261  -3.639  1.00  0.00           C  
ATOM    205  O   PHE A  25       1.066   7.378  -4.049  1.00  0.00           O  
ATOM    206  CG  PHE A  25      -1.806   7.039  -2.218  1.00  0.00           C  
ATOM    207  CD1 PHE A  25      -1.159   5.865  -1.852  1.00  0.00           C  
ATOM    208  CD2 PHE A  25      -2.036   8.006  -1.247  1.00  0.00           C  
ATOM    209  CE1 PHE A  25      -0.747   5.657  -0.538  1.00  0.00           C  
ATOM    210  CE2 PHE A  25      -1.627   7.805   0.068  1.00  0.00           C  
ATOM    211  CZ  PHE A  25      -0.984   6.630   0.421  1.00  0.00           C  
ATOM    212  N   GLY A  26      -0.126   6.048  -5.500  1.00  0.00           N  
ATOM    213  CA  GLY A  26       1.012   5.174  -5.738  1.00  0.00           C  
ATOM    214  C   GLY A  26       2.242   5.915  -6.225  1.00  0.00           C  
ATOM    215  O   GLY A  26       3.349   5.679  -5.736  1.00  0.00           O  
ATOM    216  N   LEU A  27       2.043   6.778  -7.111  1.00  0.00           N  
ATOM    217  CA  LEU A  27       3.137   7.581  -7.648  1.00  0.00           C  
ATOM    218  C   LEU A  27       3.747   8.462  -6.563  1.00  0.00           C  
ATOM    219  CB  LEU A  27       2.645   8.448  -8.810  1.00  0.00           C  
ATOM    220  O   LEU A  27       4.971   8.542  -6.438  1.00  0.00           O  
ATOM    221  CG  LEU A  27       3.706   9.284  -9.528  1.00  0.00           C  
ATOM    222  CD1 LEU A  27       4.747   8.376 -10.174  1.00  0.00           C  
ATOM    223  CD2 LEU A  27       3.058  10.189 -10.571  1.00  0.00           C  
ATOM    224  N   ALA A  28       2.980   9.093  -5.828  1.00  0.00           N  
ATOM    225  CA  ALA A  28       3.453   9.963  -4.754  1.00  0.00           C  
ATOM    226  C   ALA A  28       4.305   9.187  -3.755  1.00  0.00           C  
ATOM    227  CB  ALA A  28       2.273  10.622  -4.044  1.00  0.00           C  
ATOM    228  O   ALA A  28       5.347   9.673  -3.309  1.00  0.00           O  
ATOM    229  N   VAL A  29       3.867   7.993  -3.420  1.00  0.00           N  
ATOM    230  CA  VAL A  29       4.605   7.150  -2.486  1.00  0.00           C  
ATOM    231  C   VAL A  29       5.977   6.813  -3.066  1.00  0.00           C  
ATOM    232  CB  VAL A  29       3.831   5.853  -2.158  1.00  0.00           C  
ATOM    233  O   VAL A  29       6.994   6.929  -2.379  1.00  0.00           O  
ATOM    234  CG1 VAL A  29       4.734   4.853  -1.438  1.00  0.00           C  
ATOM    235  CG2 VAL A  29       2.597   6.168  -1.315  1.00  0.00           C  
ATOM    236  N   LEU A  30       5.965   6.417  -4.301  1.00  0.00           N  
ATOM    237  CA  LEU A  30       7.219   6.016  -4.929  1.00  0.00           C  
ATOM    238  C   LEU A  30       8.157   7.209  -5.078  1.00  0.00           C  
ATOM    239  CB  LEU A  30       6.955   5.385  -6.298  1.00  0.00           C  
ATOM    240  O   LEU A  30       9.355   7.100  -4.805  1.00  0.00           O  
ATOM    241  CG  LEU A  30       6.257   4.024  -6.294  1.00  0.00           C  
ATOM    242  CD1 LEU A  30       5.908   3.603  -7.718  1.00  0.00           C  
ATOM    243  CD2 LEU A  30       7.135   2.974  -5.621  1.00  0.00           C  
ATOM    244  N   ILE A  31       7.640   8.319  -5.501  1.00  0.00           N  
ATOM    245  CA  ILE A  31       8.466   9.514  -5.636  1.00  0.00           C  
ATOM    246  C   ILE A  31       9.046   9.897  -4.276  1.00  0.00           C  
ATOM    247  CB  ILE A  31       7.662  10.693  -6.227  1.00  0.00           C  
ATOM    248  O   ILE A  31      10.240  10.183  -4.162  1.00  0.00           O  
ATOM    249  CG1 ILE A  31       7.379  10.453  -7.715  1.00  0.00           C  
ATOM    250  CG2 ILE A  31       8.407  12.014  -6.017  1.00  0.00           C  
ATOM    251  CD1 ILE A  31       6.522  11.532  -8.363  1.00  0.00           C  
ATOM    252  N   ARG A  32       8.175   9.911  -3.258  1.00  0.00           N  
ATOM    253  CA  ARG A  32       8.648  10.227  -1.914  1.00  0.00           C  
ATOM    254  C   ARG A  32       9.738   9.255  -1.475  1.00  0.00           C  
ATOM    255  CB  ARG A  32       7.489  10.201  -0.915  1.00  0.00           C  
ATOM    256  O   ARG A  32      10.754   9.667  -0.911  1.00  0.00           O  
ATOM    257  CG  ARG A  32       7.901  10.519   0.514  1.00  0.00           C  
ATOM    258  CD  ARG A  32       8.354  11.964   0.662  1.00  0.00           C  
ATOM    259  NE  ARG A  32       7.282  12.901   0.341  1.00  0.00           N  
ATOM    260  NH1 ARG A  32       8.049  14.578   1.732  1.00  0.00           N  
ATOM    261  NH2 ARG A  32       6.146  14.892   0.493  1.00  0.00           N  
ATOM    262  CZ  ARG A  32       7.161  14.122   0.856  1.00  0.00           C  
ATOM    263  N   THR A  33       9.590   8.004  -1.747  1.00  0.00           N  
ATOM    264  CA  THR A  33      10.565   6.985  -1.374  1.00  0.00           C  
ATOM    265  C   THR A  33      11.875   7.187  -2.131  1.00  0.00           C  
ATOM    266  CB  THR A  33      10.025   5.569  -1.645  1.00  0.00           C  
ATOM    267  O   THR A  33      12.948   7.225  -1.526  1.00  0.00           O  
ATOM    268  CG2 THR A  33      11.034   4.506  -1.223  1.00  0.00           C  
ATOM    269  OG1 THR A  33       8.811   5.378  -0.908  1.00  0.00           O  
ATOM    270  N   PHE A  34      11.816   7.432  -3.407  1.00  0.00           N  
ATOM    271  CA  PHE A  34      12.999   7.518  -4.254  1.00  0.00           C  
ATOM    272  C   PHE A  34      13.749   8.821  -4.007  1.00  0.00           C  
ATOM    273  CB  PHE A  34      12.614   7.406  -5.733  1.00  0.00           C  
ATOM    274  O   PHE A  34      14.971   8.879  -4.157  1.00  0.00           O  
ATOM    275  CG  PHE A  34      12.008   6.080  -6.104  1.00  0.00           C  
ATOM    276  CD1 PHE A  34      12.215   4.959  -5.309  1.00  0.00           C  
ATOM    277  CD2 PHE A  34      11.232   5.953  -7.248  1.00  0.00           C  
ATOM    278  CE1 PHE A  34      11.656   3.729  -5.650  1.00  0.00           C  
ATOM    279  CE2 PHE A  34      10.670   4.728  -7.596  1.00  0.00           C  
ATOM    280  CZ  PHE A  34      10.884   3.617  -6.796  1.00  0.00           C  
ATOM    281  N   THR A  35      13.057   9.832  -3.647  1.00  0.00           N  
ATOM    282  CA  THR A  35      13.711  11.113  -3.403  1.00  0.00           C  
ATOM    283  C   THR A  35      14.336  11.145  -2.011  1.00  0.00           C  
ATOM    284  CB  THR A  35      12.720  12.283  -3.551  1.00  0.00           C  
ATOM    285  O   THR A  35      15.417  11.707  -1.823  1.00  0.00           O  
ATOM    286  CG2 THR A  35      12.213  12.396  -4.985  1.00  0.00           C  
ATOM    287  OG1 THR A  35      11.605  12.070  -2.677  1.00  0.00           O  
ATOM    288  N   ARG A  36      13.731  10.451  -1.118  1.00  0.00           N  
ATOM    289  CA  ARG A  36      14.271  10.430   0.237  1.00  0.00           C  
ATOM    290  C   ARG A  36      15.384   9.395   0.367  1.00  0.00           C  
ATOM    291  CB  ARG A  36      13.165  10.140   1.254  1.00  0.00           C  
ATOM    292  O   ARG A  36      16.346   9.600   1.110  1.00  0.00           O  
ATOM    293  CG  ARG A  36      12.302  11.346   1.587  1.00  0.00           C  
ATOM    294  CD  ARG A  36      11.408  11.085   2.791  1.00  0.00           C  
ATOM    295  NE  ARG A  36      10.579  12.244   3.109  1.00  0.00           N  
ATOM    296  NH1 ARG A  36       9.877  11.441   5.157  1.00  0.00           N  
ATOM    297  NH2 ARG A  36       9.151  13.483   4.412  1.00  0.00           N  
ATOM    298  CZ  ARG A  36       9.871  12.387   4.225  1.00  0.00           C  
ATOM    299  N   TYR A  37      15.109   8.352  -0.407  1.00  0.00           N  
ATOM    300  CA  TYR A  37      16.070   7.255  -0.386  1.00  0.00           C  
ATOM    301  C   TYR A  37      16.439   6.826  -1.801  1.00  0.00           C  
ATOM    302  CB  TYR A  37      15.507   6.062   0.391  1.00  0.00           C  
ATOM    303  O   TYR A  37      15.985   5.784  -2.279  1.00  0.00           O  
ATOM    304  CG  TYR A  37      14.980   6.422   1.759  1.00  0.00           C  
ATOM    305  CD1 TYR A  37      15.848   6.625   2.830  1.00  0.00           C  
ATOM    306  CD2 TYR A  37      13.615   6.559   1.984  1.00  0.00           C  
ATOM    307  CE1 TYR A  37      15.367   6.956   4.092  1.00  0.00           C  
ATOM    308  CE2 TYR A  37      13.122   6.889   3.242  1.00  0.00           C  
ATOM    309  OH  TYR A  37      13.523   7.412   5.536  1.00  0.00           O  
ATOM    310  CZ  TYR A  37      14.005   7.085   4.288  1.00  0.00           C  
ATOM    311  N   PRO A  38      17.251   7.551  -2.456  1.00  0.00           N  
ATOM    312  CA  PRO A  38      17.570   7.279  -3.860  1.00  0.00           C  
ATOM    313  C   PRO A  38      18.125   5.873  -4.076  1.00  0.00           C  
ATOM    314  CB  PRO A  38      18.623   8.339  -4.194  1.00  0.00           C  
ATOM    315  O   PRO A  38      17.980   5.309  -5.164  1.00  0.00           O  
ATOM    316  CG  PRO A  38      18.370   9.447  -3.224  1.00  0.00           C  
ATOM    317  CD  PRO A  38      17.856   8.854  -1.945  1.00  0.00           C  
ATOM    318  N   GLU A  39      18.743   5.318  -3.091  1.00  0.00           N  
ATOM    319  CA  GLU A  39      19.281   3.965  -3.203  1.00  0.00           C  
ATOM    320  C   GLU A  39      18.169   2.948  -3.442  1.00  0.00           C  
ATOM    321  CB  GLU A  39      20.072   3.595  -1.947  1.00  0.00           C  
ATOM    322  O   GLU A  39      18.406   1.885  -4.021  1.00  0.00           O  
ATOM    323  CG  GLU A  39      19.211   3.439  -0.701  1.00  0.00           C  
ATOM    324  CD  GLU A  39      19.034   4.736   0.072  1.00  0.00           C  
ATOM    325  OE1 GLU A  39      18.727   4.683   1.284  1.00  0.00           O  
ATOM    326  OE2 GLU A  39      19.202   5.814  -0.540  1.00  0.00           O  
ATOM    327  N   THR A  40      16.945   3.229  -2.885  1.00  0.00           N  
ATOM    328  CA  THR A  40      15.808   2.337  -3.083  1.00  0.00           C  
ATOM    329  C   THR A  40      15.443   2.247  -4.562  1.00  0.00           C  
ATOM    330  CB  THR A  40      14.583   2.806  -2.276  1.00  0.00           C  
ATOM    331  O   THR A  40      15.009   1.195  -5.036  1.00  0.00           O  
ATOM    332  CG2 THR A  40      13.423   1.826  -2.418  1.00  0.00           C  
ATOM    333  OG1 THR A  40      14.941   2.909  -0.892  1.00  0.00           O  
ATOM    334  N   LEU A  41      15.631   3.314  -5.310  1.00  0.00           N  
ATOM    335  CA  LEU A  41      15.353   3.356  -6.741  1.00  0.00           C  
ATOM    336  C   LEU A  41      16.234   2.365  -7.495  1.00  0.00           C  
ATOM    337  CB  LEU A  41      15.569   4.769  -7.289  1.00  0.00           C  
ATOM    338  O   LEU A  41      15.787   1.740  -8.459  1.00  0.00           O  
ATOM    339  CG  LEU A  41      15.276   4.971  -8.776  1.00  0.00           C  
ATOM    340  CD1 LEU A  41      13.822   4.626  -9.082  1.00  0.00           C  
ATOM    341  CD2 LEU A  41      15.590   6.404  -9.193  1.00  0.00           C  
ATOM    342  N   LYS A  42      17.435   2.111  -7.037  1.00  0.00           N  
ATOM    343  CA  LYS A  42      18.411   1.233  -7.675  1.00  0.00           C  
ATOM    344  C   LYS A  42      17.958  -0.223  -7.622  1.00  0.00           C  
ATOM    345  CB  LYS A  42      19.781   1.380  -7.011  1.00  0.00           C  
ATOM    346  O   LYS A  42      18.399  -1.046  -8.428  1.00  0.00           O  
ATOM    347  CG  LYS A  42      20.431   2.738  -7.227  1.00  0.00           C  
ATOM    348  CD  LYS A  42      21.820   2.799  -6.605  1.00  0.00           C  
ATOM    349  CE  LYS A  42      22.468   4.161  -6.812  1.00  0.00           C  
ATOM    350  NZ  LYS A  42      23.809   4.241  -6.160  1.00  0.00           N  
ATOM    351  N   LYS A  43      17.003  -0.481  -6.776  1.00  0.00           N  
ATOM    352  CA  LYS A  43      16.516  -1.849  -6.631  1.00  0.00           C  
ATOM    353  C   LYS A  43      15.421  -2.154  -7.650  1.00  0.00           C  
ATOM    354  CB  LYS A  43      15.992  -2.086  -5.214  1.00  0.00           C  
ATOM    355  O   LYS A  43      14.978  -3.299  -7.769  1.00  0.00           O  
ATOM    356  CG  LYS A  43      17.044  -1.910  -4.128  1.00  0.00           C  
ATOM    357  CD  LYS A  43      18.195  -2.892  -4.301  1.00  0.00           C  
ATOM    358  CE  LYS A  43      19.242  -2.725  -3.208  1.00  0.00           C  
ATOM    359  NZ  LYS A  43      20.416  -3.624  -3.423  1.00  0.00           N  
ATOM    360  N   PHE A  44      15.088  -1.050  -8.307  1.00  0.00           N  
ATOM    361  CA  PHE A  44      14.104  -1.172  -9.376  1.00  0.00           C  
ATOM    362  C   PHE A  44      14.732  -0.861 -10.729  1.00  0.00           C  
ATOM    363  CB  PHE A  44      12.915  -0.240  -9.122  1.00  0.00           C  
ATOM    364  O   PHE A  44      14.678   0.278 -11.197  1.00  0.00           O  
ATOM    365  CG  PHE A  44      12.212  -0.494  -7.817  1.00  0.00           C  
ATOM    366  CD1 PHE A  44      11.101  -1.327  -7.760  1.00  0.00           C  
ATOM    367  CD2 PHE A  44      12.662   0.100  -6.645  1.00  0.00           C  
ATOM    368  CE1 PHE A  44      10.448  -1.564  -6.552  1.00  0.00           C  
ATOM    369  CE2 PHE A  44      12.015  -0.132  -5.434  1.00  0.00           C  
ATOM    370  CZ  PHE A  44      10.908  -0.964  -5.391  1.00  0.00           C  
ATOM    371  N   PRO A  45      15.414  -1.911 -11.360  1.00  0.00           N  
ATOM    372  CA  PRO A  45      16.180  -1.671 -12.585  1.00  0.00           C  
ATOM    373  C   PRO A  45      15.360  -0.971 -13.666  1.00  0.00           C  
ATOM    374  CB  PRO A  45      16.582  -3.079 -13.030  1.00  0.00           C  
ATOM    375  O   PRO A  45      15.894  -0.152 -14.418  1.00  0.00           O  
ATOM    376  CG  PRO A  45      16.577  -3.892 -11.776  1.00  0.00           C  
ATOM    377  CD  PRO A  45      15.538  -3.332 -10.848  1.00  0.00           C  
ATOM    378  N   ARG A  46      14.058  -1.231 -13.628  1.00  0.00           N  
ATOM    379  CA  ARG A  46      13.199  -0.669 -14.666  1.00  0.00           C  
ATOM    380  C   ARG A  46      13.077   0.844 -14.516  1.00  0.00           C  
ATOM    381  CB  ARG A  46      11.811  -1.312 -14.623  1.00  0.00           C  
ATOM    382  O   ARG A  46      12.779   1.547 -15.484  1.00  0.00           O  
ATOM    383  CG  ARG A  46      10.920  -0.933 -15.795  1.00  0.00           C  
ATOM    384  CD  ARG A  46       9.616  -1.719 -15.789  1.00  0.00           C  
ATOM    385  NE  ARG A  46       8.738  -1.314 -16.884  1.00  0.00           N  
ATOM    386  NH1 ARG A  46       7.085  -2.854 -16.401  1.00  0.00           N  
ATOM    387  NH2 ARG A  46       6.839  -1.418 -18.171  1.00  0.00           N  
ATOM    388  CZ  ARG A  46       7.556  -1.863 -17.149  1.00  0.00           C  
ATOM    389  N   PHE A  47      13.350   1.360 -13.359  1.00  0.00           N  
ATOM    390  CA  PHE A  47      13.182   2.786 -13.104  1.00  0.00           C  
ATOM    391  C   PHE A  47      14.520   3.439 -12.778  1.00  0.00           C  
ATOM    392  CB  PHE A  47      12.192   3.016 -11.958  1.00  0.00           C  
ATOM    393  O   PHE A  47      14.577   4.635 -12.483  1.00  0.00           O  
ATOM    394  CG  PHE A  47      10.872   2.318 -12.147  1.00  0.00           C  
ATOM    395  CD1 PHE A  47      10.143   2.485 -13.317  1.00  0.00           C  
ATOM    396  CD2 PHE A  47      10.361   1.494 -11.152  1.00  0.00           C  
ATOM    397  CE1 PHE A  47       8.921   1.840 -13.494  1.00  0.00           C  
ATOM    398  CE2 PHE A  47       9.141   0.846 -11.322  1.00  0.00           C  
ATOM    399  CZ  PHE A  47       8.422   1.021 -12.494  1.00  0.00           C  
ATOM    400  N   ALA A  48      15.592   2.771 -12.830  1.00  0.00           N  
ATOM    401  CA  ALA A  48      16.897   3.230 -12.360  1.00  0.00           C  
ATOM    402  C   ALA A  48      17.409   4.390 -13.209  1.00  0.00           C  
ATOM    403  CB  ALA A  48      17.902   2.080 -12.375  1.00  0.00           C  
ATOM    404  O   ALA A  48      18.238   5.181 -12.755  1.00  0.00           O  
ATOM    405  N   HIS A  49      16.902   4.554 -14.446  1.00  0.00           N  
ATOM    406  CA  HIS A  49      17.348   5.614 -15.343  1.00  0.00           C  
ATOM    407  C   HIS A  49      16.685   6.943 -14.997  1.00  0.00           C  
ATOM    408  CB  HIS A  49      17.054   5.243 -16.798  1.00  0.00           C  
ATOM    409  O   HIS A  49      17.072   7.990 -15.522  1.00  0.00           O  
ATOM    410  CG  HIS A  49      15.600   5.037 -17.082  1.00  0.00           C  
ATOM    411  CD2 HIS A  49      14.685   5.845 -17.668  1.00  0.00           C  
ATOM    412  ND1 HIS A  49      14.934   3.878 -16.747  1.00  0.00           N  
ATOM    413  CE1 HIS A  49      13.668   3.982 -17.117  1.00  0.00           C  
ATOM    414  NE2 HIS A  49      13.491   5.166 -17.678  1.00  0.00           N  
ATOM    415  N   LEU A  50      15.702   6.933 -14.144  1.00  0.00           N  
ATOM    416  CA  LEU A  50      14.987   8.148 -13.770  1.00  0.00           C  
ATOM    417  C   LEU A  50      15.749   8.918 -12.697  1.00  0.00           C  
ATOM    418  CB  LEU A  50      13.580   7.810 -13.270  1.00  0.00           C  
ATOM    419  O   LEU A  50      16.001   8.393 -11.610  1.00  0.00           O  
ATOM    420  CG  LEU A  50      12.705   6.986 -14.215  1.00  0.00           C  
ATOM    421  CD1 LEU A  50      11.395   6.609 -13.531  1.00  0.00           C  
ATOM    422  CD2 LEU A  50      12.438   7.755 -15.504  1.00  0.00           C  
ATOM    423  N   LYS A  51      16.110  10.201 -12.966  1.00  0.00           N  
ATOM    424  CA  LYS A  51      17.037  10.888 -12.070  1.00  0.00           C  
ATOM    425  C   LYS A  51      16.380  12.106 -11.427  1.00  0.00           C  
ATOM    426  CB  LYS A  51      18.299  11.310 -12.824  1.00  0.00           C  
ATOM    427  O   LYS A  51      16.835  12.586 -10.387  1.00  0.00           O  
ATOM    428  CG  LYS A  51      19.139  10.144 -13.326  1.00  0.00           C  
ATOM    429  CD  LYS A  51      20.440  10.624 -13.956  1.00  0.00           C  
ATOM    430  CE  LYS A  51      21.272   9.460 -14.478  1.00  0.00           C  
ATOM    431  NZ  LYS A  51      22.579   9.919 -15.036  1.00  0.00           N  
ATOM    432  N   THR A  52      15.331  12.516 -12.067  1.00  0.00           N  
ATOM    433  CA  THR A  52      14.703  13.722 -11.540  1.00  0.00           C  
ATOM    434  C   THR A  52      13.264  13.440 -11.114  1.00  0.00           C  
ATOM    435  CB  THR A  52      14.720  14.861 -12.576  1.00  0.00           C  
ATOM    436  O   THR A  52      12.670  12.446 -11.535  1.00  0.00           O  
ATOM    437  CG2 THR A  52      16.127  15.085 -13.122  1.00  0.00           C  
ATOM    438  OG1 THR A  52      13.846  14.525 -13.661  1.00  0.00           O  
ATOM    439  N   VAL A  53      12.737  14.316 -10.292  1.00  0.00           N  
ATOM    440  CA  VAL A  53      11.354  14.187  -9.845  1.00  0.00           C  
ATOM    441  C   VAL A  53      10.410  14.325 -11.037  1.00  0.00           C  
ATOM    442  CB  VAL A  53      11.007  15.237  -8.765  1.00  0.00           C  
ATOM    443  O   VAL A  53       9.427  13.589 -11.147  1.00  0.00           O  
ATOM    444  CG1 VAL A  53       9.514  15.204  -8.442  1.00  0.00           C  
ATOM    445  CG2 VAL A  53      11.835  14.999  -7.505  1.00  0.00           C  
ATOM    446  N   GLU A  54      10.737  15.229 -11.946  1.00  0.00           N  
ATOM    447  CA  GLU A  54       9.921  15.435 -13.138  1.00  0.00           C  
ATOM    448  C   GLU A  54       9.847  14.166 -13.983  1.00  0.00           C  
ATOM    449  CB  GLU A  54      10.472  16.593 -13.975  1.00  0.00           C  
ATOM    450  O   GLU A  54       8.776  13.800 -14.471  1.00  0.00           O  
ATOM    451  CG  GLU A  54      10.228  17.964 -13.363  1.00  0.00           C  
ATOM    452  CD  GLU A  54      11.510  18.733 -13.083  1.00  0.00           C  
ATOM    453  OE1 GLU A  54      11.434  19.934 -12.737  1.00  0.00           O  
ATOM    454  OE2 GLU A  54      12.599  18.130 -13.212  1.00  0.00           O  
ATOM    455  N   GLU A  55      11.005  13.534 -14.085  1.00  0.00           N  
ATOM    456  CA  GLU A  55      11.036  12.282 -14.835  1.00  0.00           C  
ATOM    457  C   GLU A  55      10.196  11.208 -14.150  1.00  0.00           C  
ATOM    458  CB  GLU A  55      12.476  11.793 -15.007  1.00  0.00           C  
ATOM    459  O   GLU A  55       9.483  10.452 -14.814  1.00  0.00           O  
ATOM    460  CG  GLU A  55      13.318  12.669 -15.923  1.00  0.00           C  
ATOM    461  CD  GLU A  55      14.775  12.240 -15.992  1.00  0.00           C  
ATOM    462  OE1 GLU A  55      15.380  12.320 -17.085  1.00  0.00           O  
ATOM    463  OE2 GLU A  55      15.315  11.819 -14.945  1.00  0.00           O  
ATOM    464  N   LEU A  56      10.316  11.132 -12.898  1.00  0.00           N  
ATOM    465  CA  LEU A  56       9.557  10.151 -12.129  1.00  0.00           C  
ATOM    466  C   LEU A  56       8.057  10.357 -12.315  1.00  0.00           C  
ATOM    467  CB  LEU A  56       9.916  10.240 -10.644  1.00  0.00           C  
ATOM    468  O   LEU A  56       7.319   9.398 -12.553  1.00  0.00           O  
ATOM    469  CG  LEU A  56      11.332   9.806 -10.261  1.00  0.00           C  
ATOM    470  CD1 LEU A  56      11.636  10.202  -8.820  1.00  0.00           C  
ATOM    471  CD2 LEU A  56      11.501   8.303 -10.455  1.00  0.00           C  
ATOM    472  N   ARG A  57       7.633  11.552 -12.332  1.00  0.00           N  
ATOM    473  CA  ARG A  57       6.220  11.892 -12.466  1.00  0.00           C  
ATOM    474  C   ARG A  57       5.717  11.596 -13.875  1.00  0.00           C  
ATOM    475  CB  ARG A  57       5.986  13.365 -12.125  1.00  0.00           C  
ATOM    476  O   ARG A  57       4.552  11.240 -14.062  1.00  0.00           O  
ATOM    477  CG  ARG A  57       6.038  13.668 -10.636  1.00  0.00           C  
ATOM    478  CD  ARG A  57       5.707  15.125 -10.345  1.00  0.00           C  
ATOM    479  NE  ARG A  57       5.978  15.472  -8.953  1.00  0.00           N  
ATOM    480  NH1 ARG A  57       6.578  17.658  -9.398  1.00  0.00           N  
ATOM    481  NH2 ARG A  57       6.604  16.874  -7.244  1.00  0.00           N  
ATOM    482  CZ  ARG A  57       6.386  16.667  -8.535  1.00  0.00           C  
ATOM    483  N   ALA A  58       6.616  11.725 -14.762  1.00  0.00           N  
ATOM    484  CA  ALA A  58       6.233  11.594 -16.166  1.00  0.00           C  
ATOM    485  C   ALA A  58       6.219  10.130 -16.596  1.00  0.00           C  
ATOM    486  CB  ALA A  58       7.182  12.397 -17.053  1.00  0.00           C  
ATOM    487  O   ALA A  58       5.773   9.805 -17.699  1.00  0.00           O  
ATOM    488  N   SER A  59       6.612   9.269 -15.647  1.00  0.00           N  
ATOM    489  CA  SER A  59       6.749   7.866 -16.023  1.00  0.00           C  
ATOM    490  C   SER A  59       5.434   7.114 -15.847  1.00  0.00           C  
ATOM    491  CB  SER A  59       7.845   7.193 -15.194  1.00  0.00           C  
ATOM    492  O   SER A  59       4.996   6.874 -14.720  1.00  0.00           O  
ATOM    493  OG  SER A  59       7.830   5.789 -15.385  1.00  0.00           O  
ATOM    494  N   PRO A  60       4.828   6.667 -16.974  1.00  0.00           N  
ATOM    495  CA  PRO A  60       3.626   5.836 -16.867  1.00  0.00           C  
ATOM    496  C   PRO A  60       3.895   4.494 -16.189  1.00  0.00           C  
ATOM    497  CB  PRO A  60       3.204   5.637 -18.325  1.00  0.00           C  
ATOM    498  O   PRO A  60       3.044   3.989 -15.452  1.00  0.00           O  
ATOM    499  CG  PRO A  60       3.829   6.776 -19.063  1.00  0.00           C  
ATOM    500  CD  PRO A  60       5.112   7.144 -18.374  1.00  0.00           C  
ATOM    501  N   LEU A  61       5.033   3.990 -16.397  1.00  0.00           N  
ATOM    502  CA  LEU A  61       5.399   2.698 -15.828  1.00  0.00           C  
ATOM    503  C   LEU A  61       5.492   2.779 -14.308  1.00  0.00           C  
ATOM    504  CB  LEU A  61       6.731   2.214 -16.408  1.00  0.00           C  
ATOM    505  O   LEU A  61       5.072   1.857 -13.606  1.00  0.00           O  
ATOM    506  CG  LEU A  61       6.714   1.778 -17.874  1.00  0.00           C  
ATOM    507  CD1 LEU A  61       8.130   1.475 -18.353  1.00  0.00           C  
ATOM    508  CD2 LEU A  61       5.810   0.564 -18.060  1.00  0.00           C  
ATOM    509  N   LEU A  62       6.091   3.860 -13.899  1.00  0.00           N  
ATOM    510  CA  LEU A  62       6.191   4.061 -12.457  1.00  0.00           C  
ATOM    511  C   LEU A  62       4.807   4.161 -11.825  1.00  0.00           C  
ATOM    512  CB  LEU A  62       6.999   5.323 -12.146  1.00  0.00           C  
ATOM    513  O   LEU A  62       4.563   3.588 -10.761  1.00  0.00           O  
ATOM    514  CG  LEU A  62       7.427   5.512 -10.690  1.00  0.00           C  
ATOM    515  CD1 LEU A  62       8.352   4.379 -10.258  1.00  0.00           C  
ATOM    516  CD2 LEU A  62       8.107   6.865 -10.504  1.00  0.00           C  
ATOM    517  N   ARG A  63       3.948   4.803 -12.560  1.00  0.00           N  
ATOM    518  CA  ARG A  63       2.575   4.929 -12.083  1.00  0.00           C  
ATOM    519  C   ARG A  63       1.905   3.563 -11.976  1.00  0.00           C  
ATOM    520  CB  ARG A  63       1.765   5.838 -13.010  1.00  0.00           C  
ATOM    521  O   ARG A  63       1.273   3.254 -10.963  1.00  0.00           O  
ATOM    522  CG  ARG A  63       1.468   7.209 -12.423  1.00  0.00           C  
ATOM    523  CD  ARG A  63       0.517   8.006 -13.304  1.00  0.00           C  
ATOM    524  NE  ARG A  63       1.233   8.747 -14.338  1.00  0.00           N  
ATOM    525  NH1 ARG A  63      -0.411   8.504 -15.943  1.00  0.00           N  
ATOM    526  NH2 ARG A  63       1.511   9.655 -16.430  1.00  0.00           N  
ATOM    527  CZ  ARG A  63       0.776   8.967 -15.568  1.00  0.00           C  
ATOM    528  N   GLU A  64       2.048   2.806 -12.978  1.00  0.00           N  
ATOM    529  CA  GLU A  64       1.475   1.464 -13.012  1.00  0.00           C  
ATOM    530  C   GLU A  64       2.017   0.603 -11.875  1.00  0.00           C  
ATOM    531  CB  GLU A  64       1.755   0.794 -14.360  1.00  0.00           C  
ATOM    532  O   GLU A  64       1.264  -0.128 -11.229  1.00  0.00           O  
ATOM    533  CG  GLU A  64       0.991   1.409 -15.523  1.00  0.00           C  
ATOM    534  CD  GLU A  64       1.307   0.758 -16.860  1.00  0.00           C  
ATOM    535  OE1 GLU A  64       0.780   1.216 -17.899  1.00  0.00           O  
ATOM    536  OE2 GLU A  64       2.088  -0.220 -16.869  1.00  0.00           O  
ATOM    537  N   HIS A  65       3.280   0.791 -11.720  1.00  0.00           N  
ATOM    538  CA  HIS A  65       3.904   0.038 -10.637  1.00  0.00           C  
ATOM    539  C   HIS A  65       3.336   0.447  -9.283  1.00  0.00           C  
ATOM    540  CB  HIS A  65       5.421   0.237 -10.652  1.00  0.00           C  
ATOM    541  O   HIS A  65       3.072  -0.406  -8.432  1.00  0.00           O  
ATOM    542  CG  HIS A  65       6.145  -0.602  -9.648  1.00  0.00           C  
ATOM    543  CD2 HIS A  65       6.803  -0.261  -8.514  1.00  0.00           C  
ATOM    544  ND1 HIS A  65       6.251  -1.971  -9.760  1.00  0.00           N  
ATOM    545  CE1 HIS A  65       6.944  -2.438  -8.734  1.00  0.00           C  
ATOM    546  NE2 HIS A  65       7.291  -1.421  -7.964  1.00  0.00           N  
ATOM    547  N   GLY A  66       3.216   1.734  -9.089  1.00  0.00           N  
ATOM    548  CA  GLY A  66       2.597   2.210  -7.862  1.00  0.00           C  
ATOM    549  C   GLY A  66       1.222   1.618  -7.618  1.00  0.00           C  
ATOM    550  O   GLY A  66       0.916   1.180  -6.507  1.00  0.00           O  
ATOM    551  N   VAL A  67       0.414   1.510  -8.603  1.00  0.00           N  
ATOM    552  CA  VAL A  67      -0.926   0.941  -8.500  1.00  0.00           C  
ATOM    553  C   VAL A  67      -0.833  -0.529  -8.094  1.00  0.00           C  
ATOM    554  CB  VAL A  67      -1.705   1.079  -9.827  1.00  0.00           C  
ATOM    555  O   VAL A  67      -1.555  -0.980  -7.202  1.00  0.00           O  
ATOM    556  CG1 VAL A  67      -3.024   0.310  -9.762  1.00  0.00           C  
ATOM    557  CG2 VAL A  67      -1.957   2.551 -10.146  1.00  0.00           C  
ATOM    558  N   THR A  68       0.057  -1.200  -8.693  1.00  0.00           N  
ATOM    559  CA  THR A  68       0.238  -2.622  -8.423  1.00  0.00           C  
ATOM    560  C   THR A  68       0.624  -2.851  -6.964  1.00  0.00           C  
ATOM    561  CB  THR A  68       1.312  -3.234  -9.343  1.00  0.00           C  
ATOM    562  O   THR A  68       0.086  -3.744  -6.307  1.00  0.00           O  
ATOM    563  CG2 THR A  68       1.552  -4.702  -9.007  1.00  0.00           C  
ATOM    564  OG1 THR A  68       0.880  -3.131 -10.705  1.00  0.00           O  
ATOM    565  N   VAL A  69       1.530  -2.043  -6.478  1.00  0.00           N  
ATOM    566  CA  VAL A  69       2.006  -2.158  -5.103  1.00  0.00           C  
ATOM    567  C   VAL A  69       0.845  -1.943  -4.134  1.00  0.00           C  
ATOM    568  CB  VAL A  69       3.140  -1.151  -4.808  1.00  0.00           C  
ATOM    569  O   VAL A  69       0.645  -2.735  -3.210  1.00  0.00           O  
ATOM    570  CG1 VAL A  69       3.429  -1.087  -3.310  1.00  0.00           C  
ATOM    571  CG2 VAL A  69       4.401  -1.527  -5.583  1.00  0.00           C  
ATOM    572  N   LEU A  70       0.017  -0.924  -4.402  1.00  0.00           N  
ATOM    573  CA  LEU A  70      -1.074  -0.585  -3.494  1.00  0.00           C  
ATOM    574  C   LEU A  70      -2.170  -1.644  -3.541  1.00  0.00           C  
ATOM    575  CB  LEU A  70      -1.657   0.786  -3.846  1.00  0.00           C  
ATOM    576  O   LEU A  70      -2.729  -2.011  -2.505  1.00  0.00           O  
ATOM    577  CG  LEU A  70      -0.749   1.993  -3.600  1.00  0.00           C  
ATOM    578  CD1 LEU A  70      -1.421   3.271  -4.090  1.00  0.00           C  
ATOM    579  CD2 LEU A  70      -0.393   2.102  -2.121  1.00  0.00           C  
ATOM    580  N   LYS A  71      -2.450  -2.174  -4.674  1.00  0.00           N  
ATOM    581  CA  LYS A  71      -3.444  -3.237  -4.796  1.00  0.00           C  
ATOM    582  C   LYS A  71      -2.990  -4.500  -4.069  1.00  0.00           C  
ATOM    583  CB  LYS A  71      -3.718  -3.550  -6.268  1.00  0.00           C  
ATOM    584  O   LYS A  71      -3.791  -5.164  -3.408  1.00  0.00           O  
ATOM    585  CG  LYS A  71      -4.575  -2.509  -6.973  1.00  0.00           C  
ATOM    586  CD  LYS A  71      -4.902  -2.928  -8.400  1.00  0.00           C  
ATOM    587  CE  LYS A  71      -5.842  -1.937  -9.073  1.00  0.00           C  
ATOM    588  NZ  LYS A  71      -6.135  -2.323 -10.486  1.00  0.00           N  
ATOM    589  N   ALA A  72      -1.701  -4.773  -4.304  1.00  0.00           N  
ATOM    590  CA  ALA A  72      -1.158  -5.938  -3.610  1.00  0.00           C  
ATOM    591  C   ALA A  72      -1.246  -5.766  -2.096  1.00  0.00           C  
ATOM    592  CB  ALA A  72       0.289  -6.182  -4.031  1.00  0.00           C  
ATOM    593  O   ALA A  72      -1.628  -6.694  -1.380  1.00  0.00           O  
ATOM    594  N   LEU A  73      -0.909  -4.564  -1.650  1.00  0.00           N  
ATOM    595  CA  LEU A  73      -0.967  -4.273  -0.221  1.00  0.00           C  
ATOM    596  C   LEU A  73      -2.394  -4.405   0.303  1.00  0.00           C  
ATOM    597  CB  LEU A  73      -0.436  -2.866   0.061  1.00  0.00           C  
ATOM    598  O   LEU A  73      -2.614  -4.958   1.383  1.00  0.00           O  
ATOM    599  CG  LEU A  73      -0.230  -2.501   1.532  1.00  0.00           C  
ATOM    600  CD1 LEU A  73       0.829  -3.402   2.159  1.00  0.00           C  
ATOM    601  CD2 LEU A  73       0.159  -1.033   1.671  1.00  0.00           C  
ATOM    602  N   THR A  74      -3.348  -3.888  -0.452  1.00  0.00           N  
ATOM    603  CA  THR A  74      -4.752  -3.992  -0.071  1.00  0.00           C  
ATOM    604  C   THR A  74      -5.184  -5.453   0.011  1.00  0.00           C  
ATOM    605  CB  THR A  74      -5.658  -3.241  -1.064  1.00  0.00           C  
ATOM    606  O   THR A  74      -5.862  -5.853   0.960  1.00  0.00           O  
ATOM    607  CG2 THR A  74      -7.124  -3.342  -0.657  1.00  0.00           C  
ATOM    608  OG1 THR A  74      -5.277  -1.860  -1.099  1.00  0.00           O  
ATOM    609  N   LYS A  75      -4.859  -6.206  -0.945  1.00  0.00           N  
ATOM    610  CA  LYS A  75      -5.194  -7.626  -0.960  1.00  0.00           C  
ATOM    611  C   LYS A  75      -4.552  -8.355   0.217  1.00  0.00           C  
ATOM    612  CB  LYS A  75      -4.755  -8.268  -2.277  1.00  0.00           C  
ATOM    613  O   LYS A  75      -5.194  -9.183   0.867  1.00  0.00           O  
ATOM    614  CG  LYS A  75      -5.207  -9.711  -2.443  1.00  0.00           C  
ATOM    615  CD  LYS A  75      -4.870 -10.247  -3.829  1.00  0.00           C  
ATOM    616  CE  LYS A  75      -5.327 -11.689  -3.999  1.00  0.00           C  
ATOM    617  NZ  LYS A  75      -4.977 -12.226  -5.348  1.00  0.00           N  
ATOM    618  N   ILE A  76      -3.340  -8.092   0.508  1.00  0.00           N  
ATOM    619  CA  ILE A  76      -2.626  -8.705   1.623  1.00  0.00           C  
ATOM    620  C   ILE A  76      -3.315  -8.345   2.937  1.00  0.00           C  
ATOM    621  CB  ILE A  76      -1.145  -8.264   1.656  1.00  0.00           C  
ATOM    622  O   ILE A  76      -3.497  -9.202   3.805  1.00  0.00           O  
ATOM    623  CG1 ILE A  76      -0.375  -8.891   0.488  1.00  0.00           C  
ATOM    624  CG2 ILE A  76      -0.502  -8.633   2.997  1.00  0.00           C  
ATOM    625  CD1 ILE A  76       0.994  -8.270   0.245  1.00  0.00           C  
ATOM    626  N   ALA A  77      -3.652  -7.119   3.020  1.00  0.00           N  
ATOM    627  CA  ALA A  77      -4.370  -6.705   4.222  1.00  0.00           C  
ATOM    628  C   ALA A  77      -5.652  -7.512   4.401  1.00  0.00           C  
ATOM    629  CB  ALA A  77      -4.688  -5.213   4.165  1.00  0.00           C  
ATOM    630  O   ALA A  77      -5.953  -7.976   5.504  1.00  0.00           O  
ATOM    631  N   GLU A  78      -6.375  -7.681   3.367  1.00  0.00           N  
ATOM    632  CA  GLU A  78      -7.606  -8.465   3.400  1.00  0.00           C  
ATOM    633  C   GLU A  78      -7.330  -9.908   3.815  1.00  0.00           C  
ATOM    634  CB  GLU A  78      -8.300  -8.434   2.036  1.00  0.00           C  
ATOM    635  O   GLU A  78      -8.049 -10.468   4.646  1.00  0.00           O  
ATOM    636  CG  GLU A  78      -8.886  -7.077   1.674  1.00  0.00           C  
ATOM    637  CD  GLU A  78      -9.497  -7.039   0.283  1.00  0.00           C  
ATOM    638  OE1 GLU A  78     -10.238  -6.079  -0.029  1.00  0.00           O  
ATOM    639  OE2 GLU A  78      -9.234  -7.977  -0.502  1.00  0.00           O  
ATOM    640  N   GLU A  79      -6.337 -10.429   3.319  1.00  0.00           N  
ATOM    641  CA  GLU A  79      -5.967 -11.804   3.640  1.00  0.00           C  
ATOM    642  C   GLU A  79      -5.539 -11.933   5.099  1.00  0.00           C  
ATOM    643  CB  GLU A  79      -4.845 -12.288   2.718  1.00  0.00           C  
ATOM    644  O   GLU A  79      -5.948 -12.867   5.791  1.00  0.00           O  
ATOM    645  CG  GLU A  79      -5.297 -12.555   1.289  1.00  0.00           C  
ATOM    646  CD  GLU A  79      -4.212 -13.177   0.424  1.00  0.00           C  
ATOM    647  OE1 GLU A  79      -4.524 -13.655  -0.691  1.00  0.00           O  
ATOM    648  OE2 GLU A  79      -3.041 -13.188   0.865  1.00  0.00           O  
ATOM    649  N   LEU A  80      -4.736 -11.051   5.469  1.00  0.00           N  
ATOM    650  CA  LEU A  80      -4.272 -11.108   6.851  1.00  0.00           C  
ATOM    651  C   LEU A  80      -5.442 -10.983   7.822  1.00  0.00           C  
ATOM    652  CB  LEU A  80      -3.250 -10.000   7.119  1.00  0.00           C  
ATOM    653  O   LEU A  80      -5.474 -11.661   8.851  1.00  0.00           O  
ATOM    654  CG  LEU A  80      -1.865 -10.192   6.500  1.00  0.00           C  
ATOM    655  CD1 LEU A  80      -0.988  -8.974   6.775  1.00  0.00           C  
ATOM    656  CD2 LEU A  80      -1.210 -11.460   7.036  1.00  0.00           C  
ATOM    657  N   LYS A  81      -6.356 -10.131   7.536  1.00  0.00           N  
ATOM    658  CA  LYS A  81      -7.540 -10.002   8.381  1.00  0.00           C  
ATOM    659  C   LYS A  81      -8.289 -11.327   8.483  1.00  0.00           C  
ATOM    660  CB  LYS A  81      -8.470  -8.915   7.841  1.00  0.00           C  
ATOM    661  O   LYS A  81      -8.812 -11.670   9.546  1.00  0.00           O  
ATOM    662  CG  LYS A  81      -9.713  -8.686   8.688  1.00  0.00           C  
ATOM    663  CD  LYS A  81     -10.596  -7.593   8.101  1.00  0.00           C  
ATOM    664  CE  LYS A  81     -11.851  -7.378   8.937  1.00  0.00           C  
ATOM    665  NZ  LYS A  81     -12.860  -6.545   8.217  1.00  0.00           N  
ATOM    666  N   LYS A  82      -8.306 -12.151   7.408  1.00  0.00           N  
ATOM    667  CA  LYS A  82      -9.015 -13.425   7.334  1.00  0.00           C  
ATOM    668  C   LYS A  82      -8.131 -14.576   7.805  1.00  0.00           C  
ATOM    669  CB  LYS A  82      -9.500 -13.688   5.907  1.00  0.00           C  
ATOM    670  O   LYS A  82      -8.529 -15.740   7.736  1.00  0.00           O  
ATOM    671  CG  LYS A  82     -10.546 -12.697   5.416  1.00  0.00           C  
ATOM    672  CD  LYS A  82     -10.958 -12.986   3.979  1.00  0.00           C  
ATOM    673  CE  LYS A  82     -11.972 -11.969   3.472  1.00  0.00           C  
ATOM    674  NZ  LYS A  82     -12.341 -12.218   2.046  1.00  0.00           N  
ATOM    675  N   GLY A  83      -6.853 -14.245   8.235  1.00  0.00           N  
ATOM    676  CA  GLY A  83      -5.925 -15.258   8.713  1.00  0.00           C  
ATOM    677  C   GLY A  83      -5.230 -16.007   7.592  1.00  0.00           C  
ATOM    678  O   GLY A  83      -4.745 -17.122   7.791  1.00  0.00           O  
ATOM    679  N   LYS A  84      -5.311 -15.476   6.388  1.00  0.00           N  
ATOM    680  CA  LYS A  84      -4.649 -16.053   5.222  1.00  0.00           C  
ATOM    681  C   LYS A  84      -3.351 -15.315   4.905  1.00  0.00           C  
ATOM    682  CB  LYS A  84      -5.578 -16.023   4.007  1.00  0.00           C  
ATOM    683  O   LYS A  84      -3.189 -14.149   5.270  1.00  0.00           O  
ATOM    684  CG  LYS A  84      -6.838 -16.861   4.171  1.00  0.00           C  
ATOM    685  CD  LYS A  84      -7.700 -16.825   2.916  1.00  0.00           C  
ATOM    686  CE  LYS A  84      -8.975 -17.640   3.088  1.00  0.00           C  
ATOM    687  NZ  LYS A  84      -9.819 -17.615   1.857  1.00  0.00           N  
ATOM    688  N   THR A  85      -2.278 -16.089   4.214  1.00  0.00           N  
ATOM    689  CA  THR A  85      -1.001 -15.436   3.946  1.00  0.00           C  
ATOM    690  C   THR A  85      -0.510 -15.767   2.539  1.00  0.00           C  
ATOM    691  CB  THR A  85       0.066 -15.851   4.976  1.00  0.00           C  
ATOM    692  O   THR A  85       0.691 -15.709   2.266  1.00  0.00           O  
ATOM    693  CG2 THR A  85      -0.292 -15.350   6.371  1.00  0.00           C  
ATOM    694  OG1 THR A  85       0.163 -17.281   5.005  1.00  0.00           O  
ATOM    695  N   GLY A  86      -1.382 -16.161   1.609  1.00  0.00           N  
ATOM    696  CA  GLY A  86      -0.992 -16.608   0.282  1.00  0.00           C  
ATOM    697  C   GLY A  86      -0.278 -15.538  -0.522  1.00  0.00           C  
ATOM    698  O   GLY A  86       0.827 -15.762  -1.021  1.00  0.00           O  
ATOM    699  N   THR A  87      -0.894 -14.339  -0.724  1.00  0.00           N  
ATOM    700  CA  THR A  87      -0.332 -13.243  -1.506  1.00  0.00           C  
ATOM    701  C   THR A  87       0.970 -12.748  -0.883  1.00  0.00           C  
ATOM    702  CB  THR A  87      -1.326 -12.073  -1.623  1.00  0.00           C  
ATOM    703  O   THR A  87       1.940 -12.476  -1.594  1.00  0.00           O  
ATOM    704  CG2 THR A  87      -0.760 -10.956  -2.495  1.00  0.00           C  
ATOM    705  OG1 THR A  87      -2.546 -12.547  -2.205  1.00  0.00           O  
ATOM    706  N   LEU A  88       0.992 -12.645   0.469  1.00  0.00           N  
ATOM    707  CA  LEU A  88       2.193 -12.234   1.188  1.00  0.00           C  
ATOM    708  C   LEU A  88       3.332 -13.221   0.952  1.00  0.00           C  
ATOM    709  CB  LEU A  88       1.907 -12.116   2.687  1.00  0.00           C  
ATOM    710  O   LEU A  88       4.466 -12.815   0.687  1.00  0.00           O  
ATOM    711  CG  LEU A  88       3.077 -11.673   3.568  1.00  0.00           C  
ATOM    712  CD1 LEU A  88       3.583 -10.303   3.126  1.00  0.00           C  
ATOM    713  CD2 LEU A  88       2.662 -11.648   5.035  1.00  0.00           C  
ATOM    714  N   LYS A  89       3.002 -14.447   0.982  1.00  0.00           N  
ATOM    715  CA  LYS A  89       4.003 -15.486   0.755  1.00  0.00           C  
ATOM    716  C   LYS A  89       4.585 -15.390  -0.653  1.00  0.00           C  
ATOM    717  CB  LYS A  89       3.398 -16.873   0.979  1.00  0.00           C  
ATOM    718  O   LYS A  89       5.802 -15.468  -0.833  1.00  0.00           O  
ATOM    719  CG  LYS A  89       4.415 -18.005   0.941  1.00  0.00           C  
ATOM    720  CD  LYS A  89       3.764 -19.350   1.233  1.00  0.00           C  
ATOM    721  CE  LYS A  89       4.766 -20.492   1.132  1.00  0.00           C  
ATOM    722  NZ  LYS A  89       4.121 -21.819   1.363  1.00  0.00           N  
ATOM    723  N   LYS A  90       3.733 -15.221  -1.627  1.00  0.00           N  
ATOM    724  CA  LYS A  90       4.180 -15.096  -3.011  1.00  0.00           C  
ATOM    725  C   LYS A  90       5.080 -13.876  -3.189  1.00  0.00           C  
ATOM    726  CB  LYS A  90       2.982 -15.006  -3.957  1.00  0.00           C  
ATOM    727  O   LYS A  90       6.111 -13.952  -3.861  1.00  0.00           O  
ATOM    728  CG  LYS A  90       2.245 -16.323  -4.148  1.00  0.00           C  
ATOM    729  CD  LYS A  90       1.083 -16.176  -5.122  1.00  0.00           C  
ATOM    730  CE  LYS A  90       0.283 -17.467  -5.239  1.00  0.00           C  
ATOM    731  NZ  LYS A  90      -0.895 -17.309  -6.144  1.00  0.00           N  
ATOM    732  N   LEU A  91       4.633 -12.842  -2.553  1.00  0.00           N  
ATOM    733  CA  LEU A  91       5.421 -11.616  -2.618  1.00  0.00           C  
ATOM    734  C   LEU A  91       6.791 -11.815  -1.978  1.00  0.00           C  
ATOM    735  CB  LEU A  91       4.683 -10.468  -1.924  1.00  0.00           C  
ATOM    736  O   LEU A  91       7.812 -11.440  -2.558  1.00  0.00           O  
ATOM    737  CG  LEU A  91       5.378  -9.105  -1.943  1.00  0.00           C  
ATOM    738  CD1 LEU A  91       5.449  -8.567  -3.369  1.00  0.00           C  
ATOM    739  CD2 LEU A  91       4.653  -8.122  -1.031  1.00  0.00           C  
ATOM    740  N   ALA A  92       6.860 -12.376  -0.874  1.00  0.00           N  
ATOM    741  CA  ALA A  92       8.107 -12.607  -0.150  1.00  0.00           C  
ATOM    742  C   ALA A  92       9.048 -13.504  -0.950  1.00  0.00           C  
ATOM    743  CB  ALA A  92       7.822 -13.225   1.217  1.00  0.00           C  
ATOM    744  O   ALA A  92      10.256 -13.261  -0.998  1.00  0.00           O  
ATOM    745  N   GLU A  93       8.501 -14.472  -1.597  1.00  0.00           N  
ATOM    746  CA  GLU A  93       9.296 -15.385  -2.413  1.00  0.00           C  
ATOM    747  C   GLU A  93       9.897 -14.667  -3.618  1.00  0.00           C  
ATOM    748  CB  GLU A  93       8.446 -16.570  -2.878  1.00  0.00           C  
ATOM    749  O   GLU A  93      11.064 -14.879  -3.955  1.00  0.00           O  
ATOM    750  CG  GLU A  93       8.068 -17.532  -1.761  1.00  0.00           C  
ATOM    751  CD  GLU A  93       7.203 -18.690  -2.232  1.00  0.00           C  
ATOM    752  OE1 GLU A  93       7.151 -19.730  -1.538  1.00  0.00           O  
ATOM    753  OE2 GLU A  93       6.573 -18.556  -3.305  1.00  0.00           O  
ATOM    754  N   SER A  94       9.052 -13.771  -4.162  1.00  0.00           N  
ATOM    755  CA  SER A  94       9.528 -12.987  -5.297  1.00  0.00           C  
ATOM    756  C   SER A  94      10.660 -12.052  -4.886  1.00  0.00           C  
ATOM    757  CB  SER A  94       8.384 -12.178  -5.908  1.00  0.00           C  
ATOM    758  O   SER A  94      11.654 -11.919  -5.603  1.00  0.00           O  
ATOM    759  OG  SER A  94       8.835 -11.433  -7.026  1.00  0.00           O  
ATOM    760  N   HIS A  95      10.512 -11.449  -3.748  1.00  0.00           N  
ATOM    761  CA  HIS A  95      11.507 -10.502  -3.259  1.00  0.00           C  
ATOM    762  C   HIS A  95      12.793 -11.215  -2.853  1.00  0.00           C  
ATOM    763  CB  HIS A  95      10.953  -9.705  -2.077  1.00  0.00           C  
ATOM    764  O   HIS A  95      13.880 -10.639  -2.937  1.00  0.00           O  
ATOM    765  CG  HIS A  95       9.936  -8.681  -2.468  1.00  0.00           C  
ATOM    766  CD2 HIS A  95       9.529  -8.252  -3.685  1.00  0.00           C  
ATOM    767  ND1 HIS A  95       9.209  -7.964  -1.542  1.00  0.00           N  
ATOM    768  CE1 HIS A  95       8.395  -7.137  -2.177  1.00  0.00           C  
ATOM    769  NE2 HIS A  95       8.569  -7.292  -3.478  1.00  0.00           N  
ATOM    770  N   SER A  96      12.765 -12.482  -2.401  1.00  0.00           N  
ATOM    771  CA  SER A  96      13.937 -13.246  -1.987  1.00  0.00           C  
ATOM    772  C   SER A  96      14.677 -13.820  -3.191  1.00  0.00           C  
ATOM    773  CB  SER A  96      13.533 -14.377  -1.040  1.00  0.00           C  
ATOM    774  O   SER A  96      15.909 -13.811  -3.230  1.00  0.00           O  
ATOM    775  OG  SER A  96      12.756 -15.348  -1.720  1.00  0.00           O  
ATOM    776  N   LYS A  97      13.953 -14.223  -4.222  1.00  0.00           N  
ATOM    777  CA  LYS A  97      14.563 -15.014  -5.288  1.00  0.00           C  
ATOM    778  C   LYS A  97      14.849 -14.153  -6.515  1.00  0.00           C  
ATOM    779  CB  LYS A  97      13.660 -16.188  -5.670  1.00  0.00           C  
ATOM    780  O   LYS A  97      15.881 -14.320  -7.170  1.00  0.00           O  
ATOM    781  CG  LYS A  97      13.586 -17.280  -4.613  1.00  0.00           C  
ATOM    782  CD  LYS A  97      12.772 -18.473  -5.099  1.00  0.00           C  
ATOM    783  CE  LYS A  97      12.663 -19.550  -4.028  1.00  0.00           C  
ATOM    784  NZ  LYS A  97      11.866 -20.721  -4.500  1.00  0.00           N  
ATOM    785  N   VAL A  98      13.997 -13.118  -6.656  1.00  0.00           N  
ATOM    786  CA  VAL A  98      14.072 -12.452  -7.952  1.00  0.00           C  
ATOM    787  C   VAL A  98      14.587 -11.027  -7.771  1.00  0.00           C  
ATOM    788  CB  VAL A  98      12.700 -12.437  -8.662  1.00  0.00           C  
ATOM    789  O   VAL A  98      15.635 -10.665  -8.313  1.00  0.00           O  
ATOM    790  CG1 VAL A  98      12.800 -11.735 -10.015  1.00  0.00           C  
ATOM    791  CG2 VAL A  98      12.172 -13.861  -8.833  1.00  0.00           C  
ATOM    792  N   HIS A  99      14.051 -10.327  -6.827  1.00  0.00           N  
ATOM    793  CA  HIS A  99      14.310  -8.891  -6.818  1.00  0.00           C  
ATOM    794  C   HIS A  99      15.228  -8.504  -5.664  1.00  0.00           C  
ATOM    795  CB  HIS A  99      12.998  -8.110  -6.730  1.00  0.00           C  
ATOM    796  O   HIS A  99      15.788  -7.405  -5.652  1.00  0.00           O  
ATOM    797  CG  HIS A  99      12.100  -8.310  -7.910  1.00  0.00           C  
ATOM    798  CD2 HIS A  99      10.919  -8.960  -8.028  1.00  0.00           C  
ATOM    799  ND1 HIS A  99      12.392  -7.808  -9.160  1.00  0.00           N  
ATOM    800  CE1 HIS A  99      11.425  -8.141  -9.998  1.00  0.00           C  
ATOM    801  NE2 HIS A  99      10.519  -8.841  -9.336  1.00  0.00           N  
ATOM    802  N   LYS A 100      15.505  -9.453  -4.719  1.00  0.00           N  
ATOM    803  CA  LYS A 100      16.362  -9.265  -3.551  1.00  0.00           C  
ATOM    804  C   LYS A 100      16.101  -7.916  -2.889  1.00  0.00           C  
ATOM    805  CB  LYS A 100      17.836  -9.381  -3.942  1.00  0.00           C  
ATOM    806  O   LYS A 100      17.033  -7.145  -2.650  1.00  0.00           O  
ATOM    807  CG  LYS A 100      18.232 -10.754  -4.464  1.00  0.00           C  
ATOM    808  CD  LYS A 100      19.726 -10.833  -4.752  1.00  0.00           C  
ATOM    809  CE  LYS A 100      20.116 -12.193  -5.316  1.00  0.00           C  
ATOM    810  NZ  LYS A 100      21.584 -12.284  -5.576  1.00  0.00           N  
ATOM    811  N   ILE A 101      14.871  -7.581  -2.719  1.00  0.00           N  
ATOM    812  CA  ILE A 101      14.513  -6.335  -2.049  1.00  0.00           C  
ATOM    813  C   ILE A 101      14.737  -6.476  -0.545  1.00  0.00           C  
ATOM    814  CB  ILE A 101      13.047  -5.939  -2.337  1.00  0.00           C  
ATOM    815  O   ILE A 101      14.130  -7.332   0.102  1.00  0.00           O  
ATOM    816  CG1 ILE A 101      12.828  -5.764  -3.844  1.00  0.00           C  
ATOM    817  CG2 ILE A 101      12.674  -4.663  -1.577  1.00  0.00           C  
ATOM    818  CD1 ILE A 101      11.393  -5.430  -4.227  1.00  0.00           C  
ATOM    819  N   PRO A 102      15.637  -5.695  -0.020  1.00  0.00           N  
ATOM    820  CA  PRO A 102      15.884  -5.763   1.422  1.00  0.00           C  
ATOM    821  C   PRO A 102      14.682  -5.311   2.249  1.00  0.00           C  
ATOM    822  CB  PRO A 102      17.071  -4.817   1.622  1.00  0.00           C  
ATOM    823  O   PRO A 102      13.876  -4.502   1.781  1.00  0.00           O  
ATOM    824  CG  PRO A 102      17.064  -3.935   0.415  1.00  0.00           C  
ATOM    825  CD  PRO A 102      16.332  -4.643  -0.689  1.00  0.00           C  
ATOM    826  N   ILE A 103      14.537  -5.847   3.394  1.00  0.00           N  
ATOM    827  CA  ILE A 103      13.465  -5.487   4.316  1.00  0.00           C  
ATOM    828  C   ILE A 103      13.498  -3.984   4.583  1.00  0.00           C  
ATOM    829  CB  ILE A 103      13.574  -6.270   5.643  1.00  0.00           C  
ATOM    830  O   ILE A 103      12.450  -3.342   4.689  1.00  0.00           O  
ATOM    831  CG1 ILE A 103      13.312  -7.762   5.406  1.00  0.00           C  
ATOM    832  CG2 ILE A 103      12.605  -5.703   6.686  1.00  0.00           C  
ATOM    833  CD1 ILE A 103      13.619  -8.643   6.609  1.00  0.00           C  
ATOM    834  N   SER A 104      14.730  -3.419   4.664  1.00  0.00           N  
ATOM    835  CA  SER A 104      14.856  -1.992   4.941  1.00  0.00           C  
ATOM    836  C   SER A 104      14.162  -1.158   3.870  1.00  0.00           C  
ATOM    837  CB  SER A 104      16.329  -1.592   5.036  1.00  0.00           C  
ATOM    838  O   SER A 104      13.626  -0.086   4.161  1.00  0.00           O  
ATOM    839  OG  SER A 104      17.008  -1.883   3.826  1.00  0.00           O  
ATOM    840  N   ASP A 105      14.165  -1.624   2.599  1.00  0.00           N  
ATOM    841  CA  ASP A 105      13.465  -0.925   1.526  1.00  0.00           C  
ATOM    842  C   ASP A 105      11.954  -0.963   1.740  1.00  0.00           C  
ATOM    843  CB  ASP A 105      13.820  -1.533   0.168  1.00  0.00           C  
ATOM    844  O   ASP A 105      11.266   0.037   1.526  1.00  0.00           O  
ATOM    845  CG  ASP A 105      15.222  -1.177  -0.293  1.00  0.00           C  
ATOM    846  OD1 ASP A 105      15.768  -0.145   0.154  1.00  0.00           O  
ATOM    847  OD2 ASP A 105      15.785  -1.933  -1.114  1.00  0.00           O  
ATOM    848  N   LEU A 106      11.447  -2.095   2.197  1.00  0.00           N  
ATOM    849  CA  LEU A 106      10.025  -2.190   2.508  1.00  0.00           C  
ATOM    850  C   LEU A 106       9.644  -1.212   3.615  1.00  0.00           C  
ATOM    851  CB  LEU A 106       9.662  -3.618   2.926  1.00  0.00           C  
ATOM    852  O   LEU A 106       8.594  -0.570   3.547  1.00  0.00           O  
ATOM    853  CG  LEU A 106       9.807  -4.696   1.850  1.00  0.00           C  
ATOM    854  CD1 LEU A 106       9.377  -6.052   2.399  1.00  0.00           C  
ATOM    855  CD2 LEU A 106       8.992  -4.331   0.614  1.00  0.00           C  
ATOM    856  N   GLU A 107      10.506  -1.069   4.562  1.00  0.00           N  
ATOM    857  CA  GLU A 107      10.280  -0.136   5.662  1.00  0.00           C  
ATOM    858  C   GLU A 107      10.254   1.307   5.165  1.00  0.00           C  
ATOM    859  CB  GLU A 107      11.355  -0.303   6.738  1.00  0.00           C  
ATOM    860  O   GLU A 107       9.425   2.106   5.605  1.00  0.00           O  
ATOM    861  CG  GLU A 107      11.267  -1.619   7.497  1.00  0.00           C  
ATOM    862  CD  GLU A 107      12.440  -1.850   8.436  1.00  0.00           C  
ATOM    863  OE1 GLU A 107      12.278  -2.579   9.441  1.00  0.00           O  
ATOM    864  OE2 GLU A 107      13.529  -1.297   8.165  1.00  0.00           O  
ATOM    865  N   ARG A 108      11.042   1.558   4.263  1.00  0.00           N  
ATOM    866  CA  ARG A 108      11.093   2.899   3.690  1.00  0.00           C  
ATOM    867  C   ARG A 108       9.819   3.210   2.911  1.00  0.00           C  
ATOM    868  CB  ARG A 108      12.313   3.048   2.779  1.00  0.00           C  
ATOM    869  O   ARG A 108       9.277   4.312   3.013  1.00  0.00           O  
ATOM    870  CG  ARG A 108      13.639   3.059   3.523  1.00  0.00           C  
ATOM    871  CD  ARG A 108      14.823   2.991   2.567  1.00  0.00           C  
ATOM    872  NE  ARG A 108      16.076   2.755   3.278  1.00  0.00           N  
ATOM    873  NH1 ARG A 108      17.258   2.111   1.400  1.00  0.00           N  
ATOM    874  NH2 ARG A 108      18.287   2.159   3.448  1.00  0.00           N  
ATOM    875  CZ  ARG A 108      17.204   2.342   2.707  1.00  0.00           C  
ATOM    876  N   ILE A 109       9.395   2.246   2.219  1.00  0.00           N  
ATOM    877  CA  ILE A 109       8.148   2.407   1.480  1.00  0.00           C  
ATOM    878  C   ILE A 109       6.988   2.581   2.458  1.00  0.00           C  
ATOM    879  CB  ILE A 109       7.885   1.205   0.545  1.00  0.00           C  
ATOM    880  O   ILE A 109       6.124   3.439   2.259  1.00  0.00           O  
ATOM    881  CG1 ILE A 109       8.926   1.166  -0.579  1.00  0.00           C  
ATOM    882  CG2 ILE A 109       6.465   1.265  -0.025  1.00  0.00           C  
ATOM    883  CD1 ILE A 109       8.918  -0.125  -1.386  1.00  0.00           C  
ATOM    884  N   ALA A 110       6.997   1.856   3.472  1.00  0.00           N  
ATOM    885  CA  ALA A 110       5.965   1.990   4.497  1.00  0.00           C  
ATOM    886  C   ALA A 110       5.960   3.396   5.091  1.00  0.00           C  
ATOM    887  CB  ALA A 110       6.170   0.952   5.598  1.00  0.00           C  
ATOM    888  O   ALA A 110       4.897   3.994   5.278  1.00  0.00           O  
ATOM    889  N   GLU A 111       7.115   3.871   5.379  1.00  0.00           N  
ATOM    890  CA  GLU A 111       7.254   5.227   5.901  1.00  0.00           C  
ATOM    891  C   GLU A 111       6.694   6.256   4.923  1.00  0.00           C  
ATOM    892  CB  GLU A 111       8.721   5.537   6.210  1.00  0.00           C  
ATOM    893  O   GLU A 111       5.984   7.181   5.324  1.00  0.00           O  
ATOM    894  CG  GLU A 111       8.944   6.915   6.816  1.00  0.00           C  
ATOM    895  CD  GLU A 111      10.408   7.219   7.094  1.00  0.00           C  
ATOM    896  OE1 GLU A 111      10.728   8.368   7.473  1.00  0.00           O  
ATOM    897  OE2 GLU A 111      11.241   6.300   6.930  1.00  0.00           O  
ATOM    898  N   ALA A 112       7.008   6.060   3.702  1.00  0.00           N  
ATOM    899  CA  ALA A 112       6.509   6.955   2.661  1.00  0.00           C  
ATOM    900  C   ALA A 112       4.986   6.902   2.576  1.00  0.00           C  
ATOM    901  CB  ALA A 112       7.127   6.599   1.311  1.00  0.00           C  
ATOM    902  O   ALA A 112       4.333   7.930   2.380  1.00  0.00           O  
ATOM    903  N   ILE A 113       4.436   5.741   2.690  1.00  0.00           N  
ATOM    904  CA  ILE A 113       2.986   5.585   2.669  1.00  0.00           C  
ATOM    905  C   ILE A 113       2.360   6.422   3.782  1.00  0.00           C  
ATOM    906  CB  ILE A 113       2.575   4.103   2.818  1.00  0.00           C  
ATOM    907  O   ILE A 113       1.410   7.172   3.544  1.00  0.00           O  
ATOM    908  CG1 ILE A 113       2.934   3.319   1.550  1.00  0.00           C  
ATOM    909  CG2 ILE A 113       1.080   3.985   3.129  1.00  0.00           C  
ATOM    910  CD1 ILE A 113       2.760   1.812   1.683  1.00  0.00           C  
ATOM    911  N   ILE A 114       2.897   6.385   4.965  1.00  0.00           N  
ATOM    912  CA  ILE A 114       2.383   7.140   6.102  1.00  0.00           C  
ATOM    913  C   ILE A 114       2.476   8.637   5.813  1.00  0.00           C  
ATOM    914  CB  ILE A 114       3.148   6.797   7.400  1.00  0.00           C  
ATOM    915  O   ILE A 114       1.512   9.377   6.024  1.00  0.00           O  
ATOM    916  CG1 ILE A 114       2.939   5.324   7.770  1.00  0.00           C  
ATOM    917  CG2 ILE A 114       2.710   7.717   8.544  1.00  0.00           C  
ATOM    918  CD1 ILE A 114       1.492   4.962   8.077  1.00  0.00           C  
ATOM    919  N   GLU A 115       3.547   9.057   5.320  1.00  0.00           N  
ATOM    920  CA  GLU A 115       3.766  10.472   5.036  1.00  0.00           C  
ATOM    921  C   GLU A 115       2.769  10.988   4.002  1.00  0.00           C  
ATOM    922  CB  GLU A 115       5.198  10.708   4.549  1.00  0.00           C  
ATOM    923  O   GLU A 115       2.178  12.055   4.180  1.00  0.00           O  
ATOM    924  CG  GLU A 115       6.258  10.454   5.611  1.00  0.00           C  
ATOM    925  CD  GLU A 115       7.676  10.661   5.105  1.00  0.00           C  
ATOM    926  OE1 GLU A 115       8.636  10.426   5.874  1.00  0.00           O  
ATOM    927  OE2 GLU A 115       7.830  11.063   3.930  1.00  0.00           O  
ATOM    928  N   VAL A 116       2.637  10.205   2.990  1.00  0.00           N  
ATOM    929  CA  VAL A 116       1.742  10.629   1.919  1.00  0.00           C  
ATOM    930  C   VAL A 116       0.299  10.625   2.419  1.00  0.00           C  
ATOM    931  CB  VAL A 116       1.877   9.722   0.675  1.00  0.00           C  
ATOM    932  O   VAL A 116      -0.482  11.519   2.085  1.00  0.00           O  
ATOM    933  CG1 VAL A 116       0.835  10.092  -0.379  1.00  0.00           C  
ATOM    934  CG2 VAL A 116       3.287   9.820   0.094  1.00  0.00           C  
ATOM    935  N   LEU A 117      -0.071   9.681   3.246  1.00  0.00           N  
ATOM    936  CA  LEU A 117      -1.402   9.656   3.843  1.00  0.00           C  
ATOM    937  C   LEU A 117      -1.641  10.900   4.690  1.00  0.00           C  
ATOM    938  CB  LEU A 117      -1.583   8.399   4.698  1.00  0.00           C  
ATOM    939  O   LEU A 117      -2.710  11.511   4.616  1.00  0.00           O  
ATOM    940  CG  LEU A 117      -1.792   7.087   3.939  1.00  0.00           C  
ATOM    941  CD1 LEU A 117      -1.664   5.900   4.888  1.00  0.00           C  
ATOM    942  CD2 LEU A 117      -3.150   7.080   3.246  1.00  0.00           C  
ATOM    943  N   GLU A 118      -0.703  11.308   5.389  1.00  0.00           N  
ATOM    944  CA  GLU A 118      -0.803  12.496   6.232  1.00  0.00           C  
ATOM    945  C   GLU A 118      -0.979  13.757   5.391  1.00  0.00           C  
ATOM    946  CB  GLU A 118       0.434  12.627   7.125  1.00  0.00           C  
ATOM    947  O   GLU A 118      -1.718  14.666   5.774  1.00  0.00           O  
ATOM    948  CG  GLU A 118       0.484  11.615   8.260  1.00  0.00           C  
ATOM    949  CD  GLU A 118       1.716  11.760   9.139  1.00  0.00           C  
ATOM    950  OE1 GLU A 118       1.613  11.546  10.368  1.00  0.00           O  
ATOM    951  OE2 GLU A 118       2.793  12.092   8.595  1.00  0.00           O  
ATOM    952  N   GLU A 119      -0.436  13.743   4.306  1.00  0.00           N  
ATOM    953  CA  GLU A 119      -0.486  14.909   3.430  1.00  0.00           C  
ATOM    954  C   GLU A 119      -1.806  14.969   2.666  1.00  0.00           C  
ATOM    955  CB  GLU A 119       0.689  14.896   2.449  1.00  0.00           C  
ATOM    956  O   GLU A 119      -2.406  16.037   2.537  1.00  0.00           O  
ATOM    957  CG  GLU A 119       2.042  15.128   3.106  1.00  0.00           C  
ATOM    958  CD  GLU A 119       3.208  15.008   2.139  1.00  0.00           C  
ATOM    959  OE1 GLU A 119       4.376  15.098   2.581  1.00  0.00           O  
ATOM    960  OE2 GLU A 119       2.952  14.823   0.928  1.00  0.00           O  
ATOM    961  N   ARG A 120      -2.259  13.832   2.347  1.00  0.00           N  
ATOM    962  CA  ARG A 120      -3.372  13.813   1.403  1.00  0.00           C  
ATOM    963  C   ARG A 120      -4.705  13.672   2.130  1.00  0.00           C  
ATOM    964  CB  ARG A 120      -3.202  12.674   0.395  1.00  0.00           C  
ATOM    965  O   ARG A 120      -5.746  14.081   1.613  1.00  0.00           O  
ATOM    966  CG  ARG A 120      -2.078  12.899  -0.605  1.00  0.00           C  
ATOM    967  CD  ARG A 120      -2.209  11.986  -1.815  1.00  0.00           C  
ATOM    968  NE  ARG A 120      -3.029  12.591  -2.861  1.00  0.00           N  
ATOM    969  NH1 ARG A 120      -3.053  10.718  -4.213  1.00  0.00           N  
ATOM    970  NH2 ARG A 120      -4.157  12.619  -4.862  1.00  0.00           N  
ATOM    971  CZ  ARG A 120      -3.411  11.974  -3.976  1.00  0.00           C  
ATOM    972  N   PHE A 121      -4.609  13.143   3.285  1.00  0.00           N  
ATOM    973  CA  PHE A 121      -5.842  12.923   4.032  1.00  0.00           C  
ATOM    974  C   PHE A 121      -5.677  13.346   5.487  1.00  0.00           C  
ATOM    975  CB  PHE A 121      -6.262  11.452   3.957  1.00  0.00           C  
ATOM    976  O   PHE A 121      -5.894  12.546   6.400  1.00  0.00           O  
ATOM    977  CG  PHE A 121      -6.318  10.907   2.556  1.00  0.00           C  
ATOM    978  CD1 PHE A 121      -7.369  11.238   1.708  1.00  0.00           C  
ATOM    979  CD2 PHE A 121      -5.320  10.064   2.085  1.00  0.00           C  
ATOM    980  CE1 PHE A 121      -7.423  10.735   0.410  1.00  0.00           C  
ATOM    981  CE2 PHE A 121      -5.368   9.557   0.790  1.00  0.00           C  
ATOM    982  CZ  PHE A 121      -6.421   9.893  -0.046  1.00  0.00           C  
ATOM    983  N   PRO A 122      -5.388  14.550   5.709  1.00  0.00           N  
ATOM    984  CA  PRO A 122      -5.094  14.998   7.071  1.00  0.00           C  
ATOM    985  C   PRO A 122      -6.305  14.907   7.997  1.00  0.00           C  
ATOM    986  CB  PRO A 122      -4.663  16.454   6.878  1.00  0.00           C  
ATOM    987  O   PRO A 122      -6.153  14.655   9.195  1.00  0.00           O  
ATOM    988  CG  PRO A 122      -5.251  16.855   5.563  1.00  0.00           C  
ATOM    989  CD  PRO A 122      -5.278  15.651   4.666  1.00  0.00           C  
ATOM    990  N   GLU A 123      -7.476  15.027   7.385  1.00  0.00           N  
ATOM    991  CA  GLU A 123      -8.692  15.001   8.193  1.00  0.00           C  
ATOM    992  C   GLU A 123      -9.075  13.573   8.568  1.00  0.00           C  
ATOM    993  CB  GLU A 123      -9.846  15.677   7.448  1.00  0.00           C  
ATOM    994  O   GLU A 123      -9.518  13.318   9.690  1.00  0.00           O  
ATOM    995  CG  GLU A 123      -9.640  17.166   7.215  1.00  0.00           C  
ATOM    996  CD  GLU A 123     -10.836  17.843   6.566  1.00  0.00           C  
ATOM    997  OE1 GLU A 123     -11.116  19.020   6.888  1.00  0.00           O  
ATOM    998  OE2 GLU A 123     -11.500  17.191   5.729  1.00  0.00           O  
ATOM    999  N   GLU A 124      -8.879  12.671   7.588  1.00  0.00           N  
ATOM   1000  CA  GLU A 124      -9.287  11.282   7.777  1.00  0.00           C  
ATOM   1001  C   GLU A 124      -8.173  10.463   8.424  1.00  0.00           C  
ATOM   1002  CB  GLU A 124      -9.692  10.654   6.440  1.00  0.00           C  
ATOM   1003  O   GLU A 124      -8.428   9.398   8.990  1.00  0.00           O  
ATOM   1004  CG  GLU A 124     -10.983  11.215   5.864  1.00  0.00           C  
ATOM   1005  CD  GLU A 124     -10.769  12.451   5.004  1.00  0.00           C  
ATOM   1006  OE1 GLU A 124     -11.110  12.420   3.800  1.00  0.00           O  
ATOM   1007  OE2 GLU A 124     -10.256  13.459   5.540  1.00  0.00           O  
ATOM   1008  N   PHE A 125      -6.938  10.948   8.370  1.00  0.00           N  
ATOM   1009  CA  PHE A 125      -5.766  10.225   8.850  1.00  0.00           C  
ATOM   1010  C   PHE A 125      -5.255  10.827  10.153  1.00  0.00           C  
ATOM   1011  CB  PHE A 125      -4.656  10.237   7.795  1.00  0.00           C  
ATOM   1012  O   PHE A 125      -4.164  11.398  10.193  1.00  0.00           O  
ATOM   1013  CG  PHE A 125      -3.589   9.201   8.025  1.00  0.00           C  
ATOM   1014  CD1 PHE A 125      -2.264   9.577   8.214  1.00  0.00           C  
ATOM   1015  CD2 PHE A 125      -3.910   7.850   8.053  1.00  0.00           C  
ATOM   1016  CE1 PHE A 125      -1.275   8.620   8.427  1.00  0.00           C  
ATOM   1017  CE2 PHE A 125      -2.927   6.888   8.266  1.00  0.00           C  
ATOM   1018  CZ  PHE A 125      -1.610   7.275   8.451  1.00  0.00           C  
ATOM   1019  N   ASP A 126      -6.022  10.789  11.228  1.00  0.00           N  
ATOM   1020  CA  ASP A 126      -5.689  11.272  12.565  1.00  0.00           C  
ATOM   1021  C   ASP A 126      -4.719  10.324  13.266  1.00  0.00           C  
ATOM   1022  CB  ASP A 126      -6.957  11.443  13.404  1.00  0.00           C  
ATOM   1023  O   ASP A 126      -4.262   9.344  12.672  1.00  0.00           O  
ATOM   1024  CG  ASP A 126      -7.729  10.148  13.583  1.00  0.00           C  
ATOM   1025  OD1 ASP A 126      -7.179   9.064  13.291  1.00  0.00           O  
ATOM   1026  OD2 ASP A 126      -8.900  10.212  14.016  1.00  0.00           O  
ATOM   1027  N   GLU A 127      -4.310  10.595  14.564  1.00  0.00           N  
ATOM   1028  CA  GLU A 127      -3.305   9.825  15.291  1.00  0.00           C  
ATOM   1029  C   GLU A 127      -3.728   8.367  15.438  1.00  0.00           C  
ATOM   1030  CB  GLU A 127      -3.049  10.441  16.669  1.00  0.00           C  
ATOM   1031  O   GLU A 127      -2.904   7.459  15.303  1.00  0.00           O  
ATOM   1032  CG  GLU A 127      -1.822   9.882  17.374  1.00  0.00           C  
ATOM   1033  CD  GLU A 127      -1.428  10.672  18.612  1.00  0.00           C  
ATOM   1034  OE1 GLU A 127      -0.467  10.273  19.307  1.00  0.00           O  
ATOM   1035  OE2 GLU A 127      -2.088  11.699  18.889  1.00  0.00           O  
ATOM   1036  N   LYS A 128      -4.971   8.184  15.645  1.00  0.00           N  
ATOM   1037  CA  LYS A 128      -5.470   6.816  15.761  1.00  0.00           C  
ATOM   1038  C   LYS A 128      -5.323   6.064  14.441  1.00  0.00           C  
ATOM   1039  CB  LYS A 128      -6.933   6.814  16.206  1.00  0.00           C  
ATOM   1040  O   LYS A 128      -4.878   4.914  14.422  1.00  0.00           O  
ATOM   1041  CG  LYS A 128      -7.478   5.431  16.533  1.00  0.00           C  
ATOM   1042  CD  LYS A 128      -8.929   5.497  16.991  1.00  0.00           C  
ATOM   1043  CE  LYS A 128      -9.507   4.107  17.221  1.00  0.00           C  
ATOM   1044  NZ  LYS A 128     -10.937   4.165  17.650  1.00  0.00           N  
ATOM   1045  N   ALA A 129      -5.757   6.625  13.370  1.00  0.00           N  
ATOM   1046  CA  ALA A 129      -5.625   6.019  12.047  1.00  0.00           C  
ATOM   1047  C   ALA A 129      -4.160   5.768  11.703  1.00  0.00           C  
ATOM   1048  CB  ALA A 129      -6.272   6.909  10.988  1.00  0.00           C  
ATOM   1049  O   ALA A 129      -3.816   4.718  11.154  1.00  0.00           O  
ATOM   1050  N   LYS A 130      -3.366   6.698  12.067  1.00  0.00           N  
ATOM   1051  CA  LYS A 130      -1.929   6.580  11.838  1.00  0.00           C  
ATOM   1052  C   LYS A 130      -1.354   5.366  12.562  1.00  0.00           C  
ATOM   1053  CB  LYS A 130      -1.207   7.850  12.291  1.00  0.00           C  
ATOM   1054  O   LYS A 130      -0.607   4.582  11.973  1.00  0.00           O  
ATOM   1055  CG  LYS A 130       0.287   7.849  12.003  1.00  0.00           C  
ATOM   1056  CD  LYS A 130       0.938   9.160  12.426  1.00  0.00           C  
ATOM   1057  CE  LYS A 130       2.440   9.146  12.173  1.00  0.00           C  
ATOM   1058  NZ  LYS A 130       3.082  10.432  12.578  1.00  0.00           N  
ATOM   1059  N   GLU A 131      -1.698   5.225  13.737  1.00  0.00           N  
ATOM   1060  CA  GLU A 131      -1.210   4.103  14.533  1.00  0.00           C  
ATOM   1061  C   GLU A 131      -1.690   2.772  13.963  1.00  0.00           C  
ATOM   1062  CB  GLU A 131      -1.656   4.243  15.991  1.00  0.00           C  
ATOM   1063  O   GLU A 131      -0.922   1.810  13.886  1.00  0.00           O  
ATOM   1064  CG  GLU A 131      -0.913   5.325  16.761  1.00  0.00           C  
ATOM   1065  CD  GLU A 131      -1.318   5.406  18.224  1.00  0.00           C  
ATOM   1066  OE1 GLU A 131      -0.735   6.224  18.971  1.00  0.00           O  
ATOM   1067  OE2 GLU A 131      -2.226   4.644  18.627  1.00  0.00           O  
ATOM   1068  N   ALA A 132      -2.926   2.723  13.599  1.00  0.00           N  
ATOM   1069  CA  ALA A 132      -3.494   1.502  13.034  1.00  0.00           C  
ATOM   1070  C   ALA A 132      -2.773   1.105  11.749  1.00  0.00           C  
ATOM   1071  CB  ALA A 132      -4.987   1.683  12.769  1.00  0.00           C  
ATOM   1072  O   ALA A 132      -2.403  -0.058  11.571  1.00  0.00           O  
ATOM   1073  N   VAL A 133      -2.607   2.083  10.853  1.00  0.00           N  
ATOM   1074  CA  VAL A 133      -1.950   1.816   9.577  1.00  0.00           C  
ATOM   1075  C   VAL A 133      -0.499   1.406   9.819  1.00  0.00           C  
ATOM   1076  CB  VAL A 133      -2.008   3.044   8.641  1.00  0.00           C  
ATOM   1077  O   VAL A 133       0.005   0.478   9.181  1.00  0.00           O  
ATOM   1078  CG1 VAL A 133      -1.184   2.799   7.378  1.00  0.00           C  
ATOM   1079  CG2 VAL A 133      -3.456   3.373   8.282  1.00  0.00           C  
ATOM   1080  N   LYS A 134       0.161   2.082  10.760  1.00  0.00           N  
ATOM   1081  CA  LYS A 134       1.532   1.732  11.118  1.00  0.00           C  
ATOM   1082  C   LYS A 134       1.617   0.297  11.630  1.00  0.00           C  
ATOM   1083  CB  LYS A 134       2.074   2.697  12.173  1.00  0.00           C  
ATOM   1084  O   LYS A 134       2.523  -0.450  11.253  1.00  0.00           O  
ATOM   1085  CG  LYS A 134       3.563   2.543  12.446  1.00  0.00           C  
ATOM   1086  CD  LYS A 134       4.072   3.621  13.394  1.00  0.00           C  
ATOM   1087  CE  LYS A 134       5.556   3.451  13.691  1.00  0.00           C  
ATOM   1088  NZ  LYS A 134       6.043   4.459  14.680  1.00  0.00           N  
ATOM   1089  N   LYS A 135       0.775  -0.032  12.464  1.00  0.00           N  
ATOM   1090  CA  LYS A 135       0.758  -1.391  12.998  1.00  0.00           C  
ATOM   1091  C   LYS A 135       0.565  -2.416  11.885  1.00  0.00           C  
ATOM   1092  CB  LYS A 135      -0.344  -1.542  14.048  1.00  0.00           C  
ATOM   1093  O   LYS A 135       1.226  -3.456  11.870  1.00  0.00           O  
ATOM   1094  CG  LYS A 135       0.004  -0.940  15.401  1.00  0.00           C  
ATOM   1095  CD  LYS A 135      -1.094  -1.198  16.426  1.00  0.00           C  
ATOM   1096  CE  LYS A 135      -0.748  -0.595  17.781  1.00  0.00           C  
ATOM   1097  NZ  LYS A 135      -1.830  -0.828  18.783  1.00  0.00           N  
ATOM   1098  N   PHE A 136      -0.338  -2.122  11.050  1.00  0.00           N  
ATOM   1099  CA  PHE A 136      -0.564  -3.018   9.922  1.00  0.00           C  
ATOM   1100  C   PHE A 136       0.700  -3.165   9.085  1.00  0.00           C  
ATOM   1101  CB  PHE A 136      -1.716  -2.507   9.050  1.00  0.00           C  
ATOM   1102  O   PHE A 136       1.103  -4.280   8.748  1.00  0.00           O  
ATOM   1103  CG  PHE A 136      -1.728  -3.086   7.661  1.00  0.00           C  
ATOM   1104  CD1 PHE A 136      -1.387  -2.303   6.565  1.00  0.00           C  
ATOM   1105  CD2 PHE A 136      -2.080  -4.413   7.452  1.00  0.00           C  
ATOM   1106  CE1 PHE A 136      -1.398  -2.836   5.277  1.00  0.00           C  
ATOM   1107  CE2 PHE A 136      -2.092  -4.952   6.169  1.00  0.00           C  
ATOM   1108  CZ  PHE A 136      -1.752  -4.162   5.083  1.00  0.00           C  
ATOM   1109  N   LEU A 137       1.290  -2.061   8.756  1.00  0.00           N  
ATOM   1110  CA  LEU A 137       2.494  -2.092   7.933  1.00  0.00           C  
ATOM   1111  C   LEU A 137       3.614  -2.852   8.635  1.00  0.00           C  
ATOM   1112  CB  LEU A 137       2.955  -0.669   7.604  1.00  0.00           C  
ATOM   1113  O   LEU A 137       4.353  -3.606   7.998  1.00  0.00           O  
ATOM   1114  CG  LEU A 137       2.027   0.155   6.710  1.00  0.00           C  
ATOM   1115  CD1 LEU A 137       2.551   1.580   6.572  1.00  0.00           C  
ATOM   1116  CD2 LEU A 137       1.881  -0.502   5.341  1.00  0.00           C  
ATOM   1117  N   ASP A 138       3.727  -2.683   9.881  1.00  0.00           N  
ATOM   1118  CA  ASP A 138       4.714  -3.428  10.657  1.00  0.00           C  
ATOM   1119  C   ASP A 138       4.432  -4.928  10.611  1.00  0.00           C  
ATOM   1120  CB  ASP A 138       4.735  -2.941  12.107  1.00  0.00           C  
ATOM   1121  O   ASP A 138       5.355  -5.735  10.490  1.00  0.00           O  
ATOM   1122  CG  ASP A 138       5.392  -1.581  12.267  1.00  0.00           C  
ATOM   1123  OD1 ASP A 138       6.130  -1.149  11.354  1.00  0.00           O  
ATOM   1124  OD2 ASP A 138       5.173  -0.937  13.315  1.00  0.00           O  
ATOM   1125  N   LEU A 139       3.173  -5.216  10.840  1.00  0.00           N  
ATOM   1126  CA  LEU A 139       2.771  -6.615  10.753  1.00  0.00           C  
ATOM   1127  C   LEU A 139       3.107  -7.193   9.383  1.00  0.00           C  
ATOM   1128  CB  LEU A 139       1.272  -6.761  11.028  1.00  0.00           C  
ATOM   1129  O   LEU A 139       3.648  -8.298   9.285  1.00  0.00           O  
ATOM   1130  CG  LEU A 139       0.700  -8.176  10.936  1.00  0.00           C  
ATOM   1131  CD1 LEU A 139       1.356  -9.081  11.973  1.00  0.00           C  
ATOM   1132  CD2 LEU A 139      -0.814  -8.154  11.119  1.00  0.00           C  
ATOM   1133  N   PHE A 140       2.769  -6.443   8.377  1.00  0.00           N  
ATOM   1134  CA  PHE A 140       3.090  -6.836   7.010  1.00  0.00           C  
ATOM   1135  C   PHE A 140       4.582  -7.105   6.859  1.00  0.00           C  
ATOM   1136  CB  PHE A 140       2.649  -5.753   6.021  1.00  0.00           C  
ATOM   1137  O   PHE A 140       4.981  -8.155   6.352  1.00  0.00           O  
ATOM   1138  CG  PHE A 140       3.290  -5.872   4.664  1.00  0.00           C  
ATOM   1139  CD1 PHE A 140       4.341  -5.039   4.301  1.00  0.00           C  
ATOM   1140  CD2 PHE A 140       2.841  -6.818   3.752  1.00  0.00           C  
ATOM   1141  CE1 PHE A 140       4.937  -5.147   3.047  1.00  0.00           C  
ATOM   1142  CE2 PHE A 140       3.431  -6.932   2.496  1.00  0.00           C  
ATOM   1143  CZ  PHE A 140       4.478  -6.095   2.145  1.00  0.00           C  
ATOM   1144  N   ILE A 141       5.442  -6.251   7.240  1.00  0.00           N  
ATOM   1145  CA  ILE A 141       6.891  -6.348   7.106  1.00  0.00           C  
ATOM   1146  C   ILE A 141       7.408  -7.525   7.931  1.00  0.00           C  
ATOM   1147  CB  ILE A 141       7.588  -5.040   7.544  1.00  0.00           C  
ATOM   1148  O   ILE A 141       8.258  -8.289   7.468  1.00  0.00           O  
ATOM   1149  CG1 ILE A 141       7.245  -3.903   6.574  1.00  0.00           C  
ATOM   1150  CG2 ILE A 141       9.103  -5.240   7.639  1.00  0.00           C  
ATOM   1151  CD1 ILE A 141       7.666  -2.524   7.064  1.00  0.00           C  
ATOM   1152  N   GLU A 142       6.921  -7.651   9.134  1.00  0.00           N  
ATOM   1153  CA  GLU A 142       7.319  -8.757  10.000  1.00  0.00           C  
ATOM   1154  C   GLU A 142       7.001 -10.104   9.356  1.00  0.00           C  
ATOM   1155  CB  GLU A 142       6.629  -8.648  11.362  1.00  0.00           C  
ATOM   1156  O   GLU A 142       7.857 -10.989   9.303  1.00  0.00           O  
ATOM   1157  CG  GLU A 142       7.034  -9.737  12.345  1.00  0.00           C  
ATOM   1158  CD  GLU A 142       6.291  -9.657  13.669  1.00  0.00           C  
ATOM   1159  OE1 GLU A 142       6.417 -10.591  14.493  1.00  0.00           O  
ATOM   1160  OE2 GLU A 142       5.575  -8.653  13.883  1.00  0.00           O  
ATOM   1161  N   LYS A 143       5.774 -10.256   8.906  1.00  0.00           N  
ATOM   1162  CA  LYS A 143       5.362 -11.507   8.276  1.00  0.00           C  
ATOM   1163  C   LYS A 143       6.149 -11.763   6.995  1.00  0.00           C  
ATOM   1164  CB  LYS A 143       3.862 -11.488   7.975  1.00  0.00           C  
ATOM   1165  O   LYS A 143       6.533 -12.901   6.713  1.00  0.00           O  
ATOM   1166  CG  LYS A 143       2.981 -11.543   9.214  1.00  0.00           C  
ATOM   1167  CD  LYS A 143       3.045 -12.909   9.885  1.00  0.00           C  
ATOM   1168  CE  LYS A 143       2.068 -13.007  11.049  1.00  0.00           C  
ATOM   1169  NZ  LYS A 143       2.185 -14.315  11.761  1.00  0.00           N  
ATOM   1170  N   HIS A 144       6.282 -10.673   6.244  1.00  0.00           N  
ATOM   1171  CA  HIS A 144       7.115 -10.766   5.051  1.00  0.00           C  
ATOM   1172  C   HIS A 144       8.501 -11.307   5.386  1.00  0.00           C  
ATOM   1173  CB  HIS A 144       7.234  -9.400   4.372  1.00  0.00           C  
ATOM   1174  O   HIS A 144       8.991 -12.225   4.725  1.00  0.00           O  
ATOM   1175  CG  HIS A 144       8.022  -9.428   3.101  1.00  0.00           C  
ATOM   1176  CD2 HIS A 144       7.623  -9.480   1.809  1.00  0.00           C  
ATOM   1177  ND1 HIS A 144       9.400  -9.405   3.079  1.00  0.00           N  
ATOM   1178  CE1 HIS A 144       9.815  -9.441   1.824  1.00  0.00           C  
ATOM   1179  NE2 HIS A 144       8.756  -9.487   1.034  1.00  0.00           N  
ATOM   1180  N   ALA A 145       9.142 -10.801   6.346  1.00  0.00           N  
ATOM   1181  CA  ALA A 145      10.479 -11.190   6.788  1.00  0.00           C  
ATOM   1182  C   ALA A 145      10.507 -12.651   7.227  1.00  0.00           C  
ATOM   1183  CB  ALA A 145      10.948 -10.286   7.925  1.00  0.00           C  
ATOM   1184  O   ALA A 145      11.483 -13.362   6.978  1.00  0.00           O  
ATOM   1185  N   GLU A 146       9.464 -13.082   7.860  1.00  0.00           N  
ATOM   1186  CA  GLU A 146       9.363 -14.469   8.303  1.00  0.00           C  
ATOM   1187  C   GLU A 146       9.377 -15.430   7.117  1.00  0.00           C  
ATOM   1188  CB  GLU A 146       8.096 -14.678   9.135  1.00  0.00           C  
ATOM   1189  O   GLU A 146      10.007 -16.487   7.175  1.00  0.00           O  
ATOM   1190  CG  GLU A 146       8.141 -14.012  10.502  1.00  0.00           C  
ATOM   1191  CD  GLU A 146       6.877 -14.232  11.319  1.00  0.00           C  
ATOM   1192  OE1 GLU A 146       6.911 -14.034  12.555  1.00  0.00           O  
ATOM   1193  OE2 GLU A 146       5.845 -14.606  10.719  1.00  0.00           O  
ATOM   1194  N   PHE A 147       8.799 -15.022   6.068  1.00  0.00           N  
ATOM   1195  CA  PHE A 147       8.718 -15.890   4.900  1.00  0.00           C  
ATOM   1196  C   PHE A 147      10.028 -15.874   4.122  1.00  0.00           C  
ATOM   1197  CB  PHE A 147       7.562 -15.464   3.990  1.00  0.00           C  
ATOM   1198  O   PHE A 147      10.392 -16.867   3.488  1.00  0.00           O  
ATOM   1199  CG  PHE A 147       6.203 -15.830   4.523  1.00  0.00           C  
ATOM   1200  CD1 PHE A 147       5.866 -17.159   4.751  1.00  0.00           C  
ATOM   1201  CD2 PHE A 147       5.263 -14.846   4.796  1.00  0.00           C  
ATOM   1202  CE1 PHE A 147       4.609 -17.501   5.244  1.00  0.00           C  
ATOM   1203  CE2 PHE A 147       4.004 -15.180   5.289  1.00  0.00           C  
ATOM   1204  CZ  PHE A 147       3.679 -16.508   5.511  1.00  0.00           C  
ATOM   1205  N   VAL A 148      10.711 -14.800   4.127  1.00  0.00           N  
ATOM   1206  CA  VAL A 148      11.989 -14.695   3.431  1.00  0.00           C  
ATOM   1207  C   VAL A 148      13.033 -15.558   4.136  1.00  0.00           C  
ATOM   1208  CB  VAL A 148      12.474 -13.230   3.353  1.00  0.00           C  
ATOM   1209  O   VAL A 148      13.876 -16.180   3.484  1.00  0.00           O  
ATOM   1210  CG1 VAL A 148      13.899 -13.161   2.808  1.00  0.00           C  
ATOM   1211  CG2 VAL A 148      11.527 -12.401   2.488  1.00  0.00           C  
ATOM   1212  N   LYS A 149      13.019 -15.775   5.481  1.00  0.00           N  
ATOM   1213  CA  LYS A 149      13.957 -16.548   6.290  1.00  0.00           C  
ATOM   1214  C   LYS A 149      13.676 -18.044   6.178  1.00  0.00           C  
ATOM   1215  CB  LYS A 149      13.890 -16.111   7.754  1.00  0.00           C  
ATOM   1216  O   LYS A 149      14.580 -18.865   6.345  1.00  0.00           O  
ATOM   1217  CG  LYS A 149      14.466 -14.727   8.013  1.00  0.00           C  
ATOM   1218  CD  LYS A 149      14.468 -14.391   9.499  1.00  0.00           C  
ATOM   1219  CE  LYS A 149      15.031 -13.000   9.759  1.00  0.00           C  
ATOM   1220  NZ  LYS A 149      15.035 -12.667  11.214  1.00  0.00           N  
ATOM   1221  N   LYS A 150      12.478 -18.432   5.676  1.00  0.00           N  
ATOM   1222  CA  LYS A 150      12.136 -19.846   5.543  1.00  0.00           C  
ATOM   1223  C   LYS A 150      12.642 -20.411   4.219  1.00  0.00           C  
ATOM   1224  CB  LYS A 150      10.623 -20.045   5.654  1.00  0.00           C  
ATOM   1225  O   LYS A 150      13.119 -21.547   4.165  1.00  0.00           O  
ATOM   1226  CG  LYS A 150      10.083 -19.909   7.070  1.00  0.00           C  
ATOM   1227  CD  LYS A 150       8.615 -20.306   7.148  1.00  0.00           C  
ATOM   1228  CE  LYS A 150       8.074 -20.174   8.566  1.00  0.00           C  
ATOM   1229  NZ  LYS A 150       6.645 -20.598   8.655  1.00  0.00           N  
TER    1230      LYS A 150
ENDMDL
END
