# Supplementary material for: Improving Protein Expression, Stability, and Function with ProteinMPNN
Source: J Am Chem Soc. 2024 Jan 9;146(3):2054–61. doi: 10.1021/jacs.3c10941 (PMC10811672; doi:10.1021/jacs.3c10941)
Supplement: Supplementary file 2 — ja3c10941_si_002.zip [file ja3c10941_si_002.zip › Sumida_Design_Structures_Idealizing_with_ProteinMPNN/myoglobin/dnMb11.pdb]

MODEL     1
ATOM      1  N   LYS A   1       0.056 -12.032  14.959  1.00  0.00           N  
ATOM      2  CA  LYS A   1      -1.275 -11.923  14.368  1.00  0.00           C  
ATOM      3  C   LYS A   1      -1.991 -10.667  14.854  1.00  0.00           C  
ATOM      4  CB  LYS A   1      -2.110 -13.162  14.694  1.00  0.00           C  
ATOM      5  O   LYS A   1      -1.643 -10.112  15.898  1.00  0.00           O  
ATOM      6  CG  LYS A   1      -1.596 -14.442  14.053  1.00  0.00           C  
ATOM      7  CD  LYS A   1      -2.501 -15.627  14.366  1.00  0.00           C  
ATOM      8  CE  LYS A   1      -1.984 -16.910  13.729  1.00  0.00           C  
ATOM      9  NZ  LYS A   1      -2.884 -18.069  14.008  1.00  0.00           N  
ATOM     10  N   LEU A   2      -2.959 -10.168  14.026  1.00  0.00           N  
ATOM     11  CA  LEU A   2      -3.771  -9.004  14.368  1.00  0.00           C  
ATOM     12  C   LEU A   2      -5.019  -9.420  15.139  1.00  0.00           C  
ATOM     13  CB  LEU A   2      -4.169  -8.238  13.104  1.00  0.00           C  
ATOM     14  O   LEU A   2      -5.589 -10.482  14.879  1.00  0.00           O  
ATOM     15  CG  LEU A   2      -3.047  -7.486  12.386  1.00  0.00           C  
ATOM     16  CD1 LEU A   2      -3.497  -7.070  10.989  1.00  0.00           C  
ATOM     17  CD2 LEU A   2      -2.612  -6.270  13.197  1.00  0.00           C  
ATOM     18  N   SER A   3      -5.353  -8.614  16.114  1.00  0.00           N  
ATOM     19  CA  SER A   3      -6.641  -8.822  16.769  1.00  0.00           C  
ATOM     20  C   SER A   3      -7.797  -8.451  15.847  1.00  0.00           C  
ATOM     21  CB  SER A   3      -6.724  -8.006  18.059  1.00  0.00           C  
ATOM     22  O   SER A   3      -7.597  -7.780  14.832  1.00  0.00           O  
ATOM     23  OG  SER A   3      -6.766  -6.618  17.775  1.00  0.00           O  
ATOM     24  N   GLU A   4      -9.067  -9.006  16.063  1.00  0.00           N  
ATOM     25  CA  GLU A   4     -10.241  -8.697  15.253  1.00  0.00           C  
ATOM     26  C   GLU A   4     -10.445  -7.189  15.130  1.00  0.00           C  
ATOM     27  CB  GLU A   4     -11.492  -9.350  15.846  1.00  0.00           C  
ATOM     28  O   GLU A   4     -10.749  -6.685  14.048  1.00  0.00           O  
ATOM     29  CG  GLU A   4     -11.517 -10.866  15.712  1.00  0.00           C  
ATOM     30  CD  GLU A   4     -12.841 -11.484  16.131  1.00  0.00           C  
ATOM     31  OE1 GLU A   4     -13.664 -11.813  15.247  1.00  0.00           O  
ATOM     32  OE2 GLU A   4     -13.057 -11.640  17.354  1.00  0.00           O  
ATOM     33  N   GLU A   5     -10.254  -6.564  16.192  1.00  0.00           N  
ATOM     34  CA  GLU A   5     -10.379  -5.109  16.203  1.00  0.00           C  
ATOM     35  C   GLU A   5      -9.334  -4.458  15.302  1.00  0.00           C  
ATOM     36  CB  GLU A   5     -10.253  -4.570  17.630  1.00  0.00           C  
ATOM     37  O   GLU A   5      -9.658  -3.577  14.504  1.00  0.00           O  
ATOM     38  CG  GLU A   5     -10.613  -3.098  17.766  1.00  0.00           C  
ATOM     39  CD  GLU A   5     -10.592  -2.604  19.203  1.00  0.00           C  
ATOM     40  OE1 GLU A   5      -9.495  -2.293  19.722  1.00  0.00           O  
ATOM     41  OE2 GLU A   5     -11.680  -2.529  19.817  1.00  0.00           O  
ATOM     42  N   GLU A   6      -8.063  -4.873  15.425  1.00  0.00           N  
ATOM     43  CA  GLU A   6      -6.979  -4.350  14.599  1.00  0.00           C  
ATOM     44  C   GLU A   6      -7.228  -4.629  13.119  1.00  0.00           C  
ATOM     45  CB  GLU A   6      -5.638  -4.949  15.029  1.00  0.00           C  
ATOM     46  O   GLU A   6      -6.981  -3.770  12.270  1.00  0.00           O  
ATOM     47  CG  GLU A   6      -5.186  -4.515  16.416  1.00  0.00           C  
ATOM     48  CD  GLU A   6      -3.931  -5.230  16.889  1.00  0.00           C  
ATOM     49  OE1 GLU A   6      -2.915  -4.553  17.168  1.00  0.00           O  
ATOM     50  OE2 GLU A   6      -3.963  -6.478  16.981  1.00  0.00           O  
ATOM     51  N   LYS A   7      -7.762  -5.758  12.862  1.00  0.00           N  
ATOM     52  CA  LYS A   7      -8.074  -6.131  11.486  1.00  0.00           C  
ATOM     53  C   LYS A   7      -9.126  -5.201  10.889  1.00  0.00           C  
ATOM     54  CB  LYS A   7      -8.557  -7.580  11.419  1.00  0.00           C  
ATOM     55  O   LYS A   7      -8.995  -4.760   9.745  1.00  0.00           O  
ATOM     56  CG  LYS A   7      -7.440  -8.610  11.496  1.00  0.00           C  
ATOM     57  CD  LYS A   7      -7.970 -10.026  11.312  1.00  0.00           C  
ATOM     58  CE  LYS A   7      -6.863 -11.062  11.453  1.00  0.00           C  
ATOM     59  NZ  LYS A   7      -7.382 -12.453  11.294  1.00  0.00           N  
ATOM     60  N   GLU A   8     -10.073  -4.920  11.711  1.00  0.00           N  
ATOM     61  CA  GLU A   8     -11.129  -4.029  11.241  1.00  0.00           C  
ATOM     62  C   GLU A   8     -10.591  -2.624  10.983  1.00  0.00           C  
ATOM     63  CB  GLU A   8     -12.277  -3.975  12.252  1.00  0.00           C  
ATOM     64  O   GLU A   8     -10.948  -1.990   9.989  1.00  0.00           O  
ATOM     65  CG  GLU A   8     -13.519  -3.264  11.734  1.00  0.00           C  
ATOM     66  CD  GLU A   8     -14.679  -3.292  12.717  1.00  0.00           C  
ATOM     67  OE1 GLU A   8     -15.236  -2.215  13.029  1.00  0.00           O  
ATOM     68  OE2 GLU A   8     -15.034  -4.399  13.178  1.00  0.00           O  
ATOM     69  N   ILE A   9      -9.721  -2.195  11.780  1.00  0.00           N  
ATOM     70  CA  ILE A   9      -9.115  -0.877  11.635  1.00  0.00           C  
ATOM     71  C   ILE A   9      -8.290  -0.826  10.351  1.00  0.00           C  
ATOM     72  CB  ILE A   9      -8.232  -0.523  12.853  1.00  0.00           C  
ATOM     73  O   ILE A   9      -8.415   0.113   9.561  1.00  0.00           O  
ATOM     74  CG1 ILE A   9      -9.101  -0.304  14.097  1.00  0.00           C  
ATOM     75  CG2 ILE A   9      -7.375   0.711  12.559  1.00  0.00           C  
ATOM     76  CD1 ILE A   9      -8.311  -0.209  15.395  1.00  0.00           C  
ATOM     77  N   VAL A  10      -7.474  -1.838  10.233  1.00  0.00           N  
ATOM     78  CA  VAL A  10      -6.623  -1.904   9.049  1.00  0.00           C  
ATOM     79  C   VAL A  10      -7.488  -1.934   7.791  1.00  0.00           C  
ATOM     80  CB  VAL A  10      -5.693  -3.138   9.086  1.00  0.00           C  
ATOM     81  O   VAL A  10      -7.193  -1.248   6.810  1.00  0.00           O  
ATOM     82  CG1 VAL A  10      -4.920  -3.271   7.775  1.00  0.00           C  
ATOM     83  CG2 VAL A  10      -4.732  -3.045  10.269  1.00  0.00           C  
ATOM     84  N   LEU A  11      -8.571  -2.640   7.832  1.00  0.00           N  
ATOM     85  CA  LEU A  11      -9.482  -2.725   6.697  1.00  0.00           C  
ATOM     86  C   LEU A  11     -10.119  -1.370   6.407  1.00  0.00           C  
ATOM     87  CB  LEU A  11     -10.572  -3.767   6.961  1.00  0.00           C  
ATOM     88  O   LEU A  11     -10.296  -0.998   5.245  1.00  0.00           O  
ATOM     89  CG  LEU A  11     -10.141  -5.233   6.886  1.00  0.00           C  
ATOM     90  CD1 LEU A  11     -11.265  -6.142   7.374  1.00  0.00           C  
ATOM     91  CD2 LEU A  11      -9.731  -5.598   5.464  1.00  0.00           C  
ATOM     92  N   LYS A  12     -10.466  -0.696   7.421  1.00  0.00           N  
ATOM     93  CA  LYS A  12     -11.039   0.636   7.249  1.00  0.00           C  
ATOM     94  C   LYS A  12     -10.045   1.581   6.580  1.00  0.00           C  
ATOM     95  CB  LYS A  12     -11.481   1.208   8.597  1.00  0.00           C  
ATOM     96  O   LYS A  12     -10.413   2.347   5.688  1.00  0.00           O  
ATOM     97  CG  LYS A  12     -12.774   0.610   9.130  1.00  0.00           C  
ATOM     98  CD  LYS A  12     -13.211   1.285  10.424  1.00  0.00           C  
ATOM     99  CE  LYS A  12     -14.485   0.662  10.978  1.00  0.00           C  
ATOM    100  NZ  LYS A  12     -14.892   1.290  12.271  1.00  0.00           N  
ATOM    101  N   ILE A  13      -8.790   1.471   7.033  1.00  0.00           N  
ATOM    102  CA  ILE A  13      -7.742   2.302   6.450  1.00  0.00           C  
ATOM    103  C   ILE A  13      -7.531   1.916   4.988  1.00  0.00           C  
ATOM    104  CB  ILE A  13      -6.417   2.173   7.235  1.00  0.00           C  
ATOM    105  O   ILE A  13      -7.424   2.785   4.119  1.00  0.00           O  
ATOM    106  CG1 ILE A  13      -6.583   2.721   8.657  1.00  0.00           C  
ATOM    107  CG2 ILE A  13      -5.282   2.892   6.500  1.00  0.00           C  
ATOM    108  CD1 ILE A  13      -7.016   4.179   8.712  1.00  0.00           C  
ATOM    109  N   PHE A  14      -7.523   0.660   4.786  1.00  0.00           N  
ATOM    110  CA  PHE A  14      -7.372   0.182   3.417  1.00  0.00           C  
ATOM    111  C   PHE A  14      -8.492   0.714   2.531  1.00  0.00           C  
ATOM    112  CB  PHE A  14      -7.355  -1.349   3.379  1.00  0.00           C  
ATOM    113  O   PHE A  14      -8.258   1.082   1.378  1.00  0.00           O  
ATOM    114  CG  PHE A  14      -6.037  -1.952   3.783  1.00  0.00           C  
ATOM    115  CD1 PHE A  14      -4.897  -1.163   3.881  1.00  0.00           C  
ATOM    116  CD2 PHE A  14      -5.937  -3.308   4.065  1.00  0.00           C  
ATOM    117  CE1 PHE A  14      -3.675  -1.718   4.255  1.00  0.00           C  
ATOM    118  CE2 PHE A  14      -4.720  -3.870   4.439  1.00  0.00           C  
ATOM    119  CZ  PHE A  14      -3.590  -3.074   4.532  1.00  0.00           C  
ATOM    120  N   ALA A  15      -9.657   0.732   3.087  1.00  0.00           N  
ATOM    121  CA  ALA A  15     -10.797   1.251   2.336  1.00  0.00           C  
ATOM    122  C   ALA A  15     -10.584   2.715   1.959  1.00  0.00           C  
ATOM    123  CB  ALA A  15     -12.083   1.094   3.143  1.00  0.00           C  
ATOM    124  O   ALA A  15     -10.930   3.134   0.852  1.00  0.00           O  
ATOM    125  N   LEU A  16      -9.962   3.458   2.835  1.00  0.00           N  
ATOM    126  CA  LEU A  16      -9.642   4.855   2.564  1.00  0.00           C  
ATOM    127  C   LEU A  16      -8.619   4.970   1.438  1.00  0.00           C  
ATOM    128  CB  LEU A  16      -9.108   5.538   3.826  1.00  0.00           C  
ATOM    129  O   LEU A  16      -8.793   5.768   0.515  1.00  0.00           O  
ATOM    130  CG  LEU A  16     -10.113   5.749   4.959  1.00  0.00           C  
ATOM    131  CD1 LEU A  16      -9.399   6.230   6.218  1.00  0.00           C  
ATOM    132  CD2 LEU A  16     -11.193   6.741   4.538  1.00  0.00           C  
ATOM    133  N   VAL A  17      -7.685   4.125   1.568  1.00  0.00           N  
ATOM    134  CA  VAL A  17      -6.597   4.119   0.595  1.00  0.00           C  
ATOM    135  C   VAL A  17      -7.132   3.705  -0.775  1.00  0.00           C  
ATOM    136  CB  VAL A  17      -5.454   3.174   1.028  1.00  0.00           C  
ATOM    137  O   VAL A  17      -6.753   4.283  -1.796  1.00  0.00           O  
ATOM    138  CG1 VAL A  17      -4.409   3.047  -0.080  1.00  0.00           C  
ATOM    139  CG2 VAL A  17      -4.809   3.675   2.319  1.00  0.00           C  
ATOM    140  N   GLU A  18      -8.061   2.834  -0.790  1.00  0.00           N  
ATOM    141  CA  GLU A  18      -8.612   2.312  -2.037  1.00  0.00           C  
ATOM    142  C   GLU A  18      -9.382   3.390  -2.794  1.00  0.00           C  
ATOM    143  CB  GLU A  18      -9.521   1.111  -1.762  1.00  0.00           C  
ATOM    144  O   GLU A  18      -9.521   3.319  -4.017  1.00  0.00           O  
ATOM    145  CG  GLU A  18      -8.769  -0.156  -1.384  1.00  0.00           C  
ATOM    146  CD  GLU A  18      -9.664  -1.382  -1.295  1.00  0.00           C  
ATOM    147  OE1 GLU A  18      -9.659  -2.206  -2.237  1.00  0.00           O  
ATOM    148  OE2 GLU A  18     -10.377  -1.518  -0.276  1.00  0.00           O  
ATOM    149  N   LYS A  19      -9.825   4.413  -2.111  1.00  0.00           N  
ATOM    150  CA  LYS A  19     -10.549   5.511  -2.746  1.00  0.00           C  
ATOM    151  C   LYS A  19      -9.606   6.394  -3.559  1.00  0.00           C  
ATOM    152  CB  LYS A  19     -11.278   6.352  -1.696  1.00  0.00           C  
ATOM    153  O   LYS A  19     -10.032   7.061  -4.503  1.00  0.00           O  
ATOM    154  CG  LYS A  19     -12.436   5.631  -1.022  1.00  0.00           C  
ATOM    155  CD  LYS A  19     -13.201   6.557  -0.084  1.00  0.00           C  
ATOM    156  CE  LYS A  19     -14.378   5.845   0.568  1.00  0.00           C  
ATOM    157  NZ  LYS A  19     -15.100   6.733   1.527  1.00  0.00           N  
ATOM    158  N   ASP A  20      -8.291   6.287  -3.176  1.00  0.00           N  
ATOM    159  CA  ASP A  20      -7.261   7.043  -3.880  1.00  0.00           C  
ATOM    160  C   ASP A  20      -5.945   6.268  -3.927  1.00  0.00           C  
ATOM    161  CB  ASP A  20      -7.046   8.405  -3.216  1.00  0.00           C  
ATOM    162  O   ASP A  20      -4.951   6.688  -3.331  1.00  0.00           O  
ATOM    163  CG  ASP A  20      -6.066   9.285  -3.972  1.00  0.00           C  
ATOM    164  OD1 ASP A  20      -5.947   9.144  -5.208  1.00  0.00           O  
ATOM    165  OD2 ASP A  20      -5.406  10.126  -3.324  1.00  0.00           O  
ATOM    166  N   LEU A  21      -5.968   5.267  -4.788  1.00  0.00           N  
ATOM    167  CA  LEU A  21      -4.810   4.382  -4.852  1.00  0.00           C  
ATOM    168  C   LEU A  21      -3.664   5.042  -5.611  1.00  0.00           C  
ATOM    169  CB  LEU A  21      -5.185   3.057  -5.522  1.00  0.00           C  
ATOM    170  O   LEU A  21      -2.509   4.970  -5.183  1.00  0.00           O  
ATOM    171  CG  LEU A  21      -5.989   2.071  -4.672  1.00  0.00           C  
ATOM    172  CD1 LEU A  21      -6.457   0.896  -5.524  1.00  0.00           C  
ATOM    173  CD2 LEU A  21      -5.159   1.584  -3.490  1.00  0.00           C  
ATOM    174  N   GLU A  22      -4.103   5.775  -6.624  1.00  0.00           N  
ATOM    175  CA  GLU A  22      -3.108   6.380  -7.504  1.00  0.00           C  
ATOM    176  C   GLU A  22      -2.313   7.461  -6.776  1.00  0.00           C  
ATOM    177  CB  GLU A  22      -3.776   6.968  -8.749  1.00  0.00           C  
ATOM    178  O   GLU A  22      -1.080   7.439  -6.778  1.00  0.00           O  
ATOM    179  CG  GLU A  22      -4.454   5.929  -9.631  1.00  0.00           C  
ATOM    180  CD  GLU A  22      -5.195   6.536 -10.812  1.00  0.00           C  
ATOM    181  OE1 GLU A  22      -4.649   6.531 -11.938  1.00  0.00           O  
ATOM    182  OE2 GLU A  22      -6.331   7.022 -10.608  1.00  0.00           O  
ATOM    183  N   GLY A  23      -3.070   8.288  -6.104  1.00  0.00           N  
ATOM    184  CA  GLY A  23      -2.409   9.364  -5.382  1.00  0.00           C  
ATOM    185  C   GLY A  23      -1.622   8.879  -4.180  1.00  0.00           C  
ATOM    186  O   GLY A  23      -0.497   9.328  -3.946  1.00  0.00           O  
ATOM    187  N   PHE A  24      -2.192   7.899  -3.540  1.00  0.00           N  
ATOM    188  CA  PHE A  24      -1.555   7.362  -2.344  1.00  0.00           C  
ATOM    189  C   PHE A  24      -0.296   6.582  -2.705  1.00  0.00           C  
ATOM    190  CB  PHE A  24      -2.527   6.463  -1.573  1.00  0.00           C  
ATOM    191  O   PHE A  24       0.768   6.807  -2.125  1.00  0.00           O  
ATOM    192  CG  PHE A  24      -2.000   6.003  -0.240  1.00  0.00           C  
ATOM    193  CD1 PHE A  24      -1.292   4.812  -0.130  1.00  0.00           C  
ATOM    194  CD2 PHE A  24      -2.214   6.761   0.904  1.00  0.00           C  
ATOM    195  CE1 PHE A  24      -0.804   4.383   1.102  1.00  0.00           C  
ATOM    196  CE2 PHE A  24      -1.729   6.339   2.138  1.00  0.00           C  
ATOM    197  CZ  PHE A  24      -1.025   5.150   2.235  1.00  0.00           C  
ATOM    198  N   GLY A  25      -0.462   5.618  -3.680  1.00  0.00           N  
ATOM    199  CA  GLY A  25       0.676   4.813  -4.093  1.00  0.00           C  
ATOM    200  C   GLY A  25       1.862   5.644  -4.545  1.00  0.00           C  
ATOM    201  O   GLY A  25       3.000   5.374  -4.156  1.00  0.00           O  
ATOM    202  N   LYS A  26       1.527   6.624  -5.281  1.00  0.00           N  
ATOM    203  CA  LYS A  26       2.562   7.522  -5.787  1.00  0.00           C  
ATOM    204  C   LYS A  26       3.242   8.274  -4.647  1.00  0.00           C  
ATOM    205  CB  LYS A  26       1.969   8.513  -6.789  1.00  0.00           C  
ATOM    206  O   LYS A  26       4.471   8.364  -4.602  1.00  0.00           O  
ATOM    207  CG  LYS A  26       3.000   9.419  -7.446  1.00  0.00           C  
ATOM    208  CD  LYS A  26       2.353  10.371  -8.444  1.00  0.00           C  
ATOM    209  CE  LYS A  26       3.382  11.283  -9.098  1.00  0.00           C  
ATOM    210  NZ  LYS A  26       2.754  12.208 -10.087  1.00  0.00           N  
ATOM    211  N   GLU A  27       2.589   8.728  -3.785  1.00  0.00           N  
ATOM    212  CA  GLU A  27       3.111   9.504  -2.664  1.00  0.00           C  
ATOM    213  C   GLU A  27       3.995   8.646  -1.763  1.00  0.00           C  
ATOM    214  CB  GLU A  27       1.966  10.114  -1.852  1.00  0.00           C  
ATOM    215  O   GLU A  27       5.028   9.109  -1.275  1.00  0.00           O  
ATOM    216  CG  GLU A  27       2.423  11.106  -0.793  1.00  0.00           C  
ATOM    217  CD  GLU A  27       2.909  12.423  -1.374  1.00  0.00           C  
ATOM    218  OE1 GLU A  27       3.626  13.170  -0.670  1.00  0.00           O  
ATOM    219  OE2 GLU A  27       2.571  12.712  -2.544  1.00  0.00           O  
ATOM    220  N   VAL A  28       3.562   7.483  -1.562  1.00  0.00           N  
ATOM    221  CA  VAL A  28       4.350   6.563  -0.749  1.00  0.00           C  
ATOM    222  C   VAL A  28       5.727   6.366  -1.378  1.00  0.00           C  
ATOM    223  CB  VAL A  28       3.639   5.200  -0.585  1.00  0.00           C  
ATOM    224  O   VAL A  28       6.747   6.445  -0.689  1.00  0.00           O  
ATOM    225  CG1 VAL A  28       4.600   4.155  -0.021  1.00  0.00           C  
ATOM    226  CG2 VAL A  28       2.412   5.343   0.313  1.00  0.00           C  
ATOM    227  N   LEU A  29       5.737   6.137  -2.652  1.00  0.00           N  
ATOM    228  CA  LEU A  29       7.000   5.905  -3.345  1.00  0.00           C  
ATOM    229  C   LEU A  29       7.854   7.169  -3.357  1.00  0.00           C  
ATOM    230  CB  LEU A  29       6.745   5.434  -4.779  1.00  0.00           C  
ATOM    231  O   LEU A  29       9.064   7.107  -3.128  1.00  0.00           O  
ATOM    232  CG  LEU A  29       6.128   4.043  -4.937  1.00  0.00           C  
ATOM    233  CD1 LEU A  29       5.797   3.773  -6.401  1.00  0.00           C  
ATOM    234  CD2 LEU A  29       7.070   2.976  -4.390  1.00  0.00           C  
ATOM    235  N   ILE A  30       7.220   8.282  -3.584  1.00  0.00           N  
ATOM    236  CA  ILE A  30       7.940   9.551  -3.601  1.00  0.00           C  
ATOM    237  C   ILE A  30       8.601   9.787  -2.245  1.00  0.00           C  
ATOM    238  CB  ILE A  30       7.002  10.728  -3.952  1.00  0.00           C  
ATOM    239  O   ILE A  30       9.797  10.080  -2.173  1.00  0.00           O  
ATOM    240  CG1 ILE A  30       6.554  10.636  -5.415  1.00  0.00           C  
ATOM    241  CG2 ILE A  30       7.690  12.068  -3.673  1.00  0.00           C  
ATOM    242  CD1 ILE A  30       5.491  11.655  -5.802  1.00  0.00           C  
ATOM    243  N   LYS A  31       7.825   9.640  -1.190  1.00  0.00           N  
ATOM    244  CA  LYS A  31       8.359   9.851   0.152  1.00  0.00           C  
ATOM    245  C   LYS A  31       9.492   8.873   0.452  1.00  0.00           C  
ATOM    246  CB  LYS A  31       7.254   9.708   1.199  1.00  0.00           C  
ATOM    247  O   LYS A  31      10.519   9.258   1.016  1.00  0.00           O  
ATOM    248  CG  LYS A  31       6.388  10.949   1.358  1.00  0.00           C  
ATOM    249  CD  LYS A  31       5.644  10.946   2.687  1.00  0.00           C  
ATOM    250  CE  LYS A  31       4.903  12.256   2.917  1.00  0.00           C  
ATOM    251  NZ  LYS A  31       4.852  12.616   4.366  1.00  0.00           N  
ATOM    252  N   THR A  32       9.296   7.683  -0.018  1.00  0.00           N  
ATOM    253  CA  THR A  32      10.315   6.665   0.211  1.00  0.00           C  
ATOM    254  C   THR A  32      11.603   7.013  -0.530  1.00  0.00           C  
ATOM    255  CB  THR A  32       9.825   5.274  -0.232  1.00  0.00           C  
ATOM    256  O   THR A  32      12.687   6.996   0.058  1.00  0.00           O  
ATOM    257  CG2 THR A  32      10.882   4.208   0.033  1.00  0.00           C  
ATOM    258  OG1 THR A  32       8.634   4.941   0.491  1.00  0.00           O  
ATOM    259  N   PHE A  33      11.496   7.389  -1.753  1.00  0.00           N  
ATOM    260  CA  PHE A  33      12.660   7.691  -2.578  1.00  0.00           C  
ATOM    261  C   PHE A  33      13.361   8.951  -2.085  1.00  0.00           C  
ATOM    262  CB  PHE A  33      12.251   7.858  -4.045  1.00  0.00           C  
ATOM    263  O   PHE A  33      14.590   9.040  -2.125  1.00  0.00           O  
ATOM    264  CG  PHE A  33      11.709   6.601  -4.671  1.00  0.00           C  
ATOM    265  CD1 PHE A  33      11.978   5.358  -4.112  1.00  0.00           C  
ATOM    266  CD2 PHE A  33      10.930   6.664  -5.819  1.00  0.00           C  
ATOM    267  CE1 PHE A  33      11.477   4.193  -4.689  1.00  0.00           C  
ATOM    268  CE2 PHE A  33      10.426   5.504  -6.401  1.00  0.00           C  
ATOM    269  CZ  PHE A  33      10.701   4.270  -5.835  1.00  0.00           C  
ATOM    270  N   LEU A  34      12.639   9.881  -1.601  1.00  0.00           N  
ATOM    271  CA  LEU A  34      13.217  11.135  -1.132  1.00  0.00           C  
ATOM    272  C   LEU A  34      13.892  10.950   0.223  1.00  0.00           C  
ATOM    273  CB  LEU A  34      12.140  12.219  -1.034  1.00  0.00           C  
ATOM    274  O   LEU A  34      14.979  11.482   0.459  1.00  0.00           O  
ATOM    275  CG  LEU A  34      11.600  12.759  -2.359  1.00  0.00           C  
ATOM    276  CD1 LEU A  34      10.511  13.795  -2.105  1.00  0.00           C  
ATOM    277  CD2 LEU A  34      12.729  13.357  -3.193  1.00  0.00           C  
ATOM    278  N   LYS A  35      13.270  10.167   1.015  1.00  0.00           N  
ATOM    279  CA  LYS A  35      13.815   9.971   2.356  1.00  0.00           C  
ATOM    280  C   LYS A  35      14.929   8.929   2.350  1.00  0.00           C  
ATOM    281  CB  LYS A  35      12.711   9.553   3.328  1.00  0.00           C  
ATOM    282  O   LYS A  35      15.895   9.040   3.108  1.00  0.00           O  
ATOM    283  CG  LYS A  35      11.823  10.700   3.787  1.00  0.00           C  
ATOM    284  CD  LYS A  35      10.908  10.277   4.929  1.00  0.00           C  
ATOM    285  CE  LYS A  35      10.063  11.440   5.431  1.00  0.00           C  
ATOM    286  NZ  LYS A  35       9.187  11.037   6.571  1.00  0.00           N  
ATOM    287  N   TYR A  36      14.678   7.993   1.438  1.00  0.00           N  
ATOM    288  CA  TYR A  36      15.651   6.912   1.335  1.00  0.00           C  
ATOM    289  C   TYR A  36      16.076   6.696  -0.113  1.00  0.00           C  
ATOM    290  CB  TYR A  36      15.076   5.613   1.909  1.00  0.00           C  
ATOM    291  O   TYR A  36      15.623   5.753  -0.765  1.00  0.00           O  
ATOM    292  CG  TYR A  36      14.487   5.769   3.290  1.00  0.00           C  
ATOM    293  CD1 TYR A  36      15.307   5.847   4.413  1.00  0.00           C  
ATOM    294  CD2 TYR A  36      13.110   5.836   3.475  1.00  0.00           C  
ATOM    295  CE1 TYR A  36      14.770   5.989   5.688  1.00  0.00           C  
ATOM    296  CE2 TYR A  36      12.561   5.977   4.745  1.00  0.00           C  
ATOM    297  OH  TYR A  36      12.860   6.192   7.104  1.00  0.00           O  
ATOM    298  CZ  TYR A  36      13.398   6.053   5.844  1.00  0.00           C  
ATOM    299  N   PRO A  37      16.899   7.485  -0.609  1.00  0.00           N  
ATOM    300  CA  PRO A  37      17.289   7.444  -2.021  1.00  0.00           C  
ATOM    301  C   PRO A  37      17.844   6.085  -2.441  1.00  0.00           C  
ATOM    302  CB  PRO A  37      18.366   8.528  -2.120  1.00  0.00           C  
ATOM    303  O   PRO A  37      17.756   5.714  -3.614  1.00  0.00           O  
ATOM    304  CG  PRO A  37      18.073   9.462  -0.991  1.00  0.00           C  
ATOM    305  CD  PRO A  37      17.476   8.673   0.138  1.00  0.00           C  
ATOM    306  N   GLU A  38      18.348   5.350  -1.537  1.00  0.00           N  
ATOM    307  CA  GLU A  38      18.884   4.027  -1.843  1.00  0.00           C  
ATOM    308  C   GLU A  38      17.791   3.094  -2.358  1.00  0.00           C  
ATOM    309  CB  GLU A  38      19.554   3.420  -0.607  1.00  0.00           C  
ATOM    310  O   GLU A  38      18.067   2.172  -3.128  1.00  0.00           O  
ATOM    311  CG  GLU A  38      18.591   3.127   0.534  1.00  0.00           C  
ATOM    312  CD  GLU A  38      18.488   4.263   1.539  1.00  0.00           C  
ATOM    313  OE1 GLU A  38      18.079   4.015   2.696  1.00  0.00           O  
ATOM    314  OE2 GLU A  38      18.818   5.411   1.166  1.00  0.00           O  
ATOM    315  N   THR A  39      16.531   3.322  -1.772  1.00  0.00           N  
ATOM    316  CA  THR A  39      15.410   2.501  -2.216  1.00  0.00           C  
ATOM    317  C   THR A  39      15.125   2.730  -3.698  1.00  0.00           C  
ATOM    318  CB  THR A  39      14.141   2.797  -1.395  1.00  0.00           C  
ATOM    319  O   THR A  39      14.681   1.818  -4.398  1.00  0.00           O  
ATOM    320  CG2 THR A  39      14.330   2.411   0.068  1.00  0.00           C  
ATOM    321  OG1 THR A  39      13.843   4.197  -1.474  1.00  0.00           O  
ATOM    322  N   LEU A  40      15.326   3.929  -4.164  1.00  0.00           N  
ATOM    323  CA  LEU A  40      15.155   4.270  -5.572  1.00  0.00           C  
ATOM    324  C   LEU A  40      16.077   3.430  -6.450  1.00  0.00           C  
ATOM    325  CB  LEU A  40      15.430   5.758  -5.801  1.00  0.00           C  
ATOM    326  O   LEU A  40      15.692   3.020  -7.548  1.00  0.00           O  
ATOM    327  CG  LEU A  40      15.241   6.271  -7.229  1.00  0.00           C  
ATOM    328  CD1 LEU A  40      13.802   6.054  -7.685  1.00  0.00           C  
ATOM    329  CD2 LEU A  40      15.621   7.745  -7.324  1.00  0.00           C  
ATOM    330  N   LYS A  41      17.241   3.081  -5.968  1.00  0.00           N  
ATOM    331  CA  LYS A  41      18.233   2.294  -6.695  1.00  0.00           C  
ATOM    332  C   LYS A  41      17.730   0.876  -6.950  1.00  0.00           C  
ATOM    333  CB  LYS A  41      19.554   2.251  -5.926  1.00  0.00           C  
ATOM    334  O   LYS A  41      18.175   0.213  -7.889  1.00  0.00           O  
ATOM    335  CG  LYS A  41      20.274   3.589  -5.858  1.00  0.00           C  
ATOM    336  CD  LYS A  41      21.633   3.459  -5.181  1.00  0.00           C  
ATOM    337  CE  LYS A  41      22.365   4.793  -5.133  1.00  0.00           C  
ATOM    338  NZ  LYS A  41      23.686   4.676  -4.446  1.00  0.00           N  
ATOM    339  N   LYS A  42      16.768   0.526  -6.202  1.00  0.00           N  
ATOM    340  CA  LYS A  42      16.256  -0.837  -6.322  1.00  0.00           C  
ATOM    341  C   LYS A  42      15.163  -0.923  -7.383  1.00  0.00           C  
ATOM    342  CB  LYS A  42      15.720  -1.329  -4.976  1.00  0.00           C  
ATOM    343  O   LYS A  42      14.716  -2.016  -7.734  1.00  0.00           O  
ATOM    344  CG  LYS A  42      16.739  -1.275  -3.847  1.00  0.00           C  
ATOM    345  CD  LYS A  42      17.977  -2.101  -4.171  1.00  0.00           C  
ATOM    346  CE  LYS A  42      19.002  -2.038  -3.048  1.00  0.00           C  
ATOM    347  NZ  LYS A  42      20.273  -2.730  -3.418  1.00  0.00           N  
ATOM    348  N   PHE A  43      14.849   0.302  -7.854  1.00  0.00           N  
ATOM    349  CA  PHE A  43      13.847   0.407  -8.908  1.00  0.00           C  
ATOM    350  C   PHE A  43      14.452   1.002 -10.174  1.00  0.00           C  
ATOM    351  CB  PHE A  43      12.662   1.260  -8.442  1.00  0.00           C  
ATOM    352  O   PHE A  43      14.363   2.210 -10.403  1.00  0.00           O  
ATOM    353  CG  PHE A  43      11.934   0.689  -7.255  1.00  0.00           C  
ATOM    354  CD1 PHE A  43      10.795  -0.088  -7.429  1.00  0.00           C  
ATOM    355  CD2 PHE A  43      12.388   0.929  -5.965  1.00  0.00           C  
ATOM    356  CE1 PHE A  43      10.118  -0.617  -6.333  1.00  0.00           C  
ATOM    357  CE2 PHE A  43      11.717   0.404  -4.865  1.00  0.00           C  
ATOM    358  CZ  PHE A  43      10.581  -0.368  -5.051  1.00  0.00           C  
ATOM    359  N   PRO A  44      15.191   0.138 -10.996  1.00  0.00           N  
ATOM    360  CA  PRO A  44      15.915   0.638 -12.167  1.00  0.00           C  
ATOM    361  C   PRO A  44      15.040   1.495 -13.079  1.00  0.00           C  
ATOM    362  CB  PRO A  44      16.358  -0.642 -12.880  1.00  0.00           C  
ATOM    363  O   PRO A  44      15.527   2.455 -13.683  1.00  0.00           O  
ATOM    364  CG  PRO A  44      16.344  -1.695 -11.819  1.00  0.00           C  
ATOM    365  CD  PRO A  44      15.331  -1.311 -10.779  1.00  0.00           C  
ATOM    366  N   ARG A  45      13.776   1.190 -13.133  1.00  0.00           N  
ATOM    367  CA  ARG A  45      12.891   1.912 -14.041  1.00  0.00           C  
ATOM    368  C   ARG A  45      12.695   3.354 -13.584  1.00  0.00           C  
ATOM    369  CB  ARG A  45      11.537   1.207 -14.147  1.00  0.00           C  
ATOM    370  O   ARG A  45      12.318   4.217 -14.379  1.00  0.00           O  
ATOM    371  CG  ARG A  45      10.726   1.611 -15.368  1.00  0.00           C  
ATOM    372  CD  ARG A  45       9.394   0.878 -15.427  1.00  0.00           C  
ATOM    373  NE  ARG A  45       8.565   1.354 -16.531  1.00  0.00           N  
ATOM    374  NH1 ARG A  45       6.772  -0.021 -16.051  1.00  0.00           N  
ATOM    375  NH2 ARG A  45       6.674   1.418 -17.832  1.00  0.00           N  
ATOM    376  CZ  ARG A  45       7.339   0.916 -16.802  1.00  0.00           C  
ATOM    377  N   PHE A  46      12.944   3.633 -12.311  1.00  0.00           N  
ATOM    378  CA  PHE A  46      12.700   4.972 -11.787  1.00  0.00           C  
ATOM    379  C   PHE A  46      14.014   5.698 -11.524  1.00  0.00           C  
ATOM    380  CB  PHE A  46      11.871   4.905 -10.500  1.00  0.00           C  
ATOM    381  O   PHE A  46      14.020   6.808 -10.987  1.00  0.00           O  
ATOM    382  CG  PHE A  46      10.547   4.208 -10.667  1.00  0.00           C  
ATOM    383  CD1 PHE A  46       9.695   4.546 -11.712  1.00  0.00           C  
ATOM    384  CD2 PHE A  46      10.155   3.215  -9.779  1.00  0.00           C  
ATOM    385  CE1 PHE A  46       8.470   3.904 -11.869  1.00  0.00           C  
ATOM    386  CE2 PHE A  46       8.932   2.568  -9.930  1.00  0.00           C  
ATOM    387  CZ  PHE A  46       8.090   2.915 -10.975  1.00  0.00           C  
ATOM    388  N   LYS A  47      15.145   5.177 -11.909  1.00  0.00           N  
ATOM    389  CA  LYS A  47      16.466   5.720 -11.607  1.00  0.00           C  
ATOM    390  C   LYS A  47      16.668   7.077 -12.274  1.00  0.00           C  
ATOM    391  CB  LYS A  47      17.560   4.749 -12.053  1.00  0.00           C  
ATOM    392  O   LYS A  47      17.457   7.897 -11.800  1.00  0.00           O  
ATOM    393  CG  LYS A  47      17.778   3.582 -11.102  1.00  0.00           C  
ATOM    394  CD  LYS A  47      18.985   2.747 -11.508  1.00  0.00           C  
ATOM    395  CE  LYS A  47      19.207   1.581 -10.554  1.00  0.00           C  
ATOM    396  NZ  LYS A  47      20.375   0.745 -10.962  1.00  0.00           N  
ATOM    397  N   HIS A  48      15.950   7.304 -13.302  1.00  0.00           N  
ATOM    398  CA  HIS A  48      16.103   8.559 -14.029  1.00  0.00           C  
ATOM    399  C   HIS A  48      15.358   9.693 -13.333  1.00  0.00           C  
ATOM    400  CB  HIS A  48      15.606   8.409 -15.468  1.00  0.00           C  
ATOM    401  O   HIS A  48      15.526  10.862 -13.688  1.00  0.00           O  
ATOM    402  CG  HIS A  48      14.158   8.049 -15.567  1.00  0.00           C  
ATOM    403  CD2 HIS A  48      13.072   8.804 -15.857  1.00  0.00           C  
ATOM    404  ND1 HIS A  48      13.692   6.770 -15.352  1.00  0.00           N  
ATOM    405  CE1 HIS A  48      12.379   6.754 -15.506  1.00  0.00           C  
ATOM    406  NE2 HIS A  48      11.978   7.975 -15.813  1.00  0.00           N  
ATOM    407  N   LEU A  49      14.553   9.372 -12.310  1.00  0.00           N  
ATOM    408  CA  LEU A  49      13.767  10.371 -11.594  1.00  0.00           C  
ATOM    409  C   LEU A  49      14.524  10.884 -10.374  1.00  0.00           C  
ATOM    410  CB  LEU A  49      12.419   9.786 -11.164  1.00  0.00           C  
ATOM    411  O   LEU A  49      14.601  10.199  -9.352  1.00  0.00           O  
ATOM    412  CG  LEU A  49      11.574   9.149 -12.268  1.00  0.00           C  
ATOM    413  CD1 LEU A  49      10.348   8.466 -11.669  1.00  0.00           C  
ATOM    414  CD2 LEU A  49      11.160  10.196 -13.296  1.00  0.00           C  
ATOM    415  N   LYS A  50      15.116  12.062 -10.409  1.00  0.00           N  
ATOM    416  CA  LYS A  50      16.040  12.471  -9.355  1.00  0.00           C  
ATOM    417  C   LYS A  50      15.450  13.597  -8.512  1.00  0.00           C  
ATOM    418  CB  LYS A  50      17.377  12.911  -9.955  1.00  0.00           C  
ATOM    419  O   LYS A  50      15.935  13.879  -7.415  1.00  0.00           O  
ATOM    420  CG  LYS A  50      18.141  11.793 -10.650  1.00  0.00           C  
ATOM    421  CD  LYS A  50      19.525  12.253 -11.091  1.00  0.00           C  
ATOM    422  CE  LYS A  50      20.295  11.132 -11.776  1.00  0.00           C  
ATOM    423  NZ  LYS A  50      21.683  11.552 -12.134  1.00  0.00           N  
ATOM    424  N   THR A  51      14.411  14.143  -9.086  1.00  0.00           N  
ATOM    425  CA  THR A  51      13.844  15.268  -8.351  1.00  0.00           C  
ATOM    426  C   THR A  51      12.410  14.968  -7.924  1.00  0.00           C  
ATOM    427  CB  THR A  51      13.873  16.557  -9.194  1.00  0.00           C  
ATOM    428  O   THR A  51      11.763  14.080  -8.483  1.00  0.00           O  
ATOM    429  CG2 THR A  51      15.283  16.858  -9.690  1.00  0.00           C  
ATOM    430  OG1 THR A  51      13.004  16.402 -10.322  1.00  0.00           O  
ATOM    431  N   GLU A  52      12.009  15.644  -6.857  1.00  0.00           N  
ATOM    432  CA  GLU A  52      10.631  15.518  -6.394  1.00  0.00           C  
ATOM    433  C   GLU A  52       9.641  15.832  -7.512  1.00  0.00           C  
ATOM    434  CB  GLU A  52      10.380  16.438  -5.196  1.00  0.00           C  
ATOM    435  O   GLU A  52       8.650  15.121  -7.689  1.00  0.00           O  
ATOM    436  CG  GLU A  52       8.985  16.307  -4.602  1.00  0.00           C  
ATOM    437  CD  GLU A  52       8.786  17.143  -3.348  1.00  0.00           C  
ATOM    438  OE1 GLU A  52       7.621  17.381  -2.955  1.00  0.00           O  
ATOM    439  OE2 GLU A  52       9.803  17.565  -2.754  1.00  0.00           O  
ATOM    440  N   GLU A  53       9.914  16.846  -8.315  1.00  0.00           N  
ATOM    441  CA  GLU A  53       9.039  17.245  -9.413  1.00  0.00           C  
ATOM    442  C   GLU A  53       8.920  16.135 -10.454  1.00  0.00           C  
ATOM    443  CB  GLU A  53       9.552  18.529 -10.071  1.00  0.00           C  
ATOM    444  O   GLU A  53       7.822  15.837 -10.929  1.00  0.00           O  
ATOM    445  CG  GLU A  53       9.383  19.771  -9.208  1.00  0.00           C  
ATOM    446  CD  GLU A  53       9.746  21.058  -9.931  1.00  0.00           C  
ATOM    447  OE1 GLU A  53       8.832  21.747 -10.438  1.00  0.00           O  
ATOM    448  OE2 GLU A  53      10.954  21.379  -9.993  1.00  0.00           O  
ATOM    449  N   GLU A  54      10.057  15.498 -10.708  1.00  0.00           N  
ATOM    450  CA  GLU A  54      10.056  14.399 -11.669  1.00  0.00           C  
ATOM    451  C   GLU A  54       9.270  13.203 -11.140  1.00  0.00           C  
ATOM    452  CB  GLU A  54      11.488  13.979 -12.008  1.00  0.00           C  
ATOM    453  O   GLU A  54       8.516  12.570 -11.882  1.00  0.00           O  
ATOM    454  CG  GLU A  54      12.285  15.048 -12.742  1.00  0.00           C  
ATOM    455  CD  GLU A  54      13.731  14.650 -12.995  1.00  0.00           C  
ATOM    456  OE1 GLU A  54      14.097  14.407 -14.167  1.00  0.00           O  
ATOM    457  OE2 GLU A  54      14.503  14.581 -12.013  1.00  0.00           O  
ATOM    458  N   LEU A  55       9.504  12.963  -9.911  1.00  0.00           N  
ATOM    459  CA  LEU A  55       8.816  11.842  -9.279  1.00  0.00           C  
ATOM    460  C   LEU A  55       7.307  12.060  -9.281  1.00  0.00           C  
ATOM    461  CB  LEU A  55       9.314  11.647  -7.845  1.00  0.00           C  
ATOM    462  O   LEU A  55       6.545  11.150  -9.616  1.00  0.00           O  
ATOM    463  CG  LEU A  55      10.738  11.113  -7.688  1.00  0.00           C  
ATOM    464  CD1 LEU A  55      11.211  11.279  -6.247  1.00  0.00           C  
ATOM    465  CD2 LEU A  55      10.811   9.650  -8.114  1.00  0.00           C  
ATOM    466  N   LYS A  56       6.957  13.279  -9.049  1.00  0.00           N  
ATOM    467  CA  LYS A  56       5.539  13.623  -8.993  1.00  0.00           C  
ATOM    468  C   LYS A  56       4.908  13.579 -10.381  1.00  0.00           C  
ATOM    469  CB  LYS A  56       5.348  15.009  -8.374  1.00  0.00           C  
ATOM    470  O   LYS A  56       3.725  13.261 -10.521  1.00  0.00           O  
ATOM    471  CG  LYS A  56       5.558  15.049  -6.868  1.00  0.00           C  
ATOM    472  CD  LYS A  56       5.260  16.429  -6.298  1.00  0.00           C  
ATOM    473  CE  LYS A  56       5.456  16.467  -4.789  1.00  0.00           C  
ATOM    474  NZ  LYS A  56       5.195  17.827  -4.229  1.00  0.00           N  
ATOM    475  N   ALA A  57       5.728  13.797 -11.384  1.00  0.00           N  
ATOM    476  CA  ALA A  57       5.231  13.883 -12.755  1.00  0.00           C  
ATOM    477  C   ALA A  57       5.245  12.514 -13.430  1.00  0.00           C  
ATOM    478  CB  ALA A  57       6.062  14.879 -13.561  1.00  0.00           C  
ATOM    479  O   ALA A  57       4.688  12.346 -14.517  1.00  0.00           O  
ATOM    480  N   SER A  58       5.750  11.482 -12.748  1.00  0.00           N  
ATOM    481  CA  SER A  58       5.953  10.181 -13.378  1.00  0.00           C  
ATOM    482  C   SER A  58       4.691   9.329 -13.306  1.00  0.00           C  
ATOM    483  CB  SER A  58       7.116   9.441 -12.716  1.00  0.00           C  
ATOM    484  O   SER A  58       4.246   8.959 -12.217  1.00  0.00           O  
ATOM    485  OG  SER A  58       7.233   8.125 -13.229  1.00  0.00           O  
ATOM    486  N   GLU A  59       4.143   8.983 -14.483  1.00  0.00           N  
ATOM    487  CA  GLU A  59       2.982   8.102 -14.562  1.00  0.00           C  
ATOM    488  C   GLU A  59       3.356   6.663 -14.217  1.00  0.00           C  
ATOM    489  CB  GLU A  59       2.355   8.162 -15.957  1.00  0.00           C  
ATOM    490  O   GLU A  59       2.572   5.946 -13.591  1.00  0.00           O  
ATOM    491  CG  GLU A  59       1.683   9.490 -16.273  1.00  0.00           C  
ATOM    492  CD  GLU A  59       0.730   9.415 -17.456  1.00  0.00           C  
ATOM    493  OE1 GLU A  59      -0.496   9.571 -17.258  1.00  0.00           O  
ATOM    494  OE2 GLU A  59       1.215   9.197 -18.589  1.00  0.00           O  
ATOM    495  N   GLU A  60       4.536   6.340 -14.631  1.00  0.00           N  
ATOM    496  CA  GLU A  60       5.010   4.993 -14.325  1.00  0.00           C  
ATOM    497  C   GLU A  60       5.070   4.759 -12.818  1.00  0.00           C  
ATOM    498  CB  GLU A  60       6.387   4.752 -14.950  1.00  0.00           C  
ATOM    499  O   GLU A  60       4.724   3.677 -12.339  1.00  0.00           O  
ATOM    500  CG  GLU A  60       6.383   4.767 -16.472  1.00  0.00           C  
ATOM    501  CD  GLU A  60       7.770   4.622 -17.077  1.00  0.00           C  
ATOM    502  OE1 GLU A  60       8.213   3.474 -17.311  1.00  0.00           O  
ATOM    503  OE2 GLU A  60       8.419   5.664 -17.318  1.00  0.00           O  
ATOM    504  N   LEU A  61       5.571   5.763 -12.109  1.00  0.00           N  
ATOM    505  CA  LEU A  61       5.628   5.692 -10.653  1.00  0.00           C  
ATOM    506  C   LEU A  61       4.236   5.490 -10.064  1.00  0.00           C  
ATOM    507  CB  LEU A  61       6.259   6.963 -10.078  1.00  0.00           C  
ATOM    508  O   LEU A  61       4.050   4.663  -9.169  1.00  0.00           O  
ATOM    509  CG  LEU A  61       6.628   6.925  -8.595  1.00  0.00           C  
ATOM    510  CD1 LEU A  61       7.832   6.016  -8.371  1.00  0.00           C  
ATOM    511  CD2 LEU A  61       6.911   8.331  -8.078  1.00  0.00           C  
ATOM    512  N   LYS A  62       3.360   6.197 -10.719  1.00  0.00           N  
ATOM    513  CA  LYS A  62       1.964   6.101 -10.304  1.00  0.00           C  
ATOM    514  C   LYS A  62       1.434   4.681 -10.480  1.00  0.00           C  
ATOM    515  CB  LYS A  62       1.100   7.085 -11.094  1.00  0.00           C  
ATOM    516  O   LYS A  62       0.842   4.115  -9.559  1.00  0.00           O  
ATOM    517  CG  LYS A  62      -0.370   7.073 -10.700  1.00  0.00           C  
ATOM    518  CD  LYS A  62      -1.189   8.018 -11.569  1.00  0.00           C  
ATOM    519  CE  LYS A  62      -2.684   7.812 -11.364  1.00  0.00           C  
ATOM    520  NZ  LYS A  62      -3.492   8.698 -12.255  1.00  0.00           N  
ATOM    521  N   GLU A  63       1.634   4.110 -11.551  1.00  0.00           N  
ATOM    522  CA  GLU A  63       1.141   2.776 -11.880  1.00  0.00           C  
ATOM    523  C   GLU A  63       1.764   1.718 -10.973  1.00  0.00           C  
ATOM    524  CB  GLU A  63       1.425   2.444 -13.347  1.00  0.00           C  
ATOM    525  O   GLU A  63       1.067   0.833 -10.474  1.00  0.00           O  
ATOM    526  CG  GLU A  63       0.615   3.274 -14.333  1.00  0.00           C  
ATOM    527  CD  GLU A  63       0.856   2.886 -15.783  1.00  0.00           C  
ATOM    528  OE1 GLU A  63       0.036   3.254 -16.654  1.00  0.00           O  
ATOM    529  OE2 GLU A  63       1.873   2.207 -16.050  1.00  0.00           O  
ATOM    530  N   HIS A  64       3.012   1.913 -10.799  1.00  0.00           N  
ATOM    531  CA  HIS A  64       3.707   0.970  -9.930  1.00  0.00           C  
ATOM    532  C   HIS A  64       3.183   1.049  -8.500  1.00  0.00           C  
ATOM    533  CB  HIS A  64       5.214   1.232  -9.953  1.00  0.00           C  
ATOM    534  O   HIS A  64       2.963   0.020  -7.858  1.00  0.00           O  
ATOM    535  CG  HIS A  64       6.008   0.231  -9.175  1.00  0.00           C  
ATOM    536  CD2 HIS A  64       6.658   0.338  -7.992  1.00  0.00           C  
ATOM    537  ND1 HIS A  64       6.204  -1.062  -9.608  1.00  0.00           N  
ATOM    538  CE1 HIS A  64       6.941  -1.710  -8.721  1.00  0.00           C  
ATOM    539  NE2 HIS A  64       7.230  -0.883  -7.732  1.00  0.00           N  
ATOM    540  N   GLY A  65       3.032   2.246  -8.037  1.00  0.00           N  
ATOM    541  CA  GLY A  65       2.472   2.430  -6.707  1.00  0.00           C  
ATOM    542  C   GLY A  65       1.118   1.770  -6.533  1.00  0.00           C  
ATOM    543  O   GLY A  65       0.875   1.093  -5.532  1.00  0.00           O  
ATOM    544  N   VAL A  66       0.287   1.852  -7.488  1.00  0.00           N  
ATOM    545  CA  VAL A  66      -1.057   1.287  -7.448  1.00  0.00           C  
ATOM    546  C   VAL A  66      -0.975  -0.237  -7.395  1.00  0.00           C  
ATOM    547  CB  VAL A  66      -1.898   1.733  -8.665  1.00  0.00           C  
ATOM    548  O   VAL A  66      -1.658  -0.874  -6.589  1.00  0.00           O  
ATOM    549  CG1 VAL A  66      -3.226   0.980  -8.709  1.00  0.00           C  
ATOM    550  CG2 VAL A  66      -2.136   3.241  -8.623  1.00  0.00           C  
ATOM    551  N   THR A  67      -0.149  -0.713  -8.202  1.00  0.00           N  
ATOM    552  CA  THR A  67      -0.011  -2.162  -8.293  1.00  0.00           C  
ATOM    553  C   THR A  67       0.435  -2.748  -6.957  1.00  0.00           C  
ATOM    554  CB  THR A  67       0.992  -2.560  -9.392  1.00  0.00           C  
ATOM    555  O   THR A  67      -0.132  -3.736  -6.486  1.00  0.00           O  
ATOM    556  CG2 THR A  67       1.167  -4.074  -9.456  1.00  0.00           C  
ATOM    557  OG1 THR A  67       0.515  -2.091 -10.659  1.00  0.00           O  
ATOM    558  N   VAL A  68       1.422  -2.112  -6.383  1.00  0.00           N  
ATOM    559  CA  VAL A  68       1.982  -2.603  -5.128  1.00  0.00           C  
ATOM    560  C   VAL A  68       0.933  -2.512  -4.022  1.00  0.00           C  
ATOM    561  CB  VAL A  68       3.250  -1.815  -4.726  1.00  0.00           C  
ATOM    562  O   VAL A  68       0.739  -3.463  -3.262  1.00  0.00           O  
ATOM    563  CG1 VAL A  68       3.689  -2.185  -3.311  1.00  0.00           C  
ATOM    564  CG2 VAL A  68       4.377  -2.074  -5.724  1.00  0.00           C  
ATOM    565  N   LEU A  69       0.222  -1.422  -3.993  1.00  0.00           N  
ATOM    566  CA  LEU A  69      -0.772  -1.215  -2.945  1.00  0.00           C  
ATOM    567  C   LEU A  69      -1.939  -2.184  -3.106  1.00  0.00           C  
ATOM    568  CB  LEU A  69      -1.284   0.227  -2.969  1.00  0.00           C  
ATOM    569  O   LEU A  69      -2.412  -2.760  -2.123  1.00  0.00           O  
ATOM    570  CG  LEU A  69      -0.341   1.291  -2.404  1.00  0.00           C  
ATOM    571  CD1 LEU A  69      -0.925   2.683  -2.616  1.00  0.00           C  
ATOM    572  CD2 LEU A  69      -0.074   1.037  -0.924  1.00  0.00           C  
ATOM    573  N   LYS A  70      -2.350  -2.410  -4.276  1.00  0.00           N  
ATOM    574  CA  LYS A  70      -3.439  -3.348  -4.534  1.00  0.00           C  
ATOM    575  C   LYS A  70      -3.061  -4.761  -4.099  1.00  0.00           C  
ATOM    576  CB  LYS A  70      -3.816  -3.339  -6.016  1.00  0.00           C  
ATOM    577  O   LYS A  70      -3.875  -5.472  -3.506  1.00  0.00           O  
ATOM    578  CG  LYS A  70      -4.702  -2.170  -6.422  1.00  0.00           C  
ATOM    579  CD  LYS A  70      -5.163  -2.294  -7.868  1.00  0.00           C  
ATOM    580  CE  LYS A  70      -6.117  -1.171  -8.250  1.00  0.00           C  
ATOM    581  NZ  LYS A  70      -6.564  -1.282  -9.671  1.00  0.00           N  
ATOM    582  N   ALA A  71      -1.822  -5.050  -4.492  1.00  0.00           N  
ATOM    583  CA  ALA A  71      -1.345  -6.378  -4.114  1.00  0.00           C  
ATOM    584  C   ALA A  71      -1.316  -6.538  -2.596  1.00  0.00           C  
ATOM    585  CB  ALA A  71       0.042  -6.631  -4.699  1.00  0.00           C  
ATOM    586  O   ALA A  71      -1.769  -7.554  -2.064  1.00  0.00           O  
ATOM    587  N   LEU A  72      -0.750  -5.496  -1.954  1.00  0.00           N  
ATOM    588  CA  LEU A  72      -0.670  -5.507  -0.498  1.00  0.00           C  
ATOM    589  C   LEU A  72      -2.057  -5.634   0.122  1.00  0.00           C  
ATOM    590  CB  LEU A  72       0.014  -4.235   0.011  1.00  0.00           C  
ATOM    591  O   LEU A  72      -2.278  -6.481   0.990  1.00  0.00           O  
ATOM    592  CG  LEU A  72       0.137  -4.091   1.529  1.00  0.00           C  
ATOM    593  CD1 LEU A  72       1.173  -5.069   2.071  1.00  0.00           C  
ATOM    594  CD2 LEU A  72       0.499  -2.658   1.903  1.00  0.00           C  
ATOM    595  N   ILE A  73      -3.001  -4.874  -0.312  1.00  0.00           N  
ATOM    596  CA  ILE A  73      -4.359  -4.845   0.220  1.00  0.00           C  
ATOM    597  C   ILE A  73      -5.051  -6.178  -0.058  1.00  0.00           C  
ATOM    598  CB  ILE A  73      -5.178  -3.681  -0.383  1.00  0.00           C  
ATOM    599  O   ILE A  73      -5.703  -6.742   0.824  1.00  0.00           O  
ATOM    600  CG1 ILE A  73      -4.628  -2.335   0.102  1.00  0.00           C  
ATOM    601  CG2 ILE A  73      -6.662  -3.825  -0.031  1.00  0.00           C  
ATOM    602  CD1 ILE A  73      -5.208  -1.130  -0.627  1.00  0.00           C  
ATOM    603  N   GLU A  74      -4.937  -6.639  -1.188  1.00  0.00           N  
ATOM    604  CA  GLU A  74      -5.534  -7.914  -1.575  1.00  0.00           C  
ATOM    605  C   GLU A  74      -5.005  -9.056  -0.712  1.00  0.00           C  
ATOM    606  CB  GLU A  74      -5.266  -8.206  -3.054  1.00  0.00           C  
ATOM    607  O   GLU A  74      -5.777  -9.896  -0.244  1.00  0.00           O  
ATOM    608  CG  GLU A  74      -5.941  -9.471  -3.563  1.00  0.00           C  
ATOM    609  CD  GLU A  74      -5.676  -9.741  -5.036  1.00  0.00           C  
ATOM    610  OE1 GLU A  74      -4.604 -10.297  -5.367  1.00  0.00           O  
ATOM    611  OE2 GLU A  74      -6.547  -9.395  -5.865  1.00  0.00           O  
ATOM    612  N   ILE A  75      -3.731  -9.140  -0.554  1.00  0.00           N  
ATOM    613  CA  ILE A  75      -3.111 -10.178   0.262  1.00  0.00           C  
ATOM    614  C   ILE A  75      -3.689 -10.139   1.675  1.00  0.00           C  
ATOM    615  CB  ILE A  75      -1.574 -10.019   0.307  1.00  0.00           C  
ATOM    616  O   ILE A  75      -4.034 -11.180   2.240  1.00  0.00           O  
ATOM    617  CG1 ILE A  75      -0.964 -10.336  -1.063  1.00  0.00           C  
ATOM    618  CG2 ILE A  75      -0.971 -10.912   1.395  1.00  0.00           C  
ATOM    619  CD1 ILE A  75       0.492  -9.913  -1.205  1.00  0.00           C  
ATOM    620  N   PHE A  76      -3.791  -8.983   2.137  1.00  0.00           N  
ATOM    621  CA  PHE A  76      -4.322  -8.838   3.487  1.00  0.00           C  
ATOM    622  C   PHE A  76      -5.790  -9.244   3.537  1.00  0.00           C  
ATOM    623  CB  PHE A  76      -4.159  -7.397   3.978  1.00  0.00           C  
ATOM    624  O   PHE A  76      -6.198 -10.011   4.411  1.00  0.00           O  
ATOM    625  CG  PHE A  76      -4.732  -7.154   5.348  1.00  0.00           C  
ATOM    626  CD1 PHE A  76      -5.972  -6.545   5.500  1.00  0.00           C  
ATOM    627  CD2 PHE A  76      -4.030  -7.534   6.485  1.00  0.00           C  
ATOM    628  CE1 PHE A  76      -6.505  -6.319   6.767  1.00  0.00           C  
ATOM    629  CE2 PHE A  76      -4.556  -7.311   7.754  1.00  0.00           C  
ATOM    630  CZ  PHE A  76      -5.793  -6.703   7.893  1.00  0.00           C  
ATOM    631  N   LYS A  77      -6.672  -8.822   2.639  1.00  0.00           N  
ATOM    632  CA  LYS A  77      -8.111  -9.068   2.647  1.00  0.00           C  
ATOM    633  C   LYS A  77      -8.418 -10.551   2.460  1.00  0.00           C  
ATOM    634  CB  LYS A  77      -8.802  -8.248   1.556  1.00  0.00           C  
ATOM    635  O   LYS A  77      -9.312 -11.093   3.113  1.00  0.00           O  
ATOM    636  CG  LYS A  77      -8.958  -6.773   1.894  1.00  0.00           C  
ATOM    637  CD  LYS A  77      -9.781  -6.042   0.842  1.00  0.00           C  
ATOM    638  CE  LYS A  77     -10.071  -4.605   1.256  1.00  0.00           C  
ATOM    639  NZ  LYS A  77     -10.904  -3.893   0.241  1.00  0.00           N  
ATOM    640  N   ASN A  78      -7.540 -11.168   1.686  1.00  0.00           N  
ATOM    641  CA  ASN A  78      -7.799 -12.558   1.327  1.00  0.00           C  
ATOM    642  C   ASN A  78      -6.895 -13.514   2.098  1.00  0.00           C  
ATOM    643  CB  ASN A  78      -7.629 -12.764  -0.179  1.00  0.00           C  
ATOM    644  O   ASN A  78      -6.971 -14.731   1.916  1.00  0.00           O  
ATOM    645  CG  ASN A  78      -8.623 -11.962  -0.995  1.00  0.00           C  
ATOM    646  ND2 ASN A  78      -8.146 -11.338  -2.065  1.00  0.00           N  
ATOM    647  OD1 ASN A  78      -9.811 -11.903  -0.666  1.00  0.00           O  
ATOM    648  N   GLU A  79      -6.102 -12.945   2.885  1.00  0.00           N  
ATOM    649  CA  GLU A  79      -5.102 -13.787   3.534  1.00  0.00           C  
ATOM    650  C   GLU A  79      -4.454 -14.743   2.536  1.00  0.00           C  
ATOM    651  CB  GLU A  79      -5.729 -14.576   4.686  1.00  0.00           C  
ATOM    652  O   GLU A  79      -4.399 -15.952   2.772  1.00  0.00           O  
ATOM    653  CG  GLU A  79      -6.261 -13.701   5.812  1.00  0.00           C  
ATOM    654  CD  GLU A  79      -6.699 -14.494   7.033  1.00  0.00           C  
ATOM    655  OE1 GLU A  79      -5.975 -14.485   8.055  1.00  0.00           O  
ATOM    656  OE2 GLU A  79      -7.773 -15.131   6.967  1.00  0.00           O  
ATOM    657  N   ASP A  80      -4.125 -14.082   1.342  1.00  0.00           N  
ATOM    658  CA  ASP A  80      -3.590 -14.817   0.200  1.00  0.00           C  
ATOM    659  C   ASP A  80      -2.105 -15.121   0.389  1.00  0.00           C  
ATOM    660  CB  ASP A  80      -3.805 -14.029  -1.094  1.00  0.00           C  
ATOM    661  O   ASP A  80      -1.249 -14.323   0.002  1.00  0.00           O  
ATOM    662  CG  ASP A  80      -3.647 -14.881  -2.341  1.00  0.00           C  
ATOM    663  OD1 ASP A  80      -2.872 -15.862  -2.315  1.00  0.00           O  
ATOM    664  OD2 ASP A  80      -4.301 -14.568  -3.359  1.00  0.00           O  
ATOM    665  N   GLU A  81      -1.810 -16.318   0.953  1.00  0.00           N  
ATOM    666  CA  GLU A  81      -0.442 -16.743   1.231  1.00  0.00           C  
ATOM    667  C   GLU A  81       0.347 -16.944  -0.059  1.00  0.00           C  
ATOM    668  CB  GLU A  81      -0.437 -18.033   2.057  1.00  0.00           C  
ATOM    669  O   GLU A  81       1.549 -16.672  -0.107  1.00  0.00           O  
ATOM    670  CG  GLU A  81      -0.955 -17.856   3.477  1.00  0.00           C  
ATOM    671  CD  GLU A  81      -0.707 -19.068   4.361  1.00  0.00           C  
ATOM    672  OE1 GLU A  81       0.299 -19.081   5.106  1.00  0.00           O  
ATOM    673  OE2 GLU A  81      -1.525 -20.013   4.308  1.00  0.00           O  
ATOM    674  N   GLU A  82      -0.313 -17.380  -1.094  1.00  0.00           N  
ATOM    675  CA  GLU A  82       0.326 -17.609  -2.386  1.00  0.00           C  
ATOM    676  C   GLU A  82       0.848 -16.304  -2.983  1.00  0.00           C  
ATOM    677  CB  GLU A  82      -0.649 -18.279  -3.358  1.00  0.00           C  
ATOM    678  O   GLU A  82       1.984 -16.243  -3.456  1.00  0.00           O  
ATOM    679  CG  GLU A  82      -0.032 -19.413  -4.164  1.00  0.00           C  
ATOM    680  CD  GLU A  82      -0.978 -19.995  -5.202  1.00  0.00           C  
ATOM    681  OE1 GLU A  82      -0.958 -19.535  -6.367  1.00  0.00           O  
ATOM    682  OE2 GLU A  82      -1.746 -20.917  -4.848  1.00  0.00           O  
ATOM    683  N   LYS A  83       0.032 -15.238  -2.975  1.00  0.00           N  
ATOM    684  CA  LYS A  83       0.452 -13.931  -3.472  1.00  0.00           C  
ATOM    685  C   LYS A  83       1.602 -13.370  -2.641  1.00  0.00           C  
ATOM    686  CB  LYS A  83      -0.724 -12.952  -3.467  1.00  0.00           C  
ATOM    687  O   LYS A  83       2.510 -12.733  -3.179  1.00  0.00           O  
ATOM    688  CG  LYS A  83      -1.682 -13.130  -4.636  1.00  0.00           C  
ATOM    689  CD  LYS A  83      -2.696 -11.995  -4.704  1.00  0.00           C  
ATOM    690  CE  LYS A  83      -3.639 -12.158  -5.889  1.00  0.00           C  
ATOM    691  NZ  LYS A  83      -4.628 -11.041  -5.967  1.00  0.00           N  
ATOM    692  N   LEU A  84       1.494 -13.623  -1.356  1.00  0.00           N  
ATOM    693  CA  LEU A  84       2.579 -13.222  -0.467  1.00  0.00           C  
ATOM    694  C   LEU A  84       3.882 -13.916  -0.852  1.00  0.00           C  
ATOM    695  CB  LEU A  84       2.226 -13.544   0.988  1.00  0.00           C  
ATOM    696  O   LEU A  84       4.933 -13.275  -0.922  1.00  0.00           O  
ATOM    697  CG  LEU A  84       3.255 -13.133   2.042  1.00  0.00           C  
ATOM    698  CD1 LEU A  84       3.460 -11.622   2.022  1.00  0.00           C  
ATOM    699  CD2 LEU A  84       2.819 -13.601   3.426  1.00  0.00           C  
ATOM    700  N   LYS A  85       3.801 -15.198  -1.155  1.00  0.00           N  
ATOM    701  CA  LYS A  85       4.967 -15.977  -1.562  1.00  0.00           C  
ATOM    702  C   LYS A  85       5.550 -15.452  -2.871  1.00  0.00           C  
ATOM    703  CB  LYS A  85       4.602 -17.455  -1.706  1.00  0.00           C  
ATOM    704  O   LYS A  85       6.768 -15.325  -3.008  1.00  0.00           O  
ATOM    705  CG  LYS A  85       4.423 -18.181  -0.381  1.00  0.00           C  
ATOM    706  CD  LYS A  85       4.118 -19.659  -0.590  1.00  0.00           C  
ATOM    707  CE  LYS A  85       3.850 -20.367   0.731  1.00  0.00           C  
ATOM    708  NZ  LYS A  85       3.527 -21.812   0.529  1.00  0.00           N  
ATOM    709  N   GLU A  86       4.604 -15.102  -3.767  1.00  0.00           N  
ATOM    710  CA  GLU A  86       5.025 -14.555  -5.053  1.00  0.00           C  
ATOM    711  C   GLU A  86       5.748 -13.222  -4.876  1.00  0.00           C  
ATOM    712  CB  GLU A  86       3.822 -14.380  -5.983  1.00  0.00           C  
ATOM    713  O   GLU A  86       6.777 -12.980  -5.509  1.00  0.00           O  
ATOM    714  CG  GLU A  86       3.228 -15.693  -6.474  1.00  0.00           C  
ATOM    715  CD  GLU A  86       2.125 -15.506  -7.503  1.00  0.00           C  
ATOM    716  OE1 GLU A  86       2.407 -15.594  -8.719  1.00  0.00           O  
ATOM    717  OE2 GLU A  86       0.968 -15.268  -7.089  1.00  0.00           O  
ATOM    718  N   LEU A  87       5.146 -12.450  -4.029  1.00  0.00           N  
ATOM    719  CA  LEU A  87       5.751 -11.158  -3.724  1.00  0.00           C  
ATOM    720  C   LEU A  87       7.137 -11.337  -3.114  1.00  0.00           C  
ATOM    721  CB  LEU A  87       4.859 -10.361  -2.768  1.00  0.00           C  
ATOM    722  O   LEU A  87       8.084 -10.649  -3.502  1.00  0.00           O  
ATOM    723  CG  LEU A  87       5.296  -8.926  -2.471  1.00  0.00           C  
ATOM    724  CD1 LEU A  87       5.183  -8.067  -3.726  1.00  0.00           C  
ATOM    725  CD2 LEU A  87       4.463  -8.337  -1.337  1.00  0.00           C  
ATOM    726  N   ALA A  88       7.264 -12.249  -2.244  1.00  0.00           N  
ATOM    727  CA  ALA A  88       8.541 -12.518  -1.589  1.00  0.00           C  
ATOM    728  C   ALA A  88       9.593 -12.964  -2.601  1.00  0.00           C  
ATOM    729  CB  ALA A  88       8.370 -13.577  -0.502  1.00  0.00           C  
ATOM    730  O   ALA A  88      10.739 -12.511  -2.555  1.00  0.00           O  
ATOM    731  N   LYS A  89       9.178 -13.838  -3.526  1.00  0.00           N  
ATOM    732  CA  LYS A  89      10.086 -14.333  -4.557  1.00  0.00           C  
ATOM    733  C   LYS A  89      10.523 -13.208  -5.491  1.00  0.00           C  
ATOM    734  CB  LYS A  89       9.427 -15.455  -5.360  1.00  0.00           C  
ATOM    735  O   LYS A  89      11.705 -13.094  -5.823  1.00  0.00           O  
ATOM    736  CG  LYS A  89       9.343 -16.781  -4.618  1.00  0.00           C  
ATOM    737  CD  LYS A  89       8.778 -17.883  -5.506  1.00  0.00           C  
ATOM    738  CE  LYS A  89       8.648 -19.198  -4.750  1.00  0.00           C  
ATOM    739  NZ  LYS A  89       8.070 -20.275  -5.608  1.00  0.00           N  
ATOM    740  N   SER A  90       9.545 -12.344  -5.879  1.00  0.00           N  
ATOM    741  CA  SER A  90       9.839 -11.248  -6.797  1.00  0.00           C  
ATOM    742  C   SER A  90      10.815 -10.254  -6.177  1.00  0.00           C  
ATOM    743  CB  SER A  90       8.552 -10.527  -7.200  1.00  0.00           C  
ATOM    744  O   SER A  90      11.746  -9.794  -6.842  1.00  0.00           O  
ATOM    745  OG  SER A  90       8.840  -9.395  -8.002  1.00  0.00           O  
ATOM    746  N   HIS A  91      10.646  -9.933  -4.943  1.00  0.00           N  
ATOM    747  CA  HIS A  91      11.495  -8.966  -4.256  1.00  0.00           C  
ATOM    748  C   HIS A  91      12.901  -9.518  -4.046  1.00  0.00           C  
ATOM    749  CB  HIS A  91      10.879  -8.573  -2.912  1.00  0.00           C  
ATOM    750  O   HIS A  91      13.878  -8.767  -4.072  1.00  0.00           O  
ATOM    751  CG  HIS A  91       9.689  -7.675  -3.036  1.00  0.00           C  
ATOM    752  CD2 HIS A  91       9.585  -6.326  -2.990  1.00  0.00           C  
ATOM    753  ND1 HIS A  91       8.412  -8.155  -3.231  1.00  0.00           N  
ATOM    754  CE1 HIS A  91       7.572  -7.136  -3.301  1.00  0.00           C  
ATOM    755  NE2 HIS A  91       8.258  -6.015  -3.158  1.00  0.00           N  
ATOM    756  N   LYS A  92      13.044 -10.895  -3.781  1.00  0.00           N  
ATOM    757  CA  LYS A  92      14.334 -11.538  -3.546  1.00  0.00           C  
ATOM    758  C   LYS A  92      15.087 -11.756  -4.855  1.00  0.00           C  
ATOM    759  CB  LYS A  92      14.144 -12.872  -2.822  1.00  0.00           C  
ATOM    760  O   LYS A  92      16.265 -11.410  -4.964  1.00  0.00           O  
ATOM    761  CG  LYS A  92      15.446 -13.580  -2.478  1.00  0.00           C  
ATOM    762  CD  LYS A  92      15.193 -14.893  -1.749  1.00  0.00           C  
ATOM    763  CE  LYS A  92      16.491 -15.639  -1.472  1.00  0.00           C  
ATOM    764  NZ  LYS A  92      16.244 -16.955  -0.810  1.00  0.00           N  
ATOM    765  N   GLU A  93      14.342 -12.215  -5.863  1.00  0.00           N  
ATOM    766  CA  GLU A  93      15.019 -12.670  -7.073  1.00  0.00           C  
ATOM    767  C   GLU A  93      15.013 -11.587  -8.149  1.00  0.00           C  
ATOM    768  CB  GLU A  93      14.365 -13.946  -7.608  1.00  0.00           C  
ATOM    769  O   GLU A  93      16.067 -11.216  -8.669  1.00  0.00           O  
ATOM    770  CG  GLU A  93      14.538 -15.154  -6.698  1.00  0.00           C  
ATOM    771  CD  GLU A  93      14.111 -16.460  -7.347  1.00  0.00           C  
ATOM    772  OE1 GLU A  93      14.988 -17.216  -7.824  1.00  0.00           O  
ATOM    773  OE2 GLU A  93      12.890 -16.730  -7.380  1.00  0.00           O  
ATOM    774  N   GLU A  94      13.853 -10.952  -8.291  1.00  0.00           N  
ATOM    775  CA  GLU A  94      13.708 -10.037  -9.419  1.00  0.00           C  
ATOM    776  C   GLU A  94      14.137  -8.622  -9.041  1.00  0.00           C  
ATOM    777  CB  GLU A  94      12.262 -10.030  -9.923  1.00  0.00           C  
ATOM    778  O   GLU A  94      14.940  -8.003  -9.743  1.00  0.00           O  
ATOM    779  CG  GLU A  94      11.817 -11.353 -10.530  1.00  0.00           C  
ATOM    780  CD  GLU A  94      10.431 -11.291 -11.152  1.00  0.00           C  
ATOM    781  OE1 GLU A  94      10.311 -10.874 -12.327  1.00  0.00           O  
ATOM    782  OE2 GLU A  94       9.457 -11.661 -10.460  1.00  0.00           O  
ATOM    783  N   HIS A  95      13.833  -8.224  -7.933  1.00  0.00           N  
ATOM    784  CA  HIS A  95      14.059  -6.821  -7.604  1.00  0.00           C  
ATOM    785  C   HIS A  95      15.140  -6.672  -6.539  1.00  0.00           C  
ATOM    786  CB  HIS A  95      12.761  -6.165  -7.131  1.00  0.00           C  
ATOM    787  O   HIS A  95      15.610  -5.563  -6.276  1.00  0.00           O  
ATOM    788  CG  HIS A  95      11.652  -6.237  -8.132  1.00  0.00           C  
ATOM    789  CD2 HIS A  95      10.515  -6.972  -8.148  1.00  0.00           C  
ATOM    790  ND1 HIS A  95      11.646  -5.489  -9.289  1.00  0.00           N  
ATOM    791  CE1 HIS A  95      10.548  -5.761  -9.976  1.00  0.00           C  
ATOM    792  NE2 HIS A  95       9.845  -6.658  -9.305  1.00  0.00           N  
ATOM    793  N   LYS A  96      15.574  -7.809  -5.978  1.00  0.00           N  
ATOM    794  CA  LYS A  96      16.620  -7.860  -4.960  1.00  0.00           C  
ATOM    795  C   LYS A  96      16.446  -6.742  -3.936  1.00  0.00           C  
ATOM    796  CB  LYS A  96      18.003  -7.768  -5.606  1.00  0.00           C  
ATOM    797  O   LYS A  96      17.410  -6.059  -3.584  1.00  0.00           O  
ATOM    798  CG  LYS A  96      18.342  -8.941  -6.514  1.00  0.00           C  
ATOM    799  CD  LYS A  96      19.759  -8.833  -7.062  1.00  0.00           C  
ATOM    800  CE  LYS A  96      20.093  -9.998  -7.983  1.00  0.00           C  
ATOM    801  NZ  LYS A  96      21.501  -9.929  -8.476  1.00  0.00           N  
ATOM    802  N   ILE A  97      15.214  -6.481  -3.533  1.00  0.00           N  
ATOM    803  CA  ILE A  97      14.917  -5.468  -2.526  1.00  0.00           C  
ATOM    804  C   ILE A  97      15.179  -6.033  -1.132  1.00  0.00           C  
ATOM    805  CB  ILE A  97      13.458  -4.972  -2.638  1.00  0.00           C  
ATOM    806  O   ILE A  97      14.575  -7.033  -0.738  1.00  0.00           O  
ATOM    807  CG1 ILE A  97      13.181  -4.438  -4.048  1.00  0.00           C  
ATOM    808  CG2 ILE A  97      13.169  -3.902  -1.581  1.00  0.00           C  
ATOM    809  CD1 ILE A  97      11.726  -4.065  -4.294  1.00  0.00           C  
ATOM    810  N   PRO A  98      16.099  -5.447  -0.435  1.00  0.00           N  
ATOM    811  CA  PRO A  98      16.346  -5.912   0.932  1.00  0.00           C  
ATOM    812  C   PRO A  98      15.152  -5.688   1.857  1.00  0.00           C  
ATOM    813  CB  PRO A  98      17.547  -5.072   1.377  1.00  0.00           C  
ATOM    814  O   PRO A  98      14.343  -4.787   1.620  1.00  0.00           O  
ATOM    815  CG  PRO A  98      17.519  -3.867   0.493  1.00  0.00           C  
ATOM    816  CD  PRO A  98      16.821  -4.230  -0.786  1.00  0.00           C  
ATOM    817  N   ILE A  99      15.044  -6.508   2.858  1.00  0.00           N  
ATOM    818  CA  ILE A  99      13.944  -6.407   3.811  1.00  0.00           C  
ATOM    819  C   ILE A  99      13.927  -5.014   4.435  1.00  0.00           C  
ATOM    820  CB  ILE A  99      14.049  -7.486   4.912  1.00  0.00           C  
ATOM    821  O   ILE A  99      12.858  -4.435   4.647  1.00  0.00           O  
ATOM    822  CG1 ILE A  99      13.824  -8.881   4.316  1.00  0.00           C  
ATOM    823  CG2 ILE A  99      13.053  -7.205   6.040  1.00  0.00           C  
ATOM    824  CD1 ILE A  99      12.440  -9.082   3.716  1.00  0.00           C  
ATOM    825  N   GLU A 100      15.090  -4.445   4.673  1.00  0.00           N  
ATOM    826  CA  GLU A 100      15.209  -3.125   5.285  1.00  0.00           C  
ATOM    827  C   GLU A 100      14.540  -2.056   4.425  1.00  0.00           C  
ATOM    828  CB  GLU A 100      16.680  -2.770   5.517  1.00  0.00           C  
ATOM    829  O   GLU A 100      13.951  -1.109   4.949  1.00  0.00           O  
ATOM    830  CG  GLU A 100      17.502  -2.693   4.239  1.00  0.00           C  
ATOM    831  CD  GLU A 100      18.969  -2.377   4.487  1.00  0.00           C  
ATOM    832  OE1 GLU A 100      19.792  -3.318   4.540  1.00  0.00           O  
ATOM    833  OE2 GLU A 100      19.296  -1.178   4.631  1.00  0.00           O  
ATOM    834  N   ASP A 101      14.696  -2.187   3.100  1.00  0.00           N  
ATOM    835  CA  ASP A 101      14.045  -1.249   2.191  1.00  0.00           C  
ATOM    836  C   ASP A 101      12.525  -1.379   2.264  1.00  0.00           C  
ATOM    837  CB  ASP A 101      14.524  -1.473   0.756  1.00  0.00           C  
ATOM    838  O   ASP A 101      11.808  -0.378   2.202  1.00  0.00           O  
ATOM    839  CG  ASP A 101      15.938  -0.972   0.517  1.00  0.00           C  
ATOM    840  OD1 ASP A 101      16.501  -0.291   1.402  1.00  0.00           O  
ATOM    841  OD2 ASP A 101      16.492  -1.257  -0.566  1.00  0.00           O  
ATOM    842  N   LEU A 102      12.026  -2.633   2.399  1.00  0.00           N  
ATOM    843  CA  LEU A 102      10.595  -2.855   2.571  1.00  0.00           C  
ATOM    844  C   LEU A 102      10.085  -2.164   3.831  1.00  0.00           C  
ATOM    845  CB  LEU A 102      10.289  -4.354   2.638  1.00  0.00           C  
ATOM    846  O   LEU A 102       9.000  -1.578   3.827  1.00  0.00           O  
ATOM    847  CG  LEU A 102      10.613  -5.168   1.384  1.00  0.00           C  
ATOM    848  CD1 LEU A 102      10.301  -6.643   1.616  1.00  0.00           C  
ATOM    849  CD2 LEU A 102       9.837  -4.634   0.185  1.00  0.00           C  
ATOM    850  N   GLU A 103      10.870  -2.154   4.850  1.00  0.00           N  
ATOM    851  CA  GLU A 103      10.525  -1.485   6.101  1.00  0.00           C  
ATOM    852  C   GLU A 103      10.455   0.029   5.916  1.00  0.00           C  
ATOM    853  CB  GLU A 103      11.537  -1.835   7.194  1.00  0.00           C  
ATOM    854  O   GLU A 103       9.592   0.691   6.495  1.00  0.00           O  
ATOM    855  CG  GLU A 103      11.498  -3.294   7.625  1.00  0.00           C  
ATOM    856  CD  GLU A 103      12.503  -3.625   8.717  1.00  0.00           C  
ATOM    857  OE1 GLU A 103      12.157  -4.386   9.649  1.00  0.00           O  
ATOM    858  OE2 GLU A 103      13.644  -3.118   8.641  1.00  0.00           O  
ATOM    859  N   LYS A 104      11.342   0.504   5.116  1.00  0.00           N  
ATOM    860  CA  LYS A 104      11.342   1.932   4.812  1.00  0.00           C  
ATOM    861  C   LYS A 104      10.080   2.334   4.055  1.00  0.00           C  
ATOM    862  CB  LYS A 104      12.582   2.308   4.000  1.00  0.00           C  
ATOM    863  O   LYS A 104       9.497   3.386   4.324  1.00  0.00           O  
ATOM    864  CG  LYS A 104      13.891   2.152   4.760  1.00  0.00           C  
ATOM    865  CD  LYS A 104      15.094   2.398   3.859  1.00  0.00           C  
ATOM    866  CE  LYS A 104      16.405   2.198   4.607  1.00  0.00           C  
ATOM    867  NZ  LYS A 104      17.584   2.306   3.698  1.00  0.00           N  
ATOM    868  N   ILE A 105       9.640   1.447   3.188  1.00  0.00           N  
ATOM    869  CA  ILE A 105       8.398   1.680   2.459  1.00  0.00           C  
ATOM    870  C   ILE A 105       7.219   1.659   3.429  1.00  0.00           C  
ATOM    871  CB  ILE A 105       8.193   0.632   1.342  1.00  0.00           C  
ATOM    872  O   ILE A 105       6.328   2.508   3.351  1.00  0.00           O  
ATOM    873  CG1 ILE A 105       9.282   0.772   0.272  1.00  0.00           C  
ATOM    874  CG2 ILE A 105       6.798   0.768   0.724  1.00  0.00           C  
ATOM    875  CD1 ILE A 105       9.310  -0.369  -0.735  1.00  0.00           C  
ATOM    876  N   ALA A 106       7.251   0.742   4.297  1.00  0.00           N  
ATOM    877  CA  ALA A 106       6.213   0.662   5.322  1.00  0.00           C  
ATOM    878  C   ALA A 106       6.129   1.960   6.120  1.00  0.00           C  
ATOM    879  CB  ALA A 106       6.477  -0.517   6.256  1.00  0.00           C  
ATOM    880  O   ALA A 106       5.035   2.457   6.395  1.00  0.00           O  
ATOM    881  N   GLU A 107       7.264   2.497   6.484  1.00  0.00           N  
ATOM    882  CA  GLU A 107       7.324   3.761   7.210  1.00  0.00           C  
ATOM    883  C   GLU A 107       6.705   4.895   6.397  1.00  0.00           C  
ATOM    884  CB  GLU A 107       8.770   4.104   7.576  1.00  0.00           C  
ATOM    885  O   GLU A 107       5.960   5.716   6.934  1.00  0.00           O  
ATOM    886  CG  GLU A 107       9.367   3.197   8.642  1.00  0.00           C  
ATOM    887  CD  GLU A 107      10.794   3.566   9.013  1.00  0.00           C  
ATOM    888  OE1 GLU A 107      11.123   3.578  10.221  1.00  0.00           O  
ATOM    889  OE2 GLU A 107      11.590   3.846   8.089  1.00  0.00           O  
ATOM    890  N   ALA A 108       6.996   4.893   5.170  1.00  0.00           N  
ATOM    891  CA  ALA A 108       6.447   5.906   4.272  1.00  0.00           C  
ATOM    892  C   ALA A 108       4.928   5.794   4.182  1.00  0.00           C  
ATOM    893  CB  ALA A 108       7.069   5.780   2.883  1.00  0.00           C  
ATOM    894  O   ALA A 108       4.227   6.807   4.121  1.00  0.00           O  
ATOM    895  N   ILE A 109       4.450   4.572   4.136  1.00  0.00           N  
ATOM    896  CA  ILE A 109       3.009   4.346   4.113  1.00  0.00           C  
ATOM    897  C   ILE A 109       2.363   5.011   5.326  1.00  0.00           C  
ATOM    898  CB  ILE A 109       2.675   2.837   4.088  1.00  0.00           C  
ATOM    899  O   ILE A 109       1.370   5.730   5.192  1.00  0.00           O  
ATOM    900  CG1 ILE A 109       3.084   2.222   2.745  1.00  0.00           C  
ATOM    901  CG2 ILE A 109       1.186   2.610   4.364  1.00  0.00           C  
ATOM    902  CD1 ILE A 109       2.972   0.704   2.700  1.00  0.00           C  
ATOM    903  N   ILE A 110       2.936   4.862   6.478  1.00  0.00           N  
ATOM    904  CA  ILE A 110       2.421   5.442   7.714  1.00  0.00           C  
ATOM    905  C   ILE A 110       2.440   6.966   7.617  1.00  0.00           C  
ATOM    906  CB  ILE A 110       3.235   4.973   8.941  1.00  0.00           C  
ATOM    907  O   ILE A 110       1.455   7.628   7.952  1.00  0.00           O  
ATOM    908  CG1 ILE A 110       3.151   3.450   9.088  1.00  0.00           C  
ATOM    909  CG2 ILE A 110       2.748   5.674  10.212  1.00  0.00           C  
ATOM    910  CD1 ILE A 110       1.735   2.925   9.287  1.00  0.00           C  
ATOM    911  N   GLU A 111       3.436   7.497   7.176  1.00  0.00           N  
ATOM    912  CA  GLU A 111       3.578   8.944   7.050  1.00  0.00           C  
ATOM    913  C   GLU A 111       2.519   9.524   6.116  1.00  0.00           C  
ATOM    914  CB  GLU A 111       4.978   9.305   6.546  1.00  0.00           C  
ATOM    915  O   GLU A 111       1.891  10.536   6.433  1.00  0.00           O  
ATOM    916  CG  GLU A 111       6.086   9.019   7.549  1.00  0.00           C  
ATOM    917  CD  GLU A 111       7.451   9.507   7.091  1.00  0.00           C  
ATOM    918  OE1 GLU A 111       7.702  10.733   7.130  1.00  0.00           O  
ATOM    919  OE2 GLU A 111       8.276   8.656   6.688  1.00  0.00           O  
ATOM    920  N   VAL A 112       2.416   8.825   4.991  1.00  0.00           N  
ATOM    921  CA  VAL A 112       1.442   9.313   4.020  1.00  0.00           C  
ATOM    922  C   VAL A 112       0.036   9.226   4.609  1.00  0.00           C  
ATOM    923  CB  VAL A 112       1.515   8.521   2.695  1.00  0.00           C  
ATOM    924  O   VAL A 112      -0.776  10.136   4.430  1.00  0.00           O  
ATOM    925  CG1 VAL A 112       0.400   8.954   1.745  1.00  0.00           C  
ATOM    926  CG2 VAL A 112       2.882   8.705   2.039  1.00  0.00           C  
ATOM    927  N   LEU A 113      -0.257   8.219   5.328  1.00  0.00           N  
ATOM    928  CA  LEU A 113      -1.551   8.077   5.987  1.00  0.00           C  
ATOM    929  C   LEU A 113      -1.786   9.215   6.974  1.00  0.00           C  
ATOM    930  CB  LEU A 113      -1.638   6.731   6.711  1.00  0.00           C  
ATOM    931  O   LEU A 113      -2.882   9.778   7.029  1.00  0.00           O  
ATOM    932  CG  LEU A 113      -1.838   5.498   5.829  1.00  0.00           C  
ATOM    933  CD1 LEU A 113      -1.602   4.225   6.636  1.00  0.00           C  
ATOM    934  CD2 LEU A 113      -3.235   5.498   5.218  1.00  0.00           C  
ATOM    935  N   LYS A 114      -0.820   9.601   7.672  1.00  0.00           N  
ATOM    936  CA  LYS A 114      -0.909  10.692   8.638  1.00  0.00           C  
ATOM    937  C   LYS A 114      -1.157  12.026   7.940  1.00  0.00           C  
ATOM    938  CB  LYS A 114       0.366  10.770   9.479  1.00  0.00           C  
ATOM    939  O   LYS A 114      -1.922  12.858   8.432  1.00  0.00           O  
ATOM    940  CG  LYS A 114       0.456   9.708  10.565  1.00  0.00           C  
ATOM    941  CD  LYS A 114       1.710   9.881  11.413  1.00  0.00           C  
ATOM    942  CE  LYS A 114       1.817   8.802  12.482  1.00  0.00           C  
ATOM    943  NZ  LYS A 114       3.065   8.944  13.290  1.00  0.00           N  
ATOM    944  N   GLU A 115      -0.629  12.108   6.839  1.00  0.00           N  
ATOM    945  CA  GLU A 115      -0.729  13.357   6.090  1.00  0.00           C  
ATOM    946  C   GLU A 115      -2.069  13.460   5.366  1.00  0.00           C  
ATOM    947  CB  GLU A 115       0.421  13.477   5.088  1.00  0.00           C  
ATOM    948  O   GLU A 115      -2.728  14.500   5.414  1.00  0.00           O  
ATOM    949  CG  GLU A 115       1.780  13.701   5.736  1.00  0.00           C  
ATOM    950  CD  GLU A 115       2.898  13.913   4.727  1.00  0.00           C  
ATOM    951  OE1 GLU A 115       3.905  14.575   5.068  1.00  0.00           O  
ATOM    952  OE2 GLU A 115       2.766  13.414   3.588  1.00  0.00           O  
ATOM    953  N   LYS A 116      -2.458  12.359   4.818  1.00  0.00           N  
ATOM    954  CA  LYS A 116      -3.625  12.401   3.941  1.00  0.00           C  
ATOM    955  C   LYS A 116      -4.912  12.167   4.727  1.00  0.00           C  
ATOM    956  CB  LYS A 116      -3.495  11.362   2.826  1.00  0.00           C  
ATOM    957  O   LYS A 116      -5.968  12.692   4.369  1.00  0.00           O  
ATOM    958  CG  LYS A 116      -2.507  11.746   1.734  1.00  0.00           C  
ATOM    959  CD  LYS A 116      -2.793  11.005   0.435  1.00  0.00           C  
ATOM    960  CE  LYS A 116      -2.003  11.588  -0.728  1.00  0.00           C  
ATOM    961  NZ  LYS A 116      -2.503  11.088  -2.044  1.00  0.00           N  
ATOM    962  N   TYR A 117      -4.726  11.387   5.718  1.00  0.00           N  
ATOM    963  CA  TYR A 117      -5.914  11.021   6.479  1.00  0.00           C  
ATOM    964  C   TYR A 117      -5.687  11.218   7.973  1.00  0.00           C  
ATOM    965  CB  TYR A 117      -6.306   9.567   6.199  1.00  0.00           C  
ATOM    966  O   TYR A 117      -5.827  10.278   8.759  1.00  0.00           O  
ATOM    967  CG  TYR A 117      -6.383   9.232   4.729  1.00  0.00           C  
ATOM    968  CD1 TYR A 117      -7.423   9.715   3.938  1.00  0.00           C  
ATOM    969  CD2 TYR A 117      -5.417   8.431   4.129  1.00  0.00           C  
ATOM    970  CE1 TYR A 117      -7.499   9.407   2.584  1.00  0.00           C  
ATOM    971  CE2 TYR A 117      -5.483   8.117   2.775  1.00  0.00           C  
ATOM    972  OH  TYR A 117      -6.596   8.302   0.672  1.00  0.00           O  
ATOM    973  CZ  TYR A 117      -6.526   8.609   2.012  1.00  0.00           C  
ATOM    974  N   PRO A 118      -5.441  12.387   8.394  1.00  0.00           N  
ATOM    975  CA  PRO A 118      -5.124  12.619   9.806  1.00  0.00           C  
ATOM    976  C   PRO A 118      -6.323  12.392  10.724  1.00  0.00           C  
ATOM    977  CB  PRO A 118      -4.685  14.085   9.832  1.00  0.00           C  
ATOM    978  O   PRO A 118      -6.159  11.934  11.858  1.00  0.00           O  
ATOM    979  CG  PRO A 118      -5.303  14.691   8.614  1.00  0.00           C  
ATOM    980  CD  PRO A 118      -5.355  13.647   7.536  1.00  0.00           C  
ATOM    981  N   GLU A 119      -7.472  12.638  10.177  1.00  0.00           N  
ATOM    982  CA  GLU A 119      -8.684  12.511  10.982  1.00  0.00           C  
ATOM    983  C   GLU A 119      -9.064  11.047  11.181  1.00  0.00           C  
ATOM    984  CB  GLU A 119      -9.843  13.271  10.332  1.00  0.00           C  
ATOM    985  O   GLU A 119      -9.528  10.662  12.257  1.00  0.00           O  
ATOM    986  CG  GLU A 119      -9.642  14.779  10.288  1.00  0.00           C  
ATOM    987  CD  GLU A 119     -10.845  15.529   9.740  1.00  0.00           C  
ATOM    988  OE1 GLU A 119     -11.549  16.205  10.525  1.00  0.00           O  
ATOM    989  OE2 GLU A 119     -11.087  15.440   8.515  1.00  0.00           O  
ATOM    990  N   GLU A 120      -8.820  10.286  10.094  1.00  0.00           N  
ATOM    991  CA  GLU A 120      -9.203   8.878  10.125  1.00  0.00           C  
ATOM    992  C   GLU A 120      -8.070   8.009  10.664  1.00  0.00           C  
ATOM    993  CB  GLU A 120      -9.613   8.401   8.729  1.00  0.00           C  
ATOM    994  O   GLU A 120      -8.299   6.876  11.091  1.00  0.00           O  
ATOM    995  CG  GLU A 120     -10.885   9.052   8.207  1.00  0.00           C  
ATOM    996  CD  GLU A 120     -10.647  10.416   7.577  1.00  0.00           C  
ATOM    997  OE1 GLU A 120     -10.347  10.479   6.363  1.00  0.00           O  
ATOM    998  OE2 GLU A 120     -10.759  11.428   8.304  1.00  0.00           O  
ATOM    999  N   PHE A 121      -6.843   8.532  10.671  1.00  0.00           N  
ATOM   1000  CA  PHE A 121      -5.649   7.799  11.074  1.00  0.00           C  
ATOM   1001  C   PHE A 121      -5.152   8.277  12.433  1.00  0.00           C  
ATOM   1002  CB  PHE A 121      -4.542   7.954  10.026  1.00  0.00           C  
ATOM   1003  O   PHE A 121      -4.190   9.044  12.513  1.00  0.00           O  
ATOM   1004  CG  PHE A 121      -3.456   6.918  10.133  1.00  0.00           C  
ATOM   1005  CD1 PHE A 121      -2.168   7.278  10.510  1.00  0.00           C  
ATOM   1006  CD2 PHE A 121      -3.723   5.583   9.856  1.00  0.00           C  
ATOM   1007  CE1 PHE A 121      -1.160   6.321  10.610  1.00  0.00           C  
ATOM   1008  CE2 PHE A 121      -2.721   4.622   9.954  1.00  0.00           C  
ATOM   1009  CZ  PHE A 121      -1.440   4.993  10.330  1.00  0.00           C  
ATOM   1010  N   ASP A 122      -5.780   7.850  13.487  1.00  0.00           N  
ATOM   1011  CA  ASP A 122      -5.440   8.193  14.865  1.00  0.00           C  
ATOM   1012  C   ASP A 122      -4.409   7.222  15.434  1.00  0.00           C  
ATOM   1013  CB  ASP A 122      -6.694   8.202  15.741  1.00  0.00           C  
ATOM   1014  O   ASP A 122      -3.905   6.353  14.719  1.00  0.00           O  
ATOM   1015  CG  ASP A 122      -7.403   6.860  15.775  1.00  0.00           C  
ATOM   1016  OD1 ASP A 122      -6.908   5.893  15.157  1.00  0.00           O  
ATOM   1017  OD2 ASP A 122      -8.468   6.769  16.423  1.00  0.00           O  
ATOM   1018  N   GLU A 123      -4.025   7.319  16.796  1.00  0.00           N  
ATOM   1019  CA  GLU A 123      -2.996   6.502  17.432  1.00  0.00           C  
ATOM   1020  C   GLU A 123      -3.333   5.017  17.337  1.00  0.00           C  
ATOM   1021  CB  GLU A 123      -2.817   6.908  18.898  1.00  0.00           C  
ATOM   1022  O   GLU A 123      -2.461   4.194  17.050  1.00  0.00           O  
ATOM   1023  CG  GLU A 123      -2.100   8.237  19.084  1.00  0.00           C  
ATOM   1024  CD  GLU A 123      -1.900   8.611  20.544  1.00  0.00           C  
ATOM   1025  OE1 GLU A 123      -0.807   8.345  21.095  1.00  0.00           O  
ATOM   1026  OE2 GLU A 123      -2.844   9.174  21.143  1.00  0.00           O  
ATOM   1027  N   GLU A 124      -4.608   4.712  17.469  1.00  0.00           N  
ATOM   1028  CA  GLU A 124      -5.027   3.318  17.361  1.00  0.00           C  
ATOM   1029  C   GLU A 124      -4.836   2.793  15.941  1.00  0.00           C  
ATOM   1030  CB  GLU A 124      -6.489   3.161  17.787  1.00  0.00           C  
ATOM   1031  O   GLU A 124      -4.325   1.688  15.745  1.00  0.00           O  
ATOM   1032  CG  GLU A 124      -6.718   3.346  19.280  1.00  0.00           C  
ATOM   1033  CD  GLU A 124      -8.169   3.160  19.692  1.00  0.00           C  
ATOM   1034  OE1 GLU A 124      -8.559   2.025  20.049  1.00  0.00           O  
ATOM   1035  OE2 GLU A 124      -8.924   4.158  19.657  1.00  0.00           O  
ATOM   1036  N   ALA A 125      -5.268   3.537  14.960  1.00  0.00           N  
ATOM   1037  CA  ALA A 125      -5.114   3.167  13.556  1.00  0.00           C  
ATOM   1038  C   ALA A 125      -3.641   3.024  13.184  1.00  0.00           C  
ATOM   1039  CB  ALA A 125      -5.789   4.199  12.656  1.00  0.00           C  
ATOM   1040  O   ALA A 125      -3.259   2.079  12.489  1.00  0.00           O  
ATOM   1041  N   GLU A 126      -2.854   3.882  13.707  1.00  0.00           N  
ATOM   1042  CA  GLU A 126      -1.416   3.852  13.457  1.00  0.00           C  
ATOM   1043  C   GLU A 126      -0.790   2.568  13.992  1.00  0.00           C  
ATOM   1044  CB  GLU A 126      -0.735   5.071  14.085  1.00  0.00           C  
ATOM   1045  O   GLU A 126      -0.036   1.897  13.284  1.00  0.00           O  
ATOM   1046  CG  GLU A 126       0.767   5.125  13.850  1.00  0.00           C  
ATOM   1047  CD  GLU A 126       1.413   6.394  14.385  1.00  0.00           C  
ATOM   1048  OE1 GLU A 126       2.642   6.396  14.621  1.00  0.00           O  
ATOM   1049  OE2 GLU A 126       0.683   7.393  14.570  1.00  0.00           O  
ATOM   1050  N   GLU A 127      -1.129   2.323  15.196  1.00  0.00           N  
ATOM   1051  CA  GLU A 127      -0.581   1.122  15.819  1.00  0.00           C  
ATOM   1052  C   GLU A 127      -1.019  -0.136  15.073  1.00  0.00           C  
ATOM   1053  CB  GLU A 127      -1.003   1.036  17.288  1.00  0.00           C  
ATOM   1054  O   GLU A 127      -0.214  -1.040  14.844  1.00  0.00           O  
ATOM   1055  CG  GLU A 127      -0.291   2.033  18.191  1.00  0.00           C  
ATOM   1056  CD  GLU A 127      -0.475   1.739  19.671  1.00  0.00           C  
ATOM   1057  OE1 GLU A 127       0.395   1.067  20.270  1.00  0.00           O  
ATOM   1058  OE2 GLU A 127      -1.499   2.184  20.237  1.00  0.00           O  
ATOM   1059  N   ALA A 128      -2.230  -0.190  14.657  1.00  0.00           N  
ATOM   1060  CA  ALA A 128      -2.764  -1.344  13.938  1.00  0.00           C  
ATOM   1061  C   ALA A 128      -2.073  -1.517  12.589  1.00  0.00           C  
ATOM   1062  CB  ALA A 128      -4.272  -1.200  13.745  1.00  0.00           C  
ATOM   1063  O   ALA A 128      -1.663  -2.624  12.232  1.00  0.00           O  
ATOM   1064  N   VAL A 129      -1.956  -0.433  11.853  1.00  0.00           N  
ATOM   1065  CA  VAL A 129      -1.333  -0.489  10.535  1.00  0.00           C  
ATOM   1066  C   VAL A 129       0.144  -0.850  10.676  1.00  0.00           C  
ATOM   1067  CB  VAL A 129      -1.484   0.851   9.780  1.00  0.00           C  
ATOM   1068  O   VAL A 129       0.667  -1.661   9.908  1.00  0.00           O  
ATOM   1069  CG1 VAL A 129      -0.717   0.815   8.459  1.00  0.00           C  
ATOM   1070  CG2 VAL A 129      -2.959   1.162   9.536  1.00  0.00           C  
ATOM   1071  N   LYS A 130       0.776  -0.272  11.717  1.00  0.00           N  
ATOM   1072  CA  LYS A 130       2.178  -0.584  11.982  1.00  0.00           C  
ATOM   1073  C   LYS A 130       2.365  -2.070  12.276  1.00  0.00           C  
ATOM   1074  CB  LYS A 130       2.702   0.252  13.150  1.00  0.00           C  
ATOM   1075  O   LYS A 130       3.286  -2.700  11.753  1.00  0.00           O  
ATOM   1076  CG  LYS A 130       3.042   1.688  12.781  1.00  0.00           C  
ATOM   1077  CD  LYS A 130       3.652   2.439  13.957  1.00  0.00           C  
ATOM   1078  CE  LYS A 130       4.007   3.872  13.584  1.00  0.00           C  
ATOM   1079  NZ  LYS A 130       4.616   4.609  14.732  1.00  0.00           N  
ATOM   1080  N   LYS A 131       1.541  -2.480  13.107  1.00  0.00           N  
ATOM   1081  CA  LYS A 131       1.611  -3.897  13.453  1.00  0.00           C  
ATOM   1082  C   LYS A 131       1.396  -4.774  12.223  1.00  0.00           C  
ATOM   1083  CB  LYS A 131       0.577  -4.239  14.527  1.00  0.00           C  
ATOM   1084  O   LYS A 131       2.120  -5.750  12.016  1.00  0.00           O  
ATOM   1085  CG  LYS A 131       0.746  -5.626  15.130  1.00  0.00           C  
ATOM   1086  CD  LYS A 131      -0.185  -5.837  16.317  1.00  0.00           C  
ATOM   1087  CE  LYS A 131      -0.009  -7.220  16.928  1.00  0.00           C  
ATOM   1088  NZ  LYS A 131      -0.894  -7.418  18.115  1.00  0.00           N  
ATOM   1089  N   PHE A 132       0.435  -4.463  11.447  1.00  0.00           N  
ATOM   1090  CA  PHE A 132       0.149  -5.195  10.218  1.00  0.00           C  
ATOM   1091  C   PHE A 132       1.362  -5.199   9.296  1.00  0.00           C  
ATOM   1092  CB  PHE A 132      -1.058  -4.587   9.497  1.00  0.00           C  
ATOM   1093  O   PHE A 132       1.774  -6.254   8.809  1.00  0.00           O  
ATOM   1094  CG  PHE A 132      -1.116  -4.915   8.029  1.00  0.00           C  
ATOM   1095  CD1 PHE A 132      -0.835  -3.946   7.074  1.00  0.00           C  
ATOM   1096  CD2 PHE A 132      -1.454  -6.194   7.605  1.00  0.00           C  
ATOM   1097  CE1 PHE A 132      -0.888  -4.248   5.715  1.00  0.00           C  
ATOM   1098  CE2 PHE A 132      -1.509  -6.503   6.249  1.00  0.00           C  
ATOM   1099  CZ  PHE A 132      -1.227  -5.528   5.306  1.00  0.00           C  
ATOM   1100  N   LEU A 133       1.864  -4.085   9.079  1.00  0.00           N  
ATOM   1101  CA  LEU A 133       3.007  -3.960   8.180  1.00  0.00           C  
ATOM   1102  C   LEU A 133       4.192  -4.772   8.691  1.00  0.00           C  
ATOM   1103  CB  LEU A 133       3.409  -2.491   8.025  1.00  0.00           C  
ATOM   1104  O   LEU A 133       4.877  -5.438   7.911  1.00  0.00           O  
ATOM   1105  CG  LEU A 133       2.414  -1.589   7.293  1.00  0.00           C  
ATOM   1106  CD1 LEU A 133       2.864  -0.134   7.367  1.00  0.00           C  
ATOM   1107  CD2 LEU A 133       2.256  -2.033   5.843  1.00  0.00           C  
ATOM   1108  N   LYS A 134       4.393  -4.670   9.951  1.00  0.00           N  
ATOM   1109  CA  LYS A 134       5.468  -5.450  10.557  1.00  0.00           C  
ATOM   1110  C   LYS A 134       5.248  -6.946  10.345  1.00  0.00           C  
ATOM   1111  CB  LYS A 134       5.578  -5.143  12.051  1.00  0.00           C  
ATOM   1112  O   LYS A 134       6.174  -7.668   9.970  1.00  0.00           O  
ATOM   1113  CG  LYS A 134       6.783  -5.781  12.726  1.00  0.00           C  
ATOM   1114  CD  LYS A 134       6.878  -5.382  14.193  1.00  0.00           C  
ATOM   1115  CE  LYS A 134       8.055  -6.058  14.883  1.00  0.00           C  
ATOM   1116  NZ  LYS A 134       8.148  -5.675  16.323  1.00  0.00           N  
ATOM   1117  N   LEU A 135       4.096  -7.386  10.621  1.00  0.00           N  
ATOM   1118  CA  LEU A 135       3.772  -8.799  10.450  1.00  0.00           C  
ATOM   1119  C   LEU A 135       3.905  -9.214   8.989  1.00  0.00           C  
ATOM   1120  CB  LEU A 135       2.354  -9.087  10.948  1.00  0.00           C  
ATOM   1121  O   LEU A 135       4.423 -10.292   8.690  1.00  0.00           O  
ATOM   1122  CG  LEU A 135       2.153  -9.080  12.465  1.00  0.00           C  
ATOM   1123  CD1 LEU A 135       0.671  -9.192  12.803  1.00  0.00           C  
ATOM   1124  CD2 LEU A 135       2.942 -10.212  13.114  1.00  0.00           C  
ATOM   1125  N   PHE A 136       3.391  -8.306   8.167  1.00  0.00           N  
ATOM   1126  CA  PHE A 136       3.474  -8.557   6.733  1.00  0.00           C  
ATOM   1127  C   PHE A 136       4.921  -8.753   6.300  1.00  0.00           C  
ATOM   1128  CB  PHE A 136       2.842  -7.403   5.948  1.00  0.00           C  
ATOM   1129  O   PHE A 136       5.242  -9.721   5.607  1.00  0.00           O  
ATOM   1130  CG  PHE A 136       2.705  -7.676   4.474  1.00  0.00           C  
ATOM   1131  CD1 PHE A 136       3.727  -7.342   3.593  1.00  0.00           C  
ATOM   1132  CD2 PHE A 136       1.554  -8.266   3.969  1.00  0.00           C  
ATOM   1133  CE1 PHE A 136       3.603  -7.593   2.229  1.00  0.00           C  
ATOM   1134  CE2 PHE A 136       1.423  -8.520   2.607  1.00  0.00           C  
ATOM   1135  CZ  PHE A 136       2.448  -8.182   1.738  1.00  0.00           C  
ATOM   1136  N   ILE A 137       5.816  -7.912   6.647  1.00  0.00           N  
ATOM   1137  CA  ILE A 137       7.230  -7.956   6.288  1.00  0.00           C  
ATOM   1138  C   ILE A 137       7.879  -9.196   6.898  1.00  0.00           C  
ATOM   1139  CB  ILE A 137       7.970  -6.681   6.751  1.00  0.00           C  
ATOM   1140  O   ILE A 137       8.698  -9.856   6.255  1.00  0.00           O  
ATOM   1141  CG1 ILE A 137       7.471  -5.460   5.970  1.00  0.00           C  
ATOM   1142  CG2 ILE A 137       9.484  -6.849   6.594  1.00  0.00           C  
ATOM   1143  CD1 ILE A 137       7.988  -4.131   6.502  1.00  0.00           C  
ATOM   1144  N   GLU A 138       7.548  -9.541   8.115  1.00  0.00           N  
ATOM   1145  CA  GLU A 138       8.068 -10.741   8.763  1.00  0.00           C  
ATOM   1146  C   GLU A 138       7.705 -11.996   7.974  1.00  0.00           C  
ATOM   1147  CB  GLU A 138       7.541 -10.850  10.196  1.00  0.00           C  
ATOM   1148  O   GLU A 138       8.540 -12.886   7.795  1.00  0.00           O  
ATOM   1149  CG  GLU A 138       8.153  -9.839  11.155  1.00  0.00           C  
ATOM   1150  CD  GLU A 138       7.727 -10.048  12.600  1.00  0.00           C  
ATOM   1151  OE1 GLU A 138       8.579 -10.428  13.435  1.00  0.00           O  
ATOM   1152  OE2 GLU A 138       6.531  -9.832  12.898  1.00  0.00           O  
ATOM   1153  N   LYS A 139       6.492 -12.013   7.598  1.00  0.00           N  
ATOM   1154  CA  LYS A 139       6.062 -13.154   6.794  1.00  0.00           C  
ATOM   1155  C   LYS A 139       6.815 -13.208   5.468  1.00  0.00           C  
ATOM   1156  CB  LYS A 139       4.555 -13.093   6.539  1.00  0.00           C  
ATOM   1157  O   LYS A 139       7.182 -14.288   5.001  1.00  0.00           O  
ATOM   1158  CG  LYS A 139       3.708 -13.501   7.735  1.00  0.00           C  
ATOM   1159  CD  LYS A 139       2.237 -13.631   7.360  1.00  0.00           C  
ATOM   1160  CE  LYS A 139       1.392 -14.064   8.550  1.00  0.00           C  
ATOM   1161  NZ  LYS A 139      -0.045 -14.228   8.178  1.00  0.00           N  
ATOM   1162  N   LEU A 140       6.971 -12.044   4.908  1.00  0.00           N  
ATOM   1163  CA  LEU A 140       7.752 -11.959   3.679  1.00  0.00           C  
ATOM   1164  C   LEU A 140       9.157 -12.515   3.887  1.00  0.00           C  
ATOM   1165  CB  LEU A 140       7.832 -10.509   3.193  1.00  0.00           C  
ATOM   1166  O   LEU A 140       9.659 -13.272   3.053  1.00  0.00           O  
ATOM   1167  CG  LEU A 140       6.619  -9.985   2.423  1.00  0.00           C  
ATOM   1168  CD1 LEU A 140       6.716  -8.473   2.248  1.00  0.00           C  
ATOM   1169  CD2 LEU A 140       6.503 -10.678   1.070  1.00  0.00           C  
ATOM   1170  N   LYS A 141       9.726 -12.136   4.946  1.00  0.00           N  
ATOM   1171  CA  LYS A 141      11.055 -12.605   5.326  1.00  0.00           C  
ATOM   1172  C   LYS A 141      11.084 -14.125   5.456  1.00  0.00           C  
ATOM   1173  CB  LYS A 141      11.498 -11.958   6.639  1.00  0.00           C  
ATOM   1174  O   LYS A 141      12.029 -14.774   5.002  1.00  0.00           O  
ATOM   1175  CG  LYS A 141      12.925 -12.297   7.045  1.00  0.00           C  
ATOM   1176  CD  LYS A 141      13.317 -11.600   8.342  1.00  0.00           C  
ATOM   1177  CE  LYS A 141      14.727 -11.976   8.775  1.00  0.00           C  
ATOM   1178  NZ  LYS A 141      15.101 -11.330  10.069  1.00  0.00           N  
ATOM   1179  N   GLU A 142      10.097 -14.651   5.959  1.00  0.00           N  
ATOM   1180  CA  GLU A 142      10.003 -16.095   6.154  1.00  0.00           C  
ATOM   1181  C   GLU A 142       9.948 -16.830   4.818  1.00  0.00           C  
ATOM   1182  CB  GLU A 142       8.774 -16.444   6.997  1.00  0.00           C  
ATOM   1183  O   GLU A 142      10.606 -17.858   4.642  1.00  0.00           O  
ATOM   1184  CG  GLU A 142       8.888 -16.024   8.456  1.00  0.00           C  
ATOM   1185  CD  GLU A 142       7.701 -16.458   9.300  1.00  0.00           C  
ATOM   1186  OE1 GLU A 142       7.791 -17.506   9.981  1.00  0.00           O  
ATOM   1187  OE2 GLU A 142       6.672 -15.747   9.281  1.00  0.00           O  
ATOM   1188  N   TYR A 143       9.246 -16.284   3.917  1.00  0.00           N  
ATOM   1189  CA  TYR A 143       9.083 -16.937   2.623  1.00  0.00           C  
ATOM   1190  C   TYR A 143      10.340 -16.789   1.775  1.00  0.00           C  
ATOM   1191  CB  TYR A 143       7.878 -16.357   1.876  1.00  0.00           C  
ATOM   1192  O   TYR A 143      10.578 -17.583   0.862  1.00  0.00           O  
ATOM   1193  CG  TYR A 143       6.547 -16.775   2.453  1.00  0.00           C  
ATOM   1194  CD1 TYR A 143       6.173 -18.116   2.493  1.00  0.00           C  
ATOM   1195  CD2 TYR A 143       5.662 -15.829   2.959  1.00  0.00           C  
ATOM   1196  CE1 TYR A 143       4.947 -18.505   3.023  1.00  0.00           C  
ATOM   1197  CE2 TYR A 143       4.433 -16.207   3.491  1.00  0.00           C  
ATOM   1198  OH  TYR A 143       2.870 -17.925   4.044  1.00  0.00           O  
ATOM   1199  CZ  TYR A 143       4.085 -17.545   3.519  1.00  0.00           C  
ATOM   1200  N   ARG A 144      11.163 -15.767   2.129  1.00  0.00           N  
ATOM   1201  CA  ARG A 144      12.413 -15.530   1.414  1.00  0.00           C  
ATOM   1202  C   ARG A 144      13.489 -16.519   1.851  1.00  0.00           C  
ATOM   1203  CB  ARG A 144      12.897 -14.096   1.638  1.00  0.00           C  
ATOM   1204  O   ARG A 144      14.426 -16.797   1.100  1.00  0.00           O  
ATOM   1205  CG  ARG A 144      12.109 -13.052   0.864  1.00  0.00           C  
ATOM   1206  CD  ARG A 144      12.649 -11.648   1.100  1.00  0.00           C  
ATOM   1207  NE  ARG A 144      13.289 -11.109  -0.097  1.00  0.00           N  
ATOM   1208  NH1 ARG A 144      14.024  -9.169   0.920  1.00  0.00           N  
ATOM   1209  NH2 ARG A 144      14.473  -9.549  -1.296  1.00  0.00           N  
ATOM   1210  CZ  ARG A 144      13.927  -9.943  -0.155  1.00  0.00           C  
ATOM   1211  N   GLU A 145      13.313 -17.109   3.130  1.00  0.00           N  
ATOM   1212  CA  GLU A 145      14.318 -18.004   3.695  1.00  0.00           C  
ATOM   1213  C   GLU A 145      14.191 -19.411   3.118  1.00  0.00           C  
ATOM   1214  CB  GLU A 145      14.202 -18.049   5.221  1.00  0.00           C  
ATOM   1215  O   GLU A 145      15.196 -20.046   2.789  1.00  0.00           O  
ATOM   1216  CG  GLU A 145      14.615 -16.755   5.907  1.00  0.00           C  
ATOM   1217  CD  GLU A 145      14.859 -16.918   7.399  1.00  0.00           C  
ATOM   1218  OE1 GLU A 145      16.035 -17.029   7.813  1.00  0.00           O  
ATOM   1219  OE2 GLU A 145      13.866 -16.936   8.160  1.00  0.00           O  
TER    1220      GLU A 145
ENDMDL
END
