# Supplementary material for: Improving Protein Expression, Stability, and Function with ProteinMPNN
Source: J Am Chem Soc. 2024 Jan 9;146(3):2054–61. doi: 10.1021/jacs.3c10941 (PMC10811672; doi:10.1021/jacs.3c10941)
Supplement: Supplementary file 2 — ja3c10941_si_002.zip [file ja3c10941_si_002.zip › Sumida_Design_Structures_Idealizing_with_ProteinMPNN/myoglobin/dnMb16.pdb]

MODEL     1
ATOM      1  N   ALA A   1     -11.369  -7.593  18.624  1.00  0.00           N  
ATOM      2  CA  ALA A   1     -10.759  -7.899  17.333  1.00  0.00           C  
ATOM      3  C   ALA A   1     -11.533  -7.245  16.192  1.00  0.00           C  
ATOM      4  CB  ALA A   1     -10.684  -9.409  17.124  1.00  0.00           C  
ATOM      5  O   ALA A   1     -10.937  -6.745  15.235  1.00  0.00           O  
ATOM      6  N   GLU A   2     -12.865  -7.069  16.483  1.00  0.00           N  
ATOM      7  CA  GLU A   2     -13.760  -6.480  15.492  1.00  0.00           C  
ATOM      8  C   GLU A   2     -13.585  -4.966  15.420  1.00  0.00           C  
ATOM      9  CB  GLU A   2     -15.217  -6.828  15.808  1.00  0.00           C  
ATOM     10  O   GLU A   2     -13.603  -4.384  14.334  1.00  0.00           O  
ATOM     11  CG  GLU A   2     -16.180  -6.540  14.666  1.00  0.00           C  
ATOM     12  CD  GLU A   2     -17.573  -7.102  14.900  1.00  0.00           C  
ATOM     13  OE1 GLU A   2     -18.413  -6.407  15.516  1.00  0.00           O  
ATOM     14  OE2 GLU A   2     -17.827  -8.248  14.465  1.00  0.00           O  
ATOM     15  N   GLU A   3     -13.433  -4.336  16.568  1.00  0.00           N  
ATOM     16  CA  GLU A   3     -13.212  -2.894  16.609  1.00  0.00           C  
ATOM     17  C   GLU A   3     -11.910  -2.514  15.911  1.00  0.00           C  
ATOM     18  CB  GLU A   3     -13.200  -2.392  18.055  1.00  0.00           C  
ATOM     19  O   GLU A   3     -11.857  -1.524  15.179  1.00  0.00           O  
ATOM     20  CG  GLU A   3     -13.303  -0.879  18.182  1.00  0.00           C  
ATOM     21  CD  GLU A   3     -13.436  -0.406  19.621  1.00  0.00           C  
ATOM     22  OE1 GLU A   3     -13.252   0.805  19.881  1.00  0.00           O  
ATOM     23  OE2 GLU A   3     -13.724  -1.253  20.496  1.00  0.00           O  
ATOM     24  N   GLU A   4     -10.891  -3.319  16.082  1.00  0.00           N  
ATOM     25  CA  GLU A   4      -9.604  -3.074  15.438  1.00  0.00           C  
ATOM     26  C   GLU A   4      -9.713  -3.200  13.921  1.00  0.00           C  
ATOM     27  CB  GLU A   4      -8.543  -4.041  15.971  1.00  0.00           C  
ATOM     28  O   GLU A   4      -9.155  -2.385  13.183  1.00  0.00           O  
ATOM     29  CG  GLU A   4      -8.103  -3.745  17.397  1.00  0.00           C  
ATOM     30  CD  GLU A   4      -7.006  -4.675  17.891  1.00  0.00           C  
ATOM     31  OE1 GLU A   4      -6.231  -4.275  18.790  1.00  0.00           O  
ATOM     32  OE2 GLU A   4      -6.921  -5.812  17.376  1.00  0.00           O  
ATOM     33  N   LYS A   5     -10.505  -4.204  13.500  1.00  0.00           N  
ATOM     34  CA  LYS A   5     -10.701  -4.433  12.072  1.00  0.00           C  
ATOM     35  C   LYS A   5     -11.409  -3.249  11.418  1.00  0.00           C  
ATOM     36  CB  LYS A   5     -11.501  -5.715  11.837  1.00  0.00           C  
ATOM     37  O   LYS A   5     -11.035  -2.824  10.322  1.00  0.00           O  
ATOM     38  CG  LYS A   5     -10.731  -6.990  12.149  1.00  0.00           C  
ATOM     39  CD  LYS A   5     -11.558  -8.232  11.843  1.00  0.00           C  
ATOM     40  CE  LYS A   5     -10.792  -9.508  12.163  1.00  0.00           C  
ATOM     41  NZ  LYS A   5     -11.609 -10.728  11.888  1.00  0.00           N  
ATOM     42  N   GLU A   6     -12.367  -2.753  12.167  1.00  0.00           N  
ATOM     43  CA  GLU A   6     -13.115  -1.620  11.631  1.00  0.00           C  
ATOM     44  C   GLU A   6     -12.234  -0.378  11.526  1.00  0.00           C  
ATOM     45  CB  GLU A   6     -14.340  -1.324  12.500  1.00  0.00           C  
ATOM     46  O   GLU A   6     -12.330   0.378  10.557  1.00  0.00           O  
ATOM     47  CG  GLU A   6     -15.465  -2.337  12.342  1.00  0.00           C  
ATOM     48  CD  GLU A   6     -16.705  -1.987  13.147  1.00  0.00           C  
ATOM     49  OE1 GLU A   6     -17.754  -2.646  12.965  1.00  0.00           O  
ATOM     50  OE2 GLU A   6     -16.629  -1.044  13.967  1.00  0.00           O  
ATOM     51  N   LYS A   7     -11.401  -0.229  12.438  1.00  0.00           N  
ATOM     52  CA  LYS A   7     -10.481   0.904  12.440  1.00  0.00           C  
ATOM     53  C   LYS A   7      -9.497   0.815  11.277  1.00  0.00           C  
ATOM     54  CB  LYS A   7      -9.720   0.976  13.765  1.00  0.00           C  
ATOM     55  O   LYS A   7      -9.234   1.813  10.602  1.00  0.00           O  
ATOM     56  CG  LYS A   7     -10.551   1.497  14.928  1.00  0.00           C  
ATOM     57  CD  LYS A   7      -9.726   1.592  16.205  1.00  0.00           C  
ATOM     58  CE  LYS A   7     -10.575   2.041  17.388  1.00  0.00           C  
ATOM     59  NZ  LYS A   7      -9.787   2.068  18.656  1.00  0.00           N  
ATOM     60  N   VAL A   8      -8.967  -0.396  11.099  1.00  0.00           N  
ATOM     61  CA  VAL A   8      -8.020  -0.621  10.013  1.00  0.00           C  
ATOM     62  C   VAL A   8      -8.694  -0.341   8.672  1.00  0.00           C  
ATOM     63  CB  VAL A   8      -7.460  -2.061  10.037  1.00  0.00           C  
ATOM     64  O   VAL A   8      -8.143   0.371   7.829  1.00  0.00           O  
ATOM     65  CG1 VAL A   8      -6.666  -2.354   8.765  1.00  0.00           C  
ATOM     66  CG2 VAL A   8      -6.590  -2.274  11.275  1.00  0.00           C  
ATOM     67  N   LEU A   9      -9.870  -0.802   8.557  1.00  0.00           N  
ATOM     68  CA  LEU A   9     -10.593  -0.612   7.304  1.00  0.00           C  
ATOM     69  C   LEU A   9     -10.891   0.865   7.068  1.00  0.00           C  
ATOM     70  CB  LEU A   9     -11.897  -1.413   7.310  1.00  0.00           C  
ATOM     71  O   LEU A   9     -10.819   1.343   5.934  1.00  0.00           O  
ATOM     72  CG  LEU A   9     -11.763  -2.928   7.150  1.00  0.00           C  
ATOM     73  CD1 LEU A   9     -13.122  -3.601   7.307  1.00  0.00           C  
ATOM     74  CD2 LEU A   9     -11.144  -3.270   5.799  1.00  0.00           C  
ATOM     75  N   SER A  10     -11.275   1.538   8.127  1.00  0.00           N  
ATOM     76  CA  SER A  10     -11.566   2.961   7.989  1.00  0.00           C  
ATOM     77  C   SER A  10     -10.339   3.733   7.514  1.00  0.00           C  
ATOM     78  CB  SER A  10     -12.060   3.539   9.316  1.00  0.00           C  
ATOM     79  O   SER A  10     -10.453   4.646   6.694  1.00  0.00           O  
ATOM     80  OG  SER A  10     -11.006   3.599  10.262  1.00  0.00           O  
ATOM     81  N   ILE A  11      -9.160   3.355   8.010  1.00  0.00           N  
ATOM     82  CA  ILE A  11      -7.922   4.008   7.600  1.00  0.00           C  
ATOM     83  C   ILE A  11      -7.638   3.701   6.132  1.00  0.00           C  
ATOM     84  CB  ILE A  11      -6.731   3.567   8.480  1.00  0.00           C  
ATOM     85  O   ILE A  11      -7.299   4.598   5.357  1.00  0.00           O  
ATOM     86  CG1 ILE A  11      -6.931   4.038   9.925  1.00  0.00           C  
ATOM     87  CG2 ILE A  11      -5.412   4.095   7.909  1.00  0.00           C  
ATOM     88  CD1 ILE A  11      -7.105   5.544  10.066  1.00  0.00           C  
ATOM     89  N   PHE A  12      -7.836   2.458   5.782  1.00  0.00           N  
ATOM     90  CA  PHE A  12      -7.543   2.066   4.408  1.00  0.00           C  
ATOM     91  C   PHE A  12      -8.535   2.700   3.440  1.00  0.00           C  
ATOM     92  CB  PHE A  12      -7.571   0.541   4.266  1.00  0.00           C  
ATOM     93  O   PHE A  12      -8.214   2.922   2.271  1.00  0.00           O  
ATOM     94  CG  PHE A  12      -6.273  -0.127   4.635  1.00  0.00           C  
ATOM     95  CD1 PHE A  12      -5.198  -0.121   3.755  1.00  0.00           C  
ATOM     96  CD2 PHE A  12      -6.130  -0.761   5.862  1.00  0.00           C  
ATOM     97  CE1 PHE A  12      -3.996  -0.739   4.094  1.00  0.00           C  
ATOM     98  CE2 PHE A  12      -4.932  -1.380   6.207  1.00  0.00           C  
ATOM     99  CZ  PHE A  12      -3.867  -1.369   5.322  1.00  0.00           C  
ATOM    100  N   LYS A  13      -9.724   3.008   3.919  1.00  0.00           N  
ATOM    101  CA  LYS A  13     -10.670   3.759   3.097  1.00  0.00           C  
ATOM    102  C   LYS A  13     -10.167   5.177   2.838  1.00  0.00           C  
ATOM    103  CB  LYS A  13     -12.044   3.804   3.766  1.00  0.00           C  
ATOM    104  O   LYS A  13     -10.323   5.704   1.735  1.00  0.00           O  
ATOM    105  CG  LYS A  13     -12.822   2.500   3.670  1.00  0.00           C  
ATOM    106  CD  LYS A  13     -14.196   2.619   4.318  1.00  0.00           C  
ATOM    107  CE  LYS A  13     -14.948   1.296   4.284  1.00  0.00           C  
ATOM    108  NZ  LYS A  13     -16.264   1.388   4.985  1.00  0.00           N  
ATOM    109  N   LEU A  14      -9.544   5.787   3.847  1.00  0.00           N  
ATOM    110  CA  LEU A  14      -8.934   7.101   3.672  1.00  0.00           C  
ATOM    111  C   LEU A  14      -7.795   7.040   2.660  1.00  0.00           C  
ATOM    112  CB  LEU A  14      -8.416   7.634   5.011  1.00  0.00           C  
ATOM    113  O   LEU A  14      -7.688   7.905   1.787  1.00  0.00           O  
ATOM    114  CG  LEU A  14      -9.472   7.941   6.073  1.00  0.00           C  
ATOM    115  CD1 LEU A  14      -8.805   8.285   7.400  1.00  0.00           C  
ATOM    116  CD2 LEU A  14     -10.378   9.078   5.614  1.00  0.00           C  
ATOM    117  N   VAL A  15      -7.057   5.975   2.833  1.00  0.00           N  
ATOM    118  CA  VAL A  15      -5.931   5.779   1.926  1.00  0.00           C  
ATOM    119  C   VAL A  15      -6.442   5.610   0.497  1.00  0.00           C  
ATOM    120  CB  VAL A  15      -5.078   4.558   2.336  1.00  0.00           C  
ATOM    121  O   VAL A  15      -5.888   6.190  -0.440  1.00  0.00           O  
ATOM    122  CG1 VAL A  15      -3.997   4.280   1.293  1.00  0.00           C  
ATOM    123  CG2 VAL A  15      -4.454   4.781   3.712  1.00  0.00           C  
ATOM    124  N   GLU A  16      -7.495   4.867   0.364  1.00  0.00           N  
ATOM    125  CA  GLU A  16      -8.079   4.607  -0.948  1.00  0.00           C  
ATOM    126  C   GLU A  16      -8.540   5.900  -1.614  1.00  0.00           C  
ATOM    127  CB  GLU A  16      -9.252   3.629  -0.830  1.00  0.00           C  
ATOM    128  O   GLU A  16      -8.374   6.076  -2.822  1.00  0.00           O  
ATOM    129  CG  GLU A  16      -9.803   3.166  -2.171  1.00  0.00           C  
ATOM    130  CD  GLU A  16     -10.808   2.032  -2.047  1.00  0.00           C  
ATOM    131  OE1 GLU A  16     -11.000   1.280  -3.029  1.00  0.00           O  
ATOM    132  OE2 GLU A  16     -11.410   1.895  -0.958  1.00  0.00           O  
ATOM    133  N   LYS A  17      -9.027   6.867  -0.909  1.00  0.00           N  
ATOM    134  CA  LYS A  17      -9.526   8.141  -1.418  1.00  0.00           C  
ATOM    135  C   LYS A  17      -8.383   9.016  -1.926  1.00  0.00           C  
ATOM    136  CB  LYS A  17     -10.311   8.882  -0.335  1.00  0.00           C  
ATOM    137  O   LYS A  17      -8.520   9.693  -2.947  1.00  0.00           O  
ATOM    138  CG  LYS A  17     -11.677   8.280  -0.039  1.00  0.00           C  
ATOM    139  CD  LYS A  17     -12.446   9.113   0.978  1.00  0.00           C  
ATOM    140  CE  LYS A  17     -13.792   8.484   1.313  1.00  0.00           C  
ATOM    141  NZ  LYS A  17     -14.545   9.290   2.320  1.00  0.00           N  
ATOM    142  N   ASP A  18      -7.218   8.914  -1.265  1.00  0.00           N  
ATOM    143  CA  ASP A  18      -6.086   9.772  -1.599  1.00  0.00           C  
ATOM    144  C   ASP A  18      -4.885   8.945  -2.051  1.00  0.00           C  
ATOM    145  CB  ASP A  18      -5.703  10.645  -0.403  1.00  0.00           C  
ATOM    146  O   ASP A  18      -3.740   9.285  -1.747  1.00  0.00           O  
ATOM    147  CG  ASP A  18      -6.794  11.626  -0.011  1.00  0.00           C  
ATOM    148  OD1 ASP A  18      -7.354  12.303  -0.901  1.00  0.00           O  
ATOM    149  OD2 ASP A  18      -7.095  11.725   1.198  1.00  0.00           O  
ATOM    150  N   LYS A  19      -5.093   7.858  -2.757  1.00  0.00           N  
ATOM    151  CA  LYS A  19      -4.061   6.855  -3.009  1.00  0.00           C  
ATOM    152  C   LYS A  19      -2.960   7.413  -3.906  1.00  0.00           C  
ATOM    153  CB  LYS A  19      -4.671   5.605  -3.643  1.00  0.00           C  
ATOM    154  O   LYS A  19      -1.800   7.009  -3.799  1.00  0.00           O  
ATOM    155  CG  LYS A  19      -5.449   5.876  -4.922  1.00  0.00           C  
ATOM    156  CD  LYS A  19      -6.113   4.611  -5.452  1.00  0.00           C  
ATOM    157  CE  LYS A  19      -6.912   4.886  -6.718  1.00  0.00           C  
ATOM    158  NZ  LYS A  19      -7.638   3.669  -7.190  1.00  0.00           N  
ATOM    159  N   LYS A  20      -3.303   8.355  -4.742  1.00  0.00           N  
ATOM    160  CA  LYS A  20      -2.260   8.911  -5.599  1.00  0.00           C  
ATOM    161  C   LYS A  20      -1.243   9.704  -4.783  1.00  0.00           C  
ATOM    162  CB  LYS A  20      -2.874   9.802  -6.681  1.00  0.00           C  
ATOM    163  O   LYS A  20      -0.034   9.528  -4.948  1.00  0.00           O  
ATOM    164  CG  LYS A  20      -3.461   9.034  -7.856  1.00  0.00           C  
ATOM    165  CD  LYS A  20      -3.850   9.967  -8.995  1.00  0.00           C  
ATOM    166  CE  LYS A  20      -4.422   9.198 -10.178  1.00  0.00           C  
ATOM    167  NZ  LYS A  20      -4.773  10.105 -11.311  1.00  0.00           N  
ATOM    168  N   THR A  21      -1.732  10.510  -3.971  1.00  0.00           N  
ATOM    169  CA  THR A  21      -0.876  11.333  -3.123  1.00  0.00           C  
ATOM    170  C   THR A  21      -0.163  10.477  -2.081  1.00  0.00           C  
ATOM    171  CB  THR A  21      -1.685  12.438  -2.418  1.00  0.00           C  
ATOM    172  O   THR A  21       1.053  10.584  -1.908  1.00  0.00           O  
ATOM    173  CG2 THR A  21      -0.787  13.299  -1.536  1.00  0.00           C  
ATOM    174  OG1 THR A  21      -2.307  13.270  -3.404  1.00  0.00           O  
ATOM    175  N   ILE A  22      -0.871   9.634  -1.468  1.00  0.00           N  
ATOM    176  CA  ILE A  22      -0.329   8.792  -0.408  1.00  0.00           C  
ATOM    177  C   ILE A  22       0.691   7.818  -0.993  1.00  0.00           C  
ATOM    178  CB  ILE A  22      -1.447   8.019   0.327  1.00  0.00           C  
ATOM    179  O   ILE A  22       1.790   7.662  -0.455  1.00  0.00           O  
ATOM    180  CG1 ILE A  22      -2.367   8.992   1.073  1.00  0.00           C  
ATOM    181  CG2 ILE A  22      -0.849   6.987   1.288  1.00  0.00           C  
ATOM    182  CD1 ILE A  22      -1.680   9.757   2.195  1.00  0.00           C  
ATOM    183  N   GLY A  23       0.277   7.188  -2.134  1.00  0.00           N  
ATOM    184  CA  GLY A  23       1.193   6.259  -2.775  1.00  0.00           C  
ATOM    185  C   GLY A  23       2.513   6.897  -3.166  1.00  0.00           C  
ATOM    186  O   GLY A  23       3.580   6.329  -2.921  1.00  0.00           O  
ATOM    187  N   SER A  24       2.433   8.074  -3.737  1.00  0.00           N  
ATOM    188  CA  SER A  24       3.636   8.802  -4.129  1.00  0.00           C  
ATOM    189  C   SER A  24       4.499   9.137  -2.918  1.00  0.00           C  
ATOM    190  CB  SER A  24       3.267  10.085  -4.875  1.00  0.00           C  
ATOM    191  O   SER A  24       5.714   8.932  -2.938  1.00  0.00           O  
ATOM    192  OG  SER A  24       4.430  10.816  -5.223  1.00  0.00           O  
ATOM    193  N   GLU A  25       3.968   9.577  -1.891  1.00  0.00           N  
ATOM    194  CA  GLU A  25       4.689   9.963  -0.682  1.00  0.00           C  
ATOM    195  C   GLU A  25       5.336   8.752  -0.015  1.00  0.00           C  
ATOM    196  CB  GLU A  25       3.750  10.666   0.302  1.00  0.00           C  
ATOM    197  O   GLU A  25       6.451   8.844   0.502  1.00  0.00           O  
ATOM    198  CG  GLU A  25       3.409  12.096  -0.089  1.00  0.00           C  
ATOM    199  CD  GLU A  25       4.617  13.020  -0.103  1.00  0.00           C  
ATOM    200  OE1 GLU A  25       4.895  13.639  -1.155  1.00  0.00           O  
ATOM    201  OE2 GLU A  25       5.291  13.124   0.946  1.00  0.00           O  
ATOM    202  N   VAL A  26       4.644   7.678  -0.084  1.00  0.00           N  
ATOM    203  CA  VAL A  26       5.200   6.447   0.467  1.00  0.00           C  
ATOM    204  C   VAL A  26       6.479   6.077  -0.279  1.00  0.00           C  
ATOM    205  CB  VAL A  26       4.185   5.284   0.394  1.00  0.00           C  
ATOM    206  O   VAL A  26       7.505   5.785   0.341  1.00  0.00           O  
ATOM    207  CG1 VAL A  26       4.878   3.946   0.647  1.00  0.00           C  
ATOM    208  CG2 VAL A  26       3.053   5.500   1.397  1.00  0.00           C  
ATOM    209  N   LEU A  27       6.422   6.110  -1.559  1.00  0.00           N  
ATOM    210  CA  LEU A  27       7.592   5.751  -2.353  1.00  0.00           C  
ATOM    211  C   LEU A  27       8.723   6.751  -2.136  1.00  0.00           C  
ATOM    212  CB  LEU A  27       7.232   5.685  -3.840  1.00  0.00           C  
ATOM    213  O   LEU A  27       9.880   6.359  -1.968  1.00  0.00           O  
ATOM    214  CG  LEU A  27       6.312   4.539  -4.264  1.00  0.00           C  
ATOM    215  CD1 LEU A  27       5.961   4.661  -5.743  1.00  0.00           C  
ATOM    216  CD2 LEU A  27       6.965   3.193  -3.973  1.00  0.00           C  
ATOM    217  N   ILE A  28       8.383   8.008  -2.095  1.00  0.00           N  
ATOM    218  CA  ILE A  28       9.388   9.053  -1.934  1.00  0.00           C  
ATOM    219  C   ILE A  28      10.089   8.893  -0.587  1.00  0.00           C  
ATOM    220  CB  ILE A  28       8.762  10.461  -2.049  1.00  0.00           C  
ATOM    221  O   ILE A  28      11.319   8.926  -0.513  1.00  0.00           O  
ATOM    222  CG1 ILE A  28       8.301  10.725  -3.487  1.00  0.00           C  
ATOM    223  CG2 ILE A  28       9.755  11.532  -1.586  1.00  0.00           C  
ATOM    224  CD1 ILE A  28       7.429  11.964  -3.639  1.00  0.00           C  
ATOM    225  N   ILE A  29       9.300   8.759   0.451  1.00  0.00           N  
ATOM    226  CA  ILE A  29       9.884   8.568   1.774  1.00  0.00           C  
ATOM    227  C   ILE A  29      10.749   7.310   1.779  1.00  0.00           C  
ATOM    228  CB  ILE A  29       8.793   8.473   2.864  1.00  0.00           C  
ATOM    229  O   ILE A  29      11.866   7.320   2.303  1.00  0.00           O  
ATOM    230  CG1 ILE A  29       8.133   9.840   3.080  1.00  0.00           C  
ATOM    231  CG2 ILE A  29       9.382   7.937   4.172  1.00  0.00           C  
ATOM    232  CD1 ILE A  29       6.959   9.815   4.048  1.00  0.00           C  
ATOM    233  N   THR A  30      10.284   6.251   1.143  1.00  0.00           N  
ATOM    234  CA  THR A  30      11.044   5.008   1.074  1.00  0.00           C  
ATOM    235  C   THR A  30      12.358   5.218   0.327  1.00  0.00           C  
ATOM    236  CB  THR A  30      10.233   3.894   0.387  1.00  0.00           C  
ATOM    237  O   THR A  30      13.422   4.825   0.810  1.00  0.00           O  
ATOM    238  CG2 THR A  30      11.029   2.595   0.320  1.00  0.00           C  
ATOM    239  OG1 THR A  30       9.027   3.664   1.126  1.00  0.00           O  
ATOM    240  N   PHE A  31      12.336   5.899  -0.774  1.00  0.00           N  
ATOM    241  CA  PHE A  31      13.521   6.137  -1.590  1.00  0.00           C  
ATOM    242  C   PHE A  31      14.511   7.035  -0.859  1.00  0.00           C  
ATOM    243  CB  PHE A  31      13.132   6.768  -2.932  1.00  0.00           C  
ATOM    244  O   PHE A  31      15.725   6.871  -0.996  1.00  0.00           O  
ATOM    245  CG  PHE A  31      12.290   5.873  -3.801  1.00  0.00           C  
ATOM    246  CD1 PHE A  31      12.234   4.505  -3.566  1.00  0.00           C  
ATOM    247  CD2 PHE A  31      11.555   6.402  -4.854  1.00  0.00           C  
ATOM    248  CE1 PHE A  31      11.455   3.675  -4.370  1.00  0.00           C  
ATOM    249  CE2 PHE A  31      10.774   5.579  -5.661  1.00  0.00           C  
ATOM    250  CZ  PHE A  31      10.727   4.215  -5.418  1.00  0.00           C  
ATOM    251  N   THR A  32      13.967   7.971  -0.152  1.00  0.00           N  
ATOM    252  CA  THR A  32      14.820   8.923   0.551  1.00  0.00           C  
ATOM    253  C   THR A  32      15.493   8.263   1.750  1.00  0.00           C  
ATOM    254  CB  THR A  32      14.017  10.151   1.020  1.00  0.00           C  
ATOM    255  O   THR A  32      16.686   8.466   1.989  1.00  0.00           O  
ATOM    256  CG2 THR A  32      14.914  11.149   1.746  1.00  0.00           C  
ATOM    257  OG1 THR A  32      13.428  10.793  -0.117  1.00  0.00           O  
ATOM    258  N   LYS A  33      14.889   7.425   2.432  1.00  0.00           N  
ATOM    259  CA  LYS A  33      15.432   6.789   3.628  1.00  0.00           C  
ATOM    260  C   LYS A  33      16.287   5.578   3.267  1.00  0.00           C  
ATOM    261  CB  LYS A  33      14.305   6.372   4.574  1.00  0.00           C  
ATOM    262  O   LYS A  33      17.254   5.263   3.964  1.00  0.00           O  
ATOM    263  CG  LYS A  33      13.642   7.535   5.298  1.00  0.00           C  
ATOM    264  CD  LYS A  33      12.688   7.048   6.380  1.00  0.00           C  
ATOM    265  CE  LYS A  33      12.139   8.205   7.204  1.00  0.00           C  
ATOM    266  NZ  LYS A  33      11.231   7.730   8.291  1.00  0.00           N  
ATOM    267  N   ASN A  34      15.806   4.957   2.177  1.00  0.00           N  
ATOM    268  CA  ASN A  34      16.524   3.793   1.668  1.00  0.00           C  
ATOM    269  C   ASN A  34      16.745   3.884   0.161  1.00  0.00           C  
ATOM    270  CB  ASN A  34      15.776   2.505   2.019  1.00  0.00           C  
ATOM    271  O   ASN A  34      16.021   3.258  -0.615  1.00  0.00           O  
ATOM    272  CG  ASN A  34      16.622   1.264   1.815  1.00  0.00           C  
ATOM    273  ND2 ASN A  34      16.119   0.122   2.270  1.00  0.00           N  
ATOM    274  OD1 ASN A  34      17.719   1.331   1.253  1.00  0.00           O  
ATOM    275  N   PRO A  35      17.724   4.685  -0.262  1.00  0.00           N  
ATOM    276  CA  PRO A  35      17.964   4.949  -1.683  1.00  0.00           C  
ATOM    277  C   PRO A  35      18.185   3.672  -2.491  1.00  0.00           C  
ATOM    278  CB  PRO A  35      19.228   5.813  -1.672  1.00  0.00           C  
ATOM    279  O   PRO A  35      17.942   3.652  -3.700  1.00  0.00           O  
ATOM    280  CG  PRO A  35      19.229   6.471  -0.330  1.00  0.00           C  
ATOM    281  CD  PRO A  35      18.629   5.522   0.667  1.00  0.00           C  
ATOM    282  N   GLU A  36      18.611   2.648  -1.864  1.00  0.00           N  
ATOM    283  CA  GLU A  36      18.843   1.379  -2.546  1.00  0.00           C  
ATOM    284  C   GLU A  36      17.539   0.789  -3.076  1.00  0.00           C  
ATOM    285  CB  GLU A  36      19.528   0.382  -1.608  1.00  0.00           C  
ATOM    286  O   GLU A  36      17.537   0.077  -4.082  1.00  0.00           O  
ATOM    287  CG  GLU A  36      20.962   0.751  -1.258  1.00  0.00           C  
ATOM    288  CD  GLU A  36      21.886   0.779  -2.465  1.00  0.00           C  
ATOM    289  OE1 GLU A  36      22.346   1.877  -2.853  1.00  0.00           O  
ATOM    290  OE2 GLU A  36      22.152  -0.307  -3.028  1.00  0.00           O  
ATOM    291  N   THR A  37      16.488   1.026  -2.380  1.00  0.00           N  
ATOM    292  CA  THR A  37      15.186   0.527  -2.808  1.00  0.00           C  
ATOM    293  C   THR A  37      14.795   1.123  -4.157  1.00  0.00           C  
ATOM    294  CB  THR A  37      14.096   0.844  -1.768  1.00  0.00           C  
ATOM    295  O   THR A  37      14.203   0.441  -4.996  1.00  0.00           O  
ATOM    296  CG2 THR A  37      12.748   0.270  -2.191  1.00  0.00           C  
ATOM    297  OG1 THR A  37      14.469   0.279  -0.505  1.00  0.00           O  
ATOM    298  N   LYS A  38      15.167   2.451  -4.306  1.00  0.00           N  
ATOM    299  CA  LYS A  38      14.853   3.115  -5.567  1.00  0.00           C  
ATOM    300  C   LYS A  38      15.534   2.416  -6.741  1.00  0.00           C  
ATOM    301  CB  LYS A  38      15.271   4.585  -5.519  1.00  0.00           C  
ATOM    302  O   LYS A  38      14.974   2.344  -7.837  1.00  0.00           O  
ATOM    303  CG  LYS A  38      14.910   5.373  -6.769  1.00  0.00           C  
ATOM    304  CD  LYS A  38      15.368   6.823  -6.668  1.00  0.00           C  
ATOM    305  CE  LYS A  38      15.058   7.598  -7.942  1.00  0.00           C  
ATOM    306  NZ  LYS A  38      15.678   8.956  -7.928  1.00  0.00           N  
ATOM    307  N   LYS A  39      16.694   1.862  -6.592  1.00  0.00           N  
ATOM    308  CA  LYS A  39      17.477   1.186  -7.622  1.00  0.00           C  
ATOM    309  C   LYS A  39      16.743  -0.042  -8.153  1.00  0.00           C  
ATOM    310  CB  LYS A  39      18.847   0.782  -7.076  1.00  0.00           C  
ATOM    311  O   LYS A  39      16.996  -0.486  -9.274  1.00  0.00           O  
ATOM    312  CG  LYS A  39      19.754   1.959  -6.746  1.00  0.00           C  
ATOM    313  CD  LYS A  39      21.129   1.493  -6.286  1.00  0.00           C  
ATOM    314  CE  LYS A  39      22.036   2.670  -5.951  1.00  0.00           C  
ATOM    315  NZ  LYS A  39      23.366   2.218  -5.445  1.00  0.00           N  
ATOM    316  N   LYS A  40      15.785  -0.462  -7.383  1.00  0.00           N  
ATOM    317  CA  LYS A  40      15.029  -1.649  -7.773  1.00  0.00           C  
ATOM    318  C   LYS A  40      13.866  -1.282  -8.690  1.00  0.00           C  
ATOM    319  CB  LYS A  40      14.510  -2.385  -6.537  1.00  0.00           C  
ATOM    320  O   LYS A  40      13.170  -2.163  -9.201  1.00  0.00           O  
ATOM    321  CG  LYS A  40      15.595  -2.758  -5.538  1.00  0.00           C  
ATOM    322  CD  LYS A  40      16.609  -3.719  -6.145  1.00  0.00           C  
ATOM    323  CE  LYS A  40      17.678  -4.117  -5.137  1.00  0.00           C  
ATOM    324  NZ  LYS A  40      18.747  -4.951  -5.763  1.00  0.00           N  
ATOM    325  N   PHE A  41      13.780   0.032  -8.829  1.00  0.00           N  
ATOM    326  CA  PHE A  41      12.741   0.548  -9.713  1.00  0.00           C  
ATOM    327  C   PHE A  41      13.355   1.285 -10.897  1.00  0.00           C  
ATOM    328  CB  PHE A  41      11.795   1.478  -8.947  1.00  0.00           C  
ATOM    329  O   PHE A  41      13.459   2.514 -10.883  1.00  0.00           O  
ATOM    330  CG  PHE A  41      11.054   0.802  -7.826  1.00  0.00           C  
ATOM    331  CD1 PHE A  41       9.762   0.326  -8.016  1.00  0.00           C  
ATOM    332  CD2 PHE A  41      11.649   0.642  -6.582  1.00  0.00           C  
ATOM    333  CE1 PHE A  41       9.073  -0.301  -6.980  1.00  0.00           C  
ATOM    334  CE2 PHE A  41      10.967   0.016  -5.542  1.00  0.00           C  
ATOM    335  CZ  PHE A  41       9.679  -0.453  -5.742  1.00  0.00           C  
ATOM    336  N   PRO A  42      13.788   0.576 -11.937  1.00  0.00           N  
ATOM    337  CA  PRO A  42      14.482   1.180 -13.076  1.00  0.00           C  
ATOM    338  C   PRO A  42      13.661   2.273 -13.756  1.00  0.00           C  
ATOM    339  CB  PRO A  42      14.706  -0.003 -14.021  1.00  0.00           C  
ATOM    340  O   PRO A  42      14.224   3.183 -14.369  1.00  0.00           O  
ATOM    341  CG  PRO A  42      14.594  -1.213 -13.151  1.00  0.00           C  
ATOM    342  CD  PRO A  42      13.722  -0.877 -11.975  1.00  0.00           C  
ATOM    343  N   ARG A  43      12.407   2.156 -13.612  1.00  0.00           N  
ATOM    344  CA  ARG A  43      11.556   3.136 -14.280  1.00  0.00           C  
ATOM    345  C   ARG A  43      11.728   4.521 -13.664  1.00  0.00           C  
ATOM    346  CB  ARG A  43      10.088   2.710 -14.210  1.00  0.00           C  
ATOM    347  O   ARG A  43      11.329   5.524 -14.259  1.00  0.00           O  
ATOM    348  CG  ARG A  43       9.522   2.679 -12.800  1.00  0.00           C  
ATOM    349  CD  ARG A  43       8.091   2.160 -12.777  1.00  0.00           C  
ATOM    350  NE  ARG A  43       8.001   0.804 -13.314  1.00  0.00           N  
ATOM    351  NH1 ARG A  43       5.820   0.459 -12.637  1.00  0.00           N  
ATOM    352  NH2 ARG A  43       6.952  -1.189 -13.757  1.00  0.00           N  
ATOM    353  CZ  ARG A  43       6.924   0.028 -13.235  1.00  0.00           C  
ATOM    354  N   PHE A  44      12.299   4.591 -12.525  1.00  0.00           N  
ATOM    355  CA  PHE A  44      12.467   5.882 -11.870  1.00  0.00           C  
ATOM    356  C   PHE A  44      13.909   6.363 -11.984  1.00  0.00           C  
ATOM    357  CB  PHE A  44      12.058   5.796 -10.396  1.00  0.00           C  
ATOM    358  O   PHE A  44      14.302   7.325 -11.320  1.00  0.00           O  
ATOM    359  CG  PHE A  44      10.642   5.331 -10.186  1.00  0.00           C  
ATOM    360  CD1 PHE A  44       9.636   5.699 -11.070  1.00  0.00           C  
ATOM    361  CD2 PHE A  44      10.318   4.524  -9.102  1.00  0.00           C  
ATOM    362  CE1 PHE A  44       8.325   5.270 -10.878  1.00  0.00           C  
ATOM    363  CE2 PHE A  44       9.010   4.091  -8.904  1.00  0.00           C  
ATOM    364  CZ  PHE A  44       8.015   4.466  -9.792  1.00  0.00           C  
ATOM    365  N   LYS A  45      14.711   5.753 -12.775  1.00  0.00           N  
ATOM    366  CA  LYS A  45      16.152   5.985 -12.811  1.00  0.00           C  
ATOM    367  C   LYS A  45      16.469   7.404 -13.275  1.00  0.00           C  
ATOM    368  CB  LYS A  45      16.837   4.970 -13.728  1.00  0.00           C  
ATOM    369  O   LYS A  45      17.489   7.977 -12.886  1.00  0.00           O  
ATOM    370  CG  LYS A  45      16.459   5.107 -15.195  1.00  0.00           C  
ATOM    371  CD  LYS A  45      17.182   4.079 -16.056  1.00  0.00           C  
ATOM    372  CE  LYS A  45      16.797   4.209 -17.524  1.00  0.00           C  
ATOM    373  NZ  LYS A  45      17.498   3.199 -18.372  1.00  0.00           N  
ATOM    374  N   ASP A  46      15.592   7.997 -13.935  1.00  0.00           N  
ATOM    375  CA  ASP A  46      15.873   9.313 -14.502  1.00  0.00           C  
ATOM    376  C   ASP A  46      15.417  10.425 -13.560  1.00  0.00           C  
ATOM    377  CB  ASP A  46      15.194   9.466 -15.864  1.00  0.00           C  
ATOM    378  O   ASP A  46      15.644  11.606 -13.830  1.00  0.00           O  
ATOM    379  CG  ASP A  46      15.724   8.495 -16.904  1.00  0.00           C  
ATOM    380  OD1 ASP A  46      16.950   8.256 -16.946  1.00  0.00           O  
ATOM    381  OD2 ASP A  46      14.909   7.966 -17.690  1.00  0.00           O  
ATOM    382  N   LEU A  47      14.806  10.064 -12.457  1.00  0.00           N  
ATOM    383  CA  LEU A  47      14.353  11.039 -11.470  1.00  0.00           C  
ATOM    384  C   LEU A  47      15.382  11.203 -10.357  1.00  0.00           C  
ATOM    385  CB  LEU A  47      13.006  10.617 -10.878  1.00  0.00           C  
ATOM    386  O   LEU A  47      15.598  10.284  -9.565  1.00  0.00           O  
ATOM    387  CG  LEU A  47      11.894  10.302 -11.880  1.00  0.00           C  
ATOM    388  CD1 LEU A  47      10.649   9.805 -11.151  1.00  0.00           C  
ATOM    389  CD2 LEU A  47      11.571  11.531 -12.723  1.00  0.00           C  
ATOM    390  N   LYS A  48      15.990  12.402 -10.174  1.00  0.00           N  
ATOM    391  CA  LYS A  48      17.169  12.534  -9.323  1.00  0.00           C  
ATOM    392  C   LYS A  48      16.844  13.308  -8.049  1.00  0.00           C  
ATOM    393  CB  LYS A  48      18.304  13.224 -10.080  1.00  0.00           C  
ATOM    394  O   LYS A  48      17.512  13.140  -7.026  1.00  0.00           O  
ATOM    395  CG  LYS A  48      18.808  12.445 -11.286  1.00  0.00           C  
ATOM    396  CD  LYS A  48      19.985  13.145 -11.952  1.00  0.00           C  
ATOM    397  CE  LYS A  48      20.503  12.356 -13.147  1.00  0.00           C  
ATOM    398  NZ  LYS A  48      21.654  13.042 -13.807  1.00  0.00           N  
ATOM    399  N   THR A  49      15.831  14.092  -8.199  1.00  0.00           N  
ATOM    400  CA  THR A  49      15.518  14.915  -7.037  1.00  0.00           C  
ATOM    401  C   THR A  49      14.166  14.525  -6.446  1.00  0.00           C  
ATOM    402  CB  THR A  49      15.510  16.412  -7.399  1.00  0.00           C  
ATOM    403  O   THR A  49      13.354  13.881  -7.113  1.00  0.00           O  
ATOM    404  CG2 THR A  49      16.807  16.817  -8.092  1.00  0.00           C  
ATOM    405  OG1 THR A  49      14.409  16.680  -8.276  1.00  0.00           O  
ATOM    406  N   VAL A  50      13.951  14.901  -5.206  1.00  0.00           N  
ATOM    407  CA  VAL A  50      12.678  14.652  -4.537  1.00  0.00           C  
ATOM    408  C   VAL A  50      11.557  15.385  -5.269  1.00  0.00           C  
ATOM    409  CB  VAL A  50      12.722  15.088  -3.055  1.00  0.00           C  
ATOM    410  O   VAL A  50      10.470  14.834  -5.462  1.00  0.00           O  
ATOM    411  CG1 VAL A  50      11.331  15.013  -2.429  1.00  0.00           C  
ATOM    412  CG2 VAL A  50      13.711  14.224  -2.274  1.00  0.00           C  
ATOM    413  N   GLU A  51      11.851  16.568  -5.709  1.00  0.00           N  
ATOM    414  CA  GLU A  51      10.870  17.373  -6.430  1.00  0.00           C  
ATOM    415  C   GLU A  51      10.441  16.691  -7.726  1.00  0.00           C  
ATOM    416  CB  GLU A  51      11.432  18.766  -6.729  1.00  0.00           C  
ATOM    417  O   GLU A  51       9.257  16.685  -8.068  1.00  0.00           O  
ATOM    418  CG  GLU A  51      11.558  19.655  -5.500  1.00  0.00           C  
ATOM    419  CD  GLU A  51      12.901  19.522  -4.799  1.00  0.00           C  
ATOM    420  OE1 GLU A  51      13.276  20.434  -4.028  1.00  0.00           O  
ATOM    421  OE2 GLU A  51      13.584  18.498  -5.024  1.00  0.00           O  
ATOM    422  N   GLU A  52      11.459  16.096  -8.402  1.00  0.00           N  
ATOM    423  CA  GLU A  52      11.133  15.368  -9.625  1.00  0.00           C  
ATOM    424  C   GLU A  52      10.250  14.159  -9.328  1.00  0.00           C  
ATOM    425  CB  GLU A  52      12.410  14.923 -10.342  1.00  0.00           C  
ATOM    426  O   GLU A  52       9.308  13.875 -10.071  1.00  0.00           O  
ATOM    427  CG  GLU A  52      13.214  16.071 -10.934  1.00  0.00           C  
ATOM    428  CD  GLU A  52      14.529  15.626 -11.554  1.00  0.00           C  
ATOM    429  OE1 GLU A  52      14.933  16.193 -12.595  1.00  0.00           O  
ATOM    430  OE2 GLU A  52      15.161  14.702 -10.995  1.00  0.00           O  
ATOM    431  N   LEU A  53      10.589  13.501  -8.278  1.00  0.00           N  
ATOM    432  CA  LEU A  53       9.812  12.329  -7.887  1.00  0.00           C  
ATOM    433  C   LEU A  53       8.373  12.716  -7.560  1.00  0.00           C  
ATOM    434  CB  LEU A  53      10.453  11.638  -6.681  1.00  0.00           C  
ATOM    435  O   LEU A  53       7.433  12.047  -7.994  1.00  0.00           O  
ATOM    436  CG  LEU A  53      11.760  10.889  -6.945  1.00  0.00           C  
ATOM    437  CD1 LEU A  53      12.439  10.527  -5.628  1.00  0.00           C  
ATOM    438  CD2 LEU A  53      11.501   9.639  -7.780  1.00  0.00           C  
ATOM    439  N   LYS A  54       8.199  13.805  -6.882  1.00  0.00           N  
ATOM    440  CA  LYS A  54       6.882  14.284  -6.474  1.00  0.00           C  
ATOM    441  C   LYS A  54       6.051  14.707  -7.682  1.00  0.00           C  
ATOM    442  CB  LYS A  54       7.015  15.451  -5.494  1.00  0.00           C  
ATOM    443  O   LYS A  54       4.834  14.518  -7.702  1.00  0.00           O  
ATOM    444  CG  LYS A  54       7.388  15.033  -4.080  1.00  0.00           C  
ATOM    445  CD  LYS A  54       7.423  16.227  -3.135  1.00  0.00           C  
ATOM    446  CE  LYS A  54       7.797  15.810  -1.719  1.00  0.00           C  
ATOM    447  NZ  LYS A  54       7.878  16.984  -0.799  1.00  0.00           N  
ATOM    448  N   ALA A  55       6.722  15.146  -8.685  1.00  0.00           N  
ATOM    449  CA  ALA A  55       6.040  15.681  -9.861  1.00  0.00           C  
ATOM    450  C   ALA A  55       5.771  14.583 -10.886  1.00  0.00           C  
ATOM    451  CB  ALA A  55       6.866  16.801 -10.491  1.00  0.00           C  
ATOM    452  O   ALA A  55       4.999  14.779 -11.827  1.00  0.00           O  
ATOM    453  N   SER A  56       6.294  13.416 -10.669  1.00  0.00           N  
ATOM    454  CA  SER A  56       6.245  12.359 -11.675  1.00  0.00           C  
ATOM    455  C   SER A  56       4.942  11.573 -11.586  1.00  0.00           C  
ATOM    456  CB  SER A  56       7.434  11.411 -11.515  1.00  0.00           C  
ATOM    457  O   SER A  56       4.592  11.057 -10.522  1.00  0.00           O  
ATOM    458  OG  SER A  56       7.280  10.269 -12.340  1.00  0.00           O  
ATOM    459  N   GLU A  57       4.314  11.416 -12.793  1.00  0.00           N  
ATOM    460  CA  GLU A  57       3.116  10.585 -12.870  1.00  0.00           C  
ATOM    461  C   GLU A  57       3.461   9.105 -12.728  1.00  0.00           C  
ATOM    462  CB  GLU A  57       2.376  10.829 -14.187  1.00  0.00           C  
ATOM    463  O   GLU A  57       2.658   8.321 -12.218  1.00  0.00           O  
ATOM    464  CG  GLU A  57       1.643  12.162 -14.242  1.00  0.00           C  
ATOM    465  CD  GLU A  57       0.552  12.291 -13.192  1.00  0.00           C  
ATOM    466  OE1 GLU A  57       0.551  13.289 -12.436  1.00  0.00           O  
ATOM    467  OE2 GLU A  57      -0.310  11.386 -13.124  1.00  0.00           O  
ATOM    468  N   LYS A  58       4.607   8.809 -13.156  1.00  0.00           N  
ATOM    469  CA  LYS A  58       5.050   7.422 -13.039  1.00  0.00           C  
ATOM    470  C   LYS A  58       5.145   6.997 -11.577  1.00  0.00           C  
ATOM    471  CB  LYS A  58       6.401   7.231 -13.730  1.00  0.00           C  
ATOM    472  O   LYS A  58       4.731   5.892 -11.218  1.00  0.00           O  
ATOM    473  CG  LYS A  58       6.354   7.405 -15.241  1.00  0.00           C  
ATOM    474  CD  LYS A  58       7.730   7.219 -15.868  1.00  0.00           C  
ATOM    475  CE  LYS A  58       7.702   7.485 -17.367  1.00  0.00           C  
ATOM    476  NZ  LYS A  58       9.057   7.341 -17.980  1.00  0.00           N  
ATOM    477  N   VAL A  59       5.684   7.835 -10.761  1.00  0.00           N  
ATOM    478  CA  VAL A  59       5.798   7.541  -9.336  1.00  0.00           C  
ATOM    479  C   VAL A  59       4.407   7.443  -8.716  1.00  0.00           C  
ATOM    480  CB  VAL A  59       6.636   8.612  -8.602  1.00  0.00           C  
ATOM    481  O   VAL A  59       4.119   6.507  -7.966  1.00  0.00           O  
ATOM    482  CG1 VAL A  59       6.611   8.375  -7.093  1.00  0.00           C  
ATOM    483  CG2 VAL A  59       8.072   8.615  -9.121  1.00  0.00           C  
ATOM    484  N   LYS A  60       3.524   8.321  -9.109  1.00  0.00           N  
ATOM    485  CA  LYS A  60       2.160   8.337  -8.588  1.00  0.00           C  
ATOM    486  C   LYS A  60       1.408   7.068  -8.979  1.00  0.00           C  
ATOM    487  CB  LYS A  60       1.406   9.568  -9.093  1.00  0.00           C  
ATOM    488  O   LYS A  60       0.768   6.435  -8.137  1.00  0.00           O  
ATOM    489  CG  LYS A  60       1.941  10.886  -8.551  1.00  0.00           C  
ATOM    490  CD  LYS A  60       1.166  12.074  -9.106  1.00  0.00           C  
ATOM    491  CE  LYS A  60       1.753  13.397  -8.631  1.00  0.00           C  
ATOM    492  NZ  LYS A  60       1.027  14.565  -9.211  1.00  0.00           N  
ATOM    493  N   ASP A  61       1.557   6.752 -10.193  1.00  0.00           N  
ATOM    494  CA  ASP A  61       0.848   5.582 -10.702  1.00  0.00           C  
ATOM    495  C   ASP A  61       1.337   4.305 -10.021  1.00  0.00           C  
ATOM    496  CB  ASP A  61       1.017   5.468 -12.218  1.00  0.00           C  
ATOM    497  O   ASP A  61       0.534   3.447  -9.649  1.00  0.00           O  
ATOM    498  CG  ASP A  61       0.220   6.509 -12.984  1.00  0.00           C  
ATOM    499  OD1 ASP A  61      -0.711   7.111 -12.406  1.00  0.00           O  
ATOM    500  OD2 ASP A  61       0.522   6.727 -14.177  1.00  0.00           O  
ATOM    501  N   HIS A  62       2.623   4.292  -9.903  1.00  0.00           N  
ATOM    502  CA  HIS A  62       3.163   3.106  -9.249  1.00  0.00           C  
ATOM    503  C   HIS A  62       2.768   3.060  -7.777  1.00  0.00           C  
ATOM    504  CB  HIS A  62       4.686   3.064  -9.385  1.00  0.00           C  
ATOM    505  O   HIS A  62       2.497   1.986  -7.235  1.00  0.00           O  
ATOM    506  CG  HIS A  62       5.291   1.765  -8.961  1.00  0.00           C  
ATOM    507  CD2 HIS A  62       6.060   1.449  -7.892  1.00  0.00           C  
ATOM    508  ND1 HIS A  62       5.132   0.599  -9.679  1.00  0.00           N  
ATOM    509  CE1 HIS A  62       5.777  -0.380  -9.068  1.00  0.00           C  
ATOM    510  NE2 HIS A  62       6.348   0.109  -7.980  1.00  0.00           N  
ATOM    511  N   GLY A  63       2.841   4.220  -7.157  1.00  0.00           N  
ATOM    512  CA  GLY A  63       2.363   4.288  -5.786  1.00  0.00           C  
ATOM    513  C   GLY A  63       0.953   3.755  -5.618  1.00  0.00           C  
ATOM    514  O   GLY A  63       0.672   3.015  -4.673  1.00  0.00           O  
ATOM    515  N   VAL A  64       0.089   4.027  -6.541  1.00  0.00           N  
ATOM    516  CA  VAL A  64      -1.293   3.557  -6.506  1.00  0.00           C  
ATOM    517  C   VAL A  64      -1.322   2.033  -6.586  1.00  0.00           C  
ATOM    518  CB  VAL A  64      -2.128   4.168  -7.654  1.00  0.00           C  
ATOM    519  O   VAL A  64      -2.061   1.381  -5.844  1.00  0.00           O  
ATOM    520  CG1 VAL A  64      -3.490   3.483  -7.753  1.00  0.00           C  
ATOM    521  CG2 VAL A  64      -2.297   5.672  -7.449  1.00  0.00           C  
ATOM    522  N   THR A  65      -0.523   1.517  -7.453  1.00  0.00           N  
ATOM    523  CA  THR A  65      -0.477   0.072  -7.642  1.00  0.00           C  
ATOM    524  C   THR A  65      -0.059  -0.629  -6.353  1.00  0.00           C  
ATOM    525  CB  THR A  65       0.491  -0.313  -8.777  1.00  0.00           C  
ATOM    526  O   THR A  65      -0.652  -1.640  -5.969  1.00  0.00           O  
ATOM    527  CG2 THR A  65       0.565  -1.827  -8.947  1.00  0.00           C  
ATOM    528  OG1 THR A  65       0.037   0.273 -10.003  1.00  0.00           O  
ATOM    529  N   VAL A  66       0.934  -0.082  -5.691  1.00  0.00           N  
ATOM    530  CA  VAL A  66       1.431  -0.648  -4.442  1.00  0.00           C  
ATOM    531  C   VAL A  66       0.331  -0.610  -3.383  1.00  0.00           C  
ATOM    532  CB  VAL A  66       2.683   0.105  -3.936  1.00  0.00           C  
ATOM    533  O   VAL A  66       0.057  -1.618  -2.729  1.00  0.00           O  
ATOM    534  CG1 VAL A  66       3.042  -0.336  -2.519  1.00  0.00           C  
ATOM    535  CG2 VAL A  66       3.859  -0.120  -4.884  1.00  0.00           C  
ATOM    536  N   LEU A  67      -0.406   0.488  -3.273  1.00  0.00           N  
ATOM    537  CA  LEU A  67      -1.422   0.659  -2.240  1.00  0.00           C  
ATOM    538  C   LEU A  67      -2.653  -0.189  -2.544  1.00  0.00           C  
ATOM    539  CB  LEU A  67      -1.820   2.132  -2.118  1.00  0.00           C  
ATOM    540  O   LEU A  67      -3.271  -0.742  -1.631  1.00  0.00           O  
ATOM    541  CG  LEU A  67      -0.750   3.081  -1.577  1.00  0.00           C  
ATOM    542  CD1 LEU A  67      -1.288   4.507  -1.515  1.00  0.00           C  
ATOM    543  CD2 LEU A  67      -0.275   2.623  -0.202  1.00  0.00           C  
ATOM    544  N   ASP A  68      -2.989  -0.349  -3.825  1.00  0.00           N  
ATOM    545  CA  ASP A  68      -4.144  -1.156  -4.207  1.00  0.00           C  
ATOM    546  C   ASP A  68      -3.970  -2.607  -3.765  1.00  0.00           C  
ATOM    547  CB  ASP A  68      -4.368  -1.090  -5.719  1.00  0.00           C  
ATOM    548  O   ASP A  68      -4.913  -3.228  -3.269  1.00  0.00           O  
ATOM    549  CG  ASP A  68      -5.150   0.138  -6.150  1.00  0.00           C  
ATOM    550  OD1 ASP A  68      -5.779   0.794  -5.290  1.00  0.00           O  
ATOM    551  OD2 ASP A  68      -5.141   0.452  -7.360  1.00  0.00           O  
ATOM    552  N   ALA A  69      -2.782  -3.093  -4.008  1.00  0.00           N  
ATOM    553  CA  ALA A  69      -2.518  -4.475  -3.618  1.00  0.00           C  
ATOM    554  C   ALA A  69      -2.646  -4.653  -2.107  1.00  0.00           C  
ATOM    555  CB  ALA A  69      -1.130  -4.904  -4.085  1.00  0.00           C  
ATOM    556  O   ALA A  69      -3.252  -5.619  -1.638  1.00  0.00           O  
ATOM    557  N   LEU A  70      -2.072  -3.711  -1.340  1.00  0.00           N  
ATOM    558  CA  LEU A  70      -2.136  -3.751   0.117  1.00  0.00           C  
ATOM    559  C   LEU A  70      -3.573  -3.597   0.602  1.00  0.00           C  
ATOM    560  CB  LEU A  70      -1.260  -2.650   0.722  1.00  0.00           C  
ATOM    561  O   LEU A  70      -4.017  -4.335   1.485  1.00  0.00           O  
ATOM    562  CG  LEU A  70      -1.223  -2.576   2.249  1.00  0.00           C  
ATOM    563  CD1 LEU A  70      -0.613  -3.849   2.827  1.00  0.00           C  
ATOM    564  CD2 LEU A  70      -0.444  -1.348   2.706  1.00  0.00           C  
ATOM    565  N   ILE A  71      -4.316  -2.655   0.038  1.00  0.00           N  
ATOM    566  CA  ILE A  71      -5.699  -2.396   0.423  1.00  0.00           C  
ATOM    567  C   ILE A  71      -6.551  -3.633   0.148  1.00  0.00           C  
ATOM    568  CB  ILE A  71      -6.274  -1.173  -0.325  1.00  0.00           C  
ATOM    569  O   ILE A  71      -7.373  -4.026   0.980  1.00  0.00           O  
ATOM    570  CG1 ILE A  71      -5.606   0.116   0.166  1.00  0.00           C  
ATOM    571  CG2 ILE A  71      -7.794  -1.101  -0.155  1.00  0.00           C  
ATOM    572  CD1 ILE A  71      -5.874   1.328  -0.715  1.00  0.00           C  
ATOM    573  N   GLU A  72      -6.371  -4.163  -1.006  1.00  0.00           N  
ATOM    574  CA  GLU A  72      -7.119  -5.369  -1.349  1.00  0.00           C  
ATOM    575  C   GLU A  72      -6.815  -6.504  -0.376  1.00  0.00           C  
ATOM    576  CB  GLU A  72      -6.806  -5.807  -2.782  1.00  0.00           C  
ATOM    577  O   GLU A  72      -7.727  -7.186   0.095  1.00  0.00           O  
ATOM    578  CG  GLU A  72      -7.633  -6.992  -3.258  1.00  0.00           C  
ATOM    579  CD  GLU A  72      -7.465  -7.285  -4.741  1.00  0.00           C  
ATOM    580  OE1 GLU A  72      -8.214  -8.130  -5.281  1.00  0.00           O  
ATOM    581  OE2 GLU A  72      -6.577  -6.664  -5.367  1.00  0.00           O  
ATOM    582  N   TRP A  73      -5.572  -6.725  -0.124  1.00  0.00           N  
ATOM    583  CA  TRP A  73      -5.221  -7.764   0.839  1.00  0.00           C  
ATOM    584  C   TRP A  73      -5.867  -7.492   2.193  1.00  0.00           C  
ATOM    585  CB  TRP A  73      -3.700  -7.861   0.994  1.00  0.00           C  
ATOM    586  O   TRP A  73      -6.455  -8.390   2.799  1.00  0.00           O  
ATOM    587  CG  TRP A  73      -3.259  -8.728   2.135  1.00  0.00           C  
ATOM    588  CD1 TRP A  73      -3.106 -10.086   2.127  1.00  0.00           C  
ATOM    589  CD2 TRP A  73      -2.919  -8.293   3.456  1.00  0.00           C  
ATOM    590  CE2 TRP A  73      -2.567  -9.443   4.196  1.00  0.00           C  
ATOM    591  CE3 TRP A  73      -2.877  -7.042   4.085  1.00  0.00           C  
ATOM    592  NE1 TRP A  73      -2.689 -10.523   3.363  1.00  0.00           N  
ATOM    593  CH2 TRP A  73      -2.145  -8.142   6.127  1.00  0.00           C  
ATOM    594  CZ2 TRP A  73      -2.178  -9.378   5.536  1.00  0.00           C  
ATOM    595  CZ3 TRP A  73      -2.489  -6.979   5.418  1.00  0.00           C  
ATOM    596  N   ALA A  74      -5.687  -6.308   2.681  1.00  0.00           N  
ATOM    597  CA  ALA A  74      -6.260  -5.932   3.970  1.00  0.00           C  
ATOM    598  C   ALA A  74      -7.759  -6.218   4.009  1.00  0.00           C  
ATOM    599  CB  ALA A  74      -5.996  -4.456   4.260  1.00  0.00           C  
ATOM    600  O   ALA A  74      -8.272  -6.739   5.001  1.00  0.00           O  
ATOM    601  N   ARG A  75      -8.470  -5.870   2.983  1.00  0.00           N  
ATOM    602  CA  ARG A  75      -9.907  -6.102   2.883  1.00  0.00           C  
ATOM    603  C   ARG A  75     -10.230  -7.590   2.976  1.00  0.00           C  
ATOM    604  CB  ARG A  75     -10.455  -5.528   1.574  1.00  0.00           C  
ATOM    605  O   ARG A  75     -11.105  -7.994   3.744  1.00  0.00           O  
ATOM    606  CG  ARG A  75     -11.969  -5.598   1.457  1.00  0.00           C  
ATOM    607  CD  ARG A  75     -12.455  -5.076   0.112  1.00  0.00           C  
ATOM    608  NE  ARG A  75     -12.071  -5.965  -0.982  1.00  0.00           N  
ATOM    609  NH1 ARG A  75     -14.235  -6.561  -1.531  1.00  0.00           N  
ATOM    610  NH2 ARG A  75     -12.468  -7.430  -2.705  1.00  0.00           N  
ATOM    611  CZ  ARG A  75     -12.925  -6.650  -1.737  1.00  0.00           C  
ATOM    612  N   LEU A  76      -9.537  -8.382   2.190  1.00  0.00           N  
ATOM    613  CA  LEU A  76      -9.762  -9.823   2.192  1.00  0.00           C  
ATOM    614  C   LEU A  76      -9.463 -10.419   3.564  1.00  0.00           C  
ATOM    615  CB  LEU A  76      -8.897 -10.503   1.128  1.00  0.00           C  
ATOM    616  O   LEU A  76     -10.194 -11.290   4.040  1.00  0.00           O  
ATOM    617  CG  LEU A  76      -9.248 -10.196  -0.329  1.00  0.00           C  
ATOM    618  CD1 LEU A  76      -8.210 -10.808  -1.264  1.00  0.00           C  
ATOM    619  CD2 LEU A  76     -10.644 -10.709  -0.662  1.00  0.00           C  
ATOM    620  N   HIS A  77      -8.383  -9.961   4.144  1.00  0.00           N  
ATOM    621  CA  HIS A  77      -7.978 -10.464   5.452  1.00  0.00           C  
ATOM    622  C   HIS A  77      -9.028 -10.148   6.512  1.00  0.00           C  
ATOM    623  CB  HIS A  77      -6.627  -9.874   5.859  1.00  0.00           C  
ATOM    624  O   HIS A  77      -9.417 -11.025   7.288  1.00  0.00           O  
ATOM    625  CG  HIS A  77      -6.202 -10.247   7.244  1.00  0.00           C  
ATOM    626  CD2 HIS A  77      -6.021  -9.491   8.352  1.00  0.00           C  
ATOM    627  ND1 HIS A  77      -5.906 -11.543   7.608  1.00  0.00           N  
ATOM    628  CE1 HIS A  77      -5.561 -11.567   8.884  1.00  0.00           C  
ATOM    629  NE2 HIS A  77      -5.623 -10.335   9.359  1.00  0.00           N  
ATOM    630  N   VAL A  78      -9.501  -8.929   6.534  1.00  0.00           N  
ATOM    631  CA  VAL A  78     -10.470  -8.492   7.534  1.00  0.00           C  
ATOM    632  C   VAL A  78     -11.809  -9.186   7.295  1.00  0.00           C  
ATOM    633  CB  VAL A  78     -10.654  -6.958   7.512  1.00  0.00           C  
ATOM    634  O   VAL A  78     -12.511  -9.539   8.245  1.00  0.00           O  
ATOM    635  CG1 VAL A  78     -11.849  -6.545   8.371  1.00  0.00           C  
ATOM    636  CG2 VAL A  78      -9.382  -6.261   7.992  1.00  0.00           C  
ATOM    637  N   GLU A  79     -12.183  -9.477   6.069  1.00  0.00           N  
ATOM    638  CA  GLU A  79     -13.453 -10.103   5.714  1.00  0.00           C  
ATOM    639  C   GLU A  79     -13.376 -11.621   5.845  1.00  0.00           C  
ATOM    640  CB  GLU A  79     -13.863  -9.718   4.290  1.00  0.00           C  
ATOM    641  O   GLU A  79     -14.365 -12.321   5.615  1.00  0.00           O  
ATOM    642  CG  GLU A  79     -14.218  -8.247   4.128  1.00  0.00           C  
ATOM    643  CD  GLU A  79     -14.656  -7.887   2.718  1.00  0.00           C  
ATOM    644  OE1 GLU A  79     -15.117  -6.744   2.498  1.00  0.00           O  
ATOM    645  OE2 GLU A  79     -14.538  -8.755   1.825  1.00  0.00           O  
ATOM    646  N   GLY A  80     -12.160 -12.114   6.212  1.00  0.00           N  
ATOM    647  CA  GLY A  80     -11.978 -13.547   6.380  1.00  0.00           C  
ATOM    648  C   GLY A  80     -12.054 -14.316   5.074  1.00  0.00           C  
ATOM    649  O   GLY A  80     -12.513 -15.459   5.047  1.00  0.00           O  
ATOM    650  N   LYS A  81     -11.839 -13.587   3.990  1.00  0.00           N  
ATOM    651  CA  LYS A  81     -11.814 -14.198   2.664  1.00  0.00           C  
ATOM    652  C   LYS A  81     -10.413 -14.690   2.312  1.00  0.00           C  
ATOM    653  CB  LYS A  81     -12.302 -13.206   1.606  1.00  0.00           C  
ATOM    654  O   LYS A  81      -9.450 -14.399   3.025  1.00  0.00           O  
ATOM    655  CG  LYS A  81     -13.753 -12.782   1.778  1.00  0.00           C  
ATOM    656  CD  LYS A  81     -14.206 -11.870   0.645  1.00  0.00           C  
ATOM    657  CE  LYS A  81     -15.666 -11.465   0.803  1.00  0.00           C  
ATOM    658  NZ  LYS A  81     -16.112 -10.563  -0.301  1.00  0.00           N  
ATOM    659  N   ASP A  82     -10.373 -15.552   1.317  1.00  0.00           N  
ATOM    660  CA  ASP A  82      -9.098 -16.112   0.881  1.00  0.00           C  
ATOM    661  C   ASP A  82      -8.187 -15.025   0.313  1.00  0.00           C  
ATOM    662  CB  ASP A  82      -9.321 -17.209  -0.161  1.00  0.00           C  
ATOM    663  O   ASP A  82      -8.507 -14.411  -0.707  1.00  0.00           O  
ATOM    664  CG  ASP A  82      -8.030 -17.865  -0.618  1.00  0.00           C  
ATOM    665  OD1 ASP A  82      -7.205 -18.251   0.238  1.00  0.00           O  
ATOM    666  OD2 ASP A  82      -7.833 -17.993  -1.846  1.00  0.00           O  
ATOM    667  N   TYR A  83      -7.092 -14.800   0.913  1.00  0.00           N  
ATOM    668  CA  TYR A  83      -6.128 -13.798   0.472  1.00  0.00           C  
ATOM    669  C   TYR A  83      -4.788 -14.441   0.135  1.00  0.00           C  
ATOM    670  CB  TYR A  83      -5.936 -12.726   1.549  1.00  0.00           C  
ATOM    671  O   TYR A  83      -3.865 -13.765  -0.324  1.00  0.00           O  
ATOM    672  CG  TYR A  83      -5.548 -13.282   2.897  1.00  0.00           C  
ATOM    673  CD1 TYR A  83      -6.485 -13.398   3.921  1.00  0.00           C  
ATOM    674  CD2 TYR A  83      -4.243 -13.693   3.151  1.00  0.00           C  
ATOM    675  CE1 TYR A  83      -6.132 -13.909   5.166  1.00  0.00           C  
ATOM    676  CE2 TYR A  83      -3.879 -14.205   4.392  1.00  0.00           C  
ATOM    677  OH  TYR A  83      -4.473 -14.815   6.621  1.00  0.00           O  
ATOM    678  CZ  TYR A  83      -4.829 -14.309   5.391  1.00  0.00           C  
ATOM    679  N   ASP A  84      -4.632 -15.767   0.404  1.00  0.00           N  
ATOM    680  CA  ASP A  84      -3.377 -16.493   0.235  1.00  0.00           C  
ATOM    681  C   ASP A  84      -2.882 -16.406  -1.207  1.00  0.00           C  
ATOM    682  CB  ASP A  84      -3.546 -17.958   0.646  1.00  0.00           C  
ATOM    683  O   ASP A  84      -1.686 -16.235  -1.449  1.00  0.00           O  
ATOM    684  CG  ASP A  84      -3.286 -18.192   2.124  1.00  0.00           C  
ATOM    685  OD1 ASP A  84      -3.192 -17.210   2.890  1.00  0.00           O  
ATOM    686  OD2 ASP A  84      -3.172 -19.371   2.525  1.00  0.00           O  
ATOM    687  N   SER A  85      -3.850 -16.526  -2.173  1.00  0.00           N  
ATOM    688  CA  SER A  85      -3.461 -16.454  -3.578  1.00  0.00           C  
ATOM    689  C   SER A  85      -2.905 -15.078  -3.928  1.00  0.00           C  
ATOM    690  CB  SER A  85      -4.653 -16.775  -4.481  1.00  0.00           C  
ATOM    691  O   SER A  85      -1.941 -14.967  -4.688  1.00  0.00           O  
ATOM    692  OG  SER A  85      -5.718 -15.869  -4.251  1.00  0.00           O  
ATOM    693  N   LEU A  86      -3.520 -14.073  -3.383  1.00  0.00           N  
ATOM    694  CA  LEU A  86      -3.026 -12.717  -3.593  1.00  0.00           C  
ATOM    695  C   LEU A  86      -1.629 -12.550  -3.004  1.00  0.00           C  
ATOM    696  CB  LEU A  86      -3.980 -11.695  -2.968  1.00  0.00           C  
ATOM    697  O   LEU A  86      -0.728 -12.034  -3.668  1.00  0.00           O  
ATOM    698  CG  LEU A  86      -3.560 -10.228  -3.063  1.00  0.00           C  
ATOM    699  CD1 LEU A  86      -3.577  -9.765  -4.516  1.00  0.00           C  
ATOM    700  CD2 LEU A  86      -4.471  -9.354  -2.208  1.00  0.00           C  
ATOM    701  N   VAL A  87      -1.412 -13.009  -1.787  1.00  0.00           N  
ATOM    702  CA  VAL A  87      -0.121 -12.897  -1.115  1.00  0.00           C  
ATOM    703  C   VAL A  87       0.941 -13.657  -1.906  1.00  0.00           C  
ATOM    704  CB  VAL A  87      -0.188 -13.429   0.334  1.00  0.00           C  
ATOM    705  O   VAL A  87       2.056 -13.162  -2.094  1.00  0.00           O  
ATOM    706  CG1 VAL A  87       1.204 -13.460   0.963  1.00  0.00           C  
ATOM    707  CG2 VAL A  87      -1.137 -12.575   1.173  1.00  0.00           C  
ATOM    708  N   LYS A  88       0.572 -14.827  -2.364  1.00  0.00           N  
ATOM    709  CA  LYS A  88       1.492 -15.631  -3.162  1.00  0.00           C  
ATOM    710  C   LYS A  88       1.883 -14.905  -4.447  1.00  0.00           C  
ATOM    711  CB  LYS A  88       0.870 -16.988  -3.495  1.00  0.00           C  
ATOM    712  O   LYS A  88       3.062 -14.852  -4.803  1.00  0.00           O  
ATOM    713  CG  LYS A  88       1.823 -17.954  -4.183  1.00  0.00           C  
ATOM    714  CD  LYS A  88       1.173 -19.312  -4.414  1.00  0.00           C  
ATOM    715  CE  LYS A  88       2.117 -20.271  -5.124  1.00  0.00           C  
ATOM    716  NZ  LYS A  88       1.467 -21.588  -5.397  1.00  0.00           N  
ATOM    717  N   LYS A  89       0.866 -14.365  -5.113  1.00  0.00           N  
ATOM    718  CA  LYS A  89       1.119 -13.630  -6.349  1.00  0.00           C  
ATOM    719  C   LYS A  89       2.041 -12.439  -6.101  1.00  0.00           C  
ATOM    720  CB  LYS A  89      -0.195 -13.155  -6.970  1.00  0.00           C  
ATOM    721  O   LYS A  89       2.987 -12.211  -6.858  1.00  0.00           O  
ATOM    722  CG  LYS A  89      -0.030 -12.461  -8.314  1.00  0.00           C  
ATOM    723  CD  LYS A  89      -1.370 -12.005  -8.876  1.00  0.00           C  
ATOM    724  CE  LYS A  89      -1.196 -11.211 -10.164  1.00  0.00           C  
ATOM    725  NZ  LYS A  89      -2.504 -10.729 -10.699  1.00  0.00           N  
ATOM    726  N   LEU A  90       1.795 -11.743  -5.022  1.00  0.00           N  
ATOM    727  CA  LEU A  90       2.610 -10.580  -4.687  1.00  0.00           C  
ATOM    728  C   LEU A  90       4.040 -10.995  -4.357  1.00  0.00           C  
ATOM    729  CB  LEU A  90       2.001  -9.822  -3.504  1.00  0.00           C  
ATOM    730  O   LEU A  90       4.995 -10.358  -4.808  1.00  0.00           O  
ATOM    731  CG  LEU A  90       0.706  -9.058  -3.784  1.00  0.00           C  
ATOM    732  CD1 LEU A  90       0.144  -8.477  -2.490  1.00  0.00           C  
ATOM    733  CD2 LEU A  90       0.945  -7.957  -4.811  1.00  0.00           C  
ATOM    734  N   ALA A  91       4.162 -12.030  -3.613  1.00  0.00           N  
ATOM    735  CA  ALA A  91       5.488 -12.507  -3.230  1.00  0.00           C  
ATOM    736  C   ALA A  91       6.300 -12.914  -4.457  1.00  0.00           C  
ATOM    737  CB  ALA A  91       5.373 -13.680  -2.260  1.00  0.00           C  
ATOM    738  O   ALA A  91       7.472 -12.551  -4.582  1.00  0.00           O  
ATOM    739  N   GLU A  92       5.700 -13.596  -5.384  1.00  0.00           N  
ATOM    740  CA  GLU A  92       6.381 -14.063  -6.588  1.00  0.00           C  
ATOM    741  C   GLU A  92       6.770 -12.895  -7.490  1.00  0.00           C  
ATOM    742  CB  GLU A  92       5.499 -15.050  -7.357  1.00  0.00           C  
ATOM    743  O   GLU A  92       7.869 -12.875  -8.049  1.00  0.00           O  
ATOM    744  CG  GLU A  92       5.311 -16.386  -6.652  1.00  0.00           C  
ATOM    745  CD  GLU A  92       4.510 -17.388  -7.468  1.00  0.00           C  
ATOM    746  OE1 GLU A  92       4.832 -18.597  -7.429  1.00  0.00           O  
ATOM    747  OE2 GLU A  92       3.554 -16.960  -8.152  1.00  0.00           O  
ATOM    748  N   SER A  93       5.821 -11.927  -7.569  1.00  0.00           N  
ATOM    749  CA  SER A  93       6.107 -10.757  -8.394  1.00  0.00           C  
ATOM    750  C   SER A  93       7.288  -9.967  -7.841  1.00  0.00           C  
ATOM    751  CB  SER A  93       4.877  -9.853  -8.487  1.00  0.00           C  
ATOM    752  O   SER A  93       8.179  -9.564  -8.592  1.00  0.00           O  
ATOM    753  OG  SER A  93       5.167  -8.685  -9.236  1.00  0.00           O  
ATOM    754  N   HIS A  94       7.340  -9.834  -6.587  1.00  0.00           N  
ATOM    755  CA  HIS A  94       8.379  -9.023  -5.961  1.00  0.00           C  
ATOM    756  C   HIS A  94       9.706  -9.773  -5.907  1.00  0.00           C  
ATOM    757  CB  HIS A  94       7.955  -8.604  -4.552  1.00  0.00           C  
ATOM    758  O   HIS A  94      10.768  -9.179  -6.109  1.00  0.00           O  
ATOM    759  CG  HIS A  94       6.780  -7.679  -4.530  1.00  0.00           C  
ATOM    760  CD2 HIS A  94       6.714  -6.327  -4.517  1.00  0.00           C  
ATOM    761  ND1 HIS A  94       5.478  -8.129  -4.514  1.00  0.00           N  
ATOM    762  CE1 HIS A  94       4.659  -7.091  -4.494  1.00  0.00           C  
ATOM    763  NE2 HIS A  94       5.384  -5.985  -4.495  1.00  0.00           N  
ATOM    764  N   LYS A  95       9.653 -11.117  -5.641  1.00  0.00           N  
ATOM    765  CA  LYS A  95      10.866 -11.924  -5.536  1.00  0.00           C  
ATOM    766  C   LYS A  95      11.456 -12.210  -6.914  1.00  0.00           C  
ATOM    767  CB  LYS A  95      10.576 -13.236  -4.807  1.00  0.00           C  
ATOM    768  O   LYS A  95      12.656 -12.030  -7.130  1.00  0.00           O  
ATOM    769  CG  LYS A  95      11.796 -14.128  -4.629  1.00  0.00           C  
ATOM    770  CD  LYS A  95      11.437 -15.434  -3.932  1.00  0.00           C  
ATOM    771  CE  LYS A  95      12.634 -16.371  -3.847  1.00  0.00           C  
ATOM    772  NZ  LYS A  95      12.266 -17.687  -3.246  1.00  0.00           N  
ATOM    773  N   LYS A  96      10.648 -12.661  -7.860  1.00  0.00           N  
ATOM    774  CA  LYS A  96      11.141 -13.188  -9.129  1.00  0.00           C  
ATOM    775  C   LYS A  96      11.257 -12.082 -10.175  1.00  0.00           C  
ATOM    776  CB  LYS A  96      10.223 -14.299  -9.642  1.00  0.00           C  
ATOM    777  O   LYS A  96      12.282 -11.962 -10.848  1.00  0.00           O  
ATOM    778  CG  LYS A  96      10.318 -15.595  -8.850  1.00  0.00           C  
ATOM    779  CD  LYS A  96       9.505 -16.707  -9.499  1.00  0.00           C  
ATOM    780  CE  LYS A  96       9.596 -18.003  -8.705  1.00  0.00           C  
ATOM    781  NZ  LYS A  96       8.810 -19.101  -9.343  1.00  0.00           N  
ATOM    782  N   GLU A  97      10.167 -11.233 -10.120  1.00  0.00           N  
ATOM    783  CA  GLU A  97      10.103 -10.265 -11.210  1.00  0.00           C  
ATOM    784  C   GLU A  97      10.836  -8.976 -10.848  1.00  0.00           C  
ATOM    785  CB  GLU A  97       8.647  -9.958 -11.572  1.00  0.00           C  
ATOM    786  O   GLU A  97      11.639  -8.471 -11.635  1.00  0.00           O  
ATOM    787  CG  GLU A  97       7.900 -11.141 -12.170  1.00  0.00           C  
ATOM    788  CD  GLU A  97       6.494 -10.791 -12.631  1.00  0.00           C  
ATOM    789  OE1 GLU A  97       5.641 -11.703 -12.724  1.00  0.00           O  
ATOM    790  OE2 GLU A  97       6.243  -9.595 -12.903  1.00  0.00           O  
ATOM    791  N   HIS A  98      10.784  -8.595  -9.680  1.00  0.00           N  
ATOM    792  CA  HIS A  98      11.303  -7.273  -9.347  1.00  0.00           C  
ATOM    793  C   HIS A  98      12.481  -7.370  -8.384  1.00  0.00           C  
ATOM    794  CB  HIS A  98      10.200  -6.402  -8.742  1.00  0.00           C  
ATOM    795  O   HIS A  98      13.122  -6.362  -8.078  1.00  0.00           O  
ATOM    796  CG  HIS A  98       9.024  -6.209  -9.646  1.00  0.00           C  
ATOM    797  CD2 HIS A  98       7.767  -6.709  -9.589  1.00  0.00           C  
ATOM    798  ND1 HIS A  98       9.074  -5.418 -10.773  1.00  0.00           N  
ATOM    799  CE1 HIS A  98       7.894  -5.439 -11.371  1.00  0.00           C  
ATOM    800  NE2 HIS A  98       7.084  -6.215 -10.672  1.00  0.00           N  
ATOM    801  N   LYS A  99      12.763  -8.617  -7.929  1.00  0.00           N  
ATOM    802  CA  LYS A  99      13.886  -8.916  -7.046  1.00  0.00           C  
ATOM    803  C   LYS A  99      13.935  -7.944  -5.870  1.00  0.00           C  
ATOM    804  CB  LYS A  99      15.205  -8.869  -7.819  1.00  0.00           C  
ATOM    805  O   LYS A  99      15.001  -7.426  -5.530  1.00  0.00           O  
ATOM    806  CG  LYS A  99      15.315  -9.914  -8.919  1.00  0.00           C  
ATOM    807  CD  LYS A  99      16.676  -9.868  -9.601  1.00  0.00           C  
ATOM    808  CE  LYS A  99      16.771 -10.883 -10.732  1.00  0.00           C  
ATOM    809  NZ  LYS A  99      18.122 -10.878 -11.369  1.00  0.00           N  
ATOM    810  N   ILE A 100      12.773  -7.564  -5.330  1.00  0.00           N  
ATOM    811  CA  ILE A 100      12.693  -6.686  -4.167  1.00  0.00           C  
ATOM    812  C   ILE A 100      12.821  -7.511  -2.888  1.00  0.00           C  
ATOM    813  CB  ILE A 100      11.374  -5.881  -4.156  1.00  0.00           C  
ATOM    814  O   ILE A 100      12.005  -8.400  -2.631  1.00  0.00           O  
ATOM    815  CG1 ILE A 100      11.242  -5.056  -5.441  1.00  0.00           C  
ATOM    816  CG2 ILE A 100      11.301  -4.982  -2.918  1.00  0.00           C  
ATOM    817  CD1 ILE A 100       9.902  -4.348  -5.587  1.00  0.00           C  
ATOM    818  N   PRO A 101      13.843  -7.273  -2.133  1.00  0.00           N  
ATOM    819  CA  PRO A 101      13.994  -8.000  -0.870  1.00  0.00           C  
ATOM    820  C   PRO A 101      12.880  -7.687   0.127  1.00  0.00           C  
ATOM    821  CB  PRO A 101      15.348  -7.519  -0.345  1.00  0.00           C  
ATOM    822  O   PRO A 101      12.286  -6.607   0.076  1.00  0.00           O  
ATOM    823  CG  PRO A 101      15.565  -6.195  -1.005  1.00  0.00           C  
ATOM    824  CD  PRO A 101      14.812  -6.181  -2.304  1.00  0.00           C  
ATOM    825  N   ILE A 102      12.632  -8.629   0.998  1.00  0.00           N  
ATOM    826  CA  ILE A 102      11.563  -8.484   1.979  1.00  0.00           C  
ATOM    827  C   ILE A 102      11.825  -7.257   2.850  1.00  0.00           C  
ATOM    828  CB  ILE A 102      11.428  -9.747   2.859  1.00  0.00           C  
ATOM    829  O   ILE A 102      10.889  -6.563   3.254  1.00  0.00           O  
ATOM    830  CG1 ILE A 102      10.115  -9.708   3.651  1.00  0.00           C  
ATOM    831  CG2 ILE A 102      12.630  -9.882   3.798  1.00  0.00           C  
ATOM    832  CD1 ILE A 102       8.867  -9.792   2.784  1.00  0.00           C  
ATOM    833  N   GLU A 103      13.084  -6.922   3.152  1.00  0.00           N  
ATOM    834  CA  GLU A 103      13.439  -5.773   3.979  1.00  0.00           C  
ATOM    835  C   GLU A 103      12.969  -4.468   3.342  1.00  0.00           C  
ATOM    836  CB  GLU A 103      14.950  -5.728   4.217  1.00  0.00           C  
ATOM    837  O   GLU A 103      12.613  -3.521   4.045  1.00  0.00           O  
ATOM    838  CG  GLU A 103      15.470  -6.863   5.088  1.00  0.00           C  
ATOM    839  CD  GLU A 103      15.050  -6.743   6.544  1.00  0.00           C  
ATOM    840  OE1 GLU A 103      15.166  -7.740   7.293  1.00  0.00           O  
ATOM    841  OE2 GLU A 103      14.601  -5.644   6.939  1.00  0.00           O  
ATOM    842  N   ASP A 104      13.051  -4.423   2.025  1.00  0.00           N  
ATOM    843  CA  ASP A 104      12.562  -3.242   1.320  1.00  0.00           C  
ATOM    844  C   ASP A 104      11.047  -3.112   1.453  1.00  0.00           C  
ATOM    845  CB  ASP A 104      12.958  -3.298  -0.157  1.00  0.00           C  
ATOM    846  O   ASP A 104      10.520  -2.001   1.551  1.00  0.00           O  
ATOM    847  CG  ASP A 104      14.437  -3.043  -0.385  1.00  0.00           C  
ATOM    848  OD1 ASP A 104      15.115  -2.527   0.530  1.00  0.00           O  
ATOM    849  OD2 ASP A 104      14.929  -3.358  -1.490  1.00  0.00           O  
ATOM    850  N   LEU A 105      10.306  -4.242   1.465  1.00  0.00           N  
ATOM    851  CA  LEU A 105       8.862  -4.224   1.672  1.00  0.00           C  
ATOM    852  C   LEU A 105       8.519  -3.694   3.060  1.00  0.00           C  
ATOM    853  CB  LEU A 105       8.277  -5.627   1.489  1.00  0.00           C  
ATOM    854  O   LEU A 105       7.547  -2.953   3.223  1.00  0.00           O  
ATOM    855  CG  LEU A 105       8.434  -6.251   0.102  1.00  0.00           C  
ATOM    856  CD1 LEU A 105       7.800  -7.638   0.070  1.00  0.00           C  
ATOM    857  CD2 LEU A 105       7.815  -5.351  -0.963  1.00  0.00           C  
ATOM    858  N   LYS A 106       9.356  -4.057   4.035  1.00  0.00           N  
ATOM    859  CA  LYS A 106       9.185  -3.527   5.385  1.00  0.00           C  
ATOM    860  C   LYS A 106       9.369  -2.012   5.408  1.00  0.00           C  
ATOM    861  CB  LYS A 106      10.169  -4.189   6.350  1.00  0.00           C  
ATOM    862  O   LYS A 106       8.619  -1.301   6.080  1.00  0.00           O  
ATOM    863  CG  LYS A 106       9.949  -3.819   7.809  1.00  0.00           C  
ATOM    864  CD  LYS A 106      10.896  -4.580   8.728  1.00  0.00           C  
ATOM    865  CE  LYS A 106      10.722  -4.162  10.182  1.00  0.00           C  
ATOM    866  NZ  LYS A 106      11.687  -4.864  11.080  1.00  0.00           N  
ATOM    867  N   SER A 107      10.321  -1.546   4.669  1.00  0.00           N  
ATOM    868  CA  SER A 107      10.557  -0.108   4.579  1.00  0.00           C  
ATOM    869  C   SER A 107       9.349   0.614   3.993  1.00  0.00           C  
ATOM    870  CB  SER A 107      11.796   0.180   3.730  1.00  0.00           C  
ATOM    871  O   SER A 107       8.976   1.692   4.462  1.00  0.00           O  
ATOM    872  OG  SER A 107      12.966  -0.298   4.370  1.00  0.00           O  
ATOM    873  N   ILE A 108       8.765   0.021   3.024  1.00  0.00           N  
ATOM    874  CA  ILE A 108       7.579   0.587   2.392  1.00  0.00           C  
ATOM    875  C   ILE A 108       6.429   0.626   3.396  1.00  0.00           C  
ATOM    876  CB  ILE A 108       7.169  -0.215   1.138  1.00  0.00           C  
ATOM    877  O   ILE A 108       5.723   1.632   3.503  1.00  0.00           O  
ATOM    878  CG1 ILE A 108       8.218  -0.051   0.032  1.00  0.00           C  
ATOM    879  CG2 ILE A 108       5.784   0.219   0.647  1.00  0.00           C  
ATOM    880  CD1 ILE A 108       8.033  -1.002  -1.143  1.00  0.00           C  
ATOM    881  N   ALA A 109       6.301  -0.398   4.171  1.00  0.00           N  
ATOM    882  CA  ALA A 109       5.266  -0.439   5.200  1.00  0.00           C  
ATOM    883  C   ALA A 109       5.482   0.658   6.238  1.00  0.00           C  
ATOM    884  CB  ALA A 109       5.240  -1.808   5.875  1.00  0.00           C  
ATOM    885  O   ALA A 109       4.534   1.340   6.636  1.00  0.00           O  
ATOM    886  N   ASP A 110       6.738   0.841   6.679  1.00  0.00           N  
ATOM    887  CA  ASP A 110       7.073   1.889   7.638  1.00  0.00           C  
ATOM    888  C   ASP A 110       6.765   3.272   7.068  1.00  0.00           C  
ATOM    889  CB  ASP A 110       8.547   1.801   8.037  1.00  0.00           C  
ATOM    890  O   ASP A 110       6.277   4.150   7.784  1.00  0.00           O  
ATOM    891  CG  ASP A 110       8.861   0.577   8.880  1.00  0.00           C  
ATOM    892  OD1 ASP A 110       7.940   0.026   9.521  1.00  0.00           O  
ATOM    893  OD2 ASP A 110      10.040   0.162   8.905  1.00  0.00           O  
ATOM    894  N   ALA A 111       7.048   3.420   5.813  1.00  0.00           N  
ATOM    895  CA  ALA A 111       6.767   4.687   5.142  1.00  0.00           C  
ATOM    896  C   ALA A 111       5.270   4.978   5.125  1.00  0.00           C  
ATOM    897  CB  ALA A 111       7.319   4.670   3.719  1.00  0.00           C  
ATOM    898  O   ALA A 111       4.852   6.126   5.297  1.00  0.00           O  
ATOM    899  N   LEU A 112       4.497   3.939   4.862  1.00  0.00           N  
ATOM    900  CA  LEU A 112       3.049   4.120   4.872  1.00  0.00           C  
ATOM    901  C   LEU A 112       2.576   4.643   6.224  1.00  0.00           C  
ATOM    902  CB  LEU A 112       2.342   2.801   4.546  1.00  0.00           C  
ATOM    903  O   LEU A 112       1.755   5.561   6.286  1.00  0.00           O  
ATOM    904  CG  LEU A 112       0.813   2.824   4.587  1.00  0.00           C  
ATOM    905  CD1 LEU A 112       0.271   3.844   3.592  1.00  0.00           C  
ATOM    906  CD2 LEU A 112       0.250   1.436   4.299  1.00  0.00           C  
ATOM    907  N   ILE A 113       3.107   4.153   7.322  1.00  0.00           N  
ATOM    908  CA  ILE A 113       2.753   4.602   8.664  1.00  0.00           C  
ATOM    909  C   ILE A 113       3.109   6.078   8.825  1.00  0.00           C  
ATOM    910  CB  ILE A 113       3.462   3.758   9.747  1.00  0.00           C  
ATOM    911  O   ILE A 113       2.297   6.869   9.311  1.00  0.00           O  
ATOM    912  CG1 ILE A 113       3.008   2.296   9.667  1.00  0.00           C  
ATOM    913  CG2 ILE A 113       3.199   4.338  11.140  1.00  0.00           C  
ATOM    914  CD1 ILE A 113       1.515   2.098   9.890  1.00  0.00           C  
ATOM    915  N   GLU A 114       4.220   6.437   8.351  1.00  0.00           N  
ATOM    916  CA  GLU A 114       4.673   7.820   8.464  1.00  0.00           C  
ATOM    917  C   GLU A 114       3.772   8.762   7.671  1.00  0.00           C  
ATOM    918  CB  GLU A 114       6.121   7.952   7.987  1.00  0.00           C  
ATOM    919  O   GLU A 114       3.405   9.834   8.156  1.00  0.00           O  
ATOM    920  CG  GLU A 114       7.131   7.250   8.884  1.00  0.00           C  
ATOM    921  CD  GLU A 114       8.571   7.455   8.442  1.00  0.00           C  
ATOM    922  OE1 GLU A 114       9.329   6.461   8.362  1.00  0.00           O  
ATOM    923  OE2 GLU A 114       8.945   8.618   8.174  1.00  0.00           O  
ATOM    924  N   VAL A 115       3.474   8.291   6.531  1.00  0.00           N  
ATOM    925  CA  VAL A 115       2.641   9.120   5.666  1.00  0.00           C  
ATOM    926  C   VAL A 115       1.255   9.282   6.284  1.00  0.00           C  
ATOM    927  CB  VAL A 115       2.525   8.521   4.246  1.00  0.00           C  
ATOM    928  O   VAL A 115       0.705  10.386   6.309  1.00  0.00           O  
ATOM    929  CG1 VAL A 115       1.427   9.226   3.451  1.00  0.00           C  
ATOM    930  CG2 VAL A 115       3.864   8.617   3.516  1.00  0.00           C  
ATOM    931  N   LEU A 116       0.692   8.271   6.825  1.00  0.00           N  
ATOM    932  CA  LEU A 116      -0.632   8.330   7.435  1.00  0.00           C  
ATOM    933  C   LEU A 116      -0.624   9.232   8.665  1.00  0.00           C  
ATOM    934  CB  LEU A 116      -1.108   6.927   7.821  1.00  0.00           C  
ATOM    935  O   LEU A 116      -1.582   9.970   8.905  1.00  0.00           O  
ATOM    936  CG  LEU A 116      -1.413   5.973   6.665  1.00  0.00           C  
ATOM    937  CD1 LEU A 116      -1.739   4.582   7.197  1.00  0.00           C  
ATOM    938  CD2 LEU A 116      -2.562   6.510   5.818  1.00  0.00           C  
ATOM    939  N   LYS A 117       0.422   9.258   9.361  1.00  0.00           N  
ATOM    940  CA  LYS A 117       0.579  10.143  10.512  1.00  0.00           C  
ATOM    941  C   LYS A 117       0.613  11.606  10.081  1.00  0.00           C  
ATOM    942  CB  LYS A 117       1.852   9.795  11.286  1.00  0.00           C  
ATOM    943  O   LYS A 117       0.044  12.470  10.751  1.00  0.00           O  
ATOM    944  CG  LYS A 117       1.954  10.471  12.645  1.00  0.00           C  
ATOM    945  CD  LYS A 117       3.170   9.984  13.422  1.00  0.00           C  
ATOM    946  CE  LYS A 117       3.294  10.687  14.767  1.00  0.00           C  
ATOM    947  NZ  LYS A 117       4.479  10.204  15.538  1.00  0.00           N  
ATOM    948  N   LYS A 118       1.160  11.760   8.964  1.00  0.00           N  
ATOM    949  CA  LYS A 118       1.309  13.113   8.437  1.00  0.00           C  
ATOM    950  C   LYS A 118       0.002  13.613   7.828  1.00  0.00           C  
ATOM    951  CB  LYS A 118       2.426  13.163   7.394  1.00  0.00           C  
ATOM    952  O   LYS A 118      -0.416  14.743   8.084  1.00  0.00           O  
ATOM    953  CG  LYS A 118       2.662  14.546   6.805  1.00  0.00           C  
ATOM    954  CD  LYS A 118       3.772  14.528   5.762  1.00  0.00           C  
ATOM    955  CE  LYS A 118       3.948  15.891   5.107  1.00  0.00           C  
ATOM    956  NZ  LYS A 118       4.997  15.864   4.044  1.00  0.00           N  
ATOM    957  N   PHE A 119      -0.681  12.780   7.152  1.00  0.00           N  
ATOM    958  CA  PHE A 119      -1.814  13.243   6.359  1.00  0.00           C  
ATOM    959  C   PHE A 119      -3.116  13.094   7.137  1.00  0.00           C  
ATOM    960  CB  PHE A 119      -1.899  12.470   5.039  1.00  0.00           C  
ATOM    961  O   PHE A 119      -4.081  13.819   6.887  1.00  0.00           O  
ATOM    962  CG  PHE A 119      -0.944  12.962   3.985  1.00  0.00           C  
ATOM    963  CD1 PHE A 119      -1.338  13.924   3.064  1.00  0.00           C  
ATOM    964  CD2 PHE A 119       0.350  12.461   3.916  1.00  0.00           C  
ATOM    965  CE1 PHE A 119      -0.456  14.381   2.087  1.00  0.00           C  
ATOM    966  CE2 PHE A 119       1.237  12.912   2.943  1.00  0.00           C  
ATOM    967  CZ  PHE A 119       0.832  13.872   2.029  1.00  0.00           C  
ATOM    968  N   TYR A 120      -3.120  12.183   8.012  1.00  0.00           N  
ATOM    969  CA  TYR A 120      -4.336  11.931   8.777  1.00  0.00           C  
ATOM    970  C   TYR A 120      -4.027  11.793  10.263  1.00  0.00           C  
ATOM    971  CB  TYR A 120      -5.038  10.668   8.270  1.00  0.00           C  
ATOM    972  O   TYR A 120      -4.372  10.785  10.884  1.00  0.00           O  
ATOM    973  CG  TYR A 120      -5.334  10.690   6.790  1.00  0.00           C  
ATOM    974  CD1 TYR A 120      -6.324  11.521   6.270  1.00  0.00           C  
ATOM    975  CD2 TYR A 120      -4.625   9.881   5.909  1.00  0.00           C  
ATOM    976  CE1 TYR A 120      -6.601  11.544   4.907  1.00  0.00           C  
ATOM    977  CE2 TYR A 120      -4.894   9.895   4.544  1.00  0.00           C  
ATOM    978  OH  TYR A 120      -6.152  10.747   2.703  1.00  0.00           O  
ATOM    979  CZ  TYR A 120      -5.882  10.729   4.053  1.00  0.00           C  
ATOM    980  N   PRO A 121      -3.495  12.808  10.925  1.00  0.00           N  
ATOM    981  CA  PRO A 121      -3.061  12.699  12.320  1.00  0.00           C  
ATOM    982  C   PRO A 121      -4.227  12.518  13.289  1.00  0.00           C  
ATOM    983  CB  PRO A 121      -2.344  14.029  12.571  1.00  0.00           C  
ATOM    984  O   PRO A 121      -4.099  11.807  14.288  1.00  0.00           O  
ATOM    985  CG  PRO A 121      -2.886  14.957  11.532  1.00  0.00           C  
ATOM    986  CD  PRO A 121      -3.202  14.160  10.299  1.00  0.00           C  
ATOM    987  N   GLU A 122      -5.347  13.101  12.924  1.00  0.00           N  
ATOM    988  CA  GLU A 122      -6.498  13.035  13.819  1.00  0.00           C  
ATOM    989  C   GLU A 122      -7.167  11.664  13.758  1.00  0.00           C  
ATOM    990  CB  GLU A 122      -7.511  14.130  13.476  1.00  0.00           C  
ATOM    991  O   GLU A 122      -7.544  11.105  14.790  1.00  0.00           O  
ATOM    992  CG  GLU A 122      -6.999  15.541  13.725  1.00  0.00           C  
ATOM    993  CD  GLU A 122      -8.053  16.612  13.491  1.00  0.00           C  
ATOM    994  OE1 GLU A 122      -8.065  17.623  14.228  1.00  0.00           O  
ATOM    995  OE2 GLU A 122      -8.873  16.437  12.562  1.00  0.00           O  
ATOM    996  N   GLU A 123      -7.266  11.179  12.464  1.00  0.00           N  
ATOM    997  CA  GLU A 123      -7.921   9.893  12.246  1.00  0.00           C  
ATOM    998  C   GLU A 123      -6.983   8.734  12.574  1.00  0.00           C  
ATOM    999  CB  GLU A 123      -8.413   9.778  10.802  1.00  0.00           C  
ATOM   1000  O   GLU A 123      -7.437   7.630  12.883  1.00  0.00           O  
ATOM   1001  CG  GLU A 123      -9.570  10.710  10.470  1.00  0.00           C  
ATOM   1002  CD  GLU A 123      -9.123  12.028   9.859  1.00  0.00           C  
ATOM   1003  OE1 GLU A 123      -9.622  12.393   8.771  1.00  0.00           O  
ATOM   1004  OE2 GLU A 123      -8.265  12.701  10.474  1.00  0.00           O  
ATOM   1005  N   PHE A 124      -5.656   9.043  12.456  1.00  0.00           N  
ATOM   1006  CA  PHE A 124      -4.632   8.020  12.630  1.00  0.00           C  
ATOM   1007  C   PHE A 124      -3.962   8.150  13.993  1.00  0.00           C  
ATOM   1008  CB  PHE A 124      -3.583   8.114  11.518  1.00  0.00           C  
ATOM   1009  O   PHE A 124      -2.776   8.474  14.079  1.00  0.00           O  
ATOM   1010  CG  PHE A 124      -2.729   6.881  11.383  1.00  0.00           C  
ATOM   1011  CD1 PHE A 124      -1.348   6.958  11.512  1.00  0.00           C  
ATOM   1012  CD2 PHE A 124      -3.309   5.646  11.127  1.00  0.00           C  
ATOM   1013  CE1 PHE A 124      -0.555   5.819  11.388  1.00  0.00           C  
ATOM   1014  CE2 PHE A 124      -2.524   4.503  11.002  1.00  0.00           C  
ATOM   1015  CZ  PHE A 124      -1.147   4.592  11.131  1.00  0.00           C  
ATOM   1016  N   GLY A 125      -4.742   8.052  15.099  1.00  0.00           N  
ATOM   1017  CA  GLY A 125      -4.263   8.088  16.472  1.00  0.00           C  
ATOM   1018  C   GLY A 125      -3.465   6.857  16.858  1.00  0.00           C  
ATOM   1019  O   GLY A 125      -3.156   6.019  16.007  1.00  0.00           O  
ATOM   1020  N   GLU A 126      -3.037   6.694  18.148  1.00  0.00           N  
ATOM   1021  CA  GLU A 126      -2.154   5.643  18.645  1.00  0.00           C  
ATOM   1022  C   GLU A 126      -2.761   4.261  18.423  1.00  0.00           C  
ATOM   1023  CB  GLU A 126      -1.852   5.852  20.131  1.00  0.00           C  
ATOM   1024  O   GLU A 126      -2.064   3.328  18.019  1.00  0.00           O  
ATOM   1025  CG  GLU A 126      -0.949   7.044  20.414  1.00  0.00           C  
ATOM   1026  CD  GLU A 126      -0.511   7.134  21.867  1.00  0.00           C  
ATOM   1027  OE1 GLU A 126       0.603   7.638  22.135  1.00  0.00           O  
ATOM   1028  OE2 GLU A 126      -1.288   6.696  22.744  1.00  0.00           O  
ATOM   1029  N   GLU A 127      -4.080   4.203  18.629  1.00  0.00           N  
ATOM   1030  CA  GLU A 127      -4.728   2.903  18.483  1.00  0.00           C  
ATOM   1031  C   GLU A 127      -4.785   2.476  17.018  1.00  0.00           C  
ATOM   1032  CB  GLU A 127      -6.139   2.935  19.076  1.00  0.00           C  
ATOM   1033  O   GLU A 127      -4.519   1.317  16.693  1.00  0.00           O  
ATOM   1034  CG  GLU A 127      -6.165   3.071  20.592  1.00  0.00           C  
ATOM   1035  CD  GLU A 127      -7.571   3.075  21.170  1.00  0.00           C  
ATOM   1036  OE1 GLU A 127      -7.961   2.082  21.825  1.00  0.00           O  
ATOM   1037  OE2 GLU A 127      -8.290   4.078  20.964  1.00  0.00           O  
ATOM   1038  N   ALA A 128      -5.171   3.412  16.109  1.00  0.00           N  
ATOM   1039  CA  ALA A 128      -5.227   3.114  14.680  1.00  0.00           C  
ATOM   1040  C   ALA A 128      -3.842   2.772  14.137  1.00  0.00           C  
ATOM   1041  CB  ALA A 128      -5.818   4.295  13.914  1.00  0.00           C  
ATOM   1042  O   ALA A 128      -3.692   1.833  13.351  1.00  0.00           O  
ATOM   1043  N   GLN A 129      -2.877   3.457  14.640  1.00  0.00           N  
ATOM   1044  CA  GLN A 129      -1.498   3.216  14.230  1.00  0.00           C  
ATOM   1045  C   GLN A 129      -1.046   1.810  14.614  1.00  0.00           C  
ATOM   1046  CB  GLN A 129      -0.564   4.256  14.852  1.00  0.00           C  
ATOM   1047  O   GLN A 129      -0.472   1.091  13.794  1.00  0.00           O  
ATOM   1048  CG  GLN A 129       0.903   4.055  14.497  1.00  0.00           C  
ATOM   1049  CD  GLN A 129       1.807   5.102  15.120  1.00  0.00           C  
ATOM   1050  NE2 GLN A 129       3.050   4.723  15.399  1.00  0.00           N  
ATOM   1051  OE1 GLN A 129       1.392   6.243  15.347  1.00  0.00           O  
ATOM   1052  N   ALA A 130      -1.246   1.495  15.858  1.00  0.00           N  
ATOM   1053  CA  ALA A 130      -0.846   0.175  16.338  1.00  0.00           C  
ATOM   1054  C   ALA A 130      -1.533  -0.930  15.540  1.00  0.00           C  
ATOM   1055  CB  ALA A 130      -1.164   0.030  17.824  1.00  0.00           C  
ATOM   1056  O   ALA A 130      -0.901  -1.922  15.170  1.00  0.00           O  
ATOM   1057  N   ALA A 131      -2.786  -0.740  15.237  1.00  0.00           N  
ATOM   1058  CA  ALA A 131      -3.561  -1.734  14.499  1.00  0.00           C  
ATOM   1059  C   ALA A 131      -3.036  -1.893  13.076  1.00  0.00           C  
ATOM   1060  CB  ALA A 131      -5.038  -1.348  14.478  1.00  0.00           C  
ATOM   1061  O   ALA A 131      -2.845  -3.015  12.600  1.00  0.00           O  
ATOM   1062  N   VAL A 132      -2.821  -0.779  12.366  1.00  0.00           N  
ATOM   1063  CA  VAL A 132      -2.340  -0.815  10.989  1.00  0.00           C  
ATOM   1064  C   VAL A 132      -0.943  -1.430  10.945  1.00  0.00           C  
ATOM   1065  CB  VAL A 132      -2.322   0.595  10.358  1.00  0.00           C  
ATOM   1066  O   VAL A 132      -0.642  -2.239  10.064  1.00  0.00           O  
ATOM   1067  CG1 VAL A 132      -1.647   0.565   8.988  1.00  0.00           C  
ATOM   1068  CG2 VAL A 132      -3.743   1.147  10.245  1.00  0.00           C  
ATOM   1069  N   GLN A 133      -0.125  -1.051  11.969  1.00  0.00           N  
ATOM   1070  CA  GLN A 133       1.225  -1.601  12.030  1.00  0.00           C  
ATOM   1071  C   GLN A 133       1.194  -3.117  12.202  1.00  0.00           C  
ATOM   1072  CB  GLN A 133       2.016  -0.959  13.170  1.00  0.00           C  
ATOM   1073  O   GLN A 133       1.953  -3.837  11.550  1.00  0.00           O  
ATOM   1074  CG  GLN A 133       3.489  -1.345  13.190  1.00  0.00           C  
ATOM   1075  CD  GLN A 133       4.251  -0.817  11.989  1.00  0.00           C  
ATOM   1076  NE2 GLN A 133       4.801  -1.725  11.190  1.00  0.00           N  
ATOM   1077  OE1 GLN A 133       4.343   0.397  11.780  1.00  0.00           O  
ATOM   1078  N   LYS A 134       0.420  -3.498  13.138  1.00  0.00           N  
ATOM   1079  CA  LYS A 134       0.288  -4.934  13.370  1.00  0.00           C  
ATOM   1080  C   LYS A 134      -0.141  -5.660  12.098  1.00  0.00           C  
ATOM   1081  CB  LYS A 134      -0.715  -5.206  14.493  1.00  0.00           C  
ATOM   1082  O   LYS A 134       0.412  -6.707  11.759  1.00  0.00           O  
ATOM   1083  CG  LYS A 134      -0.806  -6.670  14.899  1.00  0.00           C  
ATOM   1084  CD  LYS A 134      -1.794  -6.872  16.041  1.00  0.00           C  
ATOM   1085  CE  LYS A 134      -1.927  -8.342  16.413  1.00  0.00           C  
ATOM   1086  NZ  LYS A 134      -2.906  -8.547  17.522  1.00  0.00           N  
ATOM   1087  N   LEU A 135      -1.122  -5.132  11.349  1.00  0.00           N  
ATOM   1088  CA  LEU A 135      -1.618  -5.719  10.109  1.00  0.00           C  
ATOM   1089  C   LEU A 135      -0.517  -5.776   9.056  1.00  0.00           C  
ATOM   1090  CB  LEU A 135      -2.809  -4.917   9.576  1.00  0.00           C  
ATOM   1091  O   LEU A 135      -0.320  -6.809   8.413  1.00  0.00           O  
ATOM   1092  CG  LEU A 135      -3.452  -5.434   8.288  1.00  0.00           C  
ATOM   1093  CD1 LEU A 135      -4.285  -6.679   8.573  1.00  0.00           C  
ATOM   1094  CD2 LEU A 135      -4.307  -4.348   7.644  1.00  0.00           C  
ATOM   1095  N   LEU A 136       0.181  -4.736   8.944  1.00  0.00           N  
ATOM   1096  CA  LEU A 136       1.265  -4.678   7.970  1.00  0.00           C  
ATOM   1097  C   LEU A 136       2.346  -5.704   8.297  1.00  0.00           C  
ATOM   1098  CB  LEU A 136       1.874  -3.274   7.928  1.00  0.00           C  
ATOM   1099  O   LEU A 136       2.862  -6.375   7.401  1.00  0.00           O  
ATOM   1100  CG  LEU A 136       0.983  -2.166   7.365  1.00  0.00           C  
ATOM   1101  CD1 LEU A 136       1.699  -0.821   7.441  1.00  0.00           C  
ATOM   1102  CD2 LEU A 136       0.579  -2.482   5.929  1.00  0.00           C  
ATOM   1103  N   ASN A 137       2.671  -5.794   9.573  1.00  0.00           N  
ATOM   1104  CA  ASN A 137       3.654  -6.791   9.982  1.00  0.00           C  
ATOM   1105  C   ASN A 137       3.184  -8.207   9.657  1.00  0.00           C  
ATOM   1106  CB  ASN A 137       3.960  -6.663  11.475  1.00  0.00           C  
ATOM   1107  O   ASN A 137       3.978  -9.046   9.228  1.00  0.00           O  
ATOM   1108  CG  ASN A 137       4.779  -5.428  11.799  1.00  0.00           C  
ATOM   1109  ND2 ASN A 137       4.728  -4.995  13.053  1.00  0.00           N  
ATOM   1110  OD1 ASN A 137       5.451  -4.868  10.929  1.00  0.00           O  
ATOM   1111  N   TYR A 138       2.007  -8.404   9.878  1.00  0.00           N  
ATOM   1112  CA  TYR A 138       1.437  -9.701   9.533  1.00  0.00           C  
ATOM   1113  C   TYR A 138       1.522  -9.953   8.032  1.00  0.00           C  
ATOM   1114  CB  TYR A 138      -0.021  -9.788   9.995  1.00  0.00           C  
ATOM   1115  O   TYR A 138       1.898 -11.045   7.600  1.00  0.00           O  
ATOM   1116  CG  TYR A 138      -0.672 -11.118   9.704  1.00  0.00           C  
ATOM   1117  CD1 TYR A 138      -1.620 -11.244   8.691  1.00  0.00           C  
ATOM   1118  CD2 TYR A 138      -0.342 -12.251  10.440  1.00  0.00           C  
ATOM   1119  CE1 TYR A 138      -2.225 -12.468   8.420  1.00  0.00           C  
ATOM   1120  CE2 TYR A 138      -0.939 -13.479  10.178  1.00  0.00           C  
ATOM   1121  OH  TYR A 138      -2.473 -14.791   8.903  1.00  0.00           O  
ATOM   1122  CZ  TYR A 138      -1.878 -13.577   9.167  1.00  0.00           C  
ATOM   1123  N   PHE A 139       1.111  -8.997   7.300  1.00  0.00           N  
ATOM   1124  CA  PHE A 139       1.186  -9.093   5.847  1.00  0.00           C  
ATOM   1125  C   PHE A 139       2.605  -9.423   5.398  1.00  0.00           C  
ATOM   1126  CB  PHE A 139       0.720  -7.787   5.195  1.00  0.00           C  
ATOM   1127  O   PHE A 139       2.810 -10.329   4.587  1.00  0.00           O  
ATOM   1128  CG  PHE A 139       0.766  -7.809   3.691  1.00  0.00           C  
ATOM   1129  CD1 PHE A 139       1.428  -6.809   2.988  1.00  0.00           C  
ATOM   1130  CD2 PHE A 139       0.148  -8.829   2.980  1.00  0.00           C  
ATOM   1131  CE1 PHE A 139       1.472  -6.826   1.596  1.00  0.00           C  
ATOM   1132  CE2 PHE A 139       0.189  -8.853   1.589  1.00  0.00           C  
ATOM   1133  CZ  PHE A 139       0.850  -7.850   0.899  1.00  0.00           C  
ATOM   1134  N   ILE A 140       3.595  -8.745   5.938  1.00  0.00           N  
ATOM   1135  CA  ILE A 140       4.998  -8.947   5.595  1.00  0.00           C  
ATOM   1136  C   ILE A 140       5.430 -10.357   5.992  1.00  0.00           C  
ATOM   1137  CB  ILE A 140       5.904  -7.897   6.277  1.00  0.00           C  
ATOM   1138  O   ILE A 140       6.164 -11.019   5.255  1.00  0.00           O  
ATOM   1139  CG1 ILE A 140       5.575  -6.492   5.760  1.00  0.00           C  
ATOM   1140  CG2 ILE A 140       7.381  -8.231   6.054  1.00  0.00           C  
ATOM   1141  CD1 ILE A 140       5.820  -6.308   4.268  1.00  0.00           C  
ATOM   1142  N   GLU A 141       5.010 -10.788   7.104  1.00  0.00           N  
ATOM   1143  CA  GLU A 141       5.320 -12.145   7.543  1.00  0.00           C  
ATOM   1144  C   GLU A 141       4.752 -13.181   6.577  1.00  0.00           C  
ATOM   1145  CB  GLU A 141       4.780 -12.390   8.954  1.00  0.00           C  
ATOM   1146  O   GLU A 141       5.415 -14.171   6.260  1.00  0.00           O  
ATOM   1147  CG  GLU A 141       5.239 -13.705   9.568  1.00  0.00           C  
ATOM   1148  CD  GLU A 141       4.768 -13.894  11.002  1.00  0.00           C  
ATOM   1149  OE1 GLU A 141       5.002 -14.980  11.579  1.00  0.00           O  
ATOM   1150  OE2 GLU A 141       4.159 -12.949  11.551  1.00  0.00           O  
ATOM   1151  N   LYS A 142       3.515 -12.915   6.177  1.00  0.00           N  
ATOM   1152  CA  LYS A 142       2.916 -13.833   5.213  1.00  0.00           C  
ATOM   1153  C   LYS A 142       3.688 -13.828   3.896  1.00  0.00           C  
ATOM   1154  CB  LYS A 142       1.452 -13.467   4.963  1.00  0.00           C  
ATOM   1155  O   LYS A 142       3.878 -14.878   3.278  1.00  0.00           O  
ATOM   1156  CG  LYS A 142       0.522 -13.816   6.116  1.00  0.00           C  
ATOM   1157  CD  LYS A 142       0.498 -15.316   6.381  1.00  0.00           C  
ATOM   1158  CE  LYS A 142      -0.441 -15.667   7.527  1.00  0.00           C  
ATOM   1159  NZ  LYS A 142      -0.396 -17.123   7.854  1.00  0.00           N  
ATOM   1160  N   LEU A 143       4.145 -12.679   3.456  1.00  0.00           N  
ATOM   1161  CA  LEU A 143       4.964 -12.583   2.253  1.00  0.00           C  
ATOM   1162  C   LEU A 143       6.254 -13.381   2.407  1.00  0.00           C  
ATOM   1163  CB  LEU A 143       5.289 -11.120   1.941  1.00  0.00           C  
ATOM   1164  O   LEU A 143       6.669 -14.083   1.482  1.00  0.00           O  
ATOM   1165  CG  LEU A 143       4.131 -10.262   1.427  1.00  0.00           C  
ATOM   1166  CD1 LEU A 143       4.558  -8.802   1.326  1.00  0.00           C  
ATOM   1167  CD2 LEU A 143       3.642 -10.777   0.078  1.00  0.00           C  
ATOM   1168  N   LYS A 144       6.816 -13.238   3.559  1.00  0.00           N  
ATOM   1169  CA  LYS A 144       8.066 -13.925   3.870  1.00  0.00           C  
ATOM   1170  C   LYS A 144       7.916 -15.435   3.717  1.00  0.00           C  
ATOM   1171  CB  LYS A 144       8.527 -13.585   5.288  1.00  0.00           C  
ATOM   1172  O   LYS A 144       8.836 -16.112   3.252  1.00  0.00           O  
ATOM   1173  CG  LYS A 144       9.914 -14.109   5.630  1.00  0.00           C  
ATOM   1174  CD  LYS A 144      10.350 -13.670   7.022  1.00  0.00           C  
ATOM   1175  CE  LYS A 144      11.725 -14.217   7.377  1.00  0.00           C  
ATOM   1176  NZ  LYS A 144      12.148 -13.807   8.750  1.00  0.00           N  
ATOM   1177  N   GLN A 145       6.870 -15.990   4.032  1.00  0.00           N  
ATOM   1178  CA  GLN A 145       6.609 -17.422   3.929  1.00  0.00           C  
ATOM   1179  C   GLN A 145       6.706 -17.896   2.482  1.00  0.00           C  
ATOM   1180  CB  GLN A 145       5.232 -17.760   4.501  1.00  0.00           C  
ATOM   1181  O   GLN A 145       7.186 -19.000   2.215  1.00  0.00           O  
ATOM   1182  CG  GLN A 145       5.144 -17.621   6.015  1.00  0.00           C  
ATOM   1183  CD  GLN A 145       3.739 -17.840   6.544  1.00  0.00           C  
ATOM   1184  NE2 GLN A 145       3.567 -17.687   7.853  1.00  0.00           N  
ATOM   1185  OE1 GLN A 145       2.815 -18.143   5.783  1.00  0.00           O  
ATOM   1186  N   TYR A 146       6.358 -17.026   1.554  1.00  0.00           N  
ATOM   1187  CA  TYR A 146       6.395 -17.402   0.145  1.00  0.00           C  
ATOM   1188  C   TYR A 146       7.749 -17.071  -0.473  1.00  0.00           C  
ATOM   1189  CB  TYR A 146       5.281 -16.692  -0.630  1.00  0.00           C  
ATOM   1190  O   TYR A 146       8.106 -17.607  -1.525  1.00  0.00           O  
ATOM   1191  CG  TYR A 146       3.893 -17.155  -0.259  1.00  0.00           C  
ATOM   1192  CD1 TYR A 146       3.404 -18.381  -0.705  1.00  0.00           C  
ATOM   1193  CD2 TYR A 146       3.068 -16.368   0.538  1.00  0.00           C  
ATOM   1194  CE1 TYR A 146       2.125 -18.811  -0.366  1.00  0.00           C  
ATOM   1195  CE2 TYR A 146       1.788 -16.788   0.882  1.00  0.00           C  
ATOM   1196  OH  TYR A 146       0.059 -18.430   0.764  1.00  0.00           O  
ATOM   1197  CZ  TYR A 146       1.326 -18.009   0.426  1.00  0.00           C  
ATOM   1198  N   TYR A 147       8.534 -16.247   0.191  1.00  0.00           N  
ATOM   1199  CA  TYR A 147       9.894 -15.943  -0.240  1.00  0.00           C  
ATOM   1200  C   TYR A 147      10.834 -17.103   0.062  1.00  0.00           C  
ATOM   1201  CB  TYR A 147      10.401 -14.668   0.442  1.00  0.00           C  
ATOM   1202  O   TYR A 147      11.796 -17.338  -0.674  1.00  0.00           O  
ATOM   1203  CG  TYR A 147      10.121 -13.408  -0.340  1.00  0.00           C  
ATOM   1204  CD1 TYR A 147      11.161 -12.585  -0.768  1.00  0.00           C  
ATOM   1205  CD2 TYR A 147       8.818 -13.038  -0.652  1.00  0.00           C  
ATOM   1206  CE1 TYR A 147      10.907 -11.422  -1.488  1.00  0.00           C  
ATOM   1207  CE2 TYR A 147       8.552 -11.877  -1.371  1.00  0.00           C  
ATOM   1208  OH  TYR A 147       9.345  -9.927  -2.496  1.00  0.00           O  
ATOM   1209  CZ  TYR A 147       9.602 -11.077  -1.784  1.00  0.00           C  
ATOM   1210  N   GLU A 148      10.479 -17.879   1.180  1.00  0.00           N  
ATOM   1211  CA  GLU A 148      11.327 -18.969   1.654  1.00  0.00           C  
ATOM   1212  C   GLU A 148      11.028 -20.266   0.908  1.00  0.00           C  
ATOM   1213  CB  GLU A 148      11.148 -19.175   3.160  1.00  0.00           C  
ATOM   1214  O   GLU A 148      11.942 -21.025   0.579  1.00  0.00           O  
ATOM   1215  CG  GLU A 148      11.665 -18.020   4.005  1.00  0.00           C  
ATOM   1216  CD  GLU A 148      11.558 -18.274   5.500  1.00  0.00           C  
ATOM   1217  OE1 GLU A 148      12.556 -18.063   6.225  1.00  0.00           O  
ATOM   1218  OE2 GLU A 148      10.467 -18.690   5.950  1.00  0.00           O  
TER    1219      GLU A 148
ENDMDL
END
