# Supplementary material for: Improving Protein Expression, Stability, and Function with ProteinMPNN
Source: J Am Chem Soc. 2024 Jan 9;146(3):2054–61. doi: 10.1021/jacs.3c10941 (PMC10811672; doi:10.1021/jacs.3c10941)
Supplement: Supplementary file 2 — ja3c10941_si_002.zip [file ja3c10941_si_002.zip › Sumida_Design_Structures_Idealizing_with_ProteinMPNN/myoglobin/dnMb18.pdb]

MODEL     1
ATOM      1  N   ASP A   1     -10.903  -7.724  15.464  1.00  0.00           N  
ATOM      2  CA  ASP A   1     -10.628  -6.851  16.601  1.00  0.00           C  
ATOM      3  C   ASP A   1     -10.870  -5.387  16.240  1.00  0.00           C  
ATOM      4  CB  ASP A   1      -9.191  -7.042  17.090  1.00  0.00           C  
ATOM      5  O   ASP A   1     -10.186  -4.834  15.376  1.00  0.00           O  
ATOM      6  CG  ASP A   1      -8.932  -6.393  18.438  1.00  0.00           C  
ATOM      7  OD1 ASP A   1      -9.005  -5.149  18.541  1.00  0.00           O  
ATOM      8  OD2 ASP A   1      -8.649  -7.131  19.406  1.00  0.00           O  
ATOM      9  N   GLU A   2     -12.018  -4.908  16.649  1.00  0.00           N  
ATOM     10  CA  GLU A   2     -12.469  -3.562  16.309  1.00  0.00           C  
ATOM     11  C   GLU A   2     -11.391  -2.525  16.613  1.00  0.00           C  
ATOM     12  CB  GLU A   2     -13.756  -3.219  17.063  1.00  0.00           C  
ATOM     13  O   GLU A   2     -11.190  -1.586  15.840  1.00  0.00           O  
ATOM     14  CG  GLU A   2     -14.990  -3.935  16.531  1.00  0.00           C  
ATOM     15  CD  GLU A   2     -16.289  -3.411  17.122  1.00  0.00           C  
ATOM     16  OE1 GLU A   2     -17.132  -2.884  16.361  1.00  0.00           O  
ATOM     17  OE2 GLU A   2     -16.464  -3.527  18.355  1.00  0.00           O  
ATOM     18  N   GLU A   3     -10.661  -2.644  17.610  1.00  0.00           N  
ATOM     19  CA  GLU A   3      -9.586  -1.736  17.996  1.00  0.00           C  
ATOM     20  C   GLU A   3      -8.438  -1.781  16.992  1.00  0.00           C  
ATOM     21  CB  GLU A   3      -9.072  -2.075  19.398  1.00  0.00           C  
ATOM     22  O   GLU A   3      -7.912  -0.739  16.595  1.00  0.00           O  
ATOM     23  CG  GLU A   3      -8.092  -1.054  19.958  1.00  0.00           C  
ATOM     24  CD  GLU A   3      -7.637  -1.372  21.373  1.00  0.00           C  
ATOM     25  OE1 GLU A   3      -6.504  -0.991  21.746  1.00  0.00           O  
ATOM     26  OE2 GLU A   3      -8.418  -2.010  22.114  1.00  0.00           O  
ATOM     27  N   LYS A   4      -8.050  -2.887  16.604  1.00  0.00           N  
ATOM     28  CA  LYS A   4      -6.975  -3.042  15.629  1.00  0.00           C  
ATOM     29  C   LYS A   4      -7.351  -2.411  14.291  1.00  0.00           C  
ATOM     30  CB  LYS A   4      -6.637  -4.521  15.434  1.00  0.00           C  
ATOM     31  O   LYS A   4      -6.527  -1.747  13.659  1.00  0.00           O  
ATOM     32  CG  LYS A   4      -5.851  -5.133  16.584  1.00  0.00           C  
ATOM     33  CD  LYS A   4      -5.450  -6.572  16.284  1.00  0.00           C  
ATOM     34  CE  LYS A   4      -4.691  -7.196  17.447  1.00  0.00           C  
ATOM     35  NZ  LYS A   4      -4.357  -8.628  17.186  1.00  0.00           N  
ATOM     36  N   LYS A   5      -8.601  -2.650  13.931  1.00  0.00           N  
ATOM     37  CA  LYS A   5      -9.095  -2.042  12.699  1.00  0.00           C  
ATOM     38  C   LYS A   5      -8.985  -0.521  12.753  1.00  0.00           C  
ATOM     39  CB  LYS A   5     -10.545  -2.454  12.440  1.00  0.00           C  
ATOM     40  O   LYS A   5      -8.562   0.111  11.783  1.00  0.00           O  
ATOM     41  CG  LYS A   5     -10.720  -3.929  12.108  1.00  0.00           C  
ATOM     42  CD  LYS A   5     -12.182  -4.277  11.861  1.00  0.00           C  
ATOM     43  CE  LYS A   5     -12.364  -5.761  11.574  1.00  0.00           C  
ATOM     44  NZ  LYS A   5     -13.800  -6.113  11.363  1.00  0.00           N  
ATOM     45  N   LYS A   6      -9.303  -0.020  13.900  1.00  0.00           N  
ATOM     46  CA  LYS A   6      -9.224   1.426  14.087  1.00  0.00           C  
ATOM     47  C   LYS A   6      -7.780   1.913  14.001  1.00  0.00           C  
ATOM     48  CB  LYS A   6      -9.834   1.828  15.430  1.00  0.00           C  
ATOM     49  O   LYS A   6      -7.501   2.937  13.374  1.00  0.00           O  
ATOM     50  CG  LYS A   6      -9.950   3.332  15.632  1.00  0.00           C  
ATOM     51  CD  LYS A   6     -10.588   3.668  16.974  1.00  0.00           C  
ATOM     52  CE  LYS A   6     -10.586   5.168  17.234  1.00  0.00           C  
ATOM     53  NZ  LYS A   6     -11.152   5.498  18.576  1.00  0.00           N  
ATOM     54  N   LEU A   7      -6.914   1.225  14.554  1.00  0.00           N  
ATOM     55  CA  LEU A   7      -5.507   1.607  14.566  1.00  0.00           C  
ATOM     56  C   LEU A   7      -4.913   1.539  13.163  1.00  0.00           C  
ATOM     57  CB  LEU A   7      -4.713   0.702  15.513  1.00  0.00           C  
ATOM     58  O   LEU A   7      -4.132   2.409  12.771  1.00  0.00           O  
ATOM     59  CG  LEU A   7      -4.978   0.887  17.008  1.00  0.00           C  
ATOM     60  CD1 LEU A   7      -4.348  -0.252  17.802  1.00  0.00           C  
ATOM     61  CD2 LEU A   7      -4.446   2.235  17.482  1.00  0.00           C  
ATOM     62  N   VAL A   8      -5.281   0.462  12.463  1.00  0.00           N  
ATOM     63  CA  VAL A   8      -4.823   0.348  11.082  1.00  0.00           C  
ATOM     64  C   VAL A   8      -5.313   1.548  10.275  1.00  0.00           C  
ATOM     65  CB  VAL A   8      -5.307  -0.966  10.431  1.00  0.00           C  
ATOM     66  O   VAL A   8      -4.538   2.172   9.546  1.00  0.00           O  
ATOM     67  CG1 VAL A   8      -4.998  -0.973   8.935  1.00  0.00           C  
ATOM     68  CG2 VAL A   8      -4.665  -2.170  11.118  1.00  0.00           C  
ATOM     69  N   LEU A   9      -6.533   1.878  10.420  1.00  0.00           N  
ATOM     70  CA  LEU A   9      -7.104   3.016   9.707  1.00  0.00           C  
ATOM     71  C   LEU A   9      -6.419   4.314  10.118  1.00  0.00           C  
ATOM     72  CB  LEU A   9      -8.609   3.113   9.971  1.00  0.00           C  
ATOM     73  O   LEU A   9      -6.180   5.187   9.280  1.00  0.00           O  
ATOM     74  CG  LEU A   9      -9.477   2.011   9.362  1.00  0.00           C  
ATOM     75  CD1 LEU A   9     -10.930   2.181   9.794  1.00  0.00           C  
ATOM     76  CD2 LEU A   9      -9.362   2.018   7.841  1.00  0.00           C  
ATOM     77  N   GLU A  10      -6.175   4.453  11.334  1.00  0.00           N  
ATOM     78  CA  GLU A  10      -5.451   5.621  11.828  1.00  0.00           C  
ATOM     79  C   GLU A  10      -4.084   5.745  11.162  1.00  0.00           C  
ATOM     80  CB  GLU A  10      -5.291   5.551  13.349  1.00  0.00           C  
ATOM     81  O   GLU A  10      -3.667   6.843  10.788  1.00  0.00           O  
ATOM     82  CG  GLU A  10      -6.581   5.809  14.115  1.00  0.00           C  
ATOM     83  CD  GLU A  10      -6.398   5.777  15.624  1.00  0.00           C  
ATOM     84  OE1 GLU A  10      -7.339   6.159  16.357  1.00  0.00           O  
ATOM     85  OE2 GLU A  10      -5.306   5.369  16.077  1.00  0.00           O  
ATOM     86  N   ALA A  11      -3.379   4.621  11.101  1.00  0.00           N  
ATOM     87  CA  ALA A  11      -2.083   4.622  10.428  1.00  0.00           C  
ATOM     88  C   ALA A  11      -2.214   5.101   8.985  1.00  0.00           C  
ATOM     89  CB  ALA A  11      -1.461   3.228  10.467  1.00  0.00           C  
ATOM     90  O   ALA A  11      -1.438   5.946   8.532  1.00  0.00           O  
ATOM     91  N   PHE A  12      -3.233   4.572   8.329  1.00  0.00           N  
ATOM     92  CA  PHE A  12      -3.420   4.936   6.930  1.00  0.00           C  
ATOM     93  C   PHE A  12      -3.872   6.386   6.802  1.00  0.00           C  
ATOM     94  CB  PHE A  12      -4.439   4.007   6.263  1.00  0.00           C  
ATOM     95  O   PHE A  12      -3.616   7.034   5.786  1.00  0.00           O  
ATOM     96  CG  PHE A  12      -3.887   2.652   5.911  1.00  0.00           C  
ATOM     97  CD1 PHE A  12      -2.752   2.533   5.119  1.00  0.00           C  
ATOM     98  CD2 PHE A  12      -4.505   1.497   6.372  1.00  0.00           C  
ATOM     99  CE1 PHE A  12      -2.239   1.280   4.791  1.00  0.00           C  
ATOM    100  CE2 PHE A  12      -3.998   0.241   6.049  1.00  0.00           C  
ATOM    101  CZ  PHE A  12      -2.866   0.135   5.258  1.00  0.00           C  
ATOM    102  N   GLU A  13      -4.565   6.901   7.751  1.00  0.00           N  
ATOM    103  CA  GLU A  13      -4.905   8.321   7.768  1.00  0.00           C  
ATOM    104  C   GLU A  13      -3.651   9.189   7.798  1.00  0.00           C  
ATOM    105  CB  GLU A  13      -5.799   8.646   8.968  1.00  0.00           C  
ATOM    106  O   GLU A  13      -3.610  10.253   7.177  1.00  0.00           O  
ATOM    107  CG  GLU A  13      -7.224   8.131   8.831  1.00  0.00           C  
ATOM    108  CD  GLU A  13      -8.109   8.491  10.014  1.00  0.00           C  
ATOM    109  OE1 GLU A  13      -9.350   8.525   9.855  1.00  0.00           O  
ATOM    110  OE2 GLU A  13      -7.556   8.743  11.108  1.00  0.00           O  
ATOM    111  N   LEU A  14      -2.666   8.733   8.535  1.00  0.00           N  
ATOM    112  CA  LEU A  14      -1.394   9.447   8.552  1.00  0.00           C  
ATOM    113  C   LEU A  14      -0.760   9.461   7.165  1.00  0.00           C  
ATOM    114  CB  LEU A  14      -0.434   8.808   9.559  1.00  0.00           C  
ATOM    115  O   LEU A  14      -0.223  10.484   6.733  1.00  0.00           O  
ATOM    116  CG  LEU A  14      -0.846   8.882  11.030  1.00  0.00           C  
ATOM    117  CD1 LEU A  14       0.128   8.089  11.894  1.00  0.00           C  
ATOM    118  CD2 LEU A  14      -0.920  10.333  11.493  1.00  0.00           C  
ATOM    119  N   VAL A  15      -0.888   8.330   6.567  1.00  0.00           N  
ATOM    120  CA  VAL A  15      -0.358   8.222   5.212  1.00  0.00           C  
ATOM    121  C   VAL A  15      -1.103   9.181   4.287  1.00  0.00           C  
ATOM    122  CB  VAL A  15      -0.460   6.777   4.676  1.00  0.00           C  
ATOM    123  O   VAL A  15      -0.486   9.890   3.489  1.00  0.00           O  
ATOM    124  CG1 VAL A  15      -0.002   6.707   3.220  1.00  0.00           C  
ATOM    125  CG2 VAL A  15       0.362   5.826   5.544  1.00  0.00           C  
ATOM    126  N   GLU A  16      -2.318   9.326   4.452  1.00  0.00           N  
ATOM    127  CA  GLU A  16      -3.182  10.124   3.587  1.00  0.00           C  
ATOM    128  C   GLU A  16      -2.923  11.616   3.772  1.00  0.00           C  
ATOM    129  CB  GLU A  16      -4.655   9.808   3.860  1.00  0.00           C  
ATOM    130  O   GLU A  16      -3.218  12.418   2.883  1.00  0.00           O  
ATOM    131  CG  GLU A  16      -5.092   8.437   3.364  1.00  0.00           C  
ATOM    132  CD  GLU A  16      -6.581   8.182   3.541  1.00  0.00           C  
ATOM    133  OE1 GLU A  16      -7.328   8.229   2.537  1.00  0.00           O  
ATOM    134  OE2 GLU A  16      -7.003   7.934   4.692  1.00  0.00           O  
ATOM    135  N   LYS A  17      -2.317  12.076   4.849  1.00  0.00           N  
ATOM    136  CA  LYS A  17      -1.995  13.480   5.083  1.00  0.00           C  
ATOM    137  C   LYS A  17      -0.974  13.986   4.068  1.00  0.00           C  
ATOM    138  CB  LYS A  17      -1.465  13.681   6.503  1.00  0.00           C  
ATOM    139  O   LYS A  17      -0.980  15.166   3.708  1.00  0.00           O  
ATOM    140  CG  LYS A  17      -2.519  13.512   7.587  1.00  0.00           C  
ATOM    141  CD  LYS A  17      -1.963  13.847   8.965  1.00  0.00           C  
ATOM    142  CE  LYS A  17      -3.042  13.773  10.037  1.00  0.00           C  
ATOM    143  NZ  LYS A  17      -2.505  14.117  11.388  1.00  0.00           N  
ATOM    144  N   ASP A  18      -0.146  13.071   3.658  1.00  0.00           N  
ATOM    145  CA  ASP A  18       0.888  13.360   2.670  1.00  0.00           C  
ATOM    146  C   ASP A  18       1.255  12.107   1.877  1.00  0.00           C  
ATOM    147  CB  ASP A  18       2.133  13.937   3.348  1.00  0.00           C  
ATOM    148  O   ASP A  18       2.390  11.631   1.949  1.00  0.00           O  
ATOM    149  CG  ASP A  18       3.154  14.469   2.358  1.00  0.00           C  
ATOM    150  OD1 ASP A  18       2.790  14.743   1.194  1.00  0.00           O  
ATOM    151  OD2 ASP A  18       4.334  14.614   2.745  1.00  0.00           O  
ATOM    152  N   ILE A  19       0.425  11.698   1.027  1.00  0.00           N  
ATOM    153  CA  ILE A  19       0.534  10.410   0.351  1.00  0.00           C  
ATOM    154  C   ILE A  19       1.699  10.442  -0.635  1.00  0.00           C  
ATOM    155  CB  ILE A  19      -0.777  10.043  -0.381  1.00  0.00           C  
ATOM    156  O   ILE A  19       2.492   9.499  -0.699  1.00  0.00           O  
ATOM    157  CG1 ILE A  19      -1.894   9.765   0.632  1.00  0.00           C  
ATOM    158  CG2 ILE A  19      -0.562   8.839  -1.303  1.00  0.00           C  
ATOM    159  CD1 ILE A  19      -3.256   9.517  -0.001  1.00  0.00           C  
ATOM    160  N   GLU A  20       1.811  11.566  -1.348  1.00  0.00           N  
ATOM    161  CA  GLU A  20       2.881  11.669  -2.335  1.00  0.00           C  
ATOM    162  C   GLU A  20       4.251  11.704  -1.663  1.00  0.00           C  
ATOM    163  CB  GLU A  20       2.691  12.914  -3.206  1.00  0.00           C  
ATOM    164  O   GLU A  20       5.168  10.990  -2.074  1.00  0.00           O  
ATOM    165  CG  GLU A  20       1.462  12.856  -4.102  1.00  0.00           C  
ATOM    166  CD  GLU A  20       1.264  14.115  -4.930  1.00  0.00           C  
ATOM    167  OE1 GLU A  20       0.511  14.072  -5.930  1.00  0.00           O  
ATOM    168  OE2 GLU A  20       1.868  15.153  -4.578  1.00  0.00           O  
ATOM    169  N   GLY A  21       4.283  12.534  -0.609  1.00  0.00           N  
ATOM    170  CA  GLY A  21       5.538  12.616   0.121  1.00  0.00           C  
ATOM    171  C   GLY A  21       5.939  11.304   0.768  1.00  0.00           C  
ATOM    172  O   GLY A  21       7.103  10.904   0.704  1.00  0.00           O  
ATOM    173  N   ILE A  22       5.040  10.609   1.322  1.00  0.00           N  
ATOM    174  CA  ILE A  22       5.284   9.334   1.988  1.00  0.00           C  
ATOM    175  C   ILE A  22       5.620   8.266   0.949  1.00  0.00           C  
ATOM    176  CB  ILE A  22       4.068   8.896   2.834  1.00  0.00           C  
ATOM    177  O   ILE A  22       6.569   7.498   1.124  1.00  0.00           O  
ATOM    178  CG1 ILE A  22       3.883   9.836   4.030  1.00  0.00           C  
ATOM    179  CG2 ILE A  22       4.227   7.445   3.297  1.00  0.00           C  
ATOM    180  CD1 ILE A  22       2.622   9.567   4.840  1.00  0.00           C  
ATOM    181  N   GLY A  23       4.825   8.302  -0.111  1.00  0.00           N  
ATOM    182  CA  GLY A  23       5.107   7.364  -1.187  1.00  0.00           C  
ATOM    183  C   GLY A  23       6.521   7.481  -1.724  1.00  0.00           C  
ATOM    184  O   GLY A  23       7.207   6.472  -1.906  1.00  0.00           O  
ATOM    185  N   ALA A  24       6.927   8.672  -1.960  1.00  0.00           N  
ATOM    186  CA  ALA A  24       8.282   8.904  -2.453  1.00  0.00           C  
ATOM    187  C   ALA A  24       9.322   8.442  -1.437  1.00  0.00           C  
ATOM    188  CB  ALA A  24       8.482  10.382  -2.781  1.00  0.00           C  
ATOM    189  O   ALA A  24      10.293   7.771  -1.795  1.00  0.00           O  
ATOM    190  N   GLU A  25       9.142   8.725  -0.207  1.00  0.00           N  
ATOM    191  CA  GLU A  25      10.084   8.374   0.852  1.00  0.00           C  
ATOM    192  C   GLU A  25      10.171   6.861   1.033  1.00  0.00           C  
ATOM    193  CB  GLU A  25       9.682   9.039   2.171  1.00  0.00           C  
ATOM    194  O   GLU A  25      11.252   6.322   1.281  1.00  0.00           O  
ATOM    195  CG  GLU A  25       9.938  10.539   2.206  1.00  0.00           C  
ATOM    196  CD  GLU A  25       9.767  11.145   3.590  1.00  0.00           C  
ATOM    197  OE1 GLU A  25      10.767  11.623   4.172  1.00  0.00           O  
ATOM    198  OE2 GLU A  25       8.623  11.141   4.098  1.00  0.00           O  
ATOM    199  N   VAL A  26       9.031   6.229   0.942  1.00  0.00           N  
ATOM    200  CA  VAL A  26       9.005   4.775   1.055  1.00  0.00           C  
ATOM    201  C   VAL A  26       9.868   4.155  -0.042  1.00  0.00           C  
ATOM    202  CB  VAL A  26       7.564   4.225   0.974  1.00  0.00           C  
ATOM    203  O   VAL A  26      10.705   3.292   0.230  1.00  0.00           O  
ATOM    204  CG1 VAL A  26       7.574   2.712   0.759  1.00  0.00           C  
ATOM    205  CG2 VAL A  26       6.785   4.583   2.239  1.00  0.00           C  
ATOM    206  N   LEU A  27       9.674   4.609  -1.228  1.00  0.00           N  
ATOM    207  CA  LEU A  27      10.434   4.064  -2.348  1.00  0.00           C  
ATOM    208  C   LEU A  27      11.916   4.401  -2.214  1.00  0.00           C  
ATOM    209  CB  LEU A  27       9.895   4.602  -3.675  1.00  0.00           C  
ATOM    210  O   LEU A  27      12.773   3.538  -2.414  1.00  0.00           O  
ATOM    211  CG  LEU A  27       8.509   4.109  -4.094  1.00  0.00           C  
ATOM    212  CD1 LEU A  27       8.049   4.828  -5.357  1.00  0.00           C  
ATOM    213  CD2 LEU A  27       8.520   2.599  -4.306  1.00  0.00           C  
ATOM    214  N   LYS A  28      12.189   5.606  -1.798  1.00  0.00           N  
ATOM    215  CA  LYS A  28      13.580   6.009  -1.609  1.00  0.00           C  
ATOM    216  C   LYS A  28      14.265   5.143  -0.556  1.00  0.00           C  
ATOM    217  CB  LYS A  28      13.662   7.483  -1.210  1.00  0.00           C  
ATOM    218  O   LYS A  28      15.383   4.667  -0.767  1.00  0.00           O  
ATOM    219  CG  LYS A  28      13.431   8.450  -2.361  1.00  0.00           C  
ATOM    220  CD  LYS A  28      13.561   9.899  -1.909  1.00  0.00           C  
ATOM    221  CE  LYS A  28      13.254  10.869  -3.042  1.00  0.00           C  
ATOM    222  NZ  LYS A  28      13.352  12.291  -2.596  1.00  0.00           N  
ATOM    223  N   LEU A  29      13.576   5.109   0.548  1.00  0.00           N  
ATOM    224  CA  LEU A  29      14.137   4.316   1.637  1.00  0.00           C  
ATOM    225  C   LEU A  29      14.332   2.865   1.208  1.00  0.00           C  
ATOM    226  CB  LEU A  29      13.230   4.378   2.868  1.00  0.00           C  
ATOM    227  O   LEU A  29      15.360   2.256   1.512  1.00  0.00           O  
ATOM    228  CG  LEU A  29      13.743   3.674   4.125  1.00  0.00           C  
ATOM    229  CD1 LEU A  29      15.070   4.281   4.568  1.00  0.00           C  
ATOM    230  CD2 LEU A  29      12.711   3.757   5.244  1.00  0.00           C  
ATOM    231  N   THR A  30      13.420   2.339   0.488  1.00  0.00           N  
ATOM    232  CA  THR A  30      13.532   0.969   0.000  1.00  0.00           C  
ATOM    233  C   THR A  30      14.734   0.822  -0.929  1.00  0.00           C  
ATOM    234  CB  THR A  30      12.254   0.532  -0.738  1.00  0.00           C  
ATOM    235  O   THR A  30      15.524  -0.114  -0.788  1.00  0.00           O  
ATOM    236  CG2 THR A  30      12.358  -0.915  -1.210  1.00  0.00           C  
ATOM    237  OG1 THR A  30      11.133   0.655   0.146  1.00  0.00           O  
ATOM    238  N   PHE A  31      14.924   1.672  -1.849  1.00  0.00           N  
ATOM    239  CA  PHE A  31      16.038   1.632  -2.789  1.00  0.00           C  
ATOM    240  C   PHE A  31      17.368   1.788  -2.060  1.00  0.00           C  
ATOM    241  CB  PHE A  31      15.889   2.728  -3.849  1.00  0.00           C  
ATOM    242  O   PHE A  31      18.369   1.183  -2.449  1.00  0.00           O  
ATOM    243  CG  PHE A  31      14.646   2.596  -4.687  1.00  0.00           C  
ATOM    244  CD1 PHE A  31      14.003   1.371  -4.814  1.00  0.00           C  
ATOM    245  CD2 PHE A  31      14.121   3.698  -5.350  1.00  0.00           C  
ATOM    246  CE1 PHE A  31      12.852   1.245  -5.589  1.00  0.00           C  
ATOM    247  CE2 PHE A  31      12.972   3.580  -6.126  1.00  0.00           C  
ATOM    248  CZ  PHE A  31      12.340   2.353  -6.246  1.00  0.00           C  
ATOM    249  N   GLU A  32      17.334   2.579  -1.076  1.00  0.00           N  
ATOM    250  CA  GLU A  32      18.542   2.808  -0.289  1.00  0.00           C  
ATOM    251  C   GLU A  32      18.937   1.559   0.494  1.00  0.00           C  
ATOM    252  CB  GLU A  32      18.344   3.987   0.667  1.00  0.00           C  
ATOM    253  O   GLU A  32      20.108   1.177   0.513  1.00  0.00           O  
ATOM    254  CG  GLU A  32      19.595   4.360   1.451  1.00  0.00           C  
ATOM    255  CD  GLU A  32      19.393   5.555   2.369  1.00  0.00           C  
ATOM    256  OE1 GLU A  32      19.204   5.356   3.591  1.00  0.00           O  
ATOM    257  OE2 GLU A  32      19.424   6.699   1.863  1.00  0.00           O  
ATOM    258  N   LYS A  33      18.024   0.934   1.039  1.00  0.00           N  
ATOM    259  CA  LYS A  33      18.303  -0.222   1.886  1.00  0.00           C  
ATOM    260  C   LYS A  33      18.441  -1.493   1.053  1.00  0.00           C  
ATOM    261  CB  LYS A  33      17.203  -0.399   2.933  1.00  0.00           C  
ATOM    262  O   LYS A  33      19.188  -2.403   1.418  1.00  0.00           O  
ATOM    263  CG  LYS A  33      17.203   0.669   4.017  1.00  0.00           C  
ATOM    264  CD  LYS A  33      16.265   0.304   5.161  1.00  0.00           C  
ATOM    265  CE  LYS A  33      16.387   1.285   6.320  1.00  0.00           C  
ATOM    266  NZ  LYS A  33      15.505   0.904   7.463  1.00  0.00           N  
ATOM    267  N   HIS A  34      17.715  -1.460   0.015  1.00  0.00           N  
ATOM    268  CA  HIS A  34      17.715  -2.620  -0.870  1.00  0.00           C  
ATOM    269  C   HIS A  34      17.845  -2.200  -2.330  1.00  0.00           C  
ATOM    270  CB  HIS A  34      16.441  -3.444  -0.672  1.00  0.00           C  
ATOM    271  O   HIS A  34      16.858  -2.196  -3.070  1.00  0.00           O  
ATOM    272  CG  HIS A  34      16.156  -3.775   0.758  1.00  0.00           C  
ATOM    273  CD2 HIS A  34      15.283  -3.233   1.639  1.00  0.00           C  
ATOM    274  ND1 HIS A  34      16.817  -4.777   1.436  1.00  0.00           N  
ATOM    275  CE1 HIS A  34      16.359  -4.837   2.675  1.00  0.00           C  
ATOM    276  NE2 HIS A  34      15.428  -3.911   2.824  1.00  0.00           N  
ATOM    277  N   PRO A  35      19.003  -1.858  -2.795  1.00  0.00           N  
ATOM    278  CA  PRO A  35      19.234  -1.313  -4.135  1.00  0.00           C  
ATOM    279  C   PRO A  35      18.763  -2.251  -5.243  1.00  0.00           C  
ATOM    280  CB  PRO A  35      20.753  -1.130  -4.184  1.00  0.00           C  
ATOM    281  O   PRO A  35      18.449  -1.799  -6.348  1.00  0.00           O  
ATOM    282  CG  PRO A  35      21.173  -1.040  -2.752  1.00  0.00           C  
ATOM    283  CD  PRO A  35      20.209  -1.836  -1.921  1.00  0.00           C  
ATOM    284  N   GLU A  36      18.614  -3.536  -4.970  1.00  0.00           N  
ATOM    285  CA  GLU A  36      18.157  -4.511  -5.955  1.00  0.00           C  
ATOM    286  C   GLU A  36      16.720  -4.229  -6.385  1.00  0.00           C  
ATOM    287  CB  GLU A  36      18.270  -5.933  -5.398  1.00  0.00           C  
ATOM    288  O   GLU A  36      16.307  -4.616  -7.480  1.00  0.00           O  
ATOM    289  CG  GLU A  36      17.330  -6.214  -4.235  1.00  0.00           C  
ATOM    290  CD  GLU A  36      17.975  -5.994  -2.876  1.00  0.00           C  
ATOM    291  OE1 GLU A  36      17.566  -6.657  -1.896  1.00  0.00           O  
ATOM    292  OE2 GLU A  36      18.896  -5.151  -2.790  1.00  0.00           O  
ATOM    293  N   THR A  37      15.958  -3.638  -5.392  1.00  0.00           N  
ATOM    294  CA  THR A  37      14.571  -3.311  -5.701  1.00  0.00           C  
ATOM    295  C   THR A  37      14.497  -2.244  -6.790  1.00  0.00           C  
ATOM    296  CB  THR A  37      13.819  -2.822  -4.449  1.00  0.00           C  
ATOM    297  O   THR A  37      13.544  -2.212  -7.572  1.00  0.00           O  
ATOM    298  CG2 THR A  37      13.750  -3.916  -3.388  1.00  0.00           C  
ATOM    299  OG1 THR A  37      14.500  -1.685  -3.904  1.00  0.00           O  
ATOM    300  N   LEU A  38      15.488  -1.345  -6.869  1.00  0.00           N  
ATOM    301  CA  LEU A  38      15.567  -0.297  -7.881  1.00  0.00           C  
ATOM    302  C   LEU A  38      15.706  -0.898  -9.276  1.00  0.00           C  
ATOM    303  CB  LEU A  38      16.746   0.636  -7.595  1.00  0.00           C  
ATOM    304  O   LEU A  38      15.198  -0.339 -10.251  1.00  0.00           O  
ATOM    305  CG  LEU A  38      16.930   1.811  -8.557  1.00  0.00           C  
ATOM    306  CD1 LEU A  38      15.689   2.697  -8.554  1.00  0.00           C  
ATOM    307  CD2 LEU A  38      18.170   2.617  -8.186  1.00  0.00           C  
ATOM    308  N   GLU A  39      16.259  -2.070  -9.369  1.00  0.00           N  
ATOM    309  CA  GLU A  39      16.497  -2.739 -10.644  1.00  0.00           C  
ATOM    310  C   GLU A  39      15.184  -3.112 -11.326  1.00  0.00           C  
ATOM    311  CB  GLU A  39      17.358  -3.989 -10.443  1.00  0.00           C  
ATOM    312  O   GLU A  39      15.137  -3.277 -12.547  1.00  0.00           O  
ATOM    313  CG  GLU A  39      18.748  -3.696  -9.897  1.00  0.00           C  
ATOM    314  CD  GLU A  39      19.645  -2.979 -10.893  1.00  0.00           C  
ATOM    315  OE1 GLU A  39      20.286  -1.971 -10.517  1.00  0.00           O  
ATOM    316  OE2 GLU A  39      19.707  -3.428 -12.060  1.00  0.00           O  
ATOM    317  N   LYS A  40      14.172  -3.119 -10.553  1.00  0.00           N  
ATOM    318  CA  LYS A  40      12.877  -3.536 -11.082  1.00  0.00           C  
ATOM    319  C   LYS A  40      12.114  -2.351 -11.667  1.00  0.00           C  
ATOM    320  CB  LYS A  40      12.042  -4.208  -9.991  1.00  0.00           C  
ATOM    321  O   LYS A  40      11.067  -2.527 -12.294  1.00  0.00           O  
ATOM    322  CG  LYS A  40      12.728  -5.395  -9.330  1.00  0.00           C  
ATOM    323  CD  LYS A  40      13.117  -6.456 -10.352  1.00  0.00           C  
ATOM    324  CE  LYS A  40      13.831  -7.630  -9.696  1.00  0.00           C  
ATOM    325  NZ  LYS A  40      14.360  -8.592 -10.708  1.00  0.00           N  
ATOM    326  N   PHE A  41      12.740  -1.157 -11.449  1.00  0.00           N  
ATOM    327  CA  PHE A  41      12.173   0.080 -11.972  1.00  0.00           C  
ATOM    328  C   PHE A  41      13.147   0.761 -12.926  1.00  0.00           C  
ATOM    329  CB  PHE A  41      11.806   1.031 -10.829  1.00  0.00           C  
ATOM    330  O   PHE A  41      13.872   1.677 -12.532  1.00  0.00           O  
ATOM    331  CG  PHE A  41      10.886   0.423  -9.805  1.00  0.00           C  
ATOM    332  CD1 PHE A  41       9.507   0.527  -9.941  1.00  0.00           C  
ATOM    333  CD2 PHE A  41      11.401  -0.252  -8.706  1.00  0.00           C  
ATOM    334  CE1 PHE A  41       8.653  -0.035  -8.994  1.00  0.00           C  
ATOM    335  CE2 PHE A  41      10.554  -0.816  -7.756  1.00  0.00           C  
ATOM    336  CZ  PHE A  41       9.180  -0.705  -7.902  1.00  0.00           C  
ATOM    337  N   PRO A  42      13.271   0.256 -14.222  1.00  0.00           N  
ATOM    338  CA  PRO A  42      14.296   0.750 -15.144  1.00  0.00           C  
ATOM    339  C   PRO A  42      14.250   2.267 -15.319  1.00  0.00           C  
ATOM    340  CB  PRO A  42      13.962   0.038 -16.457  1.00  0.00           C  
ATOM    341  O   PRO A  42      15.295   2.922 -15.334  1.00  0.00           O  
ATOM    342  CG  PRO A  42      13.200  -1.181 -16.048  1.00  0.00           C  
ATOM    343  CD  PRO A  42      12.502  -0.893 -14.749  1.00  0.00           C  
ATOM    344  N   ARG A  43      13.004   2.767 -15.431  1.00  0.00           N  
ATOM    345  CA  ARG A  43      12.892   4.213 -15.596  1.00  0.00           C  
ATOM    346  C   ARG A  43      13.435   4.947 -14.374  1.00  0.00           C  
ATOM    347  CB  ARG A  43      11.437   4.615 -15.846  1.00  0.00           C  
ATOM    348  O   ARG A  43      14.142   5.947 -14.507  1.00  0.00           O  
ATOM    349  CG  ARG A  43      11.263   6.065 -16.270  1.00  0.00           C  
ATOM    350  CD  ARG A  43       9.823   6.370 -16.657  1.00  0.00           C  
ATOM    351  NE  ARG A  43       9.627   7.792 -16.925  1.00  0.00           N  
ATOM    352  NH1 ARG A  43       7.437   7.569 -17.626  1.00  0.00           N  
ATOM    353  NH2 ARG A  43       8.428   9.636 -17.588  1.00  0.00           N  
ATOM    354  CZ  ARG A  43       8.498   8.329 -17.379  1.00  0.00           C  
ATOM    355  N   LEU A  44      13.201   4.517 -13.283  1.00  0.00           N  
ATOM    356  CA  LEU A  44      13.680   5.121 -12.044  1.00  0.00           C  
ATOM    357  C   LEU A  44      15.192   4.971 -11.914  1.00  0.00           C  
ATOM    358  CB  LEU A  44      12.987   4.486 -10.835  1.00  0.00           C  
ATOM    359  O   LEU A  44      15.878   5.903 -11.488  1.00  0.00           O  
ATOM    360  CG  LEU A  44      11.545   4.924 -10.573  1.00  0.00           C  
ATOM    361  CD1 LEU A  44      10.920   4.063  -9.480  1.00  0.00           C  
ATOM    362  CD2 LEU A  44      11.495   6.400 -10.191  1.00  0.00           C  
ATOM    363  N   LYS A  45      15.617   3.857 -12.286  1.00  0.00           N  
ATOM    364  CA  LYS A  45      17.053   3.597 -12.256  1.00  0.00           C  
ATOM    365  C   LYS A  45      17.809   4.585 -13.140  1.00  0.00           C  
ATOM    366  CB  LYS A  45      17.349   2.164 -12.700  1.00  0.00           C  
ATOM    367  O   LYS A  45      18.830   5.140 -12.728  1.00  0.00           O  
ATOM    368  CG  LYS A  45      18.810   1.762 -12.562  1.00  0.00           C  
ATOM    369  CD  LYS A  45      19.040   0.325 -13.013  1.00  0.00           C  
ATOM    370  CE  LYS A  45      20.514  -0.052 -12.953  1.00  0.00           C  
ATOM    371  NZ  LYS A  45      20.745  -1.456 -13.405  1.00  0.00           N  
ATOM    372  N   GLU A  46      17.239   4.852 -14.231  1.00  0.00           N  
ATOM    373  CA  GLU A  46      17.865   5.763 -15.184  1.00  0.00           C  
ATOM    374  C   GLU A  46      17.882   7.193 -14.651  1.00  0.00           C  
ATOM    375  CB  GLU A  46      17.141   5.713 -16.532  1.00  0.00           C  
ATOM    376  O   GLU A  46      18.900   7.882 -14.738  1.00  0.00           O  
ATOM    377  CG  GLU A  46      17.334   4.404 -17.285  1.00  0.00           C  
ATOM    378  CD  GLU A  46      16.559   4.344 -18.591  1.00  0.00           C  
ATOM    379  OE1 GLU A  46      16.921   3.534 -19.475  1.00  0.00           O  
ATOM    380  OE2 GLU A  46      15.583   5.114 -18.734  1.00  0.00           O  
ATOM    381  N   LEU A  47      16.792   7.556 -14.096  1.00  0.00           N  
ATOM    382  CA  LEU A  47      16.670   8.911 -13.570  1.00  0.00           C  
ATOM    383  C   LEU A  47      17.544   9.095 -12.334  1.00  0.00           C  
ATOM    384  CB  LEU A  47      15.210   9.224 -13.229  1.00  0.00           C  
ATOM    385  O   LEU A  47      18.093  10.177 -12.112  1.00  0.00           O  
ATOM    386  CG  LEU A  47      14.256   9.383 -14.414  1.00  0.00           C  
ATOM    387  CD1 LEU A  47      12.818   9.509 -13.923  1.00  0.00           C  
ATOM    388  CD2 LEU A  47      14.646  10.591 -15.257  1.00  0.00           C  
ATOM    389  N   HIS A  48      17.625   8.037 -11.536  1.00  0.00           N  
ATOM    390  CA  HIS A  48      18.476   8.058 -10.352  1.00  0.00           C  
ATOM    391  C   HIS A  48      19.938   8.270 -10.728  1.00  0.00           C  
ATOM    392  CB  HIS A  48      18.320   6.760  -9.557  1.00  0.00           C  
ATOM    393  O   HIS A  48      20.640   9.059 -10.090  1.00  0.00           O  
ATOM    394  CG  HIS A  48      19.043   6.768  -8.248  1.00  0.00           C  
ATOM    395  CD2 HIS A  48      18.704   7.295  -7.048  1.00  0.00           C  
ATOM    396  ND1 HIS A  48      20.279   6.181  -8.077  1.00  0.00           N  
ATOM    397  CE1 HIS A  48      20.668   6.347  -6.824  1.00  0.00           C  
ATOM    398  NE2 HIS A  48      19.730   7.020  -6.179  1.00  0.00           N  
ATOM    399  N   ALA A  49      20.395   7.713 -11.774  1.00  0.00           N  
ATOM    400  CA  ALA A  49      21.774   7.831 -12.242  1.00  0.00           C  
ATOM    401  C   ALA A  49      22.038   9.215 -12.828  1.00  0.00           C  
ATOM    402  CB  ALA A  49      22.079   6.751 -13.278  1.00  0.00           C  
ATOM    403  O   ALA A  49      23.123   9.774 -12.650  1.00  0.00           O  
ATOM    404  N   ALA A  50      20.956   9.810 -13.360  1.00  0.00           N  
ATOM    405  CA  ALA A  50      21.084  11.107 -14.021  1.00  0.00           C  
ATOM    406  C   ALA A  50      20.963  12.249 -13.017  1.00  0.00           C  
ATOM    407  CB  ALA A  50      20.031  11.252 -15.117  1.00  0.00           C  
ATOM    408  O   ALA A  50      21.340  13.386 -13.311  1.00  0.00           O  
ATOM    409  N   GLY A  51      20.543  11.971 -11.687  1.00  0.00           N  
ATOM    410  CA  GLY A  51      20.283  13.004 -10.698  1.00  0.00           C  
ATOM    411  C   GLY A  51      19.215  13.990 -11.131  1.00  0.00           C  
ATOM    412  O   GLY A  51      19.311  15.185 -10.842  1.00  0.00           O  
ATOM    413  N   SER A  52      18.198  13.470 -11.986  1.00  0.00           N  
ATOM    414  CA  SER A  52      17.204  14.321 -12.631  1.00  0.00           C  
ATOM    415  C   SER A  52      16.057  14.650 -11.681  1.00  0.00           C  
ATOM    416  CB  SER A  52      16.655  13.646 -13.889  1.00  0.00           C  
ATOM    417  O   SER A  52      15.672  13.821 -10.854  1.00  0.00           O  
ATOM    418  OG  SER A  52      15.598  14.406 -14.448  1.00  0.00           O  
ATOM    419  N   PRO A  53      15.594  15.959 -11.659  1.00  0.00           N  
ATOM    420  CA  PRO A  53      14.385  16.358 -10.934  1.00  0.00           C  
ATOM    421  C   PRO A  53      13.177  15.491 -11.281  1.00  0.00           C  
ATOM    422  CB  PRO A  53      14.167  17.805 -11.382  1.00  0.00           C  
ATOM    423  O   PRO A  53      12.239  15.387 -10.485  1.00  0.00           O  
ATOM    424  CG  PRO A  53      15.485  18.236 -11.939  1.00  0.00           C  
ATOM    425  CD  PRO A  53      16.229  17.017 -12.403  1.00  0.00           C  
ATOM    426  N   GLU A  54      13.197  14.851 -12.329  1.00  0.00           N  
ATOM    427  CA  GLU A  54      12.124  13.977 -12.795  1.00  0.00           C  
ATOM    428  C   GLU A  54      11.976  12.755 -11.894  1.00  0.00           C  
ATOM    429  CB  GLU A  54      12.377  13.538 -14.240  1.00  0.00           C  
ATOM    430  O   GLU A  54      10.887  12.189 -11.780  1.00  0.00           O  
ATOM    431  CG  GLU A  54      12.185  14.648 -15.263  1.00  0.00           C  
ATOM    432  CD  GLU A  54      12.444  14.198 -16.692  1.00  0.00           C  
ATOM    433  OE1 GLU A  54      11.474  13.856 -17.406  1.00  0.00           O  
ATOM    434  OE2 GLU A  54      13.626  14.185 -17.101  1.00  0.00           O  
ATOM    435  N   LEU A  55      13.069  12.423 -11.252  1.00  0.00           N  
ATOM    436  CA  LEU A  55      13.067  11.265 -10.365  1.00  0.00           C  
ATOM    437  C   LEU A  55      12.085  11.463  -9.215  1.00  0.00           C  
ATOM    438  CB  LEU A  55      14.472  11.008  -9.814  1.00  0.00           C  
ATOM    439  O   LEU A  55      11.260  10.588  -8.940  1.00  0.00           O  
ATOM    440  CG  LEU A  55      14.597   9.900  -8.767  1.00  0.00           C  
ATOM    441  CD1 LEU A  55      14.257   8.547  -9.383  1.00  0.00           C  
ATOM    442  CD2 LEU A  55      16.001   9.884  -8.171  1.00  0.00           C  
ATOM    443  N   GLU A  56      12.192  12.670  -8.697  1.00  0.00           N  
ATOM    444  CA  GLU A  56      11.353  12.971  -7.542  1.00  0.00           C  
ATOM    445  C   GLU A  56       9.872  12.924  -7.908  1.00  0.00           C  
ATOM    446  CB  GLU A  56      11.708  14.342  -6.961  1.00  0.00           C  
ATOM    447  O   GLU A  56       9.059  12.374  -7.162  1.00  0.00           O  
ATOM    448  CG  GLU A  56      11.053  14.629  -5.617  1.00  0.00           C  
ATOM    449  CD  GLU A  56      11.554  13.727  -4.501  1.00  0.00           C  
ATOM    450  OE1 GLU A  56      10.931  13.701  -3.415  1.00  0.00           O  
ATOM    451  OE2 GLU A  56      12.579  13.041  -4.713  1.00  0.00           O  
ATOM    452  N   GLU A  57       9.553  13.437  -9.011  1.00  0.00           N  
ATOM    453  CA  GLU A  57       8.165  13.463  -9.462  1.00  0.00           C  
ATOM    454  C   GLU A  57       7.640  12.051  -9.711  1.00  0.00           C  
ATOM    455  CB  GLU A  57       8.027  14.307 -10.732  1.00  0.00           C  
ATOM    456  O   GLU A  57       6.518  11.723  -9.321  1.00  0.00           O  
ATOM    457  CG  GLU A  57       8.163  15.803 -10.493  1.00  0.00           C  
ATOM    458  CD  GLU A  57       7.927  16.634 -11.744  1.00  0.00           C  
ATOM    459  OE1 GLU A  57       7.089  17.564 -11.706  1.00  0.00           O  
ATOM    460  OE2 GLU A  57       8.584  16.353 -12.771  1.00  0.00           O  
ATOM    461  N   LEU A  58       8.502  11.264 -10.284  1.00  0.00           N  
ATOM    462  CA  LEU A  58       8.115   9.890 -10.583  1.00  0.00           C  
ATOM    463  C   LEU A  58       7.945   9.082  -9.301  1.00  0.00           C  
ATOM    464  CB  LEU A  58       9.157   9.224 -11.485  1.00  0.00           C  
ATOM    465  O   LEU A  58       7.008   8.289  -9.181  1.00  0.00           O  
ATOM    466  CG  LEU A  58       9.064   9.543 -12.978  1.00  0.00           C  
ATOM    467  CD1 LEU A  58      10.303   9.035 -13.707  1.00  0.00           C  
ATOM    468  CD2 LEU A  58       7.799   8.937 -13.577  1.00  0.00           C  
ATOM    469  N   LEU A  59       8.833   9.303  -8.401  1.00  0.00           N  
ATOM    470  CA  LEU A  59       8.717   8.630  -7.111  1.00  0.00           C  
ATOM    471  C   LEU A  59       7.401   8.987  -6.429  1.00  0.00           C  
ATOM    472  CB  LEU A  59       9.893   9.003  -6.204  1.00  0.00           C  
ATOM    473  O   LEU A  59       6.716   8.111  -5.896  1.00  0.00           O  
ATOM    474  CG  LEU A  59      11.257   8.432  -6.594  1.00  0.00           C  
ATOM    475  CD1 LEU A  59      12.349   9.015  -5.703  1.00  0.00           C  
ATOM    476  CD2 LEU A  59      11.245   6.910  -6.507  1.00  0.00           C  
ATOM    477  N   LYS A  60       7.061  10.257  -6.506  1.00  0.00           N  
ATOM    478  CA  LYS A  60       5.828  10.713  -5.870  1.00  0.00           C  
ATOM    479  C   LYS A  60       4.605  10.075  -6.521  1.00  0.00           C  
ATOM    480  CB  LYS A  60       5.722  12.237  -5.937  1.00  0.00           C  
ATOM    481  O   LYS A  60       3.710   9.585  -5.828  1.00  0.00           O  
ATOM    482  CG  LYS A  60       6.684  12.966  -5.009  1.00  0.00           C  
ATOM    483  CD  LYS A  60       6.519  14.477  -5.108  1.00  0.00           C  
ATOM    484  CE  LYS A  60       7.494  15.208  -4.196  1.00  0.00           C  
ATOM    485  NZ  LYS A  60       7.359  16.690  -4.314  1.00  0.00           N  
ATOM    486  N   GLU A  61       4.618  10.036  -7.767  1.00  0.00           N  
ATOM    487  CA  GLU A  61       3.474   9.522  -8.514  1.00  0.00           C  
ATOM    488  C   GLU A  61       3.288   8.026  -8.278  1.00  0.00           C  
ATOM    489  CB  GLU A  61       3.637   9.802 -10.010  1.00  0.00           C  
ATOM    490  O   GLU A  61       2.198   7.580  -7.913  1.00  0.00           O  
ATOM    491  CG  GLU A  61       2.442   9.376 -10.850  1.00  0.00           C  
ATOM    492  CD  GLU A  61       2.626   9.644 -12.335  1.00  0.00           C  
ATOM    493  OE1 GLU A  61       1.786   9.186 -13.143  1.00  0.00           O  
ATOM    494  OE2 GLU A  61       3.618  10.317 -12.693  1.00  0.00           O  
ATOM    495  N   HIS A  62       4.411   7.366  -8.480  1.00  0.00           N  
ATOM    496  CA  HIS A  62       4.325   5.915  -8.362  1.00  0.00           C  
ATOM    497  C   HIS A  62       4.078   5.493  -6.917  1.00  0.00           C  
ATOM    498  CB  HIS A  62       5.601   5.258  -8.890  1.00  0.00           C  
ATOM    499  O   HIS A  62       3.257   4.611  -6.655  1.00  0.00           O  
ATOM    500  CG  HIS A  62       5.703   5.258 -10.382  1.00  0.00           C  
ATOM    501  CD2 HIS A  62       6.540   5.919 -11.216  1.00  0.00           C  
ATOM    502  ND1 HIS A  62       4.869   4.511 -11.185  1.00  0.00           N  
ATOM    503  CE1 HIS A  62       5.191   4.712 -12.452  1.00  0.00           C  
ATOM    504  NE2 HIS A  62       6.202   5.562 -12.498  1.00  0.00           N  
ATOM    505  N   GLY A  63       4.806   6.131  -6.087  1.00  0.00           N  
ATOM    506  CA  GLY A  63       4.606   5.834  -4.678  1.00  0.00           C  
ATOM    507  C   GLY A  63       3.184   6.082  -4.212  1.00  0.00           C  
ATOM    508  O   GLY A  63       2.600   5.251  -3.513  1.00  0.00           O  
ATOM    509  N   ALA A  64       2.590   7.132  -4.644  1.00  0.00           N  
ATOM    510  CA  ALA A  64       1.231   7.492  -4.245  1.00  0.00           C  
ATOM    511  C   ALA A  64       0.219   6.477  -4.768  1.00  0.00           C  
ATOM    512  CB  ALA A  64       0.883   8.892  -4.744  1.00  0.00           C  
ATOM    513  O   ALA A  64      -0.720   6.106  -4.060  1.00  0.00           O  
ATOM    514  N   THR A  65       0.447   6.110  -5.927  1.00  0.00           N  
ATOM    515  CA  THR A  65      -0.468   5.155  -6.543  1.00  0.00           C  
ATOM    516  C   THR A  65      -0.501   3.850  -5.752  1.00  0.00           C  
ATOM    517  CB  THR A  65      -0.073   4.864  -8.003  1.00  0.00           C  
ATOM    518  O   THR A  65      -1.576   3.325  -5.455  1.00  0.00           O  
ATOM    519  CG2 THR A  65      -1.000   3.827  -8.627  1.00  0.00           C  
ATOM    520  OG1 THR A  65      -0.151   6.077  -8.763  1.00  0.00           O  
ATOM    521  N   VAL A  66       0.649   3.359  -5.401  1.00  0.00           N  
ATOM    522  CA  VAL A  66       0.751   2.101  -4.668  1.00  0.00           C  
ATOM    523  C   VAL A  66       0.107   2.252  -3.291  1.00  0.00           C  
ATOM    524  CB  VAL A  66       2.220   1.646  -4.522  1.00  0.00           C  
ATOM    525  O   VAL A  66      -0.656   1.386  -2.858  1.00  0.00           O  
ATOM    526  CG1 VAL A  66       2.324   0.448  -3.580  1.00  0.00           C  
ATOM    527  CG2 VAL A  66       2.811   1.307  -5.889  1.00  0.00           C  
ATOM    528  N   LEU A  67       0.363   3.351  -2.649  1.00  0.00           N  
ATOM    529  CA  LEU A  67      -0.162   3.580  -1.307  1.00  0.00           C  
ATOM    530  C   LEU A  67      -1.679   3.730  -1.336  1.00  0.00           C  
ATOM    531  CB  LEU A  67       0.474   4.826  -0.687  1.00  0.00           C  
ATOM    532  O   LEU A  67      -2.376   3.208  -0.462  1.00  0.00           O  
ATOM    533  CG  LEU A  67       1.954   4.718  -0.314  1.00  0.00           C  
ATOM    534  CD1 LEU A  67       2.457   6.043   0.249  1.00  0.00           C  
ATOM    535  CD2 LEU A  67       2.172   3.589   0.687  1.00  0.00           C  
ATOM    536  N   LYS A  68      -2.185   4.350  -2.342  1.00  0.00           N  
ATOM    537  CA  LYS A  68      -3.631   4.498  -2.478  1.00  0.00           C  
ATOM    538  C   LYS A  68      -4.308   3.141  -2.654  1.00  0.00           C  
ATOM    539  CB  LYS A  68      -3.970   5.409  -3.659  1.00  0.00           C  
ATOM    540  O   LYS A  68      -5.373   2.895  -2.084  1.00  0.00           O  
ATOM    541  CG  LYS A  68      -3.720   6.886  -3.393  1.00  0.00           C  
ATOM    542  CD  LYS A  68      -4.065   7.739  -4.607  1.00  0.00           C  
ATOM    543  CE  LYS A  68      -3.773   9.212  -4.357  1.00  0.00           C  
ATOM    544  NZ  LYS A  68      -4.052  10.045  -5.565  1.00  0.00           N  
ATOM    545  N   ALA A  69      -3.657   2.395  -3.499  1.00  0.00           N  
ATOM    546  CA  ALA A  69      -4.200   1.053  -3.692  1.00  0.00           C  
ATOM    547  C   ALA A  69      -4.202   0.269  -2.383  1.00  0.00           C  
ATOM    548  CB  ALA A  69      -3.401   0.304  -4.756  1.00  0.00           C  
ATOM    549  O   ALA A  69      -5.188  -0.394  -2.051  1.00  0.00           O  
ATOM    550  N   LEU A  70      -3.098   0.305  -1.639  1.00  0.00           N  
ATOM    551  CA  LEU A  70      -2.980  -0.363  -0.347  1.00  0.00           C  
ATOM    552  C   LEU A  70      -4.037   0.146   0.627  1.00  0.00           C  
ATOM    553  CB  LEU A  70      -1.582  -0.149   0.240  1.00  0.00           C  
ATOM    554  O   LEU A  70      -4.691  -0.646   1.309  1.00  0.00           O  
ATOM    555  CG  LEU A  70      -1.317  -0.784   1.606  1.00  0.00           C  
ATOM    556  CD1 LEU A  70      -1.411  -2.304   1.511  1.00  0.00           C  
ATOM    557  CD2 LEU A  70       0.048  -0.360   2.137  1.00  0.00           C  
ATOM    558  N   ILE A  71      -4.251   1.402   0.689  1.00  0.00           N  
ATOM    559  CA  ILE A  71      -5.225   2.017   1.584  1.00  0.00           C  
ATOM    560  C   ILE A  71      -6.632   1.556   1.211  1.00  0.00           C  
ATOM    561  CB  ILE A  71      -5.136   3.559   1.542  1.00  0.00           C  
ATOM    562  O   ILE A  71      -7.429   1.205   2.085  1.00  0.00           O  
ATOM    563  CG1 ILE A  71      -3.827   4.036   2.181  1.00  0.00           C  
ATOM    564  CG2 ILE A  71      -6.347   4.188   2.237  1.00  0.00           C  
ATOM    565  CD1 ILE A  71      -3.528   5.511   1.950  1.00  0.00           C  
ATOM    566  N   GLU A  72      -6.885   1.633  -0.007  1.00  0.00           N  
ATOM    567  CA  GLU A  72      -8.194   1.188  -0.476  1.00  0.00           C  
ATOM    568  C   GLU A  72      -8.450  -0.268  -0.099  1.00  0.00           C  
ATOM    569  CB  GLU A  72      -8.311   1.367  -1.992  1.00  0.00           C  
ATOM    570  O   GLU A  72      -9.537  -0.612   0.369  1.00  0.00           O  
ATOM    571  CG  GLU A  72      -9.700   1.072  -2.540  1.00  0.00           C  
ATOM    572  CD  GLU A  72      -9.824   1.336  -4.032  1.00  0.00           C  
ATOM    573  OE1 GLU A  72     -10.934   1.171  -4.587  1.00  0.00           O  
ATOM    574  OE2 GLU A  72      -8.803   1.710  -4.651  1.00  0.00           O  
ATOM    575  N   ILE A  73      -7.543  -1.113  -0.322  1.00  0.00           N  
ATOM    576  CA  ILE A  73      -7.660  -2.520   0.046  1.00  0.00           C  
ATOM    577  C   ILE A  73      -7.891  -2.642   1.551  1.00  0.00           C  
ATOM    578  CB  ILE A  73      -6.404  -3.319  -0.370  1.00  0.00           C  
ATOM    579  O   ILE A  73      -8.745  -3.414   1.994  1.00  0.00           O  
ATOM    580  CG1 ILE A  73      -6.350  -3.472  -1.894  1.00  0.00           C  
ATOM    581  CG2 ILE A  73      -6.381  -4.686   0.320  1.00  0.00           C  
ATOM    582  CD1 ILE A  73      -5.008  -3.964  -2.419  1.00  0.00           C  
ATOM    583  N   ALA A  74      -7.121  -1.934   2.247  1.00  0.00           N  
ATOM    584  CA  ALA A  74      -7.286  -1.947   3.698  1.00  0.00           C  
ATOM    585  C   ALA A  74      -8.705  -1.548   4.093  1.00  0.00           C  
ATOM    586  CB  ALA A  74      -6.271  -1.015   4.357  1.00  0.00           C  
ATOM    587  O   ALA A  74      -9.341  -2.219   4.908  1.00  0.00           O  
ATOM    588  N   ARG A  75      -9.206  -0.543   3.485  1.00  0.00           N  
ATOM    589  CA  ARG A  75     -10.539  -0.045   3.809  1.00  0.00           C  
ATOM    590  C   ARG A  75     -11.609  -1.065   3.437  1.00  0.00           C  
ATOM    591  CB  ARG A  75     -10.807   1.280   3.093  1.00  0.00           C  
ATOM    592  O   ARG A  75     -12.551  -1.290   4.200  1.00  0.00           O  
ATOM    593  CG  ARG A  75     -10.055   2.463   3.683  1.00  0.00           C  
ATOM    594  CD  ARG A  75     -10.316   3.744   2.903  1.00  0.00           C  
ATOM    595  NE  ARG A  75      -9.625   4.885   3.495  1.00  0.00           N  
ATOM    596  NH1 ARG A  75     -10.061   6.322   1.739  1.00  0.00           N  
ATOM    597  NH2 ARG A  75      -8.867   7.053   3.555  1.00  0.00           N  
ATOM    598  CZ  ARG A  75      -9.519   6.084   2.928  1.00  0.00           C  
ATOM    599  N   LEU A  76     -11.469  -1.686   2.357  1.00  0.00           N  
ATOM    600  CA  LEU A  76     -12.418  -2.704   1.920  1.00  0.00           C  
ATOM    601  C   LEU A  76     -12.370  -3.921   2.837  1.00  0.00           C  
ATOM    602  CB  LEU A  76     -12.125  -3.126   0.477  1.00  0.00           C  
ATOM    603  O   LEU A  76     -13.412  -4.475   3.196  1.00  0.00           O  
ATOM    604  CG  LEU A  76     -12.489  -2.116  -0.612  1.00  0.00           C  
ATOM    605  CD1 LEU A  76     -11.925  -2.561  -1.957  1.00  0.00           C  
ATOM    606  CD2 LEU A  76     -14.001  -1.937  -0.692  1.00  0.00           C  
ATOM    607  N   LYS A  77     -11.182  -4.282   3.148  1.00  0.00           N  
ATOM    608  CA  LYS A  77     -11.038  -5.430   4.039  1.00  0.00           C  
ATOM    609  C   LYS A  77     -11.702  -5.167   5.387  1.00  0.00           C  
ATOM    610  CB  LYS A  77      -9.561  -5.772   4.239  1.00  0.00           C  
ATOM    611  O   LYS A  77     -12.408  -6.029   5.916  1.00  0.00           O  
ATOM    612  CG  LYS A  77      -9.314  -6.888   5.244  1.00  0.00           C  
ATOM    613  CD  LYS A  77      -9.767  -8.238   4.702  1.00  0.00           C  
ATOM    614  CE  LYS A  77      -9.349  -9.378   5.620  1.00  0.00           C  
ATOM    615  NZ  LYS A  77     -10.453  -9.780   6.543  1.00  0.00           N  
ATOM    616  N   ILE A  78     -11.535  -4.046   5.922  1.00  0.00           N  
ATOM    617  CA  ILE A  78     -12.044  -3.674   7.237  1.00  0.00           C  
ATOM    618  C   ILE A  78     -13.559  -3.497   7.173  1.00  0.00           C  
ATOM    619  CB  ILE A  78     -11.375  -2.382   7.758  1.00  0.00           C  
ATOM    620  O   ILE A  78     -14.279  -3.918   8.082  1.00  0.00           O  
ATOM    621  CG1 ILE A  78      -9.904  -2.644   8.102  1.00  0.00           C  
ATOM    622  CG2 ILE A  78     -12.132  -1.833   8.971  1.00  0.00           C  
ATOM    623  CD1 ILE A  78      -9.106  -1.384   8.408  1.00  0.00           C  
ATOM    624  N   SER A  79     -14.077  -2.977   6.112  1.00  0.00           N  
ATOM    625  CA  SER A  79     -15.504  -2.698   5.992  1.00  0.00           C  
ATOM    626  C   SER A  79     -16.264  -3.918   5.482  1.00  0.00           C  
ATOM    627  CB  SER A  79     -15.742  -1.512   5.057  1.00  0.00           C  
ATOM    628  O   SER A  79     -17.496  -3.917   5.442  1.00  0.00           O  
ATOM    629  OG  SER A  79     -15.360  -1.832   3.730  1.00  0.00           O  
ATOM    630  N   GLY A  80     -15.503  -4.995   5.203  1.00  0.00           N  
ATOM    631  CA  GLY A  80     -16.115  -6.194   4.653  1.00  0.00           C  
ATOM    632  C   GLY A  80     -16.400  -6.091   3.167  1.00  0.00           C  
ATOM    633  O   GLY A  80     -17.294  -6.766   2.652  1.00  0.00           O  
ATOM    634  N   GLY A  81     -15.789  -5.147   2.481  1.00  0.00           N  
ATOM    635  CA  GLY A  81     -15.925  -4.966   1.045  1.00  0.00           C  
ATOM    636  C   GLY A  81     -15.094  -5.946   0.239  1.00  0.00           C  
ATOM    637  O   GLY A  81     -14.407  -6.800   0.806  1.00  0.00           O  
ATOM    638  N   ASP A  82     -15.241  -5.944  -1.063  1.00  0.00           N  
ATOM    639  CA  ASP A  82     -14.536  -6.866  -1.948  1.00  0.00           C  
ATOM    640  C   ASP A  82     -13.084  -6.436  -2.144  1.00  0.00           C  
ATOM    641  CB  ASP A  82     -15.244  -6.959  -3.301  1.00  0.00           C  
ATOM    642  O   ASP A  82     -12.744  -5.821  -3.157  1.00  0.00           O  
ATOM    643  CG  ASP A  82     -14.617  -7.984  -4.230  1.00  0.00           C  
ATOM    644  OD1 ASP A  82     -13.849  -8.848  -3.755  1.00  0.00           O  
ATOM    645  OD2 ASP A  82     -14.890  -7.924  -5.448  1.00  0.00           O  
ATOM    646  N   TYR A  83     -12.276  -6.816  -1.319  1.00  0.00           N  
ATOM    647  CA  TYR A  83     -10.864  -6.454  -1.388  1.00  0.00           C  
ATOM    648  C   TYR A  83     -10.083  -7.459  -2.226  1.00  0.00           C  
ATOM    649  CB  TYR A  83     -10.263  -6.367   0.018  1.00  0.00           C  
ATOM    650  O   TYR A  83      -9.023  -7.136  -2.766  1.00  0.00           O  
ATOM    651  CG  TYR A  83     -10.250  -7.683   0.755  1.00  0.00           C  
ATOM    652  CD1 TYR A  83     -11.303  -8.045   1.593  1.00  0.00           C  
ATOM    653  CD2 TYR A  83      -9.186  -8.568   0.617  1.00  0.00           C  
ATOM    654  CE1 TYR A  83     -11.295  -9.257   2.276  1.00  0.00           C  
ATOM    655  CE2 TYR A  83      -9.167  -9.782   1.296  1.00  0.00           C  
ATOM    656  OH  TYR A  83     -10.211 -11.318   2.796  1.00  0.00           O  
ATOM    657  CZ  TYR A  83     -10.224 -10.117   2.121  1.00  0.00           C  
ATOM    658  N   LEU A  84     -10.593  -8.701  -2.374  1.00  0.00           N  
ATOM    659  CA  LEU A  84      -9.889  -9.775  -3.066  1.00  0.00           C  
ATOM    660  C   LEU A  84      -9.660  -9.419  -4.531  1.00  0.00           C  
ATOM    661  CB  LEU A  84     -10.676 -11.084  -2.964  1.00  0.00           C  
ATOM    662  O   LEU A  84      -8.607  -9.732  -5.093  1.00  0.00           O  
ATOM    663  CG  LEU A  84     -10.651 -11.786  -1.605  1.00  0.00           C  
ATOM    664  CD1 LEU A  84     -11.585 -12.991  -1.614  1.00  0.00           C  
ATOM    665  CD2 LEU A  84      -9.230 -12.207  -1.247  1.00  0.00           C  
ATOM    666  N   SER A  85     -10.658  -8.760  -5.115  1.00  0.00           N  
ATOM    667  CA  SER A  85     -10.520  -8.360  -6.512  1.00  0.00           C  
ATOM    668  C   SER A  85      -9.376  -7.368  -6.692  1.00  0.00           C  
ATOM    669  CB  SER A  85     -11.823  -7.748  -7.026  1.00  0.00           C  
ATOM    670  O   SER A  85      -8.606  -7.467  -7.650  1.00  0.00           O  
ATOM    671  OG  SER A  85     -12.886  -8.680  -6.938  1.00  0.00           O  
ATOM    672  N   LEU A  86      -9.231  -6.491  -5.820  1.00  0.00           N  
ATOM    673  CA  LEU A  86      -8.155  -5.509  -5.891  1.00  0.00           C  
ATOM    674  C   LEU A  86      -6.804  -6.163  -5.625  1.00  0.00           C  
ATOM    675  CB  LEU A  86      -8.394  -4.377  -4.888  1.00  0.00           C  
ATOM    676  O   LEU A  86      -5.816  -5.854  -6.296  1.00  0.00           O  
ATOM    677  CG  LEU A  86      -9.506  -3.387  -5.236  1.00  0.00           C  
ATOM    678  CD1 LEU A  86      -9.764  -2.447  -4.063  1.00  0.00           C  
ATOM    679  CD2 LEU A  86      -9.147  -2.598  -6.491  1.00  0.00           C  
ATOM    680  N   VAL A  87      -6.782  -7.038  -4.643  1.00  0.00           N  
ATOM    681  CA  VAL A  87      -5.555  -7.772  -4.349  1.00  0.00           C  
ATOM    682  C   VAL A  87      -5.112  -8.554  -5.584  1.00  0.00           C  
ATOM    683  CB  VAL A  87      -5.740  -8.729  -3.150  1.00  0.00           C  
ATOM    684  O   VAL A  87      -3.932  -8.544  -5.942  1.00  0.00           O  
ATOM    685  CG1 VAL A  87      -4.545  -9.672  -3.023  1.00  0.00           C  
ATOM    686  CG2 VAL A  87      -5.938  -7.936  -1.860  1.00  0.00           C  
ATOM    687  N   LYS A  88      -6.055  -9.182  -6.314  1.00  0.00           N  
ATOM    688  CA  LYS A  88      -5.765  -9.959  -7.516  1.00  0.00           C  
ATOM    689  C   LYS A  88      -5.197  -9.073  -8.620  1.00  0.00           C  
ATOM    690  CB  LYS A  88      -7.025 -10.671  -8.012  1.00  0.00           C  
ATOM    691  O   LYS A  88      -4.223  -9.441  -9.280  1.00  0.00           O  
ATOM    692  CG  LYS A  88      -7.423 -11.879  -7.176  1.00  0.00           C  
ATOM    693  CD  LYS A  88      -8.652 -12.574  -7.748  1.00  0.00           C  
ATOM    694  CE  LYS A  88      -9.107 -13.725  -6.862  1.00  0.00           C  
ATOM    695  NZ  LYS A  88     -10.335 -14.386  -7.399  1.00  0.00           N  
ATOM    696  N   GLU A  89      -5.828  -7.953  -8.763  1.00  0.00           N  
ATOM    697  CA  GLU A  89      -5.360  -7.002  -9.766  1.00  0.00           C  
ATOM    698  C   GLU A  89      -3.936  -6.541  -9.468  1.00  0.00           C  
ATOM    699  CB  GLU A  89      -6.298  -5.795  -9.843  1.00  0.00           C  
ATOM    700  O   GLU A  89      -3.096  -6.480 -10.368  1.00  0.00           O  
ATOM    701  CG  GLU A  89      -5.928  -4.795 -10.928  1.00  0.00           C  
ATOM    702  CD  GLU A  89      -6.822  -3.566 -10.942  1.00  0.00           C  
ATOM    703  OE1 GLU A  89      -6.380  -2.499 -11.427  1.00  0.00           O  
ATOM    704  OE2 GLU A  89      -7.973  -3.669 -10.463  1.00  0.00           O  
ATOM    705  N   LEU A  90      -3.756  -6.263  -8.215  1.00  0.00           N  
ATOM    706  CA  LEU A  90      -2.424  -5.827  -7.809  1.00  0.00           C  
ATOM    707  C   LEU A  90      -1.403  -6.942  -8.012  1.00  0.00           C  
ATOM    708  CB  LEU A  90      -2.428  -5.383  -6.344  1.00  0.00           C  
ATOM    709  O   LEU A  90      -0.304  -6.698  -8.515  1.00  0.00           O  
ATOM    710  CG  LEU A  90      -1.169  -4.671  -5.848  1.00  0.00           C  
ATOM    711  CD1 LEU A  90      -1.009  -3.326  -6.550  1.00  0.00           C  
ATOM    712  CD2 LEU A  90      -1.218  -4.488  -4.335  1.00  0.00           C  
ATOM    713  N   ALA A  91      -1.728  -8.113  -7.675  1.00  0.00           N  
ATOM    714  CA  ALA A  91      -0.837  -9.258  -7.845  1.00  0.00           C  
ATOM    715  C   ALA A  91      -0.494  -9.472  -9.317  1.00  0.00           C  
ATOM    716  CB  ALA A  91      -1.472 -10.518  -7.262  1.00  0.00           C  
ATOM    717  O   ALA A  91       0.668  -9.695  -9.664  1.00  0.00           O  
ATOM    718  N   LYS A  92      -1.507  -9.389 -10.158  1.00  0.00           N  
ATOM    719  CA  LYS A  92      -1.305  -9.556 -11.595  1.00  0.00           C  
ATOM    720  C   LYS A  92      -0.382  -8.476 -12.149  1.00  0.00           C  
ATOM    721  CB  LYS A  92      -2.645  -9.530 -12.332  1.00  0.00           C  
ATOM    722  O   LYS A  92       0.529  -8.769 -12.926  1.00  0.00           O  
ATOM    723  CG  LYS A  92      -2.554  -9.935 -13.796  1.00  0.00           C  
ATOM    724  CD  LYS A  92      -3.927  -9.957 -14.456  1.00  0.00           C  
ATOM    725  CE  LYS A  92      -3.829 -10.285 -15.940  1.00  0.00           C  
ATOM    726  NZ  LYS A  92      -5.170 -10.285 -16.597  1.00  0.00           N  
ATOM    727  N   SER A  93      -0.637  -7.248 -11.723  1.00  0.00           N  
ATOM    728  CA  SER A  93       0.182  -6.139 -12.202  1.00  0.00           C  
ATOM    729  C   SER A  93       1.640  -6.311 -11.791  1.00  0.00           C  
ATOM    730  CB  SER A  93      -0.353  -4.808 -11.671  1.00  0.00           C  
ATOM    731  O   SER A  93       2.547  -6.118 -12.604  1.00  0.00           O  
ATOM    732  OG  SER A  93       0.487  -3.736 -12.062  1.00  0.00           O  
ATOM    733  N   HIS A  94       1.905  -6.710 -10.633  1.00  0.00           N  
ATOM    734  CA  HIS A  94       3.265  -6.834 -10.119  1.00  0.00           C  
ATOM    735  C   HIS A  94       3.934  -8.105 -10.633  1.00  0.00           C  
ATOM    736  CB  HIS A  94       3.263  -6.824  -8.590  1.00  0.00           C  
ATOM    737  O   HIS A  94       5.133  -8.108 -10.920  1.00  0.00           O  
ATOM    738  CG  HIS A  94       2.965  -5.483  -7.999  1.00  0.00           C  
ATOM    739  CD2 HIS A  94       3.781  -4.552  -7.451  1.00  0.00           C  
ATOM    740  ND1 HIS A  94       1.689  -4.968  -7.926  1.00  0.00           N  
ATOM    741  CE1 HIS A  94       1.733  -3.775  -7.358  1.00  0.00           C  
ATOM    742  NE2 HIS A  94       2.991  -3.499  -7.060  1.00  0.00           N  
ATOM    743  N   LYS A  95       3.164  -9.227 -10.732  1.00  0.00           N  
ATOM    744  CA  LYS A  95       3.703 -10.502 -11.196  1.00  0.00           C  
ATOM    745  C   LYS A  95       3.923 -10.490 -12.706  1.00  0.00           C  
ATOM    746  CB  LYS A  95       2.770 -11.652 -10.812  1.00  0.00           C  
ATOM    747  O   LYS A  95       5.002 -10.847 -13.185  1.00  0.00           O  
ATOM    748  CG  LYS A  95       3.283 -13.026 -11.214  1.00  0.00           C  
ATOM    749  CD  LYS A  95       2.297 -14.124 -10.836  1.00  0.00           C  
ATOM    750  CE  LYS A  95       2.747 -15.484 -11.352  1.00  0.00           C  
ATOM    751  NZ  LYS A  95       1.757 -16.554 -11.029  1.00  0.00           N  
ATOM    752  N   GLU A  96       2.934  -9.991 -13.438  1.00  0.00           N  
ATOM    753  CA  GLU A  96       2.951 -10.149 -14.890  1.00  0.00           C  
ATOM    754  C   GLU A  96       3.482  -8.893 -15.575  1.00  0.00           C  
ATOM    755  CB  GLU A  96       1.551 -10.480 -15.411  1.00  0.00           C  
ATOM    756  O   GLU A  96       4.410  -8.966 -16.383  1.00  0.00           O  
ATOM    757  CG  GLU A  96       1.018 -11.823 -14.934  1.00  0.00           C  
ATOM    758  CD  GLU A  96      -0.253 -12.253 -15.647  1.00  0.00           C  
ATOM    759  OE1 GLU A  96      -0.318 -13.406 -16.131  1.00  0.00           O  
ATOM    760  OE2 GLU A  96      -1.193 -11.430 -15.723  1.00  0.00           O  
ATOM    761  N   GLU A  97       3.082  -7.769 -15.042  1.00  0.00           N  
ATOM    762  CA  GLU A  97       3.413  -6.538 -15.754  1.00  0.00           C  
ATOM    763  C   GLU A  97       4.741  -5.962 -15.273  1.00  0.00           C  
ATOM    764  CB  GLU A  97       2.298  -5.503 -15.583  1.00  0.00           C  
ATOM    765  O   GLU A  97       5.626  -5.671 -16.081  1.00  0.00           O  
ATOM    766  CG  GLU A  97       0.972  -5.918 -16.205  1.00  0.00           C  
ATOM    767  CD  GLU A  97      -0.082  -4.824 -16.156  1.00  0.00           C  
ATOM    768  OE1 GLU A  97      -1.236  -5.110 -15.762  1.00  0.00           O  
ATOM    769  OE2 GLU A  97       0.248  -3.671 -16.515  1.00  0.00           O  
ATOM    770  N   HIS A  98       4.964  -6.020 -14.082  1.00  0.00           N  
ATOM    771  CA  HIS A  98       6.125  -5.307 -13.561  1.00  0.00           C  
ATOM    772  C   HIS A  98       7.186  -6.279 -13.054  1.00  0.00           C  
ATOM    773  CB  HIS A  98       5.709  -4.353 -12.440  1.00  0.00           C  
ATOM    774  O   HIS A  98       8.312  -5.874 -12.754  1.00  0.00           O  
ATOM    775  CG  HIS A  98       4.726  -3.312 -12.872  1.00  0.00           C  
ATOM    776  CD2 HIS A  98       3.404  -3.175 -12.612  1.00  0.00           C  
ATOM    777  ND1 HIS A  98       5.073  -2.249 -13.678  1.00  0.00           N  
ATOM    778  CE1 HIS A  98       4.004  -1.501 -13.894  1.00  0.00           C  
ATOM    779  NE2 HIS A  98       2.978  -2.041 -13.258  1.00  0.00           N  
ATOM    780  N   LYS A  99       6.844  -7.535 -12.999  1.00  0.00           N  
ATOM    781  CA  LYS A  99       7.734  -8.619 -12.592  1.00  0.00           C  
ATOM    782  C   LYS A  99       8.439  -8.288 -11.280  1.00  0.00           C  
ATOM    783  CB  LYS A  99       8.766  -8.905 -13.684  1.00  0.00           C  
ATOM    784  O   LYS A  99       9.649  -8.490 -11.151  1.00  0.00           O  
ATOM    785  CG  LYS A  99       8.164  -9.390 -14.994  1.00  0.00           C  
ATOM    786  CD  LYS A  99       9.242  -9.823 -15.979  1.00  0.00           C  
ATOM    787  CE  LYS A  99       8.638 -10.348 -17.275  1.00  0.00           C  
ATOM    788  NZ  LYS A  99       9.690 -10.812 -18.228  1.00  0.00           N  
ATOM    789  N   ILE A 100       7.760  -7.647 -10.372  1.00  0.00           N  
ATOM    790  CA  ILE A 100       8.277  -7.360  -9.039  1.00  0.00           C  
ATOM    791  C   ILE A 100       8.065  -8.569  -8.131  1.00  0.00           C  
ATOM    792  CB  ILE A 100       7.606  -6.108  -8.430  1.00  0.00           C  
ATOM    793  O   ILE A 100       6.929  -8.998  -7.913  1.00  0.00           O  
ATOM    794  CG1 ILE A 100       7.796  -4.899  -9.352  1.00  0.00           C  
ATOM    795  CG2 ILE A 100       8.163  -5.823  -7.032  1.00  0.00           C  
ATOM    796  CD1 ILE A 100       7.023  -3.661  -8.917  1.00  0.00           C  
ATOM    797  N   PRO A 101       9.130  -9.099  -7.638  1.00  0.00           N  
ATOM    798  CA  PRO A 101       8.999 -10.254  -6.746  1.00  0.00           C  
ATOM    799  C   PRO A 101       8.314  -9.906  -5.427  1.00  0.00           C  
ATOM    800  CB  PRO A 101      10.450 -10.684  -6.512  1.00  0.00           C  
ATOM    801  O   PRO A 101       8.376  -8.758  -4.979  1.00  0.00           O  
ATOM    802  CG  PRO A 101      11.260  -9.458  -6.783  1.00  0.00           C  
ATOM    803  CD  PRO A 101      10.503  -8.588  -7.745  1.00  0.00           C  
ATOM    804  N   ILE A 102       7.698 -10.875  -4.848  1.00  0.00           N  
ATOM    805  CA  ILE A 102       6.970 -10.677  -3.600  1.00  0.00           C  
ATOM    806  C   ILE A 102       7.926 -10.181  -2.517  1.00  0.00           C  
ATOM    807  CB  ILE A 102       6.269 -11.976  -3.142  1.00  0.00           C  
ATOM    808  O   ILE A 102       7.550  -9.363  -1.675  1.00  0.00           O  
ATOM    809  CG1 ILE A 102       5.316 -11.686  -1.976  1.00  0.00           C  
ATOM    810  CG2 ILE A 102       7.301 -13.038  -2.755  1.00  0.00           C  
ATOM    811  CD1 ILE A 102       4.150 -10.778  -2.341  1.00  0.00           C  
ATOM    812  N   GLU A 103       9.144 -10.664  -2.579  1.00  0.00           N  
ATOM    813  CA  GLU A 103      10.141 -10.267  -1.590  1.00  0.00           C  
ATOM    814  C   GLU A 103      10.381  -8.760  -1.623  1.00  0.00           C  
ATOM    815  CB  GLU A 103      11.456 -11.014  -1.821  1.00  0.00           C  
ATOM    816  O   GLU A 103      10.606  -8.139  -0.582  1.00  0.00           O  
ATOM    817  CG  GLU A 103      11.377 -12.505  -1.524  1.00  0.00           C  
ATOM    818  CD  GLU A 103      11.027 -12.810  -0.076  1.00  0.00           C  
ATOM    819  OE1 GLU A 103      10.207 -13.723   0.170  1.00  0.00           O  
ATOM    820  OE2 GLU A 103      11.577 -12.130   0.819  1.00  0.00           O  
ATOM    821  N   ASP A 104      10.348  -8.196  -2.804  1.00  0.00           N  
ATOM    822  CA  ASP A 104      10.512  -6.752  -2.935  1.00  0.00           C  
ATOM    823  C   ASP A 104       9.318  -6.007  -2.342  1.00  0.00           C  
ATOM    824  CB  ASP A 104      10.697  -6.363  -4.403  1.00  0.00           C  
ATOM    825  O   ASP A 104       9.483  -4.960  -1.713  1.00  0.00           O  
ATOM    826  CG  ASP A 104      12.039  -6.798  -4.967  1.00  0.00           C  
ATOM    827  OD1 ASP A 104      12.912  -7.242  -4.190  1.00  0.00           O  
ATOM    828  OD2 ASP A 104      12.226  -6.692  -6.198  1.00  0.00           O  
ATOM    829  N   LEU A 105       8.122  -6.543  -2.504  1.00  0.00           N  
ATOM    830  CA  LEU A 105       6.926  -5.942  -1.924  1.00  0.00           C  
ATOM    831  C   LEU A 105       7.006  -5.934  -0.402  1.00  0.00           C  
ATOM    832  CB  LEU A 105       5.674  -6.697  -2.378  1.00  0.00           C  
ATOM    833  O   LEU A 105       6.582  -4.971   0.241  1.00  0.00           O  
ATOM    834  CG  LEU A 105       5.384  -6.690  -3.880  1.00  0.00           C  
ATOM    835  CD1 LEU A 105       4.107  -7.469  -4.177  1.00  0.00           C  
ATOM    836  CD2 LEU A 105       5.277  -5.260  -4.397  1.00  0.00           C  
ATOM    837  N   LYS A 106       7.594  -6.984   0.156  1.00  0.00           N  
ATOM    838  CA  LYS A 106       7.805  -7.060   1.599  1.00  0.00           C  
ATOM    839  C   LYS A 106       8.727  -5.942   2.079  1.00  0.00           C  
ATOM    840  CB  LYS A 106       8.386  -8.421   1.987  1.00  0.00           C  
ATOM    841  O   LYS A 106       8.473  -5.322   3.113  1.00  0.00           O  
ATOM    842  CG  LYS A 106       7.393  -9.569   1.884  1.00  0.00           C  
ATOM    843  CD  LYS A 106       8.020 -10.890   2.309  1.00  0.00           C  
ATOM    844  CE  LYS A 106       7.053 -12.053   2.131  1.00  0.00           C  
ATOM    845  NZ  LYS A 106       7.657 -13.348   2.564  1.00  0.00           N  
ATOM    846  N   LYS A 107       9.692  -5.695   1.306  1.00  0.00           N  
ATOM    847  CA  LYS A 107      10.642  -4.637   1.637  1.00  0.00           C  
ATOM    848  C   LYS A 107       9.976  -3.265   1.590  1.00  0.00           C  
ATOM    849  CB  LYS A 107      11.838  -4.672   0.684  1.00  0.00           C  
ATOM    850  O   LYS A 107      10.221  -2.420   2.453  1.00  0.00           O  
ATOM    851  CG  LYS A 107      12.688  -5.928   0.803  1.00  0.00           C  
ATOM    852  CD  LYS A 107      13.727  -6.008  -0.308  1.00  0.00           C  
ATOM    853  CE  LYS A 107      14.516  -7.308  -0.244  1.00  0.00           C  
ATOM    854  NZ  LYS A 107      15.418  -7.468  -1.424  1.00  0.00           N  
ATOM    855  N   ILE A 108       9.116  -3.122   0.647  1.00  0.00           N  
ATOM    856  CA  ILE A 108       8.384  -1.867   0.515  1.00  0.00           C  
ATOM    857  C   ILE A 108       7.450  -1.686   1.709  1.00  0.00           C  
ATOM    858  CB  ILE A 108       7.583  -1.816  -0.805  1.00  0.00           C  
ATOM    859  O   ILE A 108       7.365  -0.596   2.280  1.00  0.00           O  
ATOM    860  CG1 ILE A 108       8.534  -1.757  -2.006  1.00  0.00           C  
ATOM    861  CG2 ILE A 108       6.622  -0.623  -0.809  1.00  0.00           C  
ATOM    862  CD1 ILE A 108       7.848  -1.961  -3.350  1.00  0.00           C  
ATOM    863  N   ALA A 109       6.838  -2.696   2.094  1.00  0.00           N  
ATOM    864  CA  ALA A 109       5.950  -2.654   3.254  1.00  0.00           C  
ATOM    865  C   ALA A 109       6.713  -2.262   4.515  1.00  0.00           C  
ATOM    866  CB  ALA A 109       5.265  -4.005   3.448  1.00  0.00           C  
ATOM    867  O   ALA A 109       6.236  -1.447   5.309  1.00  0.00           O  
ATOM    868  N   GLU A 110       7.895  -2.816   4.676  1.00  0.00           N  
ATOM    869  CA  GLU A 110       8.742  -2.501   5.823  1.00  0.00           C  
ATOM    870  C   GLU A 110       9.161  -1.033   5.813  1.00  0.00           C  
ATOM    871  CB  GLU A 110       9.980  -3.401   5.840  1.00  0.00           C  
ATOM    872  O   GLU A 110       9.176  -0.379   6.858  1.00  0.00           O  
ATOM    873  CG  GLU A 110       9.672  -4.865   6.116  1.00  0.00           C  
ATOM    874  CD  GLU A 110      10.890  -5.767   5.998  1.00  0.00           C  
ATOM    875  OE1 GLU A 110      10.808  -6.953   6.390  1.00  0.00           O  
ATOM    876  OE2 GLU A 110      11.936  -5.284   5.509  1.00  0.00           O  
ATOM    877  N   ALA A 111       9.459  -0.617   4.680  1.00  0.00           N  
ATOM    878  CA  ALA A 111       9.843   0.785   4.530  1.00  0.00           C  
ATOM    879  C   ALA A 111       8.698   1.712   4.925  1.00  0.00           C  
ATOM    880  CB  ALA A 111      10.281   1.066   3.095  1.00  0.00           C  
ATOM    881  O   ALA A 111       8.923   2.769   5.519  1.00  0.00           O  
ATOM    882  N   LEU A 112       7.512   1.358   4.555  1.00  0.00           N  
ATOM    883  CA  LEU A 112       6.345   2.144   4.941  1.00  0.00           C  
ATOM    884  C   LEU A 112       6.275   2.305   6.456  1.00  0.00           C  
ATOM    885  CB  LEU A 112       5.062   1.487   4.426  1.00  0.00           C  
ATOM    886  O   LEU A 112       6.080   3.415   6.957  1.00  0.00           O  
ATOM    887  CG  LEU A 112       3.746   2.137   4.858  1.00  0.00           C  
ATOM    888  CD1 LEU A 112       3.674   3.574   4.351  1.00  0.00           C  
ATOM    889  CD2 LEU A 112       2.557   1.326   4.353  1.00  0.00           C  
ATOM    890  N   LEU A 113       6.501   1.307   7.197  1.00  0.00           N  
ATOM    891  CA  LEU A 113       6.485   1.362   8.655  1.00  0.00           C  
ATOM    892  C   LEU A 113       7.570   2.300   9.175  1.00  0.00           C  
ATOM    893  CB  LEU A 113       6.677  -0.036   9.247  1.00  0.00           C  
ATOM    894  O   LEU A 113       7.310   3.134  10.045  1.00  0.00           O  
ATOM    895  CG  LEU A 113       5.500  -1.002   9.099  1.00  0.00           C  
ATOM    896  CD1 LEU A 113       5.917  -2.412   9.502  1.00  0.00           C  
ATOM    897  CD2 LEU A 113       4.313  -0.531   9.933  1.00  0.00           C  
ATOM    898  N   GLU A 114       8.671   2.164   8.620  1.00  0.00           N  
ATOM    899  CA  GLU A 114       9.801   2.979   9.055  1.00  0.00           C  
ATOM    900  C   GLU A 114       9.560   4.457   8.764  1.00  0.00           C  
ATOM    901  CB  GLU A 114      11.092   2.513   8.378  1.00  0.00           C  
ATOM    902  O   GLU A 114       9.829   5.314   9.608  1.00  0.00           O  
ATOM    903  CG  GLU A 114      11.554   1.131   8.818  1.00  0.00           C  
ATOM    904  CD  GLU A 114      12.885   0.721   8.209  1.00  0.00           C  
ATOM    905  OE1 GLU A 114      12.913  -0.229   7.394  1.00  0.00           O  
ATOM    906  OE2 GLU A 114      13.909   1.355   8.550  1.00  0.00           O  
ATOM    907  N   VAL A 115       9.060   4.633   7.573  1.00  0.00           N  
ATOM    908  CA  VAL A 115       8.808   6.017   7.186  1.00  0.00           C  
ATOM    909  C   VAL A 115       7.767   6.633   8.118  1.00  0.00           C  
ATOM    910  CB  VAL A 115       8.335   6.118   5.718  1.00  0.00           C  
ATOM    911  O   VAL A 115       7.942   7.756   8.597  1.00  0.00           O  
ATOM    912  CG1 VAL A 115       7.776   7.510   5.426  1.00  0.00           C  
ATOM    913  CG2 VAL A 115       9.482   5.789   4.765  1.00  0.00           C  
ATOM    914  N   LEU A 116       6.765   6.019   8.437  1.00  0.00           N  
ATOM    915  CA  LEU A 116       5.723   6.534   9.318  1.00  0.00           C  
ATOM    916  C   LEU A 116       6.262   6.754  10.727  1.00  0.00           C  
ATOM    917  CB  LEU A 116       4.533   5.571   9.360  1.00  0.00           C  
ATOM    918  O   LEU A 116       5.911   7.737  11.384  1.00  0.00           O  
ATOM    919  CG  LEU A 116       3.666   5.510   8.101  1.00  0.00           C  
ATOM    920  CD1 LEU A 116       2.593   4.436   8.247  1.00  0.00           C  
ATOM    921  CD2 LEU A 116       3.034   6.869   7.820  1.00  0.00           C  
ATOM    922  N   LYS A 117       7.129   5.895  11.144  1.00  0.00           N  
ATOM    923  CA  LYS A 117       7.770   6.021  12.450  1.00  0.00           C  
ATOM    924  C   LYS A 117       8.622   7.285  12.523  1.00  0.00           C  
ATOM    925  CB  LYS A 117       8.629   4.792  12.748  1.00  0.00           C  
ATOM    926  O   LYS A 117       8.610   7.991  13.534  1.00  0.00           O  
ATOM    927  CG  LYS A 117       9.190   4.757  14.162  1.00  0.00           C  
ATOM    928  CD  LYS A 117      10.000   3.491  14.411  1.00  0.00           C  
ATOM    929  CE  LYS A 117      10.617   3.485  15.803  1.00  0.00           C  
ATOM    930  NZ  LYS A 117      11.440   2.262  16.039  1.00  0.00           N  
ATOM    931  N   GLU A 118       9.177   7.541  11.498  1.00  0.00           N  
ATOM    932  CA  GLU A 118      10.068   8.696  11.441  1.00  0.00           C  
ATOM    933  C   GLU A 118       9.281   9.992  11.265  1.00  0.00           C  
ATOM    934  CB  GLU A 118      11.081   8.538  10.305  1.00  0.00           C  
ATOM    935  O   GLU A 118       9.555  10.987  11.939  1.00  0.00           O  
ATOM    936  CG  GLU A 118      12.143   9.628  10.271  1.00  0.00           C  
ATOM    937  CD  GLU A 118      13.161   9.440   9.157  1.00  0.00           C  
ATOM    938  OE1 GLU A 118      13.561  10.443   8.525  1.00  0.00           O  
ATOM    939  OE2 GLU A 118      13.560   8.279   8.914  1.00  0.00           O  
ATOM    940  N   LYS A 119       8.280   9.925  10.471  1.00  0.00           N  
ATOM    941  CA  LYS A 119       7.555  11.141  10.113  1.00  0.00           C  
ATOM    942  C   LYS A 119       6.501  11.482  11.163  1.00  0.00           C  
ATOM    943  CB  LYS A 119       6.897  10.990   8.740  1.00  0.00           C  
ATOM    944  O   LYS A 119       6.197  12.655  11.387  1.00  0.00           O  
ATOM    945  CG  LYS A 119       7.879  11.007   7.578  1.00  0.00           C  
ATOM    946  CD  LYS A 119       8.312  12.427   7.234  1.00  0.00           C  
ATOM    947  CE  LYS A 119       9.125  12.468   5.947  1.00  0.00           C  
ATOM    948  NZ  LYS A 119       9.584  13.852   5.626  1.00  0.00           N  
ATOM    949  N   TYR A 120       6.033  10.466  11.736  1.00  0.00           N  
ATOM    950  CA  TYR A 120       4.969  10.670  12.713  1.00  0.00           C  
ATOM    951  C   TYR A 120       5.231   9.865  13.981  1.00  0.00           C  
ATOM    952  CB  TYR A 120       3.612  10.281  12.119  1.00  0.00           C  
ATOM    953  O   TYR A 120       4.418   9.023  14.367  1.00  0.00           O  
ATOM    954  CG  TYR A 120       3.277  11.011  10.841  1.00  0.00           C  
ATOM    955  CD1 TYR A 120       2.777  12.311  10.868  1.00  0.00           C  
ATOM    956  CD2 TYR A 120       3.460  10.403   9.604  1.00  0.00           C  
ATOM    957  CE1 TYR A 120       2.465  12.987   9.693  1.00  0.00           C  
ATOM    958  CE2 TYR A 120       3.152  11.069   8.422  1.00  0.00           C  
ATOM    959  OH  TYR A 120       2.350  13.023   7.310  1.00  0.00           O  
ATOM    960  CZ  TYR A 120       2.656  12.359   8.477  1.00  0.00           C  
ATOM    961  N   PRO A 121       6.280  10.095  14.708  1.00  0.00           N  
ATOM    962  CA  PRO A 121       6.644   9.291  15.878  1.00  0.00           C  
ATOM    963  C   PRO A 121       5.631   9.412  17.014  1.00  0.00           C  
ATOM    964  CB  PRO A 121       8.001   9.866  16.292  1.00  0.00           C  
ATOM    965  O   PRO A 121       5.382   8.438  17.729  1.00  0.00           O  
ATOM    966  CG  PRO A 121       8.034  11.236  15.696  1.00  0.00           C  
ATOM    967  CD  PRO A 121       7.270  11.213  14.403  1.00  0.00           C  
ATOM    968  N   GLU A 122       4.987  10.551  17.075  1.00  0.00           N  
ATOM    969  CA  GLU A 122       4.059  10.800  18.173  1.00  0.00           C  
ATOM    970  C   GLU A 122       2.690  10.187  17.889  1.00  0.00           C  
ATOM    971  CB  GLU A 122       3.919  12.303  18.429  1.00  0.00           C  
ATOM    972  O   GLU A 122       2.055   9.631  18.788  1.00  0.00           O  
ATOM    973  CG  GLU A 122       5.206  12.970  18.892  1.00  0.00           C  
ATOM    974  CD  GLU A 122       5.020  14.430  19.277  1.00  0.00           C  
ATOM    975  OE1 GLU A 122       5.158  14.764  20.476  1.00  0.00           O  
ATOM    976  OE2 GLU A 122       4.733  15.245  18.373  1.00  0.00           O  
ATOM    977  N   GLU A 123       2.246  10.296  16.596  1.00  0.00           N  
ATOM    978  CA  GLU A 123       0.931   9.807  16.189  1.00  0.00           C  
ATOM    979  C   GLU A 123       0.974   8.317  15.864  1.00  0.00           C  
ATOM    980  CB  GLU A 123       0.414  10.594  14.983  1.00  0.00           C  
ATOM    981  O   GLU A 123      -0.033   7.617  16.000  1.00  0.00           O  
ATOM    982  CG  GLU A 123       0.126  12.058  15.282  1.00  0.00           C  
ATOM    983  CD  GLU A 123      -0.197  12.872  14.038  1.00  0.00           C  
ATOM    984  OE1 GLU A 123      -1.377  12.903  13.622  1.00  0.00           O  
ATOM    985  OE2 GLU A 123       0.739  13.483  13.475  1.00  0.00           O  
ATOM    986  N   PHE A 124       2.136   7.888  15.429  1.00  0.00           N  
ATOM    987  CA  PHE A 124       2.347   6.498  15.041  1.00  0.00           C  
ATOM    988  C   PHE A 124       2.959   5.703  16.188  1.00  0.00           C  
ATOM    989  CB  PHE A 124       3.248   6.415  13.805  1.00  0.00           C  
ATOM    990  O   PHE A 124       4.143   5.361  16.151  1.00  0.00           O  
ATOM    991  CG  PHE A 124       3.227   5.072  13.127  1.00  0.00           C  
ATOM    992  CD1 PHE A 124       4.408   4.387  12.872  1.00  0.00           C  
ATOM    993  CD2 PHE A 124       2.023   4.494  12.744  1.00  0.00           C  
ATOM    994  CE1 PHE A 124       4.391   3.144  12.245  1.00  0.00           C  
ATOM    995  CE2 PHE A 124       1.998   3.252  12.117  1.00  0.00           C  
ATOM    996  CZ  PHE A 124       3.183   2.579  11.867  1.00  0.00           C  
ATOM    997  N   GLY A 125       2.134   5.554  17.312  1.00  0.00           N  
ATOM    998  CA  GLY A 125       2.526   4.848  18.521  1.00  0.00           C  
ATOM    999  C   GLY A 125       2.762   3.366  18.296  1.00  0.00           C  
ATOM   1000  O   GLY A 125       2.550   2.859  17.193  1.00  0.00           O  
ATOM   1001  N   GLU A 126       3.234   2.588  19.339  1.00  0.00           N  
ATOM   1002  CA  GLU A 126       3.598   1.176  19.262  1.00  0.00           C  
ATOM   1003  C   GLU A 126       2.402   0.320  18.854  1.00  0.00           C  
ATOM   1004  CB  GLU A 126       4.160   0.692  20.600  1.00  0.00           C  
ATOM   1005  O   GLU A 126       2.532  -0.581  18.023  1.00  0.00           O  
ATOM   1006  CG  GLU A 126       5.557   1.213  20.905  1.00  0.00           C  
ATOM   1007  CD  GLU A 126       6.165   0.601  22.158  1.00  0.00           C  
ATOM   1008  OE1 GLU A 126       7.194  -0.105  22.051  1.00  0.00           O  
ATOM   1009  OE2 GLU A 126       5.608   0.830  23.255  1.00  0.00           O  
ATOM   1010  N   GLU A 127       1.265   0.644  19.374  1.00  0.00           N  
ATOM   1011  CA  GLU A 127       0.075  -0.137  19.052  1.00  0.00           C  
ATOM   1012  C   GLU A 127      -0.314   0.027  17.586  1.00  0.00           C  
ATOM   1013  CB  GLU A 127      -1.094   0.268  19.954  1.00  0.00           C  
ATOM   1014  O   GLU A 127      -0.671  -0.947  16.920  1.00  0.00           O  
ATOM   1015  CG  GLU A 127      -0.885  -0.074  21.423  1.00  0.00           C  
ATOM   1016  CD  GLU A 127      -2.058   0.325  22.304  1.00  0.00           C  
ATOM   1017  OE1 GLU A 127      -2.845  -0.562  22.705  1.00  0.00           O  
ATOM   1018  OE2 GLU A 127      -2.190   1.535  22.596  1.00  0.00           O  
ATOM   1019  N   THR A 128      -0.252   1.299  17.075  1.00  0.00           N  
ATOM   1020  CA  THR A 128      -0.586   1.591  15.686  1.00  0.00           C  
ATOM   1021  C   THR A 128       0.411   0.929  14.739  1.00  0.00           C  
ATOM   1022  CB  THR A 128      -0.616   3.108  15.425  1.00  0.00           C  
ATOM   1023  O   THR A 128       0.023   0.367  13.713  1.00  0.00           O  
ATOM   1024  CG2 THR A 128      -1.043   3.412  13.993  1.00  0.00           C  
ATOM   1025  OG1 THR A 128      -1.541   3.725  16.329  1.00  0.00           O  
ATOM   1026  N   GLN A 129       1.627   0.855  15.207  1.00  0.00           N  
ATOM   1027  CA  GLN A 129       2.690   0.219  14.436  1.00  0.00           C  
ATOM   1028  C   GLN A 129       2.440  -1.279  14.287  1.00  0.00           C  
ATOM   1029  CB  GLN A 129       4.049   0.462  15.092  1.00  0.00           C  
ATOM   1030  O   GLN A 129       2.543  -1.825  13.187  1.00  0.00           O  
ATOM   1031  CG  GLN A 129       4.483   1.922  15.086  1.00  0.00           C  
ATOM   1032  CD  GLN A 129       5.829   2.138  15.752  1.00  0.00           C  
ATOM   1033  NE2 GLN A 129       5.990   3.282  16.408  1.00  0.00           N  
ATOM   1034  OE1 GLN A 129       6.716   1.282  15.679  1.00  0.00           O  
ATOM   1035  N   GLU A 130       2.207  -1.874  15.401  1.00  0.00           N  
ATOM   1036  CA  GLU A 130       1.962  -3.313  15.405  1.00  0.00           C  
ATOM   1037  C   GLU A 130       0.731  -3.665  14.574  1.00  0.00           C  
ATOM   1038  CB  GLU A 130       1.794  -3.826  16.837  1.00  0.00           C  
ATOM   1039  O   GLU A 130       0.746  -4.634  13.812  1.00  0.00           O  
ATOM   1040  CG  GLU A 130       1.775  -5.344  16.949  1.00  0.00           C  
ATOM   1041  CD  GLU A 130       1.664  -5.839  18.382  1.00  0.00           C  
ATOM   1042  OE1 GLU A 130       0.546  -6.201  18.814  1.00  0.00           O  
ATOM   1043  OE2 GLU A 130       2.703  -5.864  19.079  1.00  0.00           O  
ATOM   1044  N   ALA A 131      -0.296  -2.865  14.735  1.00  0.00           N  
ATOM   1045  CA  ALA A 131      -1.520  -3.105  13.975  1.00  0.00           C  
ATOM   1046  C   ALA A 131      -1.262  -3.009  12.474  1.00  0.00           C  
ATOM   1047  CB  ALA A 131      -2.606  -2.115  14.389  1.00  0.00           C  
ATOM   1048  O   ALA A 131      -1.711  -3.862  11.705  1.00  0.00           O  
ATOM   1049  N   LEU A 132      -0.561  -1.940  12.089  1.00  0.00           N  
ATOM   1050  CA  LEU A 132      -0.245  -1.755  10.676  1.00  0.00           C  
ATOM   1051  C   LEU A 132       0.643  -2.885  10.166  1.00  0.00           C  
ATOM   1052  CB  LEU A 132       0.445  -0.407  10.453  1.00  0.00           C  
ATOM   1053  O   LEU A 132       0.430  -3.399   9.065  1.00  0.00           O  
ATOM   1054  CG  LEU A 132       0.813  -0.065   9.009  1.00  0.00           C  
ATOM   1055  CD1 LEU A 132      -0.431  -0.078   8.127  1.00  0.00           C  
ATOM   1056  CD2 LEU A 132       1.509   1.290   8.941  1.00  0.00           C  
ATOM   1057  N   LYS A 133       1.601  -3.256  10.960  1.00  0.00           N  
ATOM   1058  CA  LYS A 133       2.482  -4.362  10.596  1.00  0.00           C  
ATOM   1059  C   LYS A 133       1.687  -5.645  10.364  1.00  0.00           C  
ATOM   1060  CB  LYS A 133       3.537  -4.588  11.680  1.00  0.00           C  
ATOM   1061  O   LYS A 133       1.909  -6.349   9.377  1.00  0.00           O  
ATOM   1062  CG  LYS A 133       4.541  -5.682  11.348  1.00  0.00           C  
ATOM   1063  CD  LYS A 133       5.621  -5.792  12.416  1.00  0.00           C  
ATOM   1064  CE  LYS A 133       6.640  -6.870  12.073  1.00  0.00           C  
ATOM   1065  NZ  LYS A 133       7.231  -7.484  13.300  1.00  0.00           N  
ATOM   1066  N   GLU A 134       0.879  -5.959  11.188  1.00  0.00           N  
ATOM   1067  CA  GLU A 134       0.058  -7.158  11.049  1.00  0.00           C  
ATOM   1068  C   GLU A 134      -0.788  -7.103   9.780  1.00  0.00           C  
ATOM   1069  CB  GLU A 134      -0.842  -7.338  12.274  1.00  0.00           C  
ATOM   1070  O   GLU A 134      -0.924  -8.104   9.074  1.00  0.00           O  
ATOM   1071  CG  GLU A 134      -0.094  -7.764  13.529  1.00  0.00           C  
ATOM   1072  CD  GLU A 134      -1.012  -8.048  14.707  1.00  0.00           C  
ATOM   1073  OE1 GLU A 134      -0.507  -8.378  15.804  1.00  0.00           O  
ATOM   1074  OE2 GLU A 134      -2.246  -7.940  14.532  1.00  0.00           O  
ATOM   1075  N   PHE A 135      -1.346  -5.957   9.576  1.00  0.00           N  
ATOM   1076  CA  PHE A 135      -2.141  -5.799   8.364  1.00  0.00           C  
ATOM   1077  C   PHE A 135      -1.282  -6.008   7.122  1.00  0.00           C  
ATOM   1078  CB  PHE A 135      -2.793  -4.413   8.323  1.00  0.00           C  
ATOM   1079  O   PHE A 135      -1.670  -6.740   6.209  1.00  0.00           O  
ATOM   1080  CG  PHE A 135      -3.508  -4.116   7.033  1.00  0.00           C  
ATOM   1081  CD1 PHE A 135      -2.873  -3.411   6.017  1.00  0.00           C  
ATOM   1082  CD2 PHE A 135      -4.815  -4.542   6.834  1.00  0.00           C  
ATOM   1083  CE1 PHE A 135      -3.531  -3.134   4.821  1.00  0.00           C  
ATOM   1084  CE2 PHE A 135      -5.479  -4.269   5.642  1.00  0.00           C  
ATOM   1085  CZ  PHE A 135      -4.836  -3.564   4.637  1.00  0.00           C  
ATOM   1086  N   LEU A 136      -0.177  -5.381   7.097  1.00  0.00           N  
ATOM   1087  CA  LEU A 136       0.724  -5.496   5.955  1.00  0.00           C  
ATOM   1088  C   LEU A 136       1.172  -6.940   5.759  1.00  0.00           C  
ATOM   1089  CB  LEU A 136       1.945  -4.591   6.142  1.00  0.00           C  
ATOM   1090  O   LEU A 136       1.276  -7.415   4.626  1.00  0.00           O  
ATOM   1091  CG  LEU A 136       1.681  -3.085   6.122  1.00  0.00           C  
ATOM   1092  CD1 LEU A 136       2.967  -2.318   6.414  1.00  0.00           C  
ATOM   1093  CD2 LEU A 136       1.094  -2.662   4.779  1.00  0.00           C  
ATOM   1094  N   ASP A 137       1.455  -7.618   6.821  1.00  0.00           N  
ATOM   1095  CA  ASP A 137       1.820  -9.029   6.739  1.00  0.00           C  
ATOM   1096  C   ASP A 137       0.695  -9.852   6.116  1.00  0.00           C  
ATOM   1097  CB  ASP A 137       2.167  -9.575   8.125  1.00  0.00           C  
ATOM   1098  O   ASP A 137       0.944 -10.716   5.273  1.00  0.00           O  
ATOM   1099  CG  ASP A 137       3.516  -9.096   8.631  1.00  0.00           C  
ATOM   1100  OD1 ASP A 137       4.328  -8.596   7.823  1.00  0.00           O  
ATOM   1101  OD2 ASP A 137       3.771  -9.222   9.849  1.00  0.00           O  
ATOM   1102  N   TRP A 138      -0.417  -9.565   6.623  1.00  0.00           N  
ATOM   1103  CA  TRP A 138      -1.581 -10.234   6.051  1.00  0.00           C  
ATOM   1104  C   TRP A 138      -1.709  -9.925   4.563  1.00  0.00           C  
ATOM   1105  CB  TRP A 138      -2.858  -9.814   6.784  1.00  0.00           C  
ATOM   1106  O   TRP A 138      -1.930 -10.828   3.752  1.00  0.00           O  
ATOM   1107  CG  TRP A 138      -4.121 -10.185   6.068  1.00  0.00           C  
ATOM   1108  CD1 TRP A 138      -4.784 -11.379   6.131  1.00  0.00           C  
ATOM   1109  CD2 TRP A 138      -4.872  -9.356   5.175  1.00  0.00           C  
ATOM   1110  CE2 TRP A 138      -5.980 -10.113   4.734  1.00  0.00           C  
ATOM   1111  CE3 TRP A 138      -4.716  -8.045   4.706  1.00  0.00           C  
ATOM   1112  NE1 TRP A 138      -5.903 -11.342   5.331  1.00  0.00           N  
ATOM   1113  CH2 TRP A 138      -6.751  -8.315   3.401  1.00  0.00           C  
ATOM   1114  CZ2 TRP A 138      -6.928  -9.600   3.845  1.00  0.00           C  
ATOM   1115  CZ3 TRP A 138      -5.660  -7.537   3.821  1.00  0.00           C  
ATOM   1116  N   PHE A 139      -1.652  -8.708   4.265  1.00  0.00           N  
ATOM   1117  CA  PHE A 139      -1.758  -8.253   2.884  1.00  0.00           C  
ATOM   1118  C   PHE A 139      -0.728  -8.950   2.004  1.00  0.00           C  
ATOM   1119  CB  PHE A 139      -1.576  -6.734   2.803  1.00  0.00           C  
ATOM   1120  O   PHE A 139      -1.061  -9.452   0.928  1.00  0.00           O  
ATOM   1121  CG  PHE A 139      -1.570  -6.198   1.397  1.00  0.00           C  
ATOM   1122  CD1 PHE A 139      -0.418  -5.640   0.855  1.00  0.00           C  
ATOM   1123  CD2 PHE A 139      -2.717  -6.252   0.615  1.00  0.00           C  
ATOM   1124  CE1 PHE A 139      -0.410  -5.143  -0.446  1.00  0.00           C  
ATOM   1125  CE2 PHE A 139      -2.716  -5.758  -0.686  1.00  0.00           C  
ATOM   1126  CZ  PHE A 139      -1.562  -5.203  -1.214  1.00  0.00           C  
ATOM   1127  N   ILE A 140       0.510  -9.003   2.424  1.00  0.00           N  
ATOM   1128  CA  ILE A 140       1.591  -9.646   1.686  1.00  0.00           C  
ATOM   1129  C   ILE A 140       1.292 -11.135   1.526  1.00  0.00           C  
ATOM   1130  CB  ILE A 140       2.952  -9.445   2.388  1.00  0.00           C  
ATOM   1131  O   ILE A 140       1.524 -11.710   0.460  1.00  0.00           O  
ATOM   1132  CG1 ILE A 140       3.351  -7.965   2.366  1.00  0.00           C  
ATOM   1133  CG2 ILE A 140       4.031 -10.313   1.733  1.00  0.00           C  
ATOM   1134  CD1 ILE A 140       3.593  -7.410   0.970  1.00  0.00           C  
ATOM   1135  N   GLU A 141       0.797 -11.770   2.508  1.00  0.00           N  
ATOM   1136  CA  GLU A 141       0.424 -13.180   2.442  1.00  0.00           C  
ATOM   1137  C   GLU A 141      -0.661 -13.415   1.395  1.00  0.00           C  
ATOM   1138  CB  GLU A 141      -0.049 -13.676   3.810  1.00  0.00           C  
ATOM   1139  O   GLU A 141      -0.595 -14.379   0.630  1.00  0.00           O  
ATOM   1140  CG  GLU A 141       1.070 -13.831   4.829  1.00  0.00           C  
ATOM   1141  CD  GLU A 141       0.594 -14.381   6.165  1.00  0.00           C  
ATOM   1142  OE1 GLU A 141       1.423 -14.525   7.092  1.00  0.00           O  
ATOM   1143  OE2 GLU A 141      -0.617 -14.671   6.284  1.00  0.00           O  
ATOM   1144  N   GLU A 142      -1.607 -12.483   1.473  1.00  0.00           N  
ATOM   1145  CA  GLU A 142      -2.666 -12.590   0.474  1.00  0.00           C  
ATOM   1146  C   GLU A 142      -2.109 -12.442  -0.939  1.00  0.00           C  
ATOM   1147  CB  GLU A 142      -3.751 -11.539   0.725  1.00  0.00           C  
ATOM   1148  O   GLU A 142      -2.499 -13.180  -1.846  1.00  0.00           O  
ATOM   1149  CG  GLU A 142      -4.630 -11.838   1.930  1.00  0.00           C  
ATOM   1150  CD  GLU A 142      -5.430 -13.123   1.786  1.00  0.00           C  
ATOM   1151  OE1 GLU A 142      -5.168 -14.089   2.538  1.00  0.00           O  
ATOM   1152  OE2 GLU A 142      -6.324 -13.165   0.912  1.00  0.00           O  
ATOM   1153  N   LEU A 143      -1.225 -11.549  -1.137  1.00  0.00           N  
ATOM   1154  CA  LEU A 143      -0.573 -11.362  -2.429  1.00  0.00           C  
ATOM   1155  C   LEU A 143       0.216 -12.605  -2.824  1.00  0.00           C  
ATOM   1156  CB  LEU A 143       0.356 -10.145  -2.389  1.00  0.00           C  
ATOM   1157  O   LEU A 143       0.173 -13.031  -3.981  1.00  0.00           O  
ATOM   1158  CG  LEU A 143      -0.322  -8.774  -2.407  1.00  0.00           C  
ATOM   1159  CD1 LEU A 143       0.711  -7.670  -2.212  1.00  0.00           C  
ATOM   1160  CD2 LEU A 143      -1.087  -8.573  -3.711  1.00  0.00           C  
ATOM   1161  N   GLU A 144       0.868 -13.121  -1.881  1.00  0.00           N  
ATOM   1162  CA  GLU A 144       1.700 -14.301  -2.100  1.00  0.00           C  
ATOM   1163  C   GLU A 144       0.867 -15.478  -2.598  1.00  0.00           C  
ATOM   1164  CB  GLU A 144       2.438 -14.684  -0.815  1.00  0.00           C  
ATOM   1165  O   GLU A 144       1.291 -16.211  -3.494  1.00  0.00           O  
ATOM   1166  CG  GLU A 144       3.492 -15.764  -1.011  1.00  0.00           C  
ATOM   1167  CD  GLU A 144       4.350 -15.996   0.223  1.00  0.00           C  
ATOM   1168  OE1 GLU A 144       5.551 -16.319   0.076  1.00  0.00           O  
ATOM   1169  OE2 GLU A 144       3.817 -15.855   1.346  1.00  0.00           O  
ATOM   1170  N   LYS A 145      -0.218 -15.684  -2.043  1.00  0.00           N  
ATOM   1171  CA  LYS A 145      -1.122 -16.741  -2.487  1.00  0.00           C  
ATOM   1172  C   LYS A 145      -1.502 -16.560  -3.953  1.00  0.00           C  
ATOM   1173  CB  LYS A 145      -2.380 -16.772  -1.618  1.00  0.00           C  
ATOM   1174  O   LYS A 145      -1.523 -17.526  -4.719  1.00  0.00           O  
ATOM   1175  CG  LYS A 145      -2.140 -17.260  -0.197  1.00  0.00           C  
ATOM   1176  CD  LYS A 145      -3.429 -17.270   0.615  1.00  0.00           C  
ATOM   1177  CE  LYS A 145      -3.175 -17.668   2.063  1.00  0.00           C  
ATOM   1178  NZ  LYS A 145      -4.431 -17.653   2.870  1.00  0.00           N  
ATOM   1179  N   GLU A 146      -1.701 -15.268  -4.241  1.00  0.00           N  
ATOM   1180  CA  GLU A 146      -2.068 -14.972  -5.622  1.00  0.00           C  
ATOM   1181  C   GLU A 146      -0.876 -15.146  -6.559  1.00  0.00           C  
ATOM   1182  CB  GLU A 146      -2.624 -13.550  -5.738  1.00  0.00           C  
ATOM   1183  O   GLU A 146      -1.039 -15.558  -7.710  1.00  0.00           O  
ATOM   1184  CG  GLU A 146      -3.955 -13.351  -5.026  1.00  0.00           C  
ATOM   1185  CD  GLU A 146      -5.052 -14.270  -5.539  1.00  0.00           C  
ATOM   1186  OE1 GLU A 146      -5.640 -15.024  -4.730  1.00  0.00           O  
ATOM   1187  OE2 GLU A 146      -5.326 -14.238  -6.759  1.00  0.00           O  
ATOM   1188  N   PHE A 147       0.327 -14.923  -6.177  1.00  0.00           N  
ATOM   1189  CA  PHE A 147       1.550 -15.082  -6.955  1.00  0.00           C  
ATOM   1190  C   PHE A 147       1.788 -16.549  -7.295  1.00  0.00           C  
ATOM   1191  CB  PHE A 147       2.753 -14.519  -6.190  1.00  0.00           C  
ATOM   1192  O   PHE A 147       2.343 -16.865  -8.350  1.00  0.00           O  
ATOM   1193  CG  PHE A 147       3.026 -13.067  -6.473  1.00  0.00           C  
ATOM   1194  CD1 PHE A 147       4.290 -12.647  -6.869  1.00  0.00           C  
ATOM   1195  CD2 PHE A 147       2.017 -12.121  -6.342  1.00  0.00           C  
ATOM   1196  CE1 PHE A 147       4.545 -11.303  -7.131  1.00  0.00           C  
ATOM   1197  CE2 PHE A 147       2.265 -10.776  -6.603  1.00  0.00           C  
ATOM   1198  CZ  PHE A 147       3.530 -10.369  -6.996  1.00  0.00           C  
ATOM   1199  N   LYS A 148       1.364 -17.512  -6.482  1.00  0.00           N  
ATOM   1200  CA  LYS A 148       1.591 -18.944  -6.649  1.00  0.00           C  
ATOM   1201  C   LYS A 148       0.499 -19.578  -7.506  1.00  0.00           C  
ATOM   1202  CB  LYS A 148       1.658 -19.639  -5.288  1.00  0.00           C  
ATOM   1203  O   LYS A 148       0.695 -20.654  -8.076  1.00  0.00           O  
ATOM   1204  CG  LYS A 148       2.885 -19.273  -4.466  1.00  0.00           C  
ATOM   1205  CD  LYS A 148       2.916 -20.027  -3.143  1.00  0.00           C  
ATOM   1206  CE  LYS A 148       4.133 -19.647  -2.310  1.00  0.00           C  
ATOM   1207  NZ  LYS A 148       4.172 -20.389  -1.015  1.00  0.00           N  
ATOM   1208  N   GLU A 149      -0.608 -18.788  -7.618  1.00  0.00           N  
ATOM   1209  CA  GLU A 149      -1.687 -19.313  -8.448  1.00  0.00           C  
ATOM   1210  C   GLU A 149      -1.426 -19.045  -9.927  1.00  0.00           C  
ATOM   1211  CB  GLU A 149      -3.030 -18.706  -8.032  1.00  0.00           C  
ATOM   1212  O   GLU A 149      -1.599 -19.933 -10.765  1.00  0.00           O  
ATOM   1213  CG  GLU A 149      -3.580 -19.266  -6.728  1.00  0.00           C  
ATOM   1214  CD  GLU A 149      -5.066 -19.001  -6.542  1.00  0.00           C  
ATOM   1215  OE1 GLU A 149      -5.885 -19.901  -6.837  1.00  0.00           O  
ATOM   1216  OE2 GLU A 149      -5.414 -17.885  -6.097  1.00  0.00           O  
TER    1217      GLU A 149
ENDMDL
END
