# Supplementary material for: Improving Protein Expression, Stability, and Function with ProteinMPNN
Source: J Am Chem Soc. 2024 Jan 9;146(3):2054–61. doi: 10.1021/jacs.3c10941 (PMC10811672; doi:10.1021/jacs.3c10941)
Supplement: Supplementary file 2 — ja3c10941_si_002.zip [file ja3c10941_si_002.zip › Sumida_Design_Structures_Idealizing_with_ProteinMPNN/myoglobin/dnMb8.pdb]

MODEL     1
ATOM      1  N   ILE A   1      -7.148 -14.215   8.334  1.00  0.00           N  
ATOM      2  CA  ILE A   1      -6.734 -13.059   9.122  1.00  0.00           C  
ATOM      3  C   ILE A   1      -7.952 -12.203   9.461  1.00  0.00           C  
ATOM      4  CB  ILE A   1      -5.677 -12.215   8.375  1.00  0.00           C  
ATOM      5  O   ILE A   1      -8.714 -11.816   8.571  1.00  0.00           O  
ATOM      6  CG1 ILE A   1      -4.428 -13.056   8.087  1.00  0.00           C  
ATOM      7  CG2 ILE A   1      -5.319 -10.962   9.180  1.00  0.00           C  
ATOM      8  CD1 ILE A   1      -3.433 -12.387   7.149  1.00  0.00           C  
ATOM      9  N   LYS A   2      -8.374 -12.169  10.662  1.00  0.00           N  
ATOM     10  CA  LYS A   2      -9.477 -11.316  11.094  1.00  0.00           C  
ATOM     11  C   LYS A   2      -8.961 -10.012  11.696  1.00  0.00           C  
ATOM     12  CB  LYS A   2     -10.357 -12.049  12.108  1.00  0.00           C  
ATOM     13  O   LYS A   2      -8.026 -10.021  12.500  1.00  0.00           O  
ATOM     14  CG  LYS A   2     -11.290 -13.078  11.487  1.00  0.00           C  
ATOM     15  CD  LYS A   2     -12.264 -13.640  12.515  1.00  0.00           C  
ATOM     16  CE  LYS A   2     -13.133 -14.740  11.920  1.00  0.00           C  
ATOM     17  NZ  LYS A   2     -14.097 -15.287  12.920  1.00  0.00           N  
ATOM     18  N   ILE A   3      -9.402  -8.800  11.112  1.00  0.00           N  
ATOM     19  CA  ILE A   3      -8.998  -7.480  11.585  1.00  0.00           C  
ATOM     20  C   ILE A   3     -10.174  -6.801  12.284  1.00  0.00           C  
ATOM     21  CB  ILE A   3      -8.481  -6.598  10.427  1.00  0.00           C  
ATOM     22  O   ILE A   3     -11.272  -6.722  11.729  1.00  0.00           O  
ATOM     23  CG1 ILE A   3      -7.322  -7.293   9.703  1.00  0.00           C  
ATOM     24  CG2 ILE A   3      -8.055  -5.221  10.946  1.00  0.00           C  
ATOM     25  CD1 ILE A   3      -6.844  -6.562   8.456  1.00  0.00           C  
ATOM     26  N   SER A   4      -9.965  -6.369  13.540  1.00  0.00           N  
ATOM     27  CA  SER A   4     -11.016  -5.688  14.289  1.00  0.00           C  
ATOM     28  C   SER A   4     -11.230  -4.268  13.775  1.00  0.00           C  
ATOM     29  CB  SER A   4     -10.677  -5.653  15.779  1.00  0.00           C  
ATOM     30  O   SER A   4     -10.376  -3.721  13.074  1.00  0.00           O  
ATOM     31  OG  SER A   4      -9.570  -4.802  16.024  1.00  0.00           O  
ATOM     32  N   GLU A   5     -12.423  -3.648  14.044  1.00  0.00           N  
ATOM     33  CA  GLU A   5     -12.714  -2.262  13.687  1.00  0.00           C  
ATOM     34  C   GLU A   5     -11.665  -1.313  14.260  1.00  0.00           C  
ATOM     35  CB  GLU A   5     -14.108  -1.862  14.176  1.00  0.00           C  
ATOM     36  O   GLU A   5     -11.233  -0.376  13.585  1.00  0.00           O  
ATOM     37  CG  GLU A   5     -14.591  -0.526  13.631  1.00  0.00           C  
ATOM     38  CD  GLU A   5     -16.038  -0.221  13.984  1.00  0.00           C  
ATOM     39  OE1 GLU A   5     -16.502   0.911  13.719  1.00  0.00           O  
ATOM     40  OE2 GLU A   5     -16.713  -1.122  14.530  1.00  0.00           O  
ATOM     41  N   GLU A   6     -11.324  -1.560  15.392  1.00  0.00           N  
ATOM     42  CA  GLU A   6     -10.300  -0.759  16.055  1.00  0.00           C  
ATOM     43  C   GLU A   6      -8.983  -0.799  15.284  1.00  0.00           C  
ATOM     44  CB  GLU A   6     -10.083  -1.242  17.491  1.00  0.00           C  
ATOM     45  O   GLU A   6      -8.353   0.238  15.066  1.00  0.00           O  
ATOM     46  CG  GLU A   6      -9.110  -0.386  18.288  1.00  0.00           C  
ATOM     47  CD  GLU A   6      -8.889  -0.890  19.705  1.00  0.00           C  
ATOM     48  OE1 GLU A   6      -8.067  -0.297  20.440  1.00  0.00           O  
ATOM     49  OE2 GLU A   6      -9.543  -1.888  20.084  1.00  0.00           O  
ATOM     50  N   GLU A   7      -8.606  -1.998  14.865  1.00  0.00           N  
ATOM     51  CA  GLU A   7      -7.366  -2.148  14.110  1.00  0.00           C  
ATOM     52  C   GLU A   7      -7.434  -1.399  12.782  1.00  0.00           C  
ATOM     53  CB  GLU A   7      -7.061  -3.628  13.864  1.00  0.00           C  
ATOM     54  O   GLU A   7      -6.463  -0.757  12.375  1.00  0.00           O  
ATOM     55  CG  GLU A   7      -6.689  -4.396  15.123  1.00  0.00           C  
ATOM     56  CD  GLU A   7      -6.507  -5.887  14.885  1.00  0.00           C  
ATOM     57  OE1 GLU A   7      -5.400  -6.412  15.142  1.00  0.00           O  
ATOM     58  OE2 GLU A   7      -7.479  -6.535  14.437  1.00  0.00           O  
ATOM     59  N   PHE A   8      -8.573  -1.412  12.187  1.00  0.00           N  
ATOM     60  CA  PHE A   8      -8.741  -0.669  10.943  1.00  0.00           C  
ATOM     61  C   PHE A   8      -8.611   0.830  11.187  1.00  0.00           C  
ATOM     62  CB  PHE A   8     -10.098  -0.982  10.307  1.00  0.00           C  
ATOM     63  O   PHE A   8      -7.982   1.540  10.400  1.00  0.00           O  
ATOM     64  CG  PHE A   8     -10.077  -2.173   9.387  1.00  0.00           C  
ATOM     65  CD1 PHE A   8      -9.415  -2.115   8.167  1.00  0.00           C  
ATOM     66  CD2 PHE A   8     -10.720  -3.352   9.743  1.00  0.00           C  
ATOM     67  CE1 PHE A   8      -9.394  -3.215   7.313  1.00  0.00           C  
ATOM     68  CE2 PHE A   8     -10.703  -4.456   8.896  1.00  0.00           C  
ATOM     69  CZ  PHE A   8     -10.041  -4.385   7.681  1.00  0.00           C  
ATOM     70  N   GLU A   9      -9.162   1.266  12.287  1.00  0.00           N  
ATOM     71  CA  GLU A   9      -9.110   2.690  12.606  1.00  0.00           C  
ATOM     72  C   GLU A   9      -7.678   3.142  12.880  1.00  0.00           C  
ATOM     73  CB  GLU A   9     -10.001   3.005  13.810  1.00  0.00           C  
ATOM     74  O   GLU A   9      -7.271   4.224  12.452  1.00  0.00           O  
ATOM     75  CG  GLU A   9     -11.487   2.826  13.538  1.00  0.00           C  
ATOM     76  CD  GLU A   9     -12.032   3.806  12.511  1.00  0.00           C  
ATOM     77  OE1 GLU A   9     -12.969   3.443  11.763  1.00  0.00           O  
ATOM     78  OE2 GLU A   9     -11.516   4.944  12.452  1.00  0.00           O  
ATOM     79  N   ILE A  10      -6.930   2.345  13.511  1.00  0.00           N  
ATOM     80  CA  ILE A  10      -5.527   2.643  13.777  1.00  0.00           C  
ATOM     81  C   ILE A  10      -4.772   2.790  12.458  1.00  0.00           C  
ATOM     82  CB  ILE A  10      -4.872   1.549  14.650  1.00  0.00           C  
ATOM     83  O   ILE A  10      -4.030   3.756  12.264  1.00  0.00           O  
ATOM     84  CG1 ILE A  10      -5.446   1.585  16.071  1.00  0.00           C  
ATOM     85  CG2 ILE A  10      -3.350   1.713  14.670  1.00  0.00           C  
ATOM     86  CD1 ILE A  10      -5.044   0.395  16.932  1.00  0.00           C  
ATOM     87  N   VAL A  11      -5.015   1.803  11.587  1.00  0.00           N  
ATOM     88  CA  VAL A  11      -4.333   1.800  10.297  1.00  0.00           C  
ATOM     89  C   VAL A  11      -4.713   3.051   9.509  1.00  0.00           C  
ATOM     90  CB  VAL A  11      -4.671   0.533   9.480  1.00  0.00           C  
ATOM     91  O   VAL A  11      -3.846   3.727   8.950  1.00  0.00           O  
ATOM     92  CG1 VAL A  11      -4.101   0.634   8.066  1.00  0.00           C  
ATOM     93  CG2 VAL A  11      -4.139  -0.714  10.186  1.00  0.00           C  
ATOM     94  N   LEU A  12      -5.936   3.419   9.532  1.00  0.00           N  
ATOM     95  CA  LEU A  12      -6.409   4.592   8.806  1.00  0.00           C  
ATOM     96  C   LEU A  12      -5.815   5.869   9.390  1.00  0.00           C  
ATOM     97  CB  LEU A  12      -7.938   4.664   8.842  1.00  0.00           C  
ATOM     98  O   LEU A  12      -5.496   6.804   8.652  1.00  0.00           O  
ATOM     99  CG  LEU A  12      -8.685   3.630   7.998  1.00  0.00           C  
ATOM    100  CD1 LEU A  12     -10.187   3.729   8.246  1.00  0.00           C  
ATOM    101  CD2 LEU A  12      -8.369   3.818   6.518  1.00  0.00           C  
ATOM    102  N   GLU A  13      -5.711   5.888  10.634  1.00  0.00           N  
ATOM    103  CA  GLU A  13      -5.074   7.035  11.274  1.00  0.00           C  
ATOM    104  C   GLU A  13      -3.625   7.186  10.821  1.00  0.00           C  
ATOM    105  CB  GLU A  13      -5.138   6.904  12.798  1.00  0.00           C  
ATOM    106  O   GLU A  13      -3.173   8.295  10.527  1.00  0.00           O  
ATOM    107  CG  GLU A  13      -6.527   7.128  13.377  1.00  0.00           C  
ATOM    108  CD  GLU A  13      -6.578   6.980  14.890  1.00  0.00           C  
ATOM    109  OE1 GLU A  13      -7.677   7.104  15.475  1.00  0.00           O  
ATOM    110  OE2 GLU A  13      -5.509   6.739  15.494  1.00  0.00           O  
ATOM    111  N   ILE A  14      -2.922   6.057  10.790  1.00  0.00           N  
ATOM    112  CA  ILE A  14      -1.537   6.074  10.335  1.00  0.00           C  
ATOM    113  C   ILE A  14      -1.477   6.541   8.882  1.00  0.00           C  
ATOM    114  CB  ILE A  14      -0.877   4.684  10.479  1.00  0.00           C  
ATOM    115  O   ILE A  14      -0.643   7.376   8.526  1.00  0.00           O  
ATOM    116  CG1 ILE A  14      -0.740   4.309  11.959  1.00  0.00           C  
ATOM    117  CG2 ILE A  14       0.485   4.658   9.779  1.00  0.00           C  
ATOM    118  CD1 ILE A  14       0.107   5.281  12.768  1.00  0.00           C  
ATOM    119  N   PHE A  15      -2.409   6.047   8.115  1.00  0.00           N  
ATOM    120  CA  PHE A  15      -2.418   6.397   6.699  1.00  0.00           C  
ATOM    121  C   PHE A  15      -2.763   7.869   6.508  1.00  0.00           C  
ATOM    122  CB  PHE A  15      -3.414   5.521   5.933  1.00  0.00           C  
ATOM    123  O   PHE A  15      -2.373   8.479   5.509  1.00  0.00           O  
ATOM    124  CG  PHE A  15      -2.880   4.157   5.585  1.00  0.00           C  
ATOM    125  CD1 PHE A  15      -1.515   3.902   5.615  1.00  0.00           C  
ATOM    126  CD2 PHE A  15      -3.745   3.131   5.229  1.00  0.00           C  
ATOM    127  CE1 PHE A  15      -1.018   2.641   5.293  1.00  0.00           C  
ATOM    128  CE2 PHE A  15      -3.256   1.868   4.906  1.00  0.00           C  
ATOM    129  CZ  PHE A  15      -1.892   1.625   4.938  1.00  0.00           C  
ATOM    130  N   GLU A  16      -3.478   8.431   7.470  1.00  0.00           N  
ATOM    131  CA  GLU A  16      -3.704   9.872   7.424  1.00  0.00           C  
ATOM    132  C   GLU A  16      -2.395  10.641   7.577  1.00  0.00           C  
ATOM    133  CB  GLU A  16      -4.694  10.296   8.512  1.00  0.00           C  
ATOM    134  O   GLU A  16      -2.191  11.665   6.922  1.00  0.00           O  
ATOM    135  CG  GLU A  16      -6.134   9.896   8.224  1.00  0.00           C  
ATOM    136  CD  GLU A  16      -6.662  10.461   6.915  1.00  0.00           C  
ATOM    137  OE1 GLU A  16      -7.213   9.688   6.098  1.00  0.00           O  
ATOM    138  OE2 GLU A  16      -6.524  11.687   6.704  1.00  0.00           O  
ATOM    139  N   LEU A  17      -1.556  10.127   8.383  1.00  0.00           N  
ATOM    140  CA  LEU A  17      -0.236  10.728   8.538  1.00  0.00           C  
ATOM    141  C   LEU A  17       0.576  10.596   7.254  1.00  0.00           C  
ATOM    142  CB  LEU A  17       0.516  10.076   9.701  1.00  0.00           C  
ATOM    143  O   LEU A  17       1.246  11.544   6.838  1.00  0.00           O  
ATOM    144  CG  LEU A  17      -0.104  10.244  11.089  1.00  0.00           C  
ATOM    145  CD1 LEU A  17       0.659   9.413  12.115  1.00  0.00           C  
ATOM    146  CD2 LEU A  17      -0.121  11.715  11.492  1.00  0.00           C  
ATOM    147  N   VAL A  18       0.440   9.472   6.670  1.00  0.00           N  
ATOM    148  CA  VAL A  18       1.147   9.193   5.424  1.00  0.00           C  
ATOM    149  C   VAL A  18       0.676  10.156   4.336  1.00  0.00           C  
ATOM    150  CB  VAL A  18       0.939   7.732   4.968  1.00  0.00           C  
ATOM    151  O   VAL A  18       1.484  10.656   3.549  1.00  0.00           O  
ATOM    152  CG1 VAL A  18       1.508   7.517   3.567  1.00  0.00           C  
ATOM    153  CG2 VAL A  18       1.581   6.767   5.963  1.00  0.00           C  
ATOM    154  N   LYS A  19      -0.527  10.581   4.349  1.00  0.00           N  
ATOM    155  CA  LYS A  19      -1.126  11.435   3.327  1.00  0.00           C  
ATOM    156  C   LYS A  19      -0.510  12.831   3.348  1.00  0.00           C  
ATOM    157  CB  LYS A  19      -2.640  11.528   3.524  1.00  0.00           C  
ATOM    158  O   LYS A  19      -0.528  13.538   2.338  1.00  0.00           O  
ATOM    159  CG  LYS A  19      -3.398  10.284   3.086  1.00  0.00           C  
ATOM    160  CD  LYS A  19      -4.903  10.463   3.241  1.00  0.00           C  
ATOM    161  CE  LYS A  19      -5.663   9.219   2.802  1.00  0.00           C  
ATOM    162  NZ  LYS A  19      -7.140   9.393   2.944  1.00  0.00           N  
ATOM    163  N   LYS A  20       0.131  13.152   4.449  1.00  0.00           N  
ATOM    164  CA  LYS A  20       0.722  14.480   4.586  1.00  0.00           C  
ATOM    165  C   LYS A  20       2.014  14.592   3.781  1.00  0.00           C  
ATOM    166  CB  LYS A  20       0.992  14.798   6.057  1.00  0.00           C  
ATOM    167  O   LYS A  20       2.426  15.693   3.409  1.00  0.00           O  
ATOM    168  CG  LYS A  20      -0.266  14.924   6.904  1.00  0.00           C  
ATOM    169  CD  LYS A  20       0.062  15.329   8.336  1.00  0.00           C  
ATOM    170  CE  LYS A  20      -1.198  15.479   9.177  1.00  0.00           C  
ATOM    171  NZ  LYS A  20      -0.878  15.789  10.603  1.00  0.00           N  
ATOM    172  N   ASP A  21       2.566  13.408   3.476  1.00  0.00           N  
ATOM    173  CA  ASP A  21       3.801  13.366   2.700  1.00  0.00           C  
ATOM    174  C   ASP A  21       3.891  12.081   1.879  1.00  0.00           C  
ATOM    175  CB  ASP A  21       5.018  13.489   3.619  1.00  0.00           C  
ATOM    176  O   ASP A  21       4.800  11.273   2.079  1.00  0.00           O  
ATOM    177  CG  ASP A  21       6.323  13.643   2.859  1.00  0.00           C  
ATOM    178  OD1 ASP A  21       6.297  14.054   1.678  1.00  0.00           O  
ATOM    179  OD2 ASP A  21       7.388  13.349   3.444  1.00  0.00           O  
ATOM    180  N   LEU A  22       3.066  11.995   0.849  1.00  0.00           N  
ATOM    181  CA  LEU A  22       2.978  10.775   0.054  1.00  0.00           C  
ATOM    182  C   LEU A  22       4.218  10.604  -0.817  1.00  0.00           C  
ATOM    183  CB  LEU A  22       1.723  10.796  -0.823  1.00  0.00           C  
ATOM    184  O   LEU A  22       4.785   9.511  -0.889  1.00  0.00           O  
ATOM    185  CG  LEU A  22       0.393  10.551  -0.108  1.00  0.00           C  
ATOM    186  CD1 LEU A  22      -0.773  10.808  -1.057  1.00  0.00           C  
ATOM    187  CD2 LEU A  22       0.337   9.130   0.444  1.00  0.00           C  
ATOM    188  N   ALA A  23       4.614  11.694  -1.330  1.00  0.00           N  
ATOM    189  CA  ALA A  23       5.738  11.640  -2.262  1.00  0.00           C  
ATOM    190  C   ALA A  23       7.021  11.222  -1.550  1.00  0.00           C  
ATOM    191  CB  ALA A  23       5.928  12.992  -2.945  1.00  0.00           C  
ATOM    192  O   ALA A  23       7.739  10.336  -2.019  1.00  0.00           O  
ATOM    193  N   GLY A  24       7.214  11.861  -0.378  1.00  0.00           N  
ATOM    194  CA  GLY A  24       8.416  11.532   0.371  1.00  0.00           C  
ATOM    195  C   GLY A  24       8.427  10.106   0.888  1.00  0.00           C  
ATOM    196  O   GLY A  24       9.425   9.397   0.747  1.00  0.00           O  
ATOM    197  N   ILE A  25       7.346   9.633   1.346  1.00  0.00           N  
ATOM    198  CA  ILE A  25       7.224   8.304   1.934  1.00  0.00           C  
ATOM    199  C   ILE A  25       7.230   7.249   0.829  1.00  0.00           C  
ATOM    200  CB  ILE A  25       5.943   8.178   2.788  1.00  0.00           C  
ATOM    201  O   ILE A  25       7.929   6.238   0.932  1.00  0.00           O  
ATOM    202  CG1 ILE A  25       6.029   9.090   4.017  1.00  0.00           C  
ATOM    203  CG2 ILE A  25       5.710   6.722   3.202  1.00  0.00           C  
ATOM    204  CD1 ILE A  25       4.734   9.182   4.812  1.00  0.00           C  
ATOM    205  N   GLY A  26       6.411   7.591  -0.213  1.00  0.00           N  
ATOM    206  CA  GLY A  26       6.394   6.671  -1.339  1.00  0.00           C  
ATOM    207  C   GLY A  26       7.772   6.410  -1.917  1.00  0.00           C  
ATOM    208  O   GLY A  26       8.135   5.260  -2.176  1.00  0.00           O  
ATOM    209  N   LYS A  27       8.496   7.478  -2.064  1.00  0.00           N  
ATOM    210  CA  LYS A  27       9.863   7.376  -2.566  1.00  0.00           C  
ATOM    211  C   LYS A  27      10.735   6.551  -1.624  1.00  0.00           C  
ATOM    212  CB  LYS A  27      10.470   8.767  -2.757  1.00  0.00           C  
ATOM    213  O   LYS A  27      11.467   5.662  -2.065  1.00  0.00           O  
ATOM    214  CG  LYS A  27      11.860   8.756  -3.376  1.00  0.00           C  
ATOM    215  CD  LYS A  27      12.399  10.168  -3.564  1.00  0.00           C  
ATOM    216  CE  LYS A  27      13.830  10.156  -4.085  1.00  0.00           C  
ATOM    217  NZ  LYS A  27      14.358  11.539  -4.285  1.00  0.00           N  
ATOM    218  N   GLU A  28      10.670   6.753  -0.444  1.00  0.00           N  
ATOM    219  CA  GLU A  28      11.470   6.057   0.560  1.00  0.00           C  
ATOM    220  C   GLU A  28      11.144   4.566   0.588  1.00  0.00           C  
ATOM    221  CB  GLU A  28      11.249   6.670   1.944  1.00  0.00           C  
ATOM    222  O   GLU A  28      12.043   3.731   0.707  1.00  0.00           O  
ATOM    223  CG  GLU A  28      12.224   6.172   3.001  1.00  0.00           C  
ATOM    224  CD  GLU A  28      12.157   6.960   4.299  1.00  0.00           C  
ATOM    225  OE1 GLU A  28      12.739   6.511   5.313  1.00  0.00           O  
ATOM    226  OE2 GLU A  28      11.514   8.034   4.304  1.00  0.00           O  
ATOM    227  N   VAL A  29       9.904   4.291   0.525  1.00  0.00           N  
ATOM    228  CA  VAL A  29       9.471   2.898   0.510  1.00  0.00           C  
ATOM    229  C   VAL A  29      10.093   2.175  -0.683  1.00  0.00           C  
ATOM    230  CB  VAL A  29       7.931   2.783   0.458  1.00  0.00           C  
ATOM    231  O   VAL A  29      10.654   1.087  -0.533  1.00  0.00           O  
ATOM    232  CG1 VAL A  29       7.507   1.363   0.089  1.00  0.00           C  
ATOM    233  CG2 VAL A  29       7.320   3.196   1.796  1.00  0.00           C  
ATOM    234  N   LEU A  30      10.036   2.774  -1.800  1.00  0.00           N  
ATOM    235  CA  LEU A  30      10.552   2.134  -3.005  1.00  0.00           C  
ATOM    236  C   LEU A  30      12.071   2.012  -2.948  1.00  0.00           C  
ATOM    237  CB  LEU A  30      10.137   2.922  -4.251  1.00  0.00           C  
ATOM    238  O   LEU A  30      12.628   0.968  -3.294  1.00  0.00           O  
ATOM    239  CG  LEU A  30       8.646   2.918  -4.590  1.00  0.00           C  
ATOM    240  CD1 LEU A  30       8.377   3.798  -5.807  1.00  0.00           C  
ATOM    241  CD2 LEU A  30       8.157   1.494  -4.835  1.00  0.00           C  
ATOM    242  N   ILE A  31      12.707   3.039  -2.505  1.00  0.00           N  
ATOM    243  CA  ILE A  31      14.161   3.001  -2.390  1.00  0.00           C  
ATOM    244  C   ILE A  31      14.574   1.882  -1.437  1.00  0.00           C  
ATOM    245  CB  ILE A  31      14.725   4.355  -1.905  1.00  0.00           C  
ATOM    246  O   ILE A  31      15.468   1.091  -1.748  1.00  0.00           O  
ATOM    247  CG1 ILE A  31      14.610   5.409  -3.012  1.00  0.00           C  
ATOM    248  CG2 ILE A  31      16.177   4.201  -1.444  1.00  0.00           C  
ATOM    249  CD1 ILE A  31      15.009   6.812  -2.575  1.00  0.00           C  
ATOM    250  N   LEU A  32      13.930   1.896  -0.310  1.00  0.00           N  
ATOM    251  CA  LEU A  32      14.253   0.862   0.667  1.00  0.00           C  
ATOM    252  C   LEU A  32      14.005  -0.528   0.091  1.00  0.00           C  
ATOM    253  CB  LEU A  32      13.428   1.053   1.943  1.00  0.00           C  
ATOM    254  O   LEU A  32      14.838  -1.425   0.243  1.00  0.00           O  
ATOM    255  CG  LEU A  32      13.785   0.149   3.123  1.00  0.00           C  
ATOM    256  CD1 LEU A  32      15.234   0.373   3.542  1.00  0.00           C  
ATOM    257  CD2 LEU A  32      12.840   0.399   4.294  1.00  0.00           C  
ATOM    258  N   THR A  33      12.898  -0.675  -0.611  1.00  0.00           N  
ATOM    259  CA  THR A  33      12.569  -1.963  -1.210  1.00  0.00           C  
ATOM    260  C   THR A  33      13.604  -2.351  -2.262  1.00  0.00           C  
ATOM    261  CB  THR A  33      11.168  -1.941  -1.849  1.00  0.00           C  
ATOM    262  O   THR A  33      14.124  -3.469  -2.246  1.00  0.00           O  
ATOM    263  CG2 THR A  33      10.816  -3.298  -2.450  1.00  0.00           C  
ATOM    264  OG1 THR A  33      10.198  -1.608  -0.849  1.00  0.00           O  
ATOM    265  N   PHE A  34      14.010  -1.442  -3.082  1.00  0.00           N  
ATOM    266  CA  PHE A  34      14.942  -1.709  -4.171  1.00  0.00           C  
ATOM    267  C   PHE A  34      16.338  -1.994  -3.631  1.00  0.00           C  
ATOM    268  CB  PHE A  34      14.986  -0.526  -5.144  1.00  0.00           C  
ATOM    269  O   PHE A  34      17.085  -2.783  -4.213  1.00  0.00           O  
ATOM    270  CG  PHE A  34      13.687  -0.283  -5.864  1.00  0.00           C  
ATOM    271  CD1 PHE A  34      12.722  -1.280  -5.941  1.00  0.00           C  
ATOM    272  CD2 PHE A  34      13.431   0.943  -6.464  1.00  0.00           C  
ATOM    273  CE1 PHE A  34      11.519  -1.058  -6.606  1.00  0.00           C  
ATOM    274  CE2 PHE A  34      12.231   1.172  -7.131  1.00  0.00           C  
ATOM    275  CZ  PHE A  34      11.277   0.170  -7.202  1.00  0.00           C  
ATOM    276  N   THR A  35      16.677  -1.375  -2.563  1.00  0.00           N  
ATOM    277  CA  THR A  35      18.016  -1.547  -2.012  1.00  0.00           C  
ATOM    278  C   THR A  35      18.112  -2.848  -1.219  1.00  0.00           C  
ATOM    279  CB  THR A  35      18.405  -0.362  -1.108  1.00  0.00           C  
ATOM    280  O   THR A  35      19.126  -3.545  -1.281  1.00  0.00           O  
ATOM    281  CG2 THR A  35      18.506   0.931  -1.909  1.00  0.00           C  
ATOM    282  OG1 THR A  35      17.413  -0.202  -0.086  1.00  0.00           O  
ATOM    283  N   LYS A  36      17.082  -3.230  -0.540  1.00  0.00           N  
ATOM    284  CA  LYS A  36      17.103  -4.455   0.254  1.00  0.00           C  
ATOM    285  C   LYS A  36      16.855  -5.682  -0.620  1.00  0.00           C  
ATOM    286  CB  LYS A  36      16.062  -4.389   1.372  1.00  0.00           C  
ATOM    287  O   LYS A  36      17.384  -6.761  -0.349  1.00  0.00           O  
ATOM    288  CG  LYS A  36      16.451  -3.477   2.526  1.00  0.00           C  
ATOM    289  CD  LYS A  36      15.514  -3.650   3.715  1.00  0.00           C  
ATOM    290  CE  LYS A  36      16.002  -2.873   4.930  1.00  0.00           C  
ATOM    291  NZ  LYS A  36      15.092  -3.048   6.102  1.00  0.00           N  
ATOM    292  N   HIS A  37      16.022  -5.388  -1.596  1.00  0.00           N  
ATOM    293  CA  HIS A  37      15.667  -6.464  -2.515  1.00  0.00           C  
ATOM    294  C   HIS A  37      15.776  -6.007  -3.966  1.00  0.00           C  
ATOM    295  CB  HIS A  37      14.251  -6.968  -2.228  1.00  0.00           C  
ATOM    296  O   HIS A  37      14.764  -5.714  -4.607  1.00  0.00           O  
ATOM    297  CG  HIS A  37      14.014  -7.303  -0.790  1.00  0.00           C  
ATOM    298  CD2 HIS A  37      13.311  -6.656   0.169  1.00  0.00           C  
ATOM    299  ND1 HIS A  37      14.536  -8.430  -0.193  1.00  0.00           N  
ATOM    300  CE1 HIS A  37      14.162  -8.462   1.075  1.00  0.00           C  
ATOM    301  NE2 HIS A  37      13.419  -7.397   1.320  1.00  0.00           N  
ATOM    302  N   PRO A  38      16.994  -5.914  -4.519  1.00  0.00           N  
ATOM    303  CA  PRO A  38      17.256  -5.348  -5.845  1.00  0.00           C  
ATOM    304  C   PRO A  38      16.467  -6.046  -6.950  1.00  0.00           C  
ATOM    305  CB  PRO A  38      18.760  -5.562  -6.029  1.00  0.00           C  
ATOM    306  O   PRO A  38      16.190  -5.444  -7.991  1.00  0.00           O  
ATOM    307  CG  PRO A  38      19.309  -5.628  -4.640  1.00  0.00           C  
ATOM    308  CD  PRO A  38      18.273  -6.246  -3.746  1.00  0.00           C  
ATOM    309  N   GLU A  39      16.054  -7.271  -6.725  1.00  0.00           N  
ATOM    310  CA  GLU A  39      15.266  -8.000  -7.715  1.00  0.00           C  
ATOM    311  C   GLU A  39      13.926  -7.315  -7.966  1.00  0.00           C  
ATOM    312  CB  GLU A  39      15.042  -9.446  -7.264  1.00  0.00           C  
ATOM    313  O   GLU A  39      13.328  -7.481  -9.031  1.00  0.00           O  
ATOM    314  CG  GLU A  39      14.210  -9.573  -5.996  1.00  0.00           C  
ATOM    315  CD  GLU A  39      15.053  -9.701  -4.737  1.00  0.00           C  
ATOM    316  OE1 GLU A  39      14.612 -10.375  -3.778  1.00  0.00           O  
ATOM    317  OE2 GLU A  39      16.161  -9.122  -4.708  1.00  0.00           O  
ATOM    318  N   THR A  40      13.425  -6.655  -6.907  1.00  0.00           N  
ATOM    319  CA  THR A  40      12.148  -5.967  -7.054  1.00  0.00           C  
ATOM    320  C   THR A  40      12.267  -4.811  -8.043  1.00  0.00           C  
ATOM    321  CB  THR A  40      11.639  -5.437  -5.701  1.00  0.00           C  
ATOM    322  O   THR A  40      11.279  -4.414  -8.665  1.00  0.00           O  
ATOM    323  CG2 THR A  40      11.285  -6.584  -4.760  1.00  0.00           C  
ATOM    324  OG1 THR A  40      12.659  -4.634  -5.095  1.00  0.00           O  
ATOM    325  N   LEU A  41      13.453  -4.231  -8.136  1.00  0.00           N  
ATOM    326  CA  LEU A  41      13.711  -3.141  -9.071  1.00  0.00           C  
ATOM    327  C   LEU A  41      13.451  -3.583 -10.507  1.00  0.00           C  
ATOM    328  CB  LEU A  41      15.153  -2.645  -8.931  1.00  0.00           C  
ATOM    329  O   LEU A  41      12.925  -2.812 -11.313  1.00  0.00           O  
ATOM    330  CG  LEU A  41      15.546  -1.449  -9.800  1.00  0.00           C  
ATOM    331  CD1 LEU A  41      14.651  -0.253  -9.491  1.00  0.00           C  
ATOM    332  CD2 LEU A  41      17.013  -1.093  -9.589  1.00  0.00           C  
ATOM    333  N   LYS A  42      13.671  -4.829 -10.831  1.00  0.00           N  
ATOM    334  CA  LYS A  42      13.499  -5.384 -12.170  1.00  0.00           C  
ATOM    335  C   LYS A  42      12.022  -5.466 -12.545  1.00  0.00           C  
ATOM    336  CB  LYS A  42      14.141  -6.769 -12.264  1.00  0.00           C  
ATOM    337  O   LYS A  42      11.678  -5.512 -13.728  1.00  0.00           O  
ATOM    338  CG  LYS A  42      15.657  -6.758 -12.130  1.00  0.00           C  
ATOM    339  CD  LYS A  42      16.242  -8.156 -12.288  1.00  0.00           C  
ATOM    340  CE  LYS A  42      17.758  -8.148 -12.147  1.00  0.00           C  
ATOM    341  NZ  LYS A  42      18.332  -9.523 -12.253  1.00  0.00           N  
ATOM    342  N   LYS A  43      11.203  -5.377 -11.485  1.00  0.00           N  
ATOM    343  CA  LYS A  43       9.766  -5.475 -11.727  1.00  0.00           C  
ATOM    344  C   LYS A  43       9.178  -4.118 -12.103  1.00  0.00           C  
ATOM    345  CB  LYS A  43       9.051  -6.033 -10.496  1.00  0.00           C  
ATOM    346  O   LYS A  43       8.010  -4.027 -12.486  1.00  0.00           O  
ATOM    347  CG  LYS A  43       9.594  -7.372 -10.018  1.00  0.00           C  
ATOM    348  CD  LYS A  43       9.497  -8.434 -11.106  1.00  0.00           C  
ATOM    349  CE  LYS A  43      10.027  -9.778 -10.625  1.00  0.00           C  
ATOM    350  NZ  LYS A  43      10.039 -10.793 -11.720  1.00  0.00           N  
ATOM    351  N   PHE A  44      10.121  -3.146 -11.991  1.00  0.00           N  
ATOM    352  CA  PHE A  44       9.762  -1.783 -12.364  1.00  0.00           C  
ATOM    353  C   PHE A  44      10.635  -1.287 -13.510  1.00  0.00           C  
ATOM    354  CB  PHE A  44       9.892  -0.843 -11.161  1.00  0.00           C  
ATOM    355  O   PHE A  44      11.644  -0.615 -13.284  1.00  0.00           O  
ATOM    356  CG  PHE A  44       9.001  -1.210 -10.005  1.00  0.00           C  
ATOM    357  CD1 PHE A  44       7.780  -0.572  -9.820  1.00  0.00           C  
ATOM    358  CD2 PHE A  44       9.383  -2.195  -9.103  1.00  0.00           C  
ATOM    359  CE1 PHE A  44       6.953  -0.909  -8.751  1.00  0.00           C  
ATOM    360  CE2 PHE A  44       8.562  -2.537  -8.033  1.00  0.00           C  
ATOM    361  CZ  PHE A  44       7.348  -1.893  -7.858  1.00  0.00           C  
ATOM    362  N   PRO A  45      10.263  -1.693 -14.788  1.00  0.00           N  
ATOM    363  CA  PRO A  45      11.116  -1.397 -15.941  1.00  0.00           C  
ATOM    364  C   PRO A  45      11.487   0.081 -16.036  1.00  0.00           C  
ATOM    365  CB  PRO A  45      10.257  -1.822 -17.135  1.00  0.00           C  
ATOM    366  O   PRO A  45      12.594   0.417 -16.465  1.00  0.00           O  
ATOM    367  CG  PRO A  45       9.342  -2.872 -16.592  1.00  0.00           C  
ATOM    368  CD  PRO A  45       9.042  -2.548 -15.157  1.00  0.00           C  
ATOM    369  N   ARG A  46      10.611   0.894 -15.531  1.00  0.00           N  
ATOM    370  CA  ARG A  46      10.847   2.330 -15.642  1.00  0.00           C  
ATOM    371  C   ARG A  46      12.013   2.763 -14.761  1.00  0.00           C  
ATOM    372  CB  ARG A  46       9.587   3.112 -15.267  1.00  0.00           C  
ATOM    373  O   ARG A  46      12.638   3.796 -15.012  1.00  0.00           O  
ATOM    374  CG  ARG A  46       9.699   4.610 -15.502  1.00  0.00           C  
ATOM    375  CD  ARG A  46       8.375   5.320 -15.259  1.00  0.00           C  
ATOM    376  NE  ARG A  46       8.406   6.699 -15.740  1.00  0.00           N  
ATOM    377  NH1 ARG A  46       6.222   7.171 -15.154  1.00  0.00           N  
ATOM    378  NH2 ARG A  46       7.520   8.779 -16.146  1.00  0.00           N  
ATOM    379  CZ  ARG A  46       7.383   7.546 -15.679  1.00  0.00           C  
ATOM    380  N   PHE A  47      12.341   2.014 -13.756  1.00  0.00           N  
ATOM    381  CA  PHE A  47      13.403   2.379 -12.826  1.00  0.00           C  
ATOM    382  C   PHE A  47      14.572   1.406 -12.930  1.00  0.00           C  
ATOM    383  CB  PHE A  47      12.873   2.411 -11.389  1.00  0.00           C  
ATOM    384  O   PHE A  47      15.559   1.533 -12.203  1.00  0.00           O  
ATOM    385  CG  PHE A  47      11.682   3.311 -11.201  1.00  0.00           C  
ATOM    386  CD1 PHE A  47      11.743   4.652 -11.559  1.00  0.00           C  
ATOM    387  CD2 PHE A  47      10.500   2.815 -10.666  1.00  0.00           C  
ATOM    388  CE1 PHE A  47      10.642   5.488 -11.386  1.00  0.00           C  
ATOM    389  CE2 PHE A  47       9.395   3.644 -10.491  1.00  0.00           C  
ATOM    390  CZ  PHE A  47       9.469   4.980 -10.851  1.00  0.00           C  
ATOM    391  N   ALA A  48      14.544   0.468 -13.778  1.00  0.00           N  
ATOM    392  CA  ALA A  48      15.522  -0.614 -13.852  1.00  0.00           C  
ATOM    393  C   ALA A  48      16.904  -0.080 -14.217  1.00  0.00           C  
ATOM    394  CB  ALA A  48      15.076  -1.667 -14.864  1.00  0.00           C  
ATOM    395  O   ALA A  48      17.920  -0.708 -13.909  1.00  0.00           O  
ATOM    396  N   HIS A  49      16.960   1.150 -14.843  1.00  0.00           N  
ATOM    397  CA  HIS A  49      18.233   1.732 -15.253  1.00  0.00           C  
ATOM    398  C   HIS A  49      18.924   2.426 -14.084  1.00  0.00           C  
ATOM    399  CB  HIS A  49      18.024   2.722 -16.401  1.00  0.00           C  
ATOM    400  O   HIS A  49      20.087   2.823 -14.191  1.00  0.00           O  
ATOM    401  CG  HIS A  49      17.134   3.871 -16.048  1.00  0.00           C  
ATOM    402  CD2 HIS A  49      17.424   5.150 -15.713  1.00  0.00           C  
ATOM    403  ND1 HIS A  49      15.760   3.764 -16.012  1.00  0.00           N  
ATOM    404  CE1 HIS A  49      15.243   4.932 -15.669  1.00  0.00           C  
ATOM    405  NE2 HIS A  49      16.231   5.790 -15.482  1.00  0.00           N  
ATOM    406  N   LEU A  50      18.237   2.577 -12.972  1.00  0.00           N  
ATOM    407  CA  LEU A  50      18.798   3.255 -11.809  1.00  0.00           C  
ATOM    408  C   LEU A  50      19.607   2.287 -10.953  1.00  0.00           C  
ATOM    409  CB  LEU A  50      17.685   3.888 -10.970  1.00  0.00           C  
ATOM    410  O   LEU A  50      19.069   1.298 -10.449  1.00  0.00           O  
ATOM    411  CG  LEU A  50      16.750   4.853 -11.701  1.00  0.00           C  
ATOM    412  CD1 LEU A  50      15.629   5.311 -10.773  1.00  0.00           C  
ATOM    413  CD2 LEU A  50      17.528   6.048 -12.239  1.00  0.00           C  
ATOM    414  N   LYS A  51      20.898   2.515 -10.768  1.00  0.00           N  
ATOM    415  CA  LYS A  51      21.765   1.503 -10.171  1.00  0.00           C  
ATOM    416  C   LYS A  51      22.243   1.935  -8.788  1.00  0.00           C  
ATOM    417  CB  LYS A  51      22.966   1.223 -11.077  1.00  0.00           C  
ATOM    418  O   LYS A  51      22.692   1.106  -7.994  1.00  0.00           O  
ATOM    419  CG  LYS A  51      22.601   0.583 -12.408  1.00  0.00           C  
ATOM    420  CD  LYS A  51      23.843   0.228 -13.216  1.00  0.00           C  
ATOM    421  CE  LYS A  51      23.479  -0.407 -14.551  1.00  0.00           C  
ATOM    422  NZ  LYS A  51      24.694  -0.795 -15.329  1.00  0.00           N  
ATOM    423  N   THR A  52      22.092   3.249  -8.565  1.00  0.00           N  
ATOM    424  CA  THR A  52      22.596   3.713  -7.278  1.00  0.00           C  
ATOM    425  C   THR A  52      21.475   4.337  -6.451  1.00  0.00           C  
ATOM    426  CB  THR A  52      23.734   4.735  -7.458  1.00  0.00           C  
ATOM    427  O   THR A  52      20.439   4.726  -6.994  1.00  0.00           O  
ATOM    428  CG2 THR A  52      24.825   4.186  -8.372  1.00  0.00           C  
ATOM    429  OG1 THR A  52      23.204   5.935  -8.033  1.00  0.00           O  
ATOM    430  N   VAL A  53      21.648   4.390  -5.148  1.00  0.00           N  
ATOM    431  CA  VAL A  53      20.685   5.028  -4.256  1.00  0.00           C  
ATOM    432  C   VAL A  53      20.526   6.499  -4.634  1.00  0.00           C  
ATOM    433  CB  VAL A  53      21.112   4.901  -2.776  1.00  0.00           C  
ATOM    434  O   VAL A  53      19.412   7.028  -4.639  1.00  0.00           O  
ATOM    435  CG1 VAL A  53      20.181   5.708  -1.874  1.00  0.00           C  
ATOM    436  CG2 VAL A  53      21.134   3.434  -2.352  1.00  0.00           C  
ATOM    437  N   GLU A  54      21.654   7.142  -4.997  1.00  0.00           N  
ATOM    438  CA  GLU A  54      21.635   8.549  -5.387  1.00  0.00           C  
ATOM    439  C   GLU A  54      20.749   8.771  -6.609  1.00  0.00           C  
ATOM    440  CB  GLU A  54      23.055   9.048  -5.668  1.00  0.00           C  
ATOM    441  O   GLU A  54      19.975   9.730  -6.655  1.00  0.00           O  
ATOM    442  CG  GLU A  54      23.915   9.190  -4.421  1.00  0.00           C  
ATOM    443  CD  GLU A  54      24.689   7.927  -4.079  1.00  0.00           C  
ATOM    444  OE1 GLU A  54      25.444   7.930  -3.079  1.00  0.00           O  
ATOM    445  OE2 GLU A  54      24.541   6.928  -4.816  1.00  0.00           O  
ATOM    446  N   GLU A  55      20.884   7.848  -7.537  1.00  0.00           N  
ATOM    447  CA  GLU A  55      20.051   7.934  -8.732  1.00  0.00           C  
ATOM    448  C   GLU A  55      18.574   7.758  -8.390  1.00  0.00           C  
ATOM    449  CB  GLU A  55      20.480   6.888  -9.764  1.00  0.00           C  
ATOM    450  O   GLU A  55      17.719   8.468  -8.923  1.00  0.00           O  
ATOM    451  CG  GLU A  55      21.855   7.144 -10.364  1.00  0.00           C  
ATOM    452  CD  GLU A  55      22.316   6.038 -11.300  1.00  0.00           C  
ATOM    453  OE1 GLU A  55      22.942   6.344 -12.340  1.00  0.00           O  
ATOM    454  OE2 GLU A  55      22.049   4.855 -10.991  1.00  0.00           O  
ATOM    455  N   LEU A  56      18.338   6.792  -7.536  1.00  0.00           N  
ATOM    456  CA  LEU A  56      16.964   6.535  -7.119  1.00  0.00           C  
ATOM    457  C   LEU A  56      16.373   7.751  -6.413  1.00  0.00           C  
ATOM    458  CB  LEU A  56      16.903   5.315  -6.196  1.00  0.00           C  
ATOM    459  O   LEU A  56      15.252   8.166  -6.715  1.00  0.00           O  
ATOM    460  CG  LEU A  56      17.169   3.957  -6.849  1.00  0.00           C  
ATOM    461  CD1 LEU A  56      17.395   2.891  -5.782  1.00  0.00           C  
ATOM    462  CD2 LEU A  56      16.012   3.568  -7.763  1.00  0.00           C  
ATOM    463  N   GLU A  57      17.201   8.363  -5.564  1.00  0.00           N  
ATOM    464  CA  GLU A  57      16.752   9.508  -4.779  1.00  0.00           C  
ATOM    465  C   GLU A  57      16.533  10.732  -5.664  1.00  0.00           C  
ATOM    466  CB  GLU A  57      17.760   9.831  -3.674  1.00  0.00           C  
ATOM    467  O   GLU A  57      15.683  11.575  -5.368  1.00  0.00           O  
ATOM    468  CG  GLU A  57      17.780   8.813  -2.543  1.00  0.00           C  
ATOM    469  CD  GLU A  57      18.805   9.133  -1.466  1.00  0.00           C  
ATOM    470  OE1 GLU A  57      18.665   8.632  -0.327  1.00  0.00           O  
ATOM    471  OE2 GLU A  57      19.755   9.891  -1.763  1.00  0.00           O  
ATOM    472  N   ALA A  58      17.226  10.742  -6.754  1.00  0.00           N  
ATOM    473  CA  ALA A  58      17.176  11.910  -7.630  1.00  0.00           C  
ATOM    474  C   ALA A  58      16.049  11.782  -8.651  1.00  0.00           C  
ATOM    475  CB  ALA A  58      18.513  12.101  -8.340  1.00  0.00           C  
ATOM    476  O   ALA A  58      15.755  12.730  -9.383  1.00  0.00           O  
ATOM    477  N   SER A  59      15.326  10.653  -8.616  1.00  0.00           N  
ATOM    478  CA  SER A  59      14.321  10.410  -9.646  1.00  0.00           C  
ATOM    479  C   SER A  59      12.951  10.923  -9.214  1.00  0.00           C  
ATOM    480  CB  SER A  59      14.236   8.918  -9.971  1.00  0.00           C  
ATOM    481  O   SER A  59      12.332  10.366  -8.305  1.00  0.00           O  
ATOM    482  OG  SER A  59      13.166   8.658 -10.863  1.00  0.00           O  
ATOM    483  N   PRO A  60      12.414  11.992  -9.865  1.00  0.00           N  
ATOM    484  CA  PRO A  60      11.047  12.436  -9.582  1.00  0.00           C  
ATOM    485  C   PRO A  60      10.000  11.381  -9.927  1.00  0.00           C  
ATOM    486  CB  PRO A  60      10.888  13.674 -10.468  1.00  0.00           C  
ATOM    487  O   PRO A  60       8.937  11.332  -9.302  1.00  0.00           O  
ATOM    488  CG  PRO A  60      12.286  14.120 -10.756  1.00  0.00           C  
ATOM    489  CD  PRO A  60      13.183  12.916 -10.741  1.00  0.00           C  
ATOM    490  N   LEU A  61      10.325  10.618 -10.859  1.00  0.00           N  
ATOM    491  CA  LEU A  61       9.407   9.575 -11.303  1.00  0.00           C  
ATOM    492  C   LEU A  61       9.208   8.525 -10.215  1.00  0.00           C  
ATOM    493  CB  LEU A  61       9.928   8.911 -12.581  1.00  0.00           C  
ATOM    494  O   LEU A  61       8.125   7.948 -10.093  1.00  0.00           O  
ATOM    495  CG  LEU A  61       9.923   9.773 -13.844  1.00  0.00           C  
ATOM    496  CD1 LEU A  61      10.606   9.036 -14.991  1.00  0.00           C  
ATOM    497  CD2 LEU A  61       8.497  10.158 -14.223  1.00  0.00           C  
ATOM    498  N   LEU A  62      10.311   8.330  -9.505  1.00  0.00           N  
ATOM    499  CA  LEU A  62      10.222   7.378  -8.404  1.00  0.00           C  
ATOM    500  C   LEU A  62       9.209   7.843  -7.363  1.00  0.00           C  
ATOM    501  CB  LEU A  62      11.592   7.186  -7.749  1.00  0.00           C  
ATOM    502  O   LEU A  62       8.374   7.057  -6.909  1.00  0.00           O  
ATOM    503  CG  LEU A  62      11.711   6.034  -6.749  1.00  0.00           C  
ATOM    504  CD1 LEU A  62      11.612   4.694  -7.471  1.00  0.00           C  
ATOM    505  CD2 LEU A  62      13.018   6.133  -5.971  1.00  0.00           C  
ATOM    506  N   ALA A  63       9.255   9.118  -7.093  1.00  0.00           N  
ATOM    507  CA  ALA A  63       8.317   9.679  -6.124  1.00  0.00           C  
ATOM    508  C   ALA A  63       6.880   9.569  -6.625  1.00  0.00           C  
ATOM    509  CB  ALA A  63       8.664  11.136  -5.829  1.00  0.00           C  
ATOM    510  O   ALA A  63       5.979   9.197  -5.869  1.00  0.00           O  
ATOM    511  N   GLU A  64       6.659   9.851  -7.850  1.00  0.00           N  
ATOM    512  CA  GLU A  64       5.333   9.775  -8.455  1.00  0.00           C  
ATOM    513  C   GLU A  64       4.769   8.359  -8.370  1.00  0.00           C  
ATOM    514  CB  GLU A  64       5.378  10.236  -9.913  1.00  0.00           C  
ATOM    515  O   GLU A  64       3.603   8.170  -8.016  1.00  0.00           O  
ATOM    516  CG  GLU A  64       5.633  11.728 -10.079  1.00  0.00           C  
ATOM    517  CD  GLU A  64       5.663  12.174 -11.532  1.00  0.00           C  
ATOM    518  OE1 GLU A  64       6.012  13.346 -11.800  1.00  0.00           O  
ATOM    519  OE2 GLU A  64       5.333  11.345 -12.409  1.00  0.00           O  
ATOM    520  N   HIS A  65       5.670   7.505  -8.680  1.00  0.00           N  
ATOM    521  CA  HIS A  65       5.235   6.115  -8.614  1.00  0.00           C  
ATOM    522  C   HIS A  65       4.941   5.696  -7.178  1.00  0.00           C  
ATOM    523  CB  HIS A  65       6.293   5.193  -9.223  1.00  0.00           C  
ATOM    524  O   HIS A  65       3.976   4.972  -6.923  1.00  0.00           O  
ATOM    525  CG  HIS A  65       5.833   3.780  -9.392  1.00  0.00           C  
ATOM    526  CD2 HIS A  65       6.170   2.650  -8.727  1.00  0.00           C  
ATOM    527  ND1 HIS A  65       4.912   3.406 -10.347  1.00  0.00           N  
ATOM    528  CE1 HIS A  65       4.702   2.103 -10.261  1.00  0.00           C  
ATOM    529  NE2 HIS A  65       5.454   1.621  -9.286  1.00  0.00           N  
ATOM    530  N   GLY A  66       5.807   6.095  -6.303  1.00  0.00           N  
ATOM    531  CA  GLY A  66       5.550   5.841  -4.894  1.00  0.00           C  
ATOM    532  C   GLY A  66       4.201   6.357  -4.431  1.00  0.00           C  
ATOM    533  O   GLY A  66       3.482   5.667  -3.705  1.00  0.00           O  
ATOM    534  N   VAL A  67       3.794   7.481  -4.844  1.00  0.00           N  
ATOM    535  CA  VAL A  67       2.504   8.069  -4.499  1.00  0.00           C  
ATOM    536  C   VAL A  67       1.376   7.166  -4.992  1.00  0.00           C  
ATOM    537  CB  VAL A  67       2.349   9.487  -5.094  1.00  0.00           C  
ATOM    538  O   VAL A  67       0.428   6.886  -4.254  1.00  0.00           O  
ATOM    539  CG1 VAL A  67       0.917   9.991  -4.924  1.00  0.00           C  
ATOM    540  CG2 VAL A  67       3.339  10.450  -4.440  1.00  0.00           C  
ATOM    541  N   THR A  68       1.562   6.720  -6.173  1.00  0.00           N  
ATOM    542  CA  THR A  68       0.544   5.860  -6.766  1.00  0.00           C  
ATOM    543  C   THR A  68       0.378   4.579  -5.954  1.00  0.00           C  
ATOM    544  CB  THR A  68       0.892   5.506  -8.223  1.00  0.00           C  
ATOM    545  O   THR A  68      -0.746   4.158  -5.672  1.00  0.00           O  
ATOM    546  CG2 THR A  68      -0.159   4.583  -8.831  1.00  0.00           C  
ATOM    547  OG1 THR A  68       0.960   6.709  -8.998  1.00  0.00           O  
ATOM    548  N   VAL A  69       1.462   3.975  -5.571  1.00  0.00           N  
ATOM    549  CA  VAL A  69       1.453   2.736  -4.799  1.00  0.00           C  
ATOM    550  C   VAL A  69       0.764   2.969  -3.457  1.00  0.00           C  
ATOM    551  CB  VAL A  69       2.884   2.196  -4.577  1.00  0.00           C  
ATOM    552  O   VAL A  69      -0.134   2.214  -3.074  1.00  0.00           O  
ATOM    553  CG1 VAL A  69       2.877   1.050  -3.568  1.00  0.00           C  
ATOM    554  CG2 VAL A  69       3.494   1.742  -5.902  1.00  0.00           C  
ATOM    555  N   LEU A  70       1.151   4.074  -2.792  1.00  0.00           N  
ATOM    556  CA  LEU A  70       0.606   4.340  -1.465  1.00  0.00           C  
ATOM    557  C   LEU A  70      -0.870   4.716  -1.549  1.00  0.00           C  
ATOM    558  CB  LEU A  70       1.391   5.459  -0.777  1.00  0.00           C  
ATOM    559  O   LEU A  70      -1.674   4.279  -0.723  1.00  0.00           O  
ATOM    560  CG  LEU A  70       2.826   5.125  -0.364  1.00  0.00           C  
ATOM    561  CD1 LEU A  70       3.482   6.334   0.295  1.00  0.00           C  
ATOM    562  CD2 LEU A  70       2.846   3.922   0.574  1.00  0.00           C  
ATOM    563  N   LYS A  71      -1.282   5.451  -2.537  1.00  0.00           N  
ATOM    564  CA  LYS A  71      -2.686   5.805  -2.721  1.00  0.00           C  
ATOM    565  C   LYS A  71      -3.537   4.563  -2.973  1.00  0.00           C  
ATOM    566  CB  LYS A  71      -2.845   6.793  -3.877  1.00  0.00           C  
ATOM    567  O   LYS A  71      -4.636   4.436  -2.429  1.00  0.00           O  
ATOM    568  CG  LYS A  71      -2.483   8.227  -3.520  1.00  0.00           C  
ATOM    569  CD  LYS A  71      -2.786   9.182  -4.667  1.00  0.00           C  
ATOM    570  CE  LYS A  71      -2.518  10.629  -4.277  1.00  0.00           C  
ATOM    571  NZ  LYS A  71      -2.790  11.568  -5.407  1.00  0.00           N  
ATOM    572  N   ALA A  72      -2.963   3.747  -3.852  1.00  0.00           N  
ATOM    573  CA  ALA A  72      -3.678   2.504  -4.125  1.00  0.00           C  
ATOM    574  C   ALA A  72      -3.850   1.679  -2.853  1.00  0.00           C  
ATOM    575  CB  ALA A  72      -2.945   1.690  -5.189  1.00  0.00           C  
ATOM    576  O   ALA A  72      -4.932   1.150  -2.590  1.00  0.00           O  
ATOM    577  N   LEU A  73      -2.760   1.561  -2.085  1.00  0.00           N  
ATOM    578  CA  LEU A  73      -2.811   0.819  -0.830  1.00  0.00           C  
ATOM    579  C   LEU A  73      -3.836   1.429   0.121  1.00  0.00           C  
ATOM    580  CB  LEU A  73      -1.432   0.794  -0.165  1.00  0.00           C  
ATOM    581  O   LEU A  73      -4.625   0.707   0.736  1.00  0.00           O  
ATOM    582  CG  LEU A  73      -1.330   0.029   1.155  1.00  0.00           C  
ATOM    583  CD1 LEU A  73      -1.648  -1.447   0.938  1.00  0.00           C  
ATOM    584  CD2 LEU A  73       0.058   0.197   1.765  1.00  0.00           C  
ATOM    585  N   ILE A  74      -3.845   2.710   0.252  1.00  0.00           N  
ATOM    586  CA  ILE A  74      -4.780   3.405   1.130  1.00  0.00           C  
ATOM    587  C   ILE A  74      -6.213   3.116   0.690  1.00  0.00           C  
ATOM    588  CB  ILE A  74      -4.519   4.928   1.140  1.00  0.00           C  
ATOM    589  O   ILE A  74      -7.073   2.810   1.519  1.00  0.00           O  
ATOM    590  CG1 ILE A  74      -3.185   5.237   1.830  1.00  0.00           C  
ATOM    591  CG2 ILE A  74      -5.673   5.669   1.822  1.00  0.00           C  
ATOM    592  CD1 ILE A  74      -2.714   6.674   1.652  1.00  0.00           C  
ATOM    593  N   LYS A  75      -6.496   3.208  -0.544  1.00  0.00           N  
ATOM    594  CA  LYS A  75      -7.828   2.933  -1.075  1.00  0.00           C  
ATOM    595  C   LYS A  75      -8.242   1.490  -0.801  1.00  0.00           C  
ATOM    596  CB  LYS A  75      -7.876   3.216  -2.577  1.00  0.00           C  
ATOM    597  O   LYS A  75      -9.392   1.226  -0.445  1.00  0.00           O  
ATOM    598  CG  LYS A  75      -7.917   4.696  -2.927  1.00  0.00           C  
ATOM    599  CD  LYS A  75      -8.073   4.912  -4.427  1.00  0.00           C  
ATOM    600  CE  LYS A  75      -8.066   6.392  -4.784  1.00  0.00           C  
ATOM    601  NZ  LYS A  75      -8.196   6.608  -6.256  1.00  0.00           N  
ATOM    602  N   ILE A  76      -7.296   0.596  -0.952  1.00  0.00           N  
ATOM    603  CA  ILE A  76      -7.561  -0.820  -0.718  1.00  0.00           C  
ATOM    604  C   ILE A  76      -7.938  -1.039   0.746  1.00  0.00           C  
ATOM    605  CB  ILE A  76      -6.343  -1.693  -1.094  1.00  0.00           C  
ATOM    606  O   ILE A  76      -8.893  -1.759   1.046  1.00  0.00           O  
ATOM    607  CG1 ILE A  76      -6.178  -1.751  -2.618  1.00  0.00           C  
ATOM    608  CG2 ILE A  76      -6.484  -3.099  -0.505  1.00  0.00           C  
ATOM    609  CD1 ILE A  76      -4.841  -2.317  -3.074  1.00  0.00           C  
ATOM    610  N   VAL A  77      -7.216  -0.428   1.588  1.00  0.00           N  
ATOM    611  CA  VAL A  77      -7.497  -0.569   3.013  1.00  0.00           C  
ATOM    612  C   VAL A  77      -8.896  -0.039   3.318  1.00  0.00           C  
ATOM    613  CB  VAL A  77      -6.448   0.168   3.874  1.00  0.00           C  
ATOM    614  O   VAL A  77      -9.653  -0.662   4.066  1.00  0.00           O  
ATOM    615  CG1 VAL A  77      -6.873   0.191   5.341  1.00  0.00           C  
ATOM    616  CG2 VAL A  77      -5.077  -0.489   3.722  1.00  0.00           C  
ATOM    617  N   GLU A  78      -9.223   1.052   2.744  1.00  0.00           N  
ATOM    618  CA  GLU A  78     -10.550   1.631   2.927  1.00  0.00           C  
ATOM    619  C   GLU A  78     -11.638   0.697   2.403  1.00  0.00           C  
ATOM    620  CB  GLU A  78     -10.644   2.991   2.231  1.00  0.00           C  
ATOM    621  O   GLU A  78     -12.676   0.523   3.045  1.00  0.00           O  
ATOM    622  CG  GLU A  78      -9.807   4.078   2.889  1.00  0.00           C  
ATOM    623  CD  GLU A  78      -9.819   5.391   2.123  1.00  0.00           C  
ATOM    624  OE1 GLU A  78      -9.588   6.456   2.740  1.00  0.00           O  
ATOM    625  OE2 GLU A  78     -10.063   5.355   0.896  1.00  0.00           O  
ATOM    626  N   GLU A  79     -11.408   0.070   1.343  1.00  0.00           N  
ATOM    627  CA  GLU A  79     -12.360  -0.872   0.762  1.00  0.00           C  
ATOM    628  C   GLU A  79     -12.491  -2.126   1.621  1.00  0.00           C  
ATOM    629  CB  GLU A  79     -11.942  -1.251  -0.661  1.00  0.00           C  
ATOM    630  O   GLU A  79     -13.593  -2.646   1.806  1.00  0.00           O  
ATOM    631  CG  GLU A  79     -12.145  -0.138  -1.679  1.00  0.00           C  
ATOM    632  CD  GLU A  79     -11.850  -0.569  -3.107  1.00  0.00           C  
ATOM    633  OE1 GLU A  79     -12.243   0.152  -4.052  1.00  0.00           O  
ATOM    634  OE2 GLU A  79     -11.222  -1.637  -3.282  1.00  0.00           O  
ATOM    635  N   LEU A  80     -11.348  -2.568   2.048  1.00  0.00           N  
ATOM    636  CA  LEU A  80     -11.375  -3.744   2.912  1.00  0.00           C  
ATOM    637  C   LEU A  80     -12.216  -3.484   4.158  1.00  0.00           C  
ATOM    638  CB  LEU A  80      -9.954  -4.145   3.316  1.00  0.00           C  
ATOM    639  O   LEU A  80     -12.944  -4.367   4.616  1.00  0.00           O  
ATOM    640  CG  LEU A  80      -9.113  -4.834   2.241  1.00  0.00           C  
ATOM    641  CD1 LEU A  80      -7.687  -5.045   2.738  1.00  0.00           C  
ATOM    642  CD2 LEU A  80      -9.745  -6.162   1.836  1.00  0.00           C  
ATOM    643  N   LYS A  81     -12.111  -2.325   4.669  1.00  0.00           N  
ATOM    644  CA  LYS A  81     -12.920  -1.965   5.830  1.00  0.00           C  
ATOM    645  C   LYS A  81     -14.410  -2.080   5.519  1.00  0.00           C  
ATOM    646  CB  LYS A  81     -12.590  -0.547   6.296  1.00  0.00           C  
ATOM    647  O   LYS A  81     -15.198  -2.493   6.372  1.00  0.00           O  
ATOM    648  CG  LYS A  81     -13.367  -0.103   7.527  1.00  0.00           C  
ATOM    649  CD  LYS A  81     -12.997   1.316   7.940  1.00  0.00           C  
ATOM    650  CE  LYS A  81     -13.791   1.770   9.157  1.00  0.00           C  
ATOM    651  NZ  LYS A  81     -13.889   3.258   9.232  1.00  0.00           N  
ATOM    652  N   LYS A  82     -14.789  -1.831   4.236  1.00  0.00           N  
ATOM    653  CA  LYS A  82     -16.178  -1.862   3.786  1.00  0.00           C  
ATOM    654  C   LYS A  82     -16.563  -3.252   3.287  1.00  0.00           C  
ATOM    655  CB  LYS A  82     -16.409  -0.827   2.685  1.00  0.00           C  
ATOM    656  O   LYS A  82     -17.697  -3.469   2.853  1.00  0.00           O  
ATOM    657  CG  LYS A  82     -16.179   0.611   3.129  1.00  0.00           C  
ATOM    658  CD  LYS A  82     -16.354   1.587   1.973  1.00  0.00           C  
ATOM    659  CE  LYS A  82     -16.054   3.018   2.399  1.00  0.00           C  
ATOM    660  NZ  LYS A  82     -16.183   3.974   1.258  1.00  0.00           N  
ATOM    661  N   GLY A  83     -15.580  -4.218   3.325  1.00  0.00           N  
ATOM    662  CA  GLY A  83     -15.823  -5.562   2.825  1.00  0.00           C  
ATOM    663  C   GLY A  83     -15.777  -5.654   1.312  1.00  0.00           C  
ATOM    664  O   GLY A  83     -16.278  -6.617   0.728  1.00  0.00           O  
ATOM    665  N   ASP A  84     -15.265  -4.627   0.642  1.00  0.00           N  
ATOM    666  CA  ASP A  84     -15.155  -4.549  -0.811  1.00  0.00           C  
ATOM    667  C   ASP A  84     -13.765  -4.974  -1.280  1.00  0.00           C  
ATOM    668  CB  ASP A  84     -15.463  -3.131  -1.297  1.00  0.00           C  
ATOM    669  O   ASP A  84     -12.759  -4.404  -0.853  1.00  0.00           O  
ATOM    670  CG  ASP A  84     -15.573  -3.032  -2.808  1.00  0.00           C  
ATOM    671  OD1 ASP A  84     -15.185  -3.990  -3.512  1.00  0.00           O  
ATOM    672  OD2 ASP A  84     -16.050  -1.987  -3.300  1.00  0.00           O  
ATOM    673  N   THR A  85     -13.748  -5.963  -2.250  1.00  0.00           N  
ATOM    674  CA  THR A  85     -12.458  -6.474  -2.701  1.00  0.00           C  
ATOM    675  C   THR A  85     -12.250  -6.184  -4.185  1.00  0.00           C  
ATOM    676  CB  THR A  85     -12.339  -7.988  -2.449  1.00  0.00           C  
ATOM    677  O   THR A  85     -11.448  -6.847  -4.845  1.00  0.00           O  
ATOM    678  CG2 THR A  85     -12.386  -8.303  -0.958  1.00  0.00           C  
ATOM    679  OG1 THR A  85     -13.421  -8.663  -3.103  1.00  0.00           O  
ATOM    680  N   SER A  86     -12.971  -5.235  -4.766  1.00  0.00           N  
ATOM    681  CA  SER A  86     -12.937  -4.956  -6.198  1.00  0.00           C  
ATOM    682  C   SER A  86     -11.567  -4.444  -6.629  1.00  0.00           C  
ATOM    683  CB  SER A  86     -14.013  -3.935  -6.572  1.00  0.00           C  
ATOM    684  O   SER A  86     -11.029  -4.876  -7.651  1.00  0.00           O  
ATOM    685  OG  SER A  86     -13.839  -2.732  -5.844  1.00  0.00           O  
ATOM    686  N   LEU A  87     -10.968  -3.564  -5.877  1.00  0.00           N  
ATOM    687  CA  LEU A  87      -9.671  -2.994  -6.226  1.00  0.00           C  
ATOM    688  C   LEU A  87      -8.573  -4.049  -6.139  1.00  0.00           C  
ATOM    689  CB  LEU A  87      -9.338  -1.817  -5.307  1.00  0.00           C  
ATOM    690  O   LEU A  87      -7.669  -4.081  -6.976  1.00  0.00           O  
ATOM    691  CG  LEU A  87     -10.081  -0.509  -5.584  1.00  0.00           C  
ATOM    692  CD1 LEU A  87      -9.794   0.507  -4.483  1.00  0.00           C  
ATOM    693  CD2 LEU A  87      -9.691   0.049  -6.948  1.00  0.00           C  
ATOM    694  N   ILE A  88      -8.693  -4.896  -5.134  1.00  0.00           N  
ATOM    695  CA  ILE A  88      -7.737  -5.987  -4.981  1.00  0.00           C  
ATOM    696  C   ILE A  88      -7.800  -6.903  -6.202  1.00  0.00           C  
ATOM    697  CB  ILE A  88      -8.001  -6.794  -3.691  1.00  0.00           C  
ATOM    698  O   ILE A  88      -6.764  -7.305  -6.737  1.00  0.00           O  
ATOM    699  CG1 ILE A  88      -7.796  -5.910  -2.456  1.00  0.00           C  
ATOM    700  CG2 ILE A  88      -7.100  -8.031  -3.634  1.00  0.00           C  
ATOM    701  CD1 ILE A  88      -8.176  -6.581  -1.143  1.00  0.00           C  
ATOM    702  N   LYS A  89      -9.020  -7.137  -6.657  1.00  0.00           N  
ATOM    703  CA  LYS A  89      -9.225  -7.960  -7.845  1.00  0.00           C  
ATOM    704  C   LYS A  89      -8.576  -7.326  -9.072  1.00  0.00           C  
ATOM    705  CB  LYS A  89     -10.718  -8.178  -8.096  1.00  0.00           C  
ATOM    706  O   LYS A  89      -7.894  -8.006  -9.842  1.00  0.00           O  
ATOM    707  CG  LYS A  89     -11.020  -9.169  -9.211  1.00  0.00           C  
ATOM    708  CD  LYS A  89     -12.519  -9.385  -9.375  1.00  0.00           C  
ATOM    709  CE  LYS A  89     -12.825 -10.336 -10.525  1.00  0.00           C  
ATOM    710  NZ  LYS A  89     -14.294 -10.521 -10.715  1.00  0.00           N  
ATOM    711  N   GLU A  90      -8.759  -6.023  -9.197  1.00  0.00           N  
ATOM    712  CA  GLU A  90      -8.175  -5.294 -10.319  1.00  0.00           C  
ATOM    713  C   GLU A  90      -6.651  -5.323 -10.264  1.00  0.00           C  
ATOM    714  CB  GLU A  90      -8.674  -3.846 -10.338  1.00  0.00           C  
ATOM    715  O   GLU A  90      -5.992  -5.554 -11.280  1.00  0.00           O  
ATOM    716  CG  GLU A  90     -10.142  -3.706 -10.713  1.00  0.00           C  
ATOM    717  CD  GLU A  90     -10.610  -2.261 -10.774  1.00  0.00           C  
ATOM    718  OE1 GLU A  90     -11.795  -2.020 -11.097  1.00  0.00           O  
ATOM    719  OE2 GLU A  90      -9.784  -1.362 -10.498  1.00  0.00           O  
ATOM    720  N   LEU A  91      -6.192  -5.120  -9.079  1.00  0.00           N  
ATOM    721  CA  LEU A  91      -4.746  -5.117  -8.891  1.00  0.00           C  
ATOM    722  C   LEU A  91      -4.158  -6.496  -9.174  1.00  0.00           C  
ATOM    723  CB  LEU A  91      -4.391  -4.681  -7.467  1.00  0.00           C  
ATOM    724  O   LEU A  91      -3.101  -6.608  -9.799  1.00  0.00           O  
ATOM    725  CG  LEU A  91      -4.410  -3.177  -7.194  1.00  0.00           C  
ATOM    726  CD1 LEU A  91      -4.266  -2.907  -5.699  1.00  0.00           C  
ATOM    727  CD2 LEU A  91      -3.305  -2.476  -7.977  1.00  0.00           C  
ATOM    728  N   ALA A  92      -4.824  -7.508  -8.772  1.00  0.00           N  
ATOM    729  CA  ALA A  92      -4.357  -8.873  -8.996  1.00  0.00           C  
ATOM    730  C   ALA A  92      -4.281  -9.189 -10.487  1.00  0.00           C  
ATOM    731  CB  ALA A  92      -5.271  -9.871  -8.290  1.00  0.00           C  
ATOM    732  O   ALA A  92      -3.335  -9.835 -10.944  1.00  0.00           O  
ATOM    733  N   LYS A  93      -5.244  -8.706 -11.244  1.00  0.00           N  
ATOM    734  CA  LYS A  93      -5.264  -8.915 -12.689  1.00  0.00           C  
ATOM    735  C   LYS A  93      -4.113  -8.178 -13.367  1.00  0.00           C  
ATOM    736  CB  LYS A  93      -6.599  -8.458 -13.279  1.00  0.00           C  
ATOM    737  O   LYS A  93      -3.430  -8.740 -14.226  1.00  0.00           O  
ATOM    738  CG  LYS A  93      -7.758  -9.401 -12.993  1.00  0.00           C  
ATOM    739  CD  LYS A  93      -9.032  -8.953 -13.698  1.00  0.00           C  
ATOM    740  CE  LYS A  93     -10.198  -9.882 -13.392  1.00  0.00           C  
ATOM    741  NZ  LYS A  93     -11.455  -9.432 -14.062  1.00  0.00           N  
ATOM    742  N   SER A  94      -3.879  -6.909 -12.910  1.00  0.00           N  
ATOM    743  CA  SER A  94      -2.844  -6.075 -13.513  1.00  0.00           C  
ATOM    744  C   SER A  94      -1.451  -6.596 -13.179  1.00  0.00           C  
ATOM    745  CB  SER A  94      -2.983  -4.626 -13.043  1.00  0.00           C  
ATOM    746  O   SER A  94      -0.563  -6.603 -14.034  1.00  0.00           O  
ATOM    747  OG  SER A  94      -1.921  -3.832 -13.543  1.00  0.00           O  
ATOM    748  N   HIS A  95      -1.284  -7.066 -12.006  1.00  0.00           N  
ATOM    749  CA  HIS A  95       0.018  -7.514 -11.526  1.00  0.00           C  
ATOM    750  C   HIS A  95       0.413  -8.843 -12.162  1.00  0.00           C  
ATOM    751  CB  HIS A  95       0.012  -7.643 -10.002  1.00  0.00           C  
ATOM    752  O   HIS A  95       1.587  -9.067 -12.464  1.00  0.00           O  
ATOM    753  CG  HIS A  95       0.065  -6.329  -9.288  1.00  0.00           C  
ATOM    754  CD2 HIS A  95       0.247  -5.071  -9.754  1.00  0.00           C  
ATOM    755  ND1 HIS A  95      -0.076  -6.218  -7.922  1.00  0.00           N  
ATOM    756  CE1 HIS A  95       0.016  -4.945  -7.578  1.00  0.00           C  
ATOM    757  NE2 HIS A  95       0.213  -4.228  -8.671  1.00  0.00           N  
ATOM    758  N   LYS A  96      -0.596  -9.756 -12.419  1.00  0.00           N  
ATOM    759  CA  LYS A  96      -0.336 -11.044 -13.054  1.00  0.00           C  
ATOM    760  C   LYS A  96      -0.058 -10.877 -14.545  1.00  0.00           C  
ATOM    761  CB  LYS A  96      -1.516 -11.995 -12.845  1.00  0.00           C  
ATOM    762  O   LYS A  96       0.870 -11.486 -15.082  1.00  0.00           O  
ATOM    763  CG  LYS A  96      -1.244 -13.426 -13.284  1.00  0.00           C  
ATOM    764  CD  LYS A  96      -2.428 -14.336 -12.987  1.00  0.00           C  
ATOM    765  CE  LYS A  96      -2.184 -15.754 -13.487  1.00  0.00           C  
ATOM    766  NZ  LYS A  96      -3.348 -16.647 -13.210  1.00  0.00           N  
ATOM    767  N   THR A  97      -0.733  -9.937 -15.166  1.00  0.00           N  
ATOM    768  CA  THR A  97      -0.702  -9.894 -16.623  1.00  0.00           C  
ATOM    769  C   THR A  97       0.325  -8.876 -17.113  1.00  0.00           C  
ATOM    770  CB  THR A  97      -2.087  -9.548 -17.201  1.00  0.00           C  
ATOM    771  O   THR A  97       1.136  -9.178 -17.991  1.00  0.00           O  
ATOM    772  CG2 THR A  97      -3.051 -10.722 -17.058  1.00  0.00           C  
ATOM    773  OG1 THR A  97      -2.621  -8.417 -16.502  1.00  0.00           O  
ATOM    774  N   GLU A  98       0.561  -7.799 -16.229  1.00  0.00           N  
ATOM    775  CA  GLU A  98       1.326  -6.686 -16.784  1.00  0.00           C  
ATOM    776  C   GLU A  98       2.641  -6.493 -16.034  1.00  0.00           C  
ATOM    777  CB  GLU A  98       0.503  -5.396 -16.745  1.00  0.00           C  
ATOM    778  O   GLU A  98       3.694  -6.324 -16.652  1.00  0.00           O  
ATOM    779  CG  GLU A  98      -0.656  -5.376 -17.730  1.00  0.00           C  
ATOM    780  CD  GLU A  98      -1.405  -4.053 -17.749  1.00  0.00           C  
ATOM    781  OE1 GLU A  98      -1.324  -3.324 -18.764  1.00  0.00           O  
ATOM    782  OE2 GLU A  98      -2.077  -3.742 -16.740  1.00  0.00           O  
ATOM    783  N   HIS A  99       2.700  -6.812 -14.816  1.00  0.00           N  
ATOM    784  CA  HIS A  99       3.878  -6.392 -14.066  1.00  0.00           C  
ATOM    785  C   HIS A  99       4.603  -7.590 -13.463  1.00  0.00           C  
ATOM    786  CB  HIS A  99       3.488  -5.405 -12.964  1.00  0.00           C  
ATOM    787  O   HIS A  99       5.697  -7.446 -12.912  1.00  0.00           O  
ATOM    788  CG  HIS A  99       2.869  -4.145 -13.479  1.00  0.00           C  
ATOM    789  CD2 HIS A  99       1.588  -3.706 -13.448  1.00  0.00           C  
ATOM    790  ND1 HIS A  99       3.597  -3.167 -14.121  1.00  0.00           N  
ATOM    791  CE1 HIS A  99       2.788  -2.177 -14.462  1.00  0.00           C  
ATOM    792  NE2 HIS A  99       1.564  -2.480 -14.066  1.00  0.00           N  
ATOM    793  N   LYS A 100       4.101  -8.782 -13.645  1.00  0.00           N  
ATOM    794  CA  LYS A 100       4.666 -10.030 -13.139  1.00  0.00           C  
ATOM    795  C   LYS A 100       5.139  -9.875 -11.697  1.00  0.00           C  
ATOM    796  CB  LYS A 100       5.825 -10.492 -14.024  1.00  0.00           C  
ATOM    797  O   LYS A 100       6.220 -10.346 -11.338  1.00  0.00           O  
ATOM    798  CG  LYS A 100       5.417 -10.841 -15.447  1.00  0.00           C  
ATOM    799  CD  LYS A 100       6.594 -11.379 -16.251  1.00  0.00           C  
ATOM    800  CE  LYS A 100       6.195 -11.692 -17.687  1.00  0.00           C  
ATOM    801  NZ  LYS A 100       7.336 -12.259 -18.467  1.00  0.00           N  
ATOM    802  N   ILE A 101       4.505  -9.023 -10.929  1.00  0.00           N  
ATOM    803  CA  ILE A 101       4.776  -8.897  -9.501  1.00  0.00           C  
ATOM    804  C   ILE A 101       4.235 -10.119  -8.763  1.00  0.00           C  
ATOM    805  CB  ILE A 101       4.160  -7.604  -8.921  1.00  0.00           C  
ATOM    806  O   ILE A 101       3.054 -10.453  -8.885  1.00  0.00           O  
ATOM    807  CG1 ILE A 101       4.765  -6.372  -9.604  1.00  0.00           C  
ATOM    808  CG2 ILE A 101       4.362  -7.544  -7.404  1.00  0.00           C  
ATOM    809  CD1 ILE A 101       4.163  -5.051  -9.142  1.00  0.00           C  
ATOM    810  N   ASP A 102       5.158 -10.832  -8.041  1.00  0.00           N  
ATOM    811  CA  ASP A 102       4.705 -12.005  -7.299  1.00  0.00           C  
ATOM    812  C   ASP A 102       4.463 -11.666  -5.830  1.00  0.00           C  
ATOM    813  CB  ASP A 102       5.725 -13.140  -7.416  1.00  0.00           C  
ATOM    814  O   ASP A 102       4.592 -10.509  -5.426  1.00  0.00           O  
ATOM    815  CG  ASP A 102       7.091 -12.769  -6.864  1.00  0.00           C  
ATOM    816  OD1 ASP A 102       7.166 -11.953  -5.920  1.00  0.00           O  
ATOM    817  OD2 ASP A 102       8.100 -13.295  -7.380  1.00  0.00           O  
ATOM    818  N   ILE A 103       3.973 -12.595  -5.088  1.00  0.00           N  
ATOM    819  CA  ILE A 103       3.602 -12.418  -3.689  1.00  0.00           C  
ATOM    820  C   ILE A 103       4.831 -12.020  -2.875  1.00  0.00           C  
ATOM    821  CB  ILE A 103       2.967 -13.701  -3.106  1.00  0.00           C  
ATOM    822  O   ILE A 103       4.747 -11.164  -1.991  1.00  0.00           O  
ATOM    823  CG1 ILE A 103       1.637 -14.004  -3.806  1.00  0.00           C  
ATOM    824  CG2 ILE A 103       2.772 -13.567  -1.593  1.00  0.00           C  
ATOM    825  CD1 ILE A 103       0.620 -12.874  -3.717  1.00  0.00           C  
ATOM    826  N   LYS A 104       5.961 -12.601  -3.242  1.00  0.00           N  
ATOM    827  CA  LYS A 104       7.200 -12.276  -2.540  1.00  0.00           C  
ATOM    828  C   LYS A 104       7.526 -10.790  -2.660  1.00  0.00           C  
ATOM    829  CB  LYS A 104       8.359 -13.113  -3.083  1.00  0.00           C  
ATOM    830  O   LYS A 104       7.924 -10.156  -1.681  1.00  0.00           O  
ATOM    831  CG  LYS A 104       9.650 -12.969  -2.290  1.00  0.00           C  
ATOM    832  CD  LYS A 104      10.761 -13.836  -2.869  1.00  0.00           C  
ATOM    833  CE  LYS A 104      12.063 -13.666  -2.098  1.00  0.00           C  
ATOM    834  NZ  LYS A 104      13.165 -14.486  -2.684  1.00  0.00           N  
ATOM    835  N   ASP A 105       7.310 -10.165  -3.870  1.00  0.00           N  
ATOM    836  CA  ASP A 105       7.555  -8.745  -4.101  1.00  0.00           C  
ATOM    837  C   ASP A 105       6.634  -7.882  -3.241  1.00  0.00           C  
ATOM    838  CB  ASP A 105       7.370  -8.401  -5.580  1.00  0.00           C  
ATOM    839  O   ASP A 105       7.072  -6.889  -2.656  1.00  0.00           O  
ATOM    840  CG  ASP A 105       8.353  -9.123  -6.485  1.00  0.00           C  
ATOM    841  OD1 ASP A 105       9.577  -9.032  -6.250  1.00  0.00           O  
ATOM    842  OD2 ASP A 105       7.899  -9.786  -7.442  1.00  0.00           O  
ATOM    843  N   LEU A 106       5.417  -8.279  -3.152  1.00  0.00           N  
ATOM    844  CA  LEU A 106       4.446  -7.555  -2.339  1.00  0.00           C  
ATOM    845  C   LEU A 106       4.850  -7.567  -0.869  1.00  0.00           C  
ATOM    846  CB  LEU A 106       3.050  -8.163  -2.502  1.00  0.00           C  
ATOM    847  O   LEU A 106       4.719  -6.556  -0.176  1.00  0.00           O  
ATOM    848  CG  LEU A 106       2.424  -8.062  -3.894  1.00  0.00           C  
ATOM    849  CD1 LEU A 106       1.083  -8.787  -3.926  1.00  0.00           C  
ATOM    850  CD2 LEU A 106       2.258  -6.601  -4.300  1.00  0.00           C  
ATOM    851  N   LYS A 107       5.394  -8.663  -0.459  1.00  0.00           N  
ATOM    852  CA  LYS A 107       5.849  -8.782   0.923  1.00  0.00           C  
ATOM    853  C   LYS A 107       7.040  -7.866   1.190  1.00  0.00           C  
ATOM    854  CB  LYS A 107       6.220 -10.230   1.243  1.00  0.00           C  
ATOM    855  O   LYS A 107       7.123  -7.240   2.249  1.00  0.00           O  
ATOM    856  CG  LYS A 107       5.023 -11.157   1.397  1.00  0.00           C  
ATOM    857  CD  LYS A 107       5.453 -12.569   1.771  1.00  0.00           C  
ATOM    858  CE  LYS A 107       4.255 -13.495   1.932  1.00  0.00           C  
ATOM    859  NZ  LYS A 107       4.674 -14.890   2.263  1.00  0.00           N  
ATOM    860  N   TYR A 108       7.895  -7.796   0.182  1.00  0.00           N  
ATOM    861  CA  TYR A 108       9.045  -6.908   0.316  1.00  0.00           C  
ATOM    862  C   TYR A 108       8.600  -5.458   0.459  1.00  0.00           C  
ATOM    863  CB  TYR A 108       9.978  -7.051  -0.890  1.00  0.00           C  
ATOM    864  O   TYR A 108       9.123  -4.721   1.299  1.00  0.00           O  
ATOM    865  CG  TYR A 108      10.650  -8.400  -0.981  1.00  0.00           C  
ATOM    866  CD1 TYR A 108      10.920  -9.144   0.165  1.00  0.00           C  
ATOM    867  CD2 TYR A 108      11.017  -8.932  -2.212  1.00  0.00           C  
ATOM    868  CE1 TYR A 108      11.540 -10.387   0.086  1.00  0.00           C  
ATOM    869  CE2 TYR A 108      11.638 -10.173  -2.303  1.00  0.00           C  
ATOM    870  OH  TYR A 108      12.509 -12.122  -1.234  1.00  0.00           O  
ATOM    871  CZ  TYR A 108      11.895 -10.892  -1.150  1.00  0.00           C  
ATOM    872  N   ILE A 109       7.661  -5.089  -0.304  1.00  0.00           N  
ATOM    873  CA  ILE A 109       7.145  -3.725  -0.267  1.00  0.00           C  
ATOM    874  C   ILE A 109       6.454  -3.471   1.071  1.00  0.00           C  
ATOM    875  CB  ILE A 109       6.167  -3.459  -1.434  1.00  0.00           C  
ATOM    876  O   ILE A 109       6.668  -2.432   1.700  1.00  0.00           O  
ATOM    877  CG1 ILE A 109       6.913  -3.495  -2.773  1.00  0.00           C  
ATOM    878  CG2 ILE A 109       5.450  -2.119  -1.243  1.00  0.00           C  
ATOM    879  CD1 ILE A 109       5.998  -3.527  -3.990  1.00  0.00           C  
ATOM    880  N   ALA A 110       5.713  -4.406   1.525  1.00  0.00           N  
ATOM    881  CA  ALA A 110       5.019  -4.281   2.804  1.00  0.00           C  
ATOM    882  C   ALA A 110       6.010  -4.089   3.949  1.00  0.00           C  
ATOM    883  CB  ALA A 110       4.149  -5.509   3.059  1.00  0.00           C  
ATOM    884  O   ALA A 110       5.810  -3.232   4.814  1.00  0.00           O  
ATOM    885  N   GLU A 111       7.076  -4.868   3.904  1.00  0.00           N  
ATOM    886  CA  GLU A 111       8.116  -4.757   4.923  1.00  0.00           C  
ATOM    887  C   GLU A 111       8.750  -3.369   4.915  1.00  0.00           C  
ATOM    888  CB  GLU A 111       9.190  -5.827   4.715  1.00  0.00           C  
ATOM    889  O   GLU A 111       8.999  -2.788   5.974  1.00  0.00           O  
ATOM    890  CG  GLU A 111       8.715  -7.242   5.012  1.00  0.00           C  
ATOM    891  CD  GLU A 111       9.741  -8.306   4.659  1.00  0.00           C  
ATOM    892  OE1 GLU A 111       9.465  -9.509   4.868  1.00  0.00           O  
ATOM    893  OE2 GLU A 111      10.831  -7.934   4.170  1.00  0.00           O  
ATOM    894  N   SER A 112       8.935  -2.887   3.770  1.00  0.00           N  
ATOM    895  CA  SER A 112       9.529  -1.562   3.626  1.00  0.00           C  
ATOM    896  C   SER A 112       8.586  -0.476   4.132  1.00  0.00           C  
ATOM    897  CB  SER A 112       9.892  -1.293   2.165  1.00  0.00           C  
ATOM    898  O   SER A 112       9.024   0.489   4.764  1.00  0.00           O  
ATOM    899  OG  SER A 112      10.927  -2.161   1.735  1.00  0.00           O  
ATOM    900  N   ILE A 113       7.314  -0.619   3.858  1.00  0.00           N  
ATOM    901  CA  ILE A 113       6.325   0.331   4.353  1.00  0.00           C  
ATOM    902  C   ILE A 113       6.378   0.383   5.878  1.00  0.00           C  
ATOM    903  CB  ILE A 113       4.901  -0.037   3.879  1.00  0.00           C  
ATOM    904  O   ILE A 113       6.438   1.466   6.467  1.00  0.00           O  
ATOM    905  CG1 ILE A 113       4.765   0.190   2.369  1.00  0.00           C  
ATOM    906  CG2 ILE A 113       3.850   0.766   4.651  1.00  0.00           C  
ATOM    907  CD1 ILE A 113       3.474  -0.355   1.775  1.00  0.00           C  
ATOM    908  N   ILE A 114       6.442  -0.714   6.548  1.00  0.00           N  
ATOM    909  CA  ILE A 114       6.483  -0.793   8.004  1.00  0.00           C  
ATOM    910  C   ILE A 114       7.743  -0.103   8.523  1.00  0.00           C  
ATOM    911  CB  ILE A 114       6.435  -2.258   8.492  1.00  0.00           C  
ATOM    912  O   ILE A 114       7.679   0.695   9.462  1.00  0.00           O  
ATOM    913  CG1 ILE A 114       5.097  -2.903   8.112  1.00  0.00           C  
ATOM    914  CG2 ILE A 114       6.669  -2.331  10.004  1.00  0.00           C  
ATOM    915  CD1 ILE A 114       3.889  -2.260   8.779  1.00  0.00           C  
ATOM    916  N   GLU A 115       8.812  -0.358   7.886  1.00  0.00           N  
ATOM    917  CA  GLU A 115      10.082   0.218   8.318  1.00  0.00           C  
ATOM    918  C   GLU A 115      10.079   1.736   8.165  1.00  0.00           C  
ATOM    919  CB  GLU A 115      11.244  -0.388   7.526  1.00  0.00           C  
ATOM    920  O   GLU A 115      10.519   2.456   9.064  1.00  0.00           O  
ATOM    921  CG  GLU A 115      11.519  -1.848   7.858  1.00  0.00           C  
ATOM    922  CD  GLU A 115      12.784  -2.383   7.206  1.00  0.00           C  
ATOM    923  OE1 GLU A 115      12.703  -3.376   6.449  1.00  0.00           O  
ATOM    924  OE2 GLU A 115      13.865  -1.804   7.456  1.00  0.00           O  
ATOM    925  N   VAL A 116       9.561   2.119   7.056  1.00  0.00           N  
ATOM    926  CA  VAL A 116       9.524   3.557   6.811  1.00  0.00           C  
ATOM    927  C   VAL A 116       8.582   4.228   7.807  1.00  0.00           C  
ATOM    928  CB  VAL A 116       9.085   3.875   5.364  1.00  0.00           C  
ATOM    929  O   VAL A 116       8.903   5.282   8.363  1.00  0.00           O  
ATOM    930  CG1 VAL A 116       8.777   5.363   5.208  1.00  0.00           C  
ATOM    931  CG2 VAL A 116      10.163   3.443   4.372  1.00  0.00           C  
ATOM    932  N   LEU A 117       7.482   3.657   8.084  1.00  0.00           N  
ATOM    933  CA  LEU A 117       6.530   4.220   9.035  1.00  0.00           C  
ATOM    934  C   LEU A 117       7.133   4.286  10.434  1.00  0.00           C  
ATOM    935  CB  LEU A 117       5.243   3.390   9.060  1.00  0.00           C  
ATOM    936  O   LEU A 117       6.944   5.272  11.150  1.00  0.00           O  
ATOM    937  CG  LEU A 117       4.396   3.414   7.787  1.00  0.00           C  
ATOM    938  CD1 LEU A 117       3.177   2.511   7.945  1.00  0.00           C  
ATOM    939  CD2 LEU A 117       3.972   4.840   7.453  1.00  0.00           C  
ATOM    940  N   LYS A 118       7.868   3.284  10.833  1.00  0.00           N  
ATOM    941  CA  LYS A 118       8.538   3.261  12.131  1.00  0.00           C  
ATOM    942  C   LYS A 118       9.558   4.390  12.243  1.00  0.00           C  
ATOM    943  CB  LYS A 118       9.221   1.912  12.359  1.00  0.00           C  
ATOM    944  O   LYS A 118       9.676   5.026  13.292  1.00  0.00           O  
ATOM    945  CG  LYS A 118       9.766   1.725  13.767  1.00  0.00           C  
ATOM    946  CD  LYS A 118      10.314   0.318  13.971  1.00  0.00           C  
ATOM    947  CE  LYS A 118      10.836   0.121  15.388  1.00  0.00           C  
ATOM    948  NZ  LYS A 118      11.363  -1.261  15.597  1.00  0.00           N  
ATOM    949  N   LYS A 119      10.187   4.605  11.206  1.00  0.00           N  
ATOM    950  CA  LYS A 119      11.207   5.649  11.172  1.00  0.00           C  
ATOM    951  C   LYS A 119      10.574   7.037  11.163  1.00  0.00           C  
ATOM    952  CB  LYS A 119      12.111   5.477   9.950  1.00  0.00           C  
ATOM    953  O   LYS A 119      10.996   7.923  11.910  1.00  0.00           O  
ATOM    954  CG  LYS A 119      13.214   6.520   9.844  1.00  0.00           C  
ATOM    955  CD  LYS A 119      14.040   6.332   8.578  1.00  0.00           C  
ATOM    956  CE  LYS A 119      15.069   7.442   8.411  1.00  0.00           C  
ATOM    957  NZ  LYS A 119      15.847   7.291   7.146  1.00  0.00           N  
ATOM    958  N   ARG A 120       9.472   7.222  10.397  1.00  0.00           N  
ATOM    959  CA  ARG A 120       8.885   8.536  10.159  1.00  0.00           C  
ATOM    960  C   ARG A 120       7.924   8.918  11.280  1.00  0.00           C  
ATOM    961  CB  ARG A 120       8.157   8.565   8.813  1.00  0.00           C  
ATOM    962  O   ARG A 120       7.751  10.101  11.581  1.00  0.00           O  
ATOM    963  CG  ARG A 120       9.085   8.508   7.610  1.00  0.00           C  
ATOM    964  CD  ARG A 120       9.777   9.842   7.368  1.00  0.00           C  
ATOM    965  NE  ARG A 120      10.446   9.874   6.070  1.00  0.00           N  
ATOM    966  NH1 ARG A 120      10.915  12.135   6.136  1.00  0.00           N  
ATOM    967  NH2 ARG A 120      11.556  10.879   4.329  1.00  0.00           N  
ATOM    968  CZ  ARG A 120      10.971  10.963   5.515  1.00  0.00           C  
ATOM    969  N   PHE A 121       7.407   7.916  11.899  1.00  0.00           N  
ATOM    970  CA  PHE A 121       6.412   8.170  12.936  1.00  0.00           C  
ATOM    971  C   PHE A 121       6.667   7.293  14.156  1.00  0.00           C  
ATOM    972  CB  PHE A 121       4.999   7.924  12.398  1.00  0.00           C  
ATOM    973  O   PHE A 121       5.807   6.502  14.548  1.00  0.00           O  
ATOM    974  CG  PHE A 121       4.718   8.617  11.092  1.00  0.00           C  
ATOM    975  CD1 PHE A 121       4.551   9.995  11.042  1.00  0.00           C  
ATOM    976  CD2 PHE A 121       4.619   7.888   9.913  1.00  0.00           C  
ATOM    977  CE1 PHE A 121       4.291  10.639   9.834  1.00  0.00           C  
ATOM    978  CE2 PHE A 121       4.359   8.524   8.703  1.00  0.00           C  
ATOM    979  CZ  PHE A 121       4.194   9.899   8.666  1.00  0.00           C  
ATOM    980  N   PRO A 122       7.798   7.442  14.820  1.00  0.00           N  
ATOM    981  CA  PRO A 122       8.154   6.559  15.933  1.00  0.00           C  
ATOM    982  C   PRO A 122       7.181   6.665  17.105  1.00  0.00           C  
ATOM    983  CB  PRO A 122       9.549   7.044  16.336  1.00  0.00           C  
ATOM    984  O   PRO A 122       6.926   5.672  17.792  1.00  0.00           O  
ATOM    985  CG  PRO A 122       9.646   8.430  15.784  1.00  0.00           C  
ATOM    986  CD  PRO A 122       8.838   8.497  14.519  1.00  0.00           C  
ATOM    987  N   GLU A 123       6.550   7.880  17.222  1.00  0.00           N  
ATOM    988  CA  GLU A 123       5.642   8.093  18.345  1.00  0.00           C  
ATOM    989  C   GLU A 123       4.250   7.546  18.041  1.00  0.00           C  
ATOM    990  CB  GLU A 123       5.557   9.582  18.692  1.00  0.00           C  
ATOM    991  O   GLU A 123       3.606   6.956  18.912  1.00  0.00           O  
ATOM    992  CG  GLU A 123       6.862  10.168  19.211  1.00  0.00           C  
ATOM    993  CD  GLU A 123       6.740  11.622  19.637  1.00  0.00           C  
ATOM    994  OE1 GLU A 123       7.354  12.010  20.656  1.00  0.00           O  
ATOM    995  OE2 GLU A 123       6.023  12.380  18.945  1.00  0.00           O  
ATOM    996  N   GLU A 124       3.787   7.784  16.779  1.00  0.00           N  
ATOM    997  CA  GLU A 124       2.440   7.390  16.376  1.00  0.00           C  
ATOM    998  C   GLU A 124       2.392   5.918  15.978  1.00  0.00           C  
ATOM    999  CB  GLU A 124       1.947   8.264  15.220  1.00  0.00           C  
ATOM   1000  O   GLU A 124       1.344   5.277  16.077  1.00  0.00           O  
ATOM   1001  CG  GLU A 124       1.668   9.707  15.614  1.00  0.00           C  
ATOM   1002  CD  GLU A 124       2.914  10.579  15.619  1.00  0.00           C  
ATOM   1003  OE1 GLU A 124       2.784  11.823  15.576  1.00  0.00           O  
ATOM   1004  OE2 GLU A 124       4.029  10.013  15.666  1.00  0.00           O  
ATOM   1005  N   PHE A 125       3.561   5.412  15.569  1.00  0.00           N  
ATOM   1006  CA  PHE A 125       3.649   4.041  15.081  1.00  0.00           C  
ATOM   1007  C   PHE A 125       4.212   3.119  16.156  1.00  0.00           C  
ATOM   1008  CB  PHE A 125       4.518   3.971  13.822  1.00  0.00           C  
ATOM   1009  O   PHE A 125       5.342   2.640  16.040  1.00  0.00           O  
ATOM   1010  CG  PHE A 125       4.283   2.739  12.990  1.00  0.00           C  
ATOM   1011  CD1 PHE A 125       5.220   1.713  12.963  1.00  0.00           C  
ATOM   1012  CD2 PHE A 125       3.125   2.606  12.236  1.00  0.00           C  
ATOM   1013  CE1 PHE A 125       5.006   0.571  12.194  1.00  0.00           C  
ATOM   1014  CE2 PHE A 125       2.903   1.468  11.465  1.00  0.00           C  
ATOM   1015  CZ  PHE A 125       3.846   0.452  11.445  1.00  0.00           C  
ATOM   1016  N   ASP A 126       3.527   2.896  17.246  1.00  0.00           N  
ATOM   1017  CA  ASP A 126       3.894   2.009  18.345  1.00  0.00           C  
ATOM   1018  C   ASP A 126       3.632   0.549  17.984  1.00  0.00           C  
ATOM   1019  CB  ASP A 126       3.126   2.382  19.615  1.00  0.00           C  
ATOM   1020  O   ASP A 126       3.285   0.239  16.843  1.00  0.00           O  
ATOM   1021  CG  ASP A 126       1.619   2.285  19.447  1.00  0.00           C  
ATOM   1022  OD1 ASP A 126       1.154   1.677  18.459  1.00  0.00           O  
ATOM   1023  OD2 ASP A 126       0.892   2.824  20.309  1.00  0.00           O  
ATOM   1024  N   GLU A 127       3.850  -0.453  18.926  1.00  0.00           N  
ATOM   1025  CA  GLU A 127       3.731  -1.883  18.660  1.00  0.00           C  
ATOM   1026  C   GLU A 127       2.314  -2.248  18.224  1.00  0.00           C  
ATOM   1027  CB  GLU A 127       4.126  -2.695  19.897  1.00  0.00           C  
ATOM   1028  O   GLU A 127       2.129  -3.063  17.318  1.00  0.00           O  
ATOM   1029  CG  GLU A 127       4.221  -4.193  19.644  1.00  0.00           C  
ATOM   1030  CD  GLU A 127       5.332  -4.568  18.676  1.00  0.00           C  
ATOM   1031  OE1 GLU A 127       5.277  -5.672  18.089  1.00  0.00           O  
ATOM   1032  OE2 GLU A 127       6.265  -3.752  18.505  1.00  0.00           O  
ATOM   1033  N   LYS A 128       1.363  -1.587  18.795  1.00  0.00           N  
ATOM   1034  CA  LYS A 128      -0.023  -1.841  18.413  1.00  0.00           C  
ATOM   1035  C   LYS A 128      -0.289  -1.393  16.979  1.00  0.00           C  
ATOM   1036  CB  LYS A 128      -0.982  -1.131  19.370  1.00  0.00           C  
ATOM   1037  O   LYS A 128      -0.920  -2.115  16.204  1.00  0.00           O  
ATOM   1038  CG  LYS A 128      -2.443  -1.509  19.176  1.00  0.00           C  
ATOM   1039  CD  LYS A 128      -3.337  -0.838  20.212  1.00  0.00           C  
ATOM   1040  CE  LYS A 128      -4.803  -1.190  19.998  1.00  0.00           C  
ATOM   1041  NZ  LYS A 128      -5.682  -0.539  21.015  1.00  0.00           N  
ATOM   1042  N   ALA A 129       0.134  -0.198  16.616  1.00  0.00           N  
ATOM   1043  CA  ALA A 129      -0.023   0.314  15.257  1.00  0.00           C  
ATOM   1044  C   ALA A 129       0.720  -0.560  14.251  1.00  0.00           C  
ATOM   1045  CB  ALA A 129       0.471   1.756  15.172  1.00  0.00           C  
ATOM   1046  O   ALA A 129       0.201  -0.854  13.172  1.00  0.00           O  
ATOM   1047  N   LYS A 130       1.840  -0.966  14.693  1.00  0.00           N  
ATOM   1048  CA  LYS A 130       2.642  -1.842  13.844  1.00  0.00           C  
ATOM   1049  C   LYS A 130       1.903  -3.142  13.541  1.00  0.00           C  
ATOM   1050  CB  LYS A 130       3.988  -2.145  14.505  1.00  0.00           C  
ATOM   1051  O   LYS A 130       1.823  -3.562  12.385  1.00  0.00           O  
ATOM   1052  CG  LYS A 130       4.877  -3.081  13.698  1.00  0.00           C  
ATOM   1053  CD  LYS A 130       6.174  -3.391  14.434  1.00  0.00           C  
ATOM   1054  CE  LYS A 130       7.010  -4.419  13.684  1.00  0.00           C  
ATOM   1055  NZ  LYS A 130       8.252  -4.776  14.434  1.00  0.00           N  
ATOM   1056  N   GLU A 131       1.420  -3.744  14.495  1.00  0.00           N  
ATOM   1057  CA  GLU A 131       0.704  -5.007  14.338  1.00  0.00           C  
ATOM   1058  C   GLU A 131      -0.527  -4.837  13.454  1.00  0.00           C  
ATOM   1059  CB  GLU A 131       0.299  -5.568  15.703  1.00  0.00           C  
ATOM   1060  O   GLU A 131      -0.798  -5.674  12.589  1.00  0.00           O  
ATOM   1061  CG  GLU A 131       1.466  -6.105  16.519  1.00  0.00           C  
ATOM   1062  CD  GLU A 131       1.046  -6.667  17.868  1.00  0.00           C  
ATOM   1063  OE1 GLU A 131       1.930  -7.069  18.659  1.00  0.00           O  
ATOM   1064  OE2 GLU A 131      -0.175  -6.705  18.136  1.00  0.00           O  
ATOM   1065  N   ALA A 132      -1.219  -3.749  13.685  1.00  0.00           N  
ATOM   1066  CA  ALA A 132      -2.421  -3.481  12.900  1.00  0.00           C  
ATOM   1067  C   ALA A 132      -2.082  -3.299  11.423  1.00  0.00           C  
ATOM   1068  CB  ALA A 132      -3.141  -2.245  13.433  1.00  0.00           C  
ATOM   1069  O   ALA A 132      -2.732  -3.885  10.553  1.00  0.00           O  
ATOM   1070  N   VAL A 133      -1.087  -2.474  11.176  1.00  0.00           N  
ATOM   1071  CA  VAL A 133      -0.676  -2.212   9.800  1.00  0.00           C  
ATOM   1072  C   VAL A 133      -0.198  -3.507   9.148  1.00  0.00           C  
ATOM   1073  CB  VAL A 133       0.436  -1.141   9.735  1.00  0.00           C  
ATOM   1074  O   VAL A 133      -0.553  -3.801   8.004  1.00  0.00           O  
ATOM   1075  CG1 VAL A 133       0.990  -1.024   8.316  1.00  0.00           C  
ATOM   1076  CG2 VAL A 133      -0.094   0.208  10.218  1.00  0.00           C  
ATOM   1077  N   GLU A 134       0.518  -4.333   9.874  1.00  0.00           N  
ATOM   1078  CA  GLU A 134       1.010  -5.612   9.371  1.00  0.00           C  
ATOM   1079  C   GLU A 134      -0.144  -6.547   9.017  1.00  0.00           C  
ATOM   1080  CB  GLU A 134       1.929  -6.277  10.399  1.00  0.00           C  
ATOM   1081  O   GLU A 134      -0.121  -7.201   7.972  1.00  0.00           O  
ATOM   1082  CG  GLU A 134       3.323  -5.669  10.461  1.00  0.00           C  
ATOM   1083  CD  GLU A 134       4.241  -6.374  11.447  1.00  0.00           C  
ATOM   1084  OE1 GLU A 134       5.466  -6.115  11.426  1.00  0.00           O  
ATOM   1085  OE2 GLU A 134       3.732  -7.192  12.244  1.00  0.00           O  
ATOM   1086  N   LYS A 135      -1.035  -6.611   9.849  1.00  0.00           N  
ATOM   1087  CA  LYS A 135      -2.179  -7.487   9.617  1.00  0.00           C  
ATOM   1088  C   LYS A 135      -2.933  -7.084   8.353  1.00  0.00           C  
ATOM   1089  CB  LYS A 135      -3.124  -7.467  10.820  1.00  0.00           C  
ATOM   1090  O   LYS A 135      -3.306  -7.939   7.547  1.00  0.00           O  
ATOM   1091  CG  LYS A 135      -2.643  -8.299  11.999  1.00  0.00           C  
ATOM   1092  CD  LYS A 135      -3.673  -8.327  13.121  1.00  0.00           C  
ATOM   1093  CE  LYS A 135      -3.194  -9.163  14.300  1.00  0.00           C  
ATOM   1094  NZ  LYS A 135      -4.193  -9.178  15.411  1.00  0.00           N  
ATOM   1095  N   VAL A 136      -3.137  -5.762   8.190  1.00  0.00           N  
ATOM   1096  CA  VAL A 136      -3.878  -5.269   7.034  1.00  0.00           C  
ATOM   1097  C   VAL A 136      -3.093  -5.556   5.756  1.00  0.00           C  
ATOM   1098  CB  VAL A 136      -4.172  -3.757   7.152  1.00  0.00           C  
ATOM   1099  O   VAL A 136      -3.661  -6.007   4.759  1.00  0.00           O  
ATOM   1100  CG1 VAL A 136      -4.650  -3.194   5.814  1.00  0.00           C  
ATOM   1101  CG2 VAL A 136      -5.208  -3.498   8.244  1.00  0.00           C  
ATOM   1102  N   LEU A 137      -1.858  -5.318   5.855  1.00  0.00           N  
ATOM   1103  CA  LEU A 137      -1.014  -5.586   4.696  1.00  0.00           C  
ATOM   1104  C   LEU A 137      -1.013  -7.073   4.357  1.00  0.00           C  
ATOM   1105  CB  LEU A 137       0.418  -5.109   4.954  1.00  0.00           C  
ATOM   1106  O   LEU A 137      -1.089  -7.447   3.184  1.00  0.00           O  
ATOM   1107  CG  LEU A 137       0.619  -3.597   5.068  1.00  0.00           C  
ATOM   1108  CD1 LEU A 137       2.071  -3.280   5.407  1.00  0.00           C  
ATOM   1109  CD2 LEU A 137       0.202  -2.903   3.776  1.00  0.00           C  
ATOM   1110  N   ASN A 138      -0.937  -7.893   5.358  1.00  0.00           N  
ATOM   1111  CA  ASN A 138      -0.969  -9.335   5.143  1.00  0.00           C  
ATOM   1112  C   ASN A 138      -2.308  -9.787   4.569  1.00  0.00           C  
ATOM   1113  CB  ASN A 138      -0.673 -10.079   6.447  1.00  0.00           C  
ATOM   1114  O   ASN A 138      -2.357 -10.696   3.738  1.00  0.00           O  
ATOM   1115  CG  ASN A 138       0.794 -10.028   6.829  1.00  0.00           C  
ATOM   1116  ND2 ASN A 138       1.076 -10.165   8.119  1.00  0.00           N  
ATOM   1117  OD1 ASN A 138       1.666  -9.866   5.971  1.00  0.00           O  
ATOM   1118  N   LEU A 139      -3.361  -9.210   5.136  1.00  0.00           N  
ATOM   1119  CA  LEU A 139      -4.678  -9.512   4.586  1.00  0.00           C  
ATOM   1120  C   LEU A 139      -4.743  -9.154   3.105  1.00  0.00           C  
ATOM   1121  CB  LEU A 139      -5.766  -8.756   5.353  1.00  0.00           C  
ATOM   1122  O   LEU A 139      -5.236  -9.940   2.293  1.00  0.00           O  
ATOM   1123  CG  LEU A 139      -7.202  -8.952   4.863  1.00  0.00           C  
ATOM   1124  CD1 LEU A 139      -7.603 -10.419   4.968  1.00  0.00           C  
ATOM   1125  CD2 LEU A 139      -8.162  -8.071   5.655  1.00  0.00           C  
ATOM   1126  N   PHE A 140      -4.247  -7.970   2.831  1.00  0.00           N  
ATOM   1127  CA  PHE A 140      -4.170  -7.541   1.440  1.00  0.00           C  
ATOM   1128  C   PHE A 140      -3.405  -8.557   0.601  1.00  0.00           C  
ATOM   1129  CB  PHE A 140      -3.502  -6.166   1.337  1.00  0.00           C  
ATOM   1130  O   PHE A 140      -3.888  -8.996  -0.445  1.00  0.00           O  
ATOM   1131  CG  PHE A 140      -3.062  -5.808  -0.057  1.00  0.00           C  
ATOM   1132  CD1 PHE A 140      -1.712  -5.745  -0.380  1.00  0.00           C  
ATOM   1133  CD2 PHE A 140      -3.999  -5.535  -1.045  1.00  0.00           C  
ATOM   1134  CE1 PHE A 140      -1.301  -5.415  -1.669  1.00  0.00           C  
ATOM   1135  CE2 PHE A 140      -3.596  -5.203  -2.336  1.00  0.00           C  
ATOM   1136  CZ  PHE A 140      -2.247  -5.143  -2.646  1.00  0.00           C  
ATOM   1137  N   ILE A 141      -2.248  -8.981   0.957  1.00  0.00           N  
ATOM   1138  CA  ILE A 141      -1.390  -9.923   0.246  1.00  0.00           C  
ATOM   1139  C   ILE A 141      -2.095 -11.271   0.121  1.00  0.00           C  
ATOM   1140  CB  ILE A 141      -0.028 -10.094   0.957  1.00  0.00           C  
ATOM   1141  O   ILE A 141      -2.069 -11.897  -0.942  1.00  0.00           O  
ATOM   1142  CG1 ILE A 141       0.771  -8.787   0.902  1.00  0.00           C  
ATOM   1143  CG2 ILE A 141       0.764 -11.248   0.335  1.00  0.00           C  
ATOM   1144  CD1 ILE A 141       1.998  -8.774   1.803  1.00  0.00           C  
ATOM   1145  N   GLU A 142      -2.770 -11.723   1.160  1.00  0.00           N  
ATOM   1146  CA  GLU A 142      -3.513 -12.980   1.138  1.00  0.00           C  
ATOM   1147  C   GLU A 142      -4.631 -12.942   0.100  1.00  0.00           C  
ATOM   1148  CB  GLU A 142      -4.090 -13.288   2.522  1.00  0.00           C  
ATOM   1149  O   GLU A 142      -4.839 -13.912  -0.632  1.00  0.00           O  
ATOM   1150  CG  GLU A 142      -3.055 -13.775   3.525  1.00  0.00           C  
ATOM   1151  CD  GLU A 142      -3.662 -14.217   4.847  1.00  0.00           C  
ATOM   1152  OE1 GLU A 142      -2.906 -14.638   5.752  1.00  0.00           O  
ATOM   1153  OE2 GLU A 142      -4.904 -14.141   4.979  1.00  0.00           O  
ATOM   1154  N   LYS A 143      -5.275 -11.794   0.084  1.00  0.00           N  
ATOM   1155  CA  LYS A 143      -6.374 -11.662  -0.868  1.00  0.00           C  
ATOM   1156  C   LYS A 143      -5.861 -11.691  -2.306  1.00  0.00           C  
ATOM   1157  CB  LYS A 143      -7.152 -10.371  -0.615  1.00  0.00           C  
ATOM   1158  O   LYS A 143      -6.487 -12.293  -3.181  1.00  0.00           O  
ATOM   1159  CG  LYS A 143      -7.961 -10.378   0.673  1.00  0.00           C  
ATOM   1160  CD  LYS A 143      -9.111 -11.375   0.606  1.00  0.00           C  
ATOM   1161  CE  LYS A 143      -9.970 -11.324   1.863  1.00  0.00           C  
ATOM   1162  NZ  LYS A 143     -11.054 -12.351   1.835  1.00  0.00           N  
ATOM   1163  N   ILE A 144      -4.729 -11.038  -2.602  1.00  0.00           N  
ATOM   1164  CA  ILE A 144      -4.115 -11.087  -3.924  1.00  0.00           C  
ATOM   1165  C   ILE A 144      -3.750 -12.529  -4.270  1.00  0.00           C  
ATOM   1166  CB  ILE A 144      -2.863 -10.185  -4.000  1.00  0.00           C  
ATOM   1167  O   ILE A 144      -4.005 -12.990  -5.385  1.00  0.00           O  
ATOM   1168  CG1 ILE A 144      -3.257  -8.711  -3.851  1.00  0.00           C  
ATOM   1169  CG2 ILE A 144      -2.106 -10.420  -5.310  1.00  0.00           C  
ATOM   1170  CD1 ILE A 144      -4.069  -8.166  -5.019  1.00  0.00           C  
ATOM   1171  N   GLU A 145      -3.163 -13.200  -3.321  1.00  0.00           N  
ATOM   1172  CA  GLU A 145      -2.770 -14.594  -3.503  1.00  0.00           C  
ATOM   1173  C   GLU A 145      -3.974 -15.468  -3.845  1.00  0.00           C  
ATOM   1174  CB  GLU A 145      -2.075 -15.125  -2.246  1.00  0.00           C  
ATOM   1175  O   GLU A 145      -3.887 -16.343  -4.709  1.00  0.00           O  
ATOM   1176  CG  GLU A 145      -1.494 -16.522  -2.409  1.00  0.00           C  
ATOM   1177  CD  GLU A 145      -0.675 -16.975  -1.210  1.00  0.00           C  
ATOM   1178  OE1 GLU A 145       0.392 -17.600  -1.405  1.00  0.00           O  
ATOM   1179  OE2 GLU A 145      -1.106 -16.703  -0.067  1.00  0.00           O  
ATOM   1180  N   GLU A 146      -5.071 -15.258  -3.182  1.00  0.00           N  
ATOM   1181  CA  GLU A 146      -6.300 -15.998  -3.450  1.00  0.00           C  
ATOM   1182  C   GLU A 146      -6.756 -15.807  -4.894  1.00  0.00           C  
ATOM   1183  CB  GLU A 146      -7.408 -15.566  -2.487  1.00  0.00           C  
ATOM   1184  O   GLU A 146      -7.170 -16.764  -5.551  1.00  0.00           O  
ATOM   1185  CG  GLU A 146      -7.181 -16.010  -1.049  1.00  0.00           C  
ATOM   1186  CD  GLU A 146      -8.302 -15.595  -0.109  1.00  0.00           C  
ATOM   1187  OE1 GLU A 146      -8.204 -15.866   1.110  1.00  0.00           O  
ATOM   1188  OE2 GLU A 146      -9.286 -14.994  -0.594  1.00  0.00           O  
ATOM   1189  N   PHE A 147      -6.587 -14.626  -5.341  1.00  0.00           N  
ATOM   1190  CA  PHE A 147      -6.996 -14.342  -6.711  1.00  0.00           C  
ATOM   1191  C   PHE A 147      -6.035 -14.981  -7.706  1.00  0.00           C  
ATOM   1192  CB  PHE A 147      -7.070 -12.831  -6.949  1.00  0.00           C  
ATOM   1193  O   PHE A 147      -6.449 -15.422  -8.781  1.00  0.00           O  
ATOM   1194  CG  PHE A 147      -8.296 -12.184  -6.362  1.00  0.00           C  
ATOM   1195  CD1 PHE A 147      -9.552 -12.421  -6.906  1.00  0.00           C  
ATOM   1196  CD2 PHE A 147      -8.191 -11.337  -5.266  1.00  0.00           C  
ATOM   1197  CE1 PHE A 147     -10.688 -11.823  -6.365  1.00  0.00           C  
ATOM   1198  CE2 PHE A 147      -9.321 -10.736  -4.720  1.00  0.00           C  
ATOM   1199  CZ  PHE A 147     -10.569 -10.979  -5.272  1.00  0.00           C  
ATOM   1200  N   TYR A 148      -4.785 -15.124  -7.406  1.00  0.00           N  
ATOM   1201  CA  TYR A 148      -3.799 -15.781  -8.257  1.00  0.00           C  
ATOM   1202  C   TYR A 148      -4.105 -17.267  -8.398  1.00  0.00           C  
ATOM   1203  CB  TYR A 148      -2.388 -15.589  -7.693  1.00  0.00           C  
ATOM   1204  O   TYR A 148      -3.851 -17.863  -9.448  1.00  0.00           O  
ATOM   1205  CG  TYR A 148      -1.796 -14.232  -7.988  1.00  0.00           C  
ATOM   1206  CD1 TYR A 148      -2.540 -13.253  -8.643  1.00  0.00           C  
ATOM   1207  CD2 TYR A 148      -0.492 -13.926  -7.612  1.00  0.00           C  
ATOM   1208  CE1 TYR A 148      -1.998 -12.002  -8.918  1.00  0.00           C  
ATOM   1209  CE2 TYR A 148       0.060 -12.678  -7.883  1.00  0.00           C  
ATOM   1210  OH  TYR A 148      -0.158 -10.487  -8.804  1.00  0.00           O  
ATOM   1211  CZ  TYR A 148      -0.700 -11.724  -8.534  1.00  0.00           C  
ATOM   1212  N   LYS A 149      -4.639 -17.905  -7.356  1.00  0.00           N  
ATOM   1213  CA  LYS A 149      -4.896 -19.342  -7.322  1.00  0.00           C  
ATOM   1214  C   LYS A 149      -6.220 -19.680  -8.002  1.00  0.00           C  
ATOM   1215  CB  LYS A 149      -4.903 -19.851  -5.880  1.00  0.00           C  
ATOM   1216  O   LYS A 149      -6.445 -20.826  -8.398  1.00  0.00           O  
ATOM   1217  CG  LYS A 149      -3.536 -19.839  -5.212  1.00  0.00           C  
ATOM   1218  CD  LYS A 149      -3.596 -20.419  -3.805  1.00  0.00           C  
ATOM   1219  CE  LYS A 149      -2.229 -20.401  -3.133  1.00  0.00           C  
ATOM   1220  NZ  LYS A 149      -2.282 -20.971  -1.754  1.00  0.00           N  
ATOM   1221  N   LYS A 150      -7.065 -18.680  -8.163  1.00  0.00           N  
ATOM   1222  CA  LYS A 150      -8.327 -18.905  -8.861  1.00  0.00           C  
ATOM   1223  C   LYS A 150      -8.141 -18.826 -10.374  1.00  0.00           C  
ATOM   1224  CB  LYS A 150      -9.379 -17.890  -8.410  1.00  0.00           C  
ATOM   1225  O   LYS A 150      -8.729 -19.612 -11.119  1.00  0.00           O  
ATOM   1226  CG  LYS A 150      -9.921 -18.141  -7.010  1.00  0.00           C  
ATOM   1227  CD  LYS A 150     -11.080 -17.209  -6.684  1.00  0.00           C  
ATOM   1228  CE  LYS A 150     -11.631 -17.468  -5.288  1.00  0.00           C  
ATOM   1229  NZ  LYS A 150     -12.785 -16.574  -4.973  1.00  0.00           N  
TER    1230      LYS A 150
ENDMDL
END
