# Supplementary material for: Improving Protein Expression, Stability, and Function with ProteinMPNN
Source: J Am Chem Soc. 2024 Jan 9;146(3):2054–61. doi: 10.1021/jacs.3c10941 (PMC10811672; doi:10.1021/jacs.3c10941)
Supplement: Supplementary file 2 — ja3c10941_si_002.zip [file ja3c10941_si_002.zip › Sumida_Design_Structures_Idealizing_with_ProteinMPNN/myoglobin/dnMb6.pdb]

MODEL     1
ATOM      1  N   LYS A   1      -6.150 -14.668   8.464  1.00  0.00           N  
ATOM      2  CA  LYS A   1      -7.375 -13.894   8.293  1.00  0.00           C  
ATOM      3  C   LYS A   1      -7.672 -13.053   9.531  1.00  0.00           C  
ATOM      4  CB  LYS A   1      -8.556 -14.818   7.992  1.00  0.00           C  
ATOM      5  O   LYS A   1      -7.234 -13.387  10.634  1.00  0.00           O  
ATOM      6  CG  LYS A   1      -8.551 -15.390   6.582  1.00  0.00           C  
ATOM      7  CD  LYS A   1      -9.819 -16.184   6.296  1.00  0.00           C  
ATOM      8  CE  LYS A   1      -9.786 -16.811   4.909  1.00  0.00           C  
ATOM      9  NZ  LYS A   1     -11.033 -17.581   4.619  1.00  0.00           N  
ATOM     10  N   LEU A   2      -8.301 -11.784   9.326  1.00  0.00           N  
ATOM     11  CA  LEU A   2      -8.587 -10.809  10.373  1.00  0.00           C  
ATOM     12  C   LEU A   2      -9.896 -11.142  11.082  1.00  0.00           C  
ATOM     13  CB  LEU A   2      -8.656  -9.397   9.786  1.00  0.00           C  
ATOM     14  O   LEU A   2     -10.846 -11.613  10.452  1.00  0.00           O  
ATOM     15  CG  LEU A   2      -7.342  -8.815   9.263  1.00  0.00           C  
ATOM     16  CD1 LEU A   2      -7.611  -7.581   8.409  1.00  0.00           C  
ATOM     17  CD2 LEU A   2      -6.408  -8.477  10.421  1.00  0.00           C  
ATOM     18  N   SER A   3      -9.887 -10.987  12.399  1.00  0.00           N  
ATOM     19  CA  SER A   3     -11.154 -11.017  13.123  1.00  0.00           C  
ATOM     20  C   SER A   3     -12.017  -9.809  12.776  1.00  0.00           C  
ATOM     21  CB  SER A   3     -10.908 -11.063  14.631  1.00  0.00           C  
ATOM     22  O   SER A   3     -11.534  -8.845  12.179  1.00  0.00           O  
ATOM     23  OG  SER A   3     -10.404  -9.823  15.097  1.00  0.00           O  
ATOM     24  N   GLU A   4     -13.397  -9.857  13.015  1.00  0.00           N  
ATOM     25  CA  GLU A   4     -14.301  -8.741  12.750  1.00  0.00           C  
ATOM     26  C   GLU A   4     -13.807  -7.461  13.418  1.00  0.00           C  
ATOM     27  CB  GLU A   4     -15.717  -9.072  13.228  1.00  0.00           C  
ATOM     28  O   GLU A   4     -13.840  -6.387  12.813  1.00  0.00           O  
ATOM     29  CG  GLU A   4     -16.442 -10.082  12.350  1.00  0.00           C  
ATOM     30  CD  GLU A   4     -17.908 -10.251  12.716  1.00  0.00           C  
ATOM     31  OE1 GLU A   4     -18.783  -9.942  11.875  1.00  0.00           O  
ATOM     32  OE2 GLU A   4     -18.184 -10.696  13.852  1.00  0.00           O  
ATOM     33  N   GLU A   5     -13.396  -7.620  14.573  1.00  0.00           N  
ATOM     34  CA  GLU A   5     -12.858  -6.480  15.308  1.00  0.00           C  
ATOM     35  C   GLU A   5     -11.616  -5.917  14.622  1.00  0.00           C  
ATOM     36  CB  GLU A   5     -12.528  -6.876  16.750  1.00  0.00           C  
ATOM     37  O   GLU A   5     -11.499  -4.704  14.437  1.00  0.00           O  
ATOM     38  CG  GLU A   5     -12.087  -5.710  17.622  1.00  0.00           C  
ATOM     39  CD  GLU A   5     -11.722  -6.125  19.039  1.00  0.00           C  
ATOM     40  OE1 GLU A   5     -11.268  -5.263  19.826  1.00  0.00           O  
ATOM     41  OE2 GLU A   5     -11.890  -7.321  19.364  1.00  0.00           O  
ATOM     42  N   GLU A   6     -10.674  -6.765  14.222  1.00  0.00           N  
ATOM     43  CA  GLU A   6      -9.457  -6.345  13.535  1.00  0.00           C  
ATOM     44  C   GLU A   6      -9.779  -5.672  12.204  1.00  0.00           C  
ATOM     45  CB  GLU A   6      -8.528  -7.541  13.308  1.00  0.00           C  
ATOM     46  O   GLU A   6      -9.150  -4.677  11.838  1.00  0.00           O  
ATOM     47  CG  GLU A   6      -7.915  -8.095  14.586  1.00  0.00           C  
ATOM     48  CD  GLU A   6      -7.124  -9.374  14.367  1.00  0.00           C  
ATOM     49  OE1 GLU A   6      -5.975  -9.469  14.854  1.00  0.00           O  
ATOM     50  OE2 GLU A   6      -7.658 -10.290  13.702  1.00  0.00           O  
ATOM     51  N   LYS A   7     -10.751  -6.178  11.587  1.00  0.00           N  
ATOM     52  CA  LYS A   7     -11.174  -5.597  10.316  1.00  0.00           C  
ATOM     53  C   LYS A   7     -11.688  -4.173  10.506  1.00  0.00           C  
ATOM     54  CB  LYS A   7     -12.253  -6.461   9.663  1.00  0.00           C  
ATOM     55  O   LYS A   7     -11.365  -3.280   9.720  1.00  0.00           O  
ATOM     56  CG  LYS A   7     -12.538  -6.104   8.212  1.00  0.00           C  
ATOM     57  CD  LYS A   7     -13.491  -7.103   7.567  1.00  0.00           C  
ATOM     58  CE  LYS A   7     -13.817  -6.719   6.130  1.00  0.00           C  
ATOM     59  NZ  LYS A   7     -14.764  -7.686   5.499  1.00  0.00           N  
ATOM     60  N   GLU A   8     -12.440  -4.022  11.536  1.00  0.00           N  
ATOM     61  CA  GLU A   8     -12.965  -2.689  11.818  1.00  0.00           C  
ATOM     62  C   GLU A   8     -11.840  -1.711  12.145  1.00  0.00           C  
ATOM     63  CB  GLU A   8     -13.969  -2.740  12.972  1.00  0.00           C  
ATOM     64  O   GLU A   8     -11.851  -0.568  11.682  1.00  0.00           O  
ATOM     65  CG  GLU A   8     -14.708  -1.430  13.203  1.00  0.00           C  
ATOM     66  CD  GLU A   8     -15.741  -1.511  14.315  1.00  0.00           C  
ATOM     67  OE1 GLU A   8     -16.317  -0.464  14.687  1.00  0.00           O  
ATOM     68  OE2 GLU A   8     -15.977  -2.632  14.819  1.00  0.00           O  
ATOM     69  N   ILE A   9     -10.869  -2.135  12.853  1.00  0.00           N  
ATOM     70  CA  ILE A   9      -9.722  -1.307  13.210  1.00  0.00           C  
ATOM     71  C   ILE A   9      -8.950  -0.923  11.950  1.00  0.00           C  
ATOM     72  CB  ILE A   9      -8.792  -2.030  14.210  1.00  0.00           C  
ATOM     73  O   ILE A   9      -8.616   0.247  11.750  1.00  0.00           O  
ATOM     74  CG1 ILE A   9      -9.480  -2.173  15.572  1.00  0.00           C  
ATOM     75  CG2 ILE A   9      -7.460  -1.285  14.344  1.00  0.00           C  
ATOM     76  CD1 ILE A   9      -8.740  -3.079  16.547  1.00  0.00           C  
ATOM     77  N   VAL A  10      -8.701  -1.947  11.143  1.00  0.00           N  
ATOM     78  CA  VAL A  10      -7.938  -1.723   9.919  1.00  0.00           C  
ATOM     79  C   VAL A  10      -8.683  -0.740   9.019  1.00  0.00           C  
ATOM     80  CB  VAL A  10      -7.678  -3.045   9.163  1.00  0.00           C  
ATOM     81  O   VAL A  10      -8.076   0.167   8.445  1.00  0.00           O  
ATOM     82  CG1 VAL A  10      -7.087  -2.770   7.781  1.00  0.00           C  
ATOM     83  CG2 VAL A  10      -6.750  -3.949   9.974  1.00  0.00           C  
ATOM     84  N   LEU A  11      -9.960  -0.815   8.957  1.00  0.00           N  
ATOM     85  CA  LEU A  11     -10.766   0.080   8.135  1.00  0.00           C  
ATOM     86  C   LEU A  11     -10.685   1.513   8.651  1.00  0.00           C  
ATOM     87  CB  LEU A  11     -12.225  -0.383   8.109  1.00  0.00           C  
ATOM     88  O   LEU A  11     -10.623   2.459   7.862  1.00  0.00           O  
ATOM     89  CG  LEU A  11     -12.516  -1.664   7.326  1.00  0.00           C  
ATOM     90  CD1 LEU A  11     -13.982  -2.056   7.476  1.00  0.00           C  
ATOM     91  CD2 LEU A  11     -12.153  -1.487   5.856  1.00  0.00           C  
ATOM     92  N   LYS A  12     -10.731   1.650   9.911  1.00  0.00           N  
ATOM     93  CA  LYS A  12     -10.597   2.980  10.498  1.00  0.00           C  
ATOM     94  C   LYS A  12      -9.235   3.588  10.177  1.00  0.00           C  
ATOM     95  CB  LYS A  12     -10.802   2.922  12.013  1.00  0.00           C  
ATOM     96  O   LYS A  12      -9.136   4.780   9.877  1.00  0.00           O  
ATOM     97  CG  LYS A  12     -12.253   2.749  12.436  1.00  0.00           C  
ATOM     98  CD  LYS A  12     -12.402   2.787  13.951  1.00  0.00           C  
ATOM     99  CE  LYS A  12     -13.850   2.587  14.376  1.00  0.00           C  
ATOM    100  NZ  LYS A  12     -13.994   2.571  15.863  1.00  0.00           N  
ATOM    101  N   ILE A  13      -8.211   2.736  10.211  1.00  0.00           N  
ATOM    102  CA  ILE A  13      -6.865   3.191   9.879  1.00  0.00           C  
ATOM    103  C   ILE A  13      -6.809   3.612   8.412  1.00  0.00           C  
ATOM    104  CB  ILE A  13      -5.812   2.095  10.162  1.00  0.00           C  
ATOM    105  O   ILE A  13      -6.252   4.661   8.082  1.00  0.00           O  
ATOM    106  CG1 ILE A  13      -5.707   1.833  11.669  1.00  0.00           C  
ATOM    107  CG2 ILE A  13      -4.452   2.489   9.579  1.00  0.00           C  
ATOM    108  CD1 ILE A  13      -4.908   0.587  12.026  1.00  0.00           C  
ATOM    109  N   PHE A  14      -7.417   2.822   7.612  1.00  0.00           N  
ATOM    110  CA  PHE A  14      -7.450   3.137   6.188  1.00  0.00           C  
ATOM    111  C   PHE A  14      -8.126   4.481   5.947  1.00  0.00           C  
ATOM    112  CB  PHE A  14      -8.179   2.036   5.410  1.00  0.00           C  
ATOM    113  O   PHE A  14      -7.700   5.249   5.082  1.00  0.00           O  
ATOM    114  CG  PHE A  14      -7.392   0.759   5.285  1.00  0.00           C  
ATOM    115  CD1 PHE A  14      -6.035   0.731   5.581  1.00  0.00           C  
ATOM    116  CD2 PHE A  14      -8.011  -0.414   4.872  1.00  0.00           C  
ATOM    117  CE1 PHE A  14      -5.305  -0.450   5.466  1.00  0.00           C  
ATOM    118  CE2 PHE A  14      -7.288  -1.597   4.755  1.00  0.00           C  
ATOM    119  CZ  PHE A  14      -5.935  -1.613   5.051  1.00  0.00           C  
ATOM    120  N   GLU A  15      -9.164   4.731   6.697  1.00  0.00           N  
ATOM    121  CA  GLU A  15      -9.835   6.023   6.591  1.00  0.00           C  
ATOM    122  C   GLU A  15      -8.883   7.168   6.926  1.00  0.00           C  
ATOM    123  CB  GLU A  15     -11.059   6.070   7.509  1.00  0.00           C  
ATOM    124  O   GLU A  15      -8.901   8.210   6.267  1.00  0.00           O  
ATOM    125  CG  GLU A  15     -12.208   5.185   7.048  1.00  0.00           C  
ATOM    126  CD  GLU A  15     -13.399   5.207   7.993  1.00  0.00           C  
ATOM    127  OE1 GLU A  15     -14.467   4.660   7.637  1.00  0.00           O  
ATOM    128  OE2 GLU A  15     -13.263   5.777   9.099  1.00  0.00           O  
ATOM    129  N   LEU A  16      -8.059   6.931   7.905  1.00  0.00           N  
ATOM    130  CA  LEU A  16      -7.067   7.932   8.282  1.00  0.00           C  
ATOM    131  C   LEU A  16      -6.063   8.154   7.156  1.00  0.00           C  
ATOM    132  CB  LEU A  16      -6.335   7.507   9.558  1.00  0.00           C  
ATOM    133  O   LEU A  16      -5.747   9.297   6.817  1.00  0.00           O  
ATOM    134  CG  LEU A  16      -7.153   7.534  10.850  1.00  0.00           C  
ATOM    135  CD1 LEU A  16      -6.360   6.909  11.993  1.00  0.00           C  
ATOM    136  CD2 LEU A  16      -7.561   8.963  11.195  1.00  0.00           C  
ATOM    137  N   VAL A  17      -5.674   7.027   6.641  1.00  0.00           N  
ATOM    138  CA  VAL A  17      -4.689   7.076   5.565  1.00  0.00           C  
ATOM    139  C   VAL A  17      -5.287   7.780   4.349  1.00  0.00           C  
ATOM    140  CB  VAL A  17      -4.202   5.662   5.177  1.00  0.00           C  
ATOM    141  O   VAL A  17      -4.640   8.632   3.736  1.00  0.00           O  
ATOM    142  CG1 VAL A  17      -3.312   5.720   3.936  1.00  0.00           C  
ATOM    143  CG2 VAL A  17      -3.457   5.016   6.343  1.00  0.00           C  
ATOM    144  N   GLU A  18      -6.534   7.607   4.050  1.00  0.00           N  
ATOM    145  CA  GLU A  18      -7.192   8.150   2.865  1.00  0.00           C  
ATOM    146  C   GLU A  18      -7.357   9.664   2.970  1.00  0.00           C  
ATOM    147  CB  GLU A  18      -8.555   7.486   2.655  1.00  0.00           C  
ATOM    148  O   GLU A  18      -7.334  10.368   1.959  1.00  0.00           O  
ATOM    149  CG  GLU A  18      -8.470   6.063   2.121  1.00  0.00           C  
ATOM    150  CD  GLU A  18      -9.831   5.441   1.854  1.00  0.00           C  
ATOM    151  OE1 GLU A  18      -9.978   4.711   0.848  1.00  0.00           O  
ATOM    152  OE2 GLU A  18     -10.759   5.685   2.657  1.00  0.00           O  
ATOM    153  N   LYS A  19      -7.447  10.196   4.127  1.00  0.00           N  
ATOM    154  CA  LYS A  19      -7.595  11.633   4.339  1.00  0.00           C  
ATOM    155  C   LYS A  19      -6.306  12.375   3.995  1.00  0.00           C  
ATOM    156  CB  LYS A  19      -7.998  11.924   5.785  1.00  0.00           C  
ATOM    157  O   LYS A  19      -6.344  13.533   3.574  1.00  0.00           O  
ATOM    158  CG  LYS A  19      -9.428  11.529   6.121  1.00  0.00           C  
ATOM    159  CD  LYS A  19      -9.779  11.873   7.563  1.00  0.00           C  
ATOM    160  CE  LYS A  19     -11.195  11.435   7.914  1.00  0.00           C  
ATOM    161  NZ  LYS A  19     -11.521  11.710   9.345  1.00  0.00           N  
ATOM    162  N   ASP A  20      -5.195  11.673   4.115  1.00  0.00           N  
ATOM    163  CA  ASP A  20      -3.892  12.271   3.839  1.00  0.00           C  
ATOM    164  C   ASP A  20      -3.015  11.324   3.024  1.00  0.00           C  
ATOM    165  CB  ASP A  20      -3.187  12.648   5.144  1.00  0.00           C  
ATOM    166  O   ASP A  20      -1.830  11.157   3.319  1.00  0.00           O  
ATOM    167  CG  ASP A  20      -2.141  13.733   4.961  1.00  0.00           C  
ATOM    168  OD1 ASP A  20      -2.032  14.294   3.850  1.00  0.00           O  
ATOM    169  OD2 ASP A  20      -1.417  14.028   5.937  1.00  0.00           O  
ATOM    170  N   VAL A  21      -3.566  10.716   2.027  1.00  0.00           N  
ATOM    171  CA  VAL A  21      -2.939   9.623   1.290  1.00  0.00           C  
ATOM    172  C   VAL A  21      -1.694  10.132   0.569  1.00  0.00           C  
ATOM    173  CB  VAL A  21      -3.918   8.985   0.279  1.00  0.00           C  
ATOM    174  O   VAL A  21      -0.687   9.426   0.481  1.00  0.00           O  
ATOM    175  CG1 VAL A  21      -4.302   9.989  -0.807  1.00  0.00           C  
ATOM    176  CG2 VAL A  21      -3.302   7.732  -0.342  1.00  0.00           C  
ATOM    177  N   GLU A  22      -1.724  11.363   0.094  1.00  0.00           N  
ATOM    178  CA  GLU A  22      -0.589  11.909  -0.644  1.00  0.00           C  
ATOM    179  C   GLU A  22       0.640  12.040   0.252  1.00  0.00           C  
ATOM    180  CB  GLU A  22      -0.944  13.268  -1.251  1.00  0.00           C  
ATOM    181  O   GLU A  22       1.723  11.568  -0.098  1.00  0.00           O  
ATOM    182  CG  GLU A  22      -1.991  13.195  -2.354  1.00  0.00           C  
ATOM    183  CD  GLU A  22      -2.328  14.551  -2.953  1.00  0.00           C  
ATOM    184  OE1 GLU A  22      -3.346  14.660  -3.673  1.00  0.00           O  
ATOM    185  OE2 GLU A  22      -1.567  15.512  -2.700  1.00  0.00           O  
ATOM    186  N   GLU A  23       0.406  12.625   1.350  1.00  0.00           N  
ATOM    187  CA  GLU A  23       1.514  12.822   2.280  1.00  0.00           C  
ATOM    188  C   GLU A  23       2.015  11.491   2.833  1.00  0.00           C  
ATOM    189  CB  GLU A  23       1.096  13.745   3.427  1.00  0.00           C  
ATOM    190  O   GLU A  23       3.223  11.257   2.902  1.00  0.00           O  
ATOM    191  CG  GLU A  23       2.222  14.068   4.398  1.00  0.00           C  
ATOM    192  CD  GLU A  23       1.836  15.106   5.441  1.00  0.00           C  
ATOM    193  OE1 GLU A  23       2.674  15.433   6.311  1.00  0.00           O  
ATOM    194  OE2 GLU A  23       0.686  15.596   5.387  1.00  0.00           O  
ATOM    195  N   ILE A  24       1.151  10.628   3.129  1.00  0.00           N  
ATOM    196  CA  ILE A  24       1.510   9.326   3.680  1.00  0.00           C  
ATOM    197  C   ILE A  24       2.236   8.499   2.621  1.00  0.00           C  
ATOM    198  CB  ILE A  24       0.265   8.566   4.191  1.00  0.00           C  
ATOM    199  O   ILE A  24       3.270   7.888   2.902  1.00  0.00           O  
ATOM    200  CG1 ILE A  24      -0.323   9.272   5.419  1.00  0.00           C  
ATOM    201  CG2 ILE A  24       0.615   7.110   4.512  1.00  0.00           C  
ATOM    202  CD1 ILE A  24      -1.647   8.688   5.893  1.00  0.00           C  
ATOM    203  N   GLY A  25       1.645   8.560   1.401  1.00  0.00           N  
ATOM    204  CA  GLY A  25       2.307   7.855   0.315  1.00  0.00           C  
ATOM    205  C   GLY A  25       3.735   8.314   0.088  1.00  0.00           C  
ATOM    206  O   GLY A  25       4.637   7.492  -0.080  1.00  0.00           O  
ATOM    207  N   LEU A  26       3.914   9.578   0.083  1.00  0.00           N  
ATOM    208  CA  LEU A  26       5.247  10.150  -0.074  1.00  0.00           C  
ATOM    209  C   LEU A  26       6.178   9.671   1.035  1.00  0.00           C  
ATOM    210  CB  LEU A  26       5.178  11.679  -0.075  1.00  0.00           C  
ATOM    211  O   LEU A  26       7.274   9.178   0.761  1.00  0.00           O  
ATOM    212  CG  LEU A  26       6.517  12.418  -0.095  1.00  0.00           C  
ATOM    213  CD1 LEU A  26       7.275  12.107  -1.382  1.00  0.00           C  
ATOM    214  CD2 LEU A  26       6.302  13.920   0.055  1.00  0.00           C  
ATOM    215  N   ARG A  27       5.742   9.764   2.195  1.00  0.00           N  
ATOM    216  CA  ARG A  27       6.566   9.412   3.347  1.00  0.00           C  
ATOM    217  C   ARG A  27       6.887   7.921   3.357  1.00  0.00           C  
ATOM    218  CB  ARG A  27       5.866   9.806   4.650  1.00  0.00           C  
ATOM    219  O   ARG A  27       7.997   7.522   3.716  1.00  0.00           O  
ATOM    220  CG  ARG A  27       6.723   9.615   5.891  1.00  0.00           C  
ATOM    221  CD  ARG A  27       7.966  10.493   5.859  1.00  0.00           C  
ATOM    222  NE  ARG A  27       8.767  10.338   7.070  1.00  0.00           N  
ATOM    223  NH1 ARG A  27      10.723  11.125   6.125  1.00  0.00           N  
ATOM    224  NH2 ARG A  27      10.690  10.461   8.319  1.00  0.00           N  
ATOM    225  CZ  ARG A  27      10.058  10.642   7.169  1.00  0.00           C  
ATOM    226  N   VAL A  28       5.979   7.143   2.994  1.00  0.00           N  
ATOM    227  CA  VAL A  28       6.191   5.700   2.945  1.00  0.00           C  
ATOM    228  C   VAL A  28       7.311   5.376   1.959  1.00  0.00           C  
ATOM    229  CB  VAL A  28       4.900   4.950   2.551  1.00  0.00           C  
ATOM    230  O   VAL A  28       8.235   4.628   2.284  1.00  0.00           O  
ATOM    231  CG1 VAL A  28       5.217   3.519   2.119  1.00  0.00           C  
ATOM    232  CG2 VAL A  28       3.906   4.953   3.711  1.00  0.00           C  
ATOM    233  N   LEU A  29       7.234   5.953   0.833  1.00  0.00           N  
ATOM    234  CA  LEU A  29       8.253   5.664  -0.170  1.00  0.00           C  
ATOM    235  C   LEU A  29       9.604   6.236   0.247  1.00  0.00           C  
ATOM    236  CB  LEU A  29       7.843   6.235  -1.531  1.00  0.00           C  
ATOM    237  O   LEU A  29      10.632   5.567   0.118  1.00  0.00           O  
ATOM    238  CG  LEU A  29       6.665   5.550  -2.225  1.00  0.00           C  
ATOM    239  CD1 LEU A  29       6.350   6.248  -3.545  1.00  0.00           C  
ATOM    240  CD2 LEU A  29       6.963   4.072  -2.454  1.00  0.00           C  
ATOM    241  N   GLU A  30       9.556   7.414   0.806  1.00  0.00           N  
ATOM    242  CA  GLU A  30      10.798   8.013   1.284  1.00  0.00           C  
ATOM    243  C   GLU A  30      11.474   7.124   2.324  1.00  0.00           C  
ATOM    244  CB  GLU A  30      10.535   9.402   1.870  1.00  0.00           C  
ATOM    245  O   GLU A  30      12.681   6.883   2.253  1.00  0.00           O  
ATOM    246  CG  GLU A  30      10.250  10.468   0.822  1.00  0.00           C  
ATOM    247  CD  GLU A  30      10.013  11.847   1.417  1.00  0.00           C  
ATOM    248  OE1 GLU A  30      10.313  12.859   0.743  1.00  0.00           O  
ATOM    249  OE2 GLU A  30       9.524  11.916   2.567  1.00  0.00           O  
ATOM    250  N   LEU A  31      10.674   6.745   3.215  1.00  0.00           N  
ATOM    251  CA  LEU A  31      11.204   5.925   4.299  1.00  0.00           C  
ATOM    252  C   LEU A  31      11.703   4.584   3.774  1.00  0.00           C  
ATOM    253  CB  LEU A  31      10.135   5.701   5.372  1.00  0.00           C  
ATOM    254  O   LEU A  31      12.757   4.101   4.192  1.00  0.00           O  
ATOM    255  CG  LEU A  31      10.593   4.992   6.648  1.00  0.00           C  
ATOM    256  CD1 LEU A  31      11.719   5.776   7.314  1.00  0.00           C  
ATOM    257  CD2 LEU A  31       9.422   4.809   7.608  1.00  0.00           C  
ATOM    258  N   THR A  32      10.996   4.025   2.865  1.00  0.00           N  
ATOM    259  CA  THR A  32      11.412   2.755   2.281  1.00  0.00           C  
ATOM    260  C   THR A  32      12.761   2.897   1.582  1.00  0.00           C  
ATOM    261  CB  THR A  32      10.365   2.231   1.280  1.00  0.00           C  
ATOM    262  O   THR A  32      13.668   2.091   1.802  1.00  0.00           O  
ATOM    263  CG2 THR A  32      10.793   0.894   0.685  1.00  0.00           C  
ATOM    264  OG1 THR A  32       9.111   2.063   1.953  1.00  0.00           O  
ATOM    265  N   PHE A  33      12.929   3.898   0.834  1.00  0.00           N  
ATOM    266  CA  PHE A  33      14.176   4.120   0.111  1.00  0.00           C  
ATOM    267  C   PHE A  33      15.308   4.456   1.074  1.00  0.00           C  
ATOM    268  CB  PHE A  33      14.009   5.245  -0.916  1.00  0.00           C  
ATOM    269  O   PHE A  33      16.455   4.061   0.855  1.00  0.00           O  
ATOM    270  CG  PHE A  33      13.052   4.913  -2.029  1.00  0.00           C  
ATOM    271  CD1 PHE A  33      13.090   3.671  -2.650  1.00  0.00           C  
ATOM    272  CD2 PHE A  33      12.114   5.845  -2.455  1.00  0.00           C  
ATOM    273  CE1 PHE A  33      12.205   3.361  -3.681  1.00  0.00           C  
ATOM    274  CE2 PHE A  33      11.227   5.543  -3.484  1.00  0.00           C  
ATOM    275  CZ  PHE A  33      11.275   4.301  -4.096  1.00  0.00           C  
ATOM    276  N   GLU A  34      14.997   5.203   2.046  1.00  0.00           N  
ATOM    277  CA  GLU A  34      15.993   5.556   3.054  1.00  0.00           C  
ATOM    278  C   GLU A  34      16.507   4.317   3.780  1.00  0.00           C  
ATOM    279  CB  GLU A  34      15.410   6.552   4.060  1.00  0.00           C  
ATOM    280  O   GLU A  34      17.714   4.158   3.970  1.00  0.00           O  
ATOM    281  CG  GLU A  34      16.405   7.017   5.113  1.00  0.00           C  
ATOM    282  CD  GLU A  34      15.796   7.956   6.141  1.00  0.00           C  
ATOM    283  OE1 GLU A  34      16.408   8.161   7.214  1.00  0.00           O  
ATOM    284  OE2 GLU A  34      14.698   8.492   5.872  1.00  0.00           O  
ATOM    285  N   LYS A  35      15.691   3.431   4.088  1.00  0.00           N  
ATOM    286  CA  LYS A  35      16.065   2.263   4.880  1.00  0.00           C  
ATOM    287  C   LYS A  35      16.591   1.141   3.990  1.00  0.00           C  
ATOM    288  CB  LYS A  35      14.874   1.766   5.700  1.00  0.00           C  
ATOM    289  O   LYS A  35      17.425   0.340   4.419  1.00  0.00           O  
ATOM    290  CG  LYS A  35      14.493   2.681   6.855  1.00  0.00           C  
ATOM    291  CD  LYS A  35      13.461   2.029   7.767  1.00  0.00           C  
ATOM    292  CE  LYS A  35      13.267   2.825   9.051  1.00  0.00           C  
ATOM    293  NZ  LYS A  35      12.262   2.186   9.952  1.00  0.00           N  
ATOM    294  N   HIS A  36      15.995   1.136   2.893  1.00  0.00           N  
ATOM    295  CA  HIS A  36      16.381   0.094   1.949  1.00  0.00           C  
ATOM    296  C   HIS A  36      16.711   0.685   0.582  1.00  0.00           C  
ATOM    297  CB  HIS A  36      15.268  -0.947   1.815  1.00  0.00           C  
ATOM    298  O   HIS A  36      15.924   0.561  -0.359  1.00  0.00           O  
ATOM    299  CG  HIS A  36      14.807  -1.503   3.125  1.00  0.00           C  
ATOM    300  CD2 HIS A  36      13.705  -1.237   3.865  1.00  0.00           C  
ATOM    301  ND1 HIS A  36      15.519  -2.455   3.821  1.00  0.00           N  
ATOM    302  CE1 HIS A  36      14.873  -2.752   4.936  1.00  0.00           C  
ATOM    303  NE2 HIS A  36      13.769  -2.027   4.987  1.00  0.00           N  
ATOM    304  N   PRO A  37      17.856   1.271   0.407  1.00  0.00           N  
ATOM    305  CA  PRO A  37      18.234   1.981  -0.817  1.00  0.00           C  
ATOM    306  C   PRO A  37      18.241   1.075  -2.046  1.00  0.00           C  
ATOM    307  CB  PRO A  37      19.643   2.492  -0.507  1.00  0.00           C  
ATOM    308  O   PRO A  37      18.098   1.556  -3.173  1.00  0.00           O  
ATOM    309  CG  PRO A  37      19.726   2.502   0.985  1.00  0.00           C  
ATOM    310  CD  PRO A  37      18.785   1.462   1.523  1.00  0.00           C  
ATOM    311  N   GLU A  38      18.370  -0.260  -1.791  1.00  0.00           N  
ATOM    312  CA  GLU A  38      18.373  -1.204  -2.904  1.00  0.00           C  
ATOM    313  C   GLU A  38      17.049  -1.166  -3.663  1.00  0.00           C  
ATOM    314  CB  GLU A  38      18.651  -2.624  -2.405  1.00  0.00           C  
ATOM    315  O   GLU A  38      16.980  -1.580  -4.822  1.00  0.00           O  
ATOM    316  CG  GLU A  38      17.564  -3.181  -1.497  1.00  0.00           C  
ATOM    317  CD  GLU A  38      17.837  -2.946  -0.020  1.00  0.00           C  
ATOM    318  OE1 GLU A  38      17.392  -3.765   0.817  1.00  0.00           O  
ATOM    319  OE2 GLU A  38      18.499  -1.935   0.303  1.00  0.00           O  
ATOM    320  N   THR A  39      15.989  -0.768  -2.967  1.00  0.00           N  
ATOM    321  CA  THR A  39      14.682  -0.686  -3.609  1.00  0.00           C  
ATOM    322  C   THR A  39      14.681   0.379  -4.702  1.00  0.00           C  
ATOM    323  CB  THR A  39      13.574  -0.376  -2.585  1.00  0.00           C  
ATOM    324  O   THR A  39      13.870   0.325  -5.628  1.00  0.00           O  
ATOM    325  CG2 THR A  39      13.440  -1.499  -1.563  1.00  0.00           C  
ATOM    326  OG1 THR A  39      13.893   0.842  -1.901  1.00  0.00           O  
ATOM    327  N   LEU A  40      15.601   1.336  -4.675  1.00  0.00           N  
ATOM    328  CA  LEU A  40      15.710   2.416  -5.650  1.00  0.00           C  
ATOM    329  C   LEU A  40      16.116   1.875  -7.017  1.00  0.00           C  
ATOM    330  CB  LEU A  40      16.723   3.463  -5.181  1.00  0.00           C  
ATOM    331  O   LEU A  40      15.785   2.466  -8.047  1.00  0.00           O  
ATOM    332  CG  LEU A  40      16.248   4.426  -4.091  1.00  0.00           C  
ATOM    333  CD1 LEU A  40      17.412   5.273  -3.589  1.00  0.00           C  
ATOM    334  CD2 LEU A  40      15.122   5.310  -4.614  1.00  0.00           C  
ATOM    335  N   GLU A  41      16.745   0.758  -7.046  1.00  0.00           N  
ATOM    336  CA  GLU A  41      17.254   0.171  -8.282  1.00  0.00           C  
ATOM    337  C   GLU A  41      16.117  -0.155  -9.246  1.00  0.00           C  
ATOM    338  CB  GLU A  41      18.069  -1.090  -7.984  1.00  0.00           C  
ATOM    339  O   GLU A  41      16.311  -0.163 -10.464  1.00  0.00           O  
ATOM    340  CG  GLU A  41      19.348  -0.825  -7.203  1.00  0.00           C  
ATOM    341  CD  GLU A  41      20.164  -2.081  -6.944  1.00  0.00           C  
ATOM    342  OE1 GLU A  41      21.289  -1.974  -6.406  1.00  0.00           O  
ATOM    343  OE2 GLU A  41      19.675  -3.181  -7.283  1.00  0.00           O  
ATOM    344  N   LYS A  42      15.020  -0.316  -8.741  1.00  0.00           N  
ATOM    345  CA  LYS A  42      13.883  -0.714  -9.566  1.00  0.00           C  
ATOM    346  C   LYS A  42      13.135   0.507 -10.095  1.00  0.00           C  
ATOM    347  CB  LYS A  42      12.931  -1.609  -8.773  1.00  0.00           C  
ATOM    348  O   LYS A  42      12.176   0.371 -10.857  1.00  0.00           O  
ATOM    349  CG  LYS A  42      13.528  -2.953  -8.380  1.00  0.00           C  
ATOM    350  CD  LYS A  42      13.898  -3.780  -9.604  1.00  0.00           C  
ATOM    351  CE  LYS A  42      14.482  -5.130  -9.212  1.00  0.00           C  
ATOM    352  NZ  LYS A  42      14.928  -5.909 -10.406  1.00  0.00           N  
ATOM    353  N   PHE A  43      13.635   1.720  -9.717  1.00  0.00           N  
ATOM    354  CA  PHE A  43      12.994   2.956 -10.151  1.00  0.00           C  
ATOM    355  C   PHE A  43      13.998   3.876 -10.834  1.00  0.00           C  
ATOM    356  CB  PHE A  43      12.348   3.674  -8.962  1.00  0.00           C  
ATOM    357  O   PHE A  43      14.462   4.850 -10.237  1.00  0.00           O  
ATOM    358  CG  PHE A  43      11.321   2.846  -8.238  1.00  0.00           C  
ATOM    359  CD1 PHE A  43       9.983   2.892  -8.610  1.00  0.00           C  
ATOM    360  CD2 PHE A  43      11.694   2.022  -7.184  1.00  0.00           C  
ATOM    361  CE1 PHE A  43       9.030   2.127  -7.941  1.00  0.00           C  
ATOM    362  CE2 PHE A  43      10.747   1.254  -6.511  1.00  0.00           C  
ATOM    363  CZ  PHE A  43       9.416   1.309  -6.891  1.00  0.00           C  
ATOM    364  N   PRO A  44      14.341   3.560 -12.122  1.00  0.00           N  
ATOM    365  CA  PRO A  44      15.356   4.336 -12.839  1.00  0.00           C  
ATOM    366  C   PRO A  44      15.015   5.823 -12.918  1.00  0.00           C  
ATOM    367  CB  PRO A  44      15.365   3.703 -14.233  1.00  0.00           C  
ATOM    368  O   PRO A  44      15.905   6.670 -12.809  1.00  0.00           O  
ATOM    369  CG  PRO A  44      14.775   2.344 -14.039  1.00  0.00           C  
ATOM    370  CD  PRO A  44      13.875   2.381 -12.837  1.00  0.00           C  
ATOM    371  N   ARG A  45      13.765   6.097 -13.088  1.00  0.00           N  
ATOM    372  CA  ARG A  45      13.359   7.497 -13.157  1.00  0.00           C  
ATOM    373  C   ARG A  45      13.654   8.218 -11.847  1.00  0.00           C  
ATOM    374  CB  ARG A  45      11.870   7.608 -13.493  1.00  0.00           C  
ATOM    375  O   ARG A  45      14.118   9.360 -11.852  1.00  0.00           O  
ATOM    376  CG  ARG A  45      11.366   9.039 -13.592  1.00  0.00           C  
ATOM    377  CD  ARG A  45      12.041   9.798 -14.726  1.00  0.00           C  
ATOM    378  NE  ARG A  45      11.477  11.134 -14.891  1.00  0.00           N  
ATOM    379  NH1 ARG A  45      13.379  12.045 -15.835  1.00  0.00           N  
ATOM    380  NH2 ARG A  45      11.517  13.344 -15.517  1.00  0.00           N  
ATOM    381  CZ  ARG A  45      12.126  12.171 -15.414  1.00  0.00           C  
ATOM    382  N   LEU A  46      13.390   7.624 -10.813  1.00  0.00           N  
ATOM    383  CA  LEU A  46      13.673   8.209  -9.507  1.00  0.00           C  
ATOM    384  C   LEU A  46      15.169   8.446  -9.330  1.00  0.00           C  
ATOM    385  CB  LEU A  46      13.152   7.302  -8.389  1.00  0.00           C  
ATOM    386  O   LEU A  46      15.582   9.504  -8.850  1.00  0.00           O  
ATOM    387  CG  LEU A  46      13.228   7.864  -6.969  1.00  0.00           C  
ATOM    388  CD1 LEU A  46      12.335   9.092  -6.836  1.00  0.00           C  
ATOM    389  CD2 LEU A  46      12.836   6.799  -5.950  1.00  0.00           C  
ATOM    390  N   ARG A  47      15.909   7.500  -9.770  1.00  0.00           N  
ATOM    391  CA  ARG A  47      17.359   7.640  -9.682  1.00  0.00           C  
ATOM    392  C   ARG A  47      17.849   8.809 -10.529  1.00  0.00           C  
ATOM    393  CB  ARG A  47      18.051   6.348 -10.122  1.00  0.00           C  
ATOM    394  O   ARG A  47      18.712   9.576 -10.097  1.00  0.00           O  
ATOM    395  CG  ARG A  47      17.926   5.210  -9.121  1.00  0.00           C  
ATOM    396  CD  ARG A  47      18.853   4.052  -9.466  1.00  0.00           C  
ATOM    397  NE  ARG A  47      18.520   3.463 -10.759  1.00  0.00           N  
ATOM    398  NH1 ARG A  47      20.513   2.314 -10.980  1.00  0.00           N  
ATOM    399  NH2 ARG A  47      18.914   2.171 -12.617  1.00  0.00           N  
ATOM    400  CZ  ARG A  47      19.316   2.651 -11.449  1.00  0.00           C  
ATOM    401  N   GLU A  48      17.285   8.929 -11.605  1.00  0.00           N  
ATOM    402  CA  GLU A  48      17.656  10.005 -12.519  1.00  0.00           C  
ATOM    403  C   GLU A  48      17.347  11.372 -11.915  1.00  0.00           C  
ATOM    404  CB  GLU A  48      16.931   9.847 -13.858  1.00  0.00           C  
ATOM    405  O   GLU A  48      18.174  12.285 -11.977  1.00  0.00           O  
ATOM    406  CG  GLU A  48      17.329  10.883 -14.899  1.00  0.00           C  
ATOM    407  CD  GLU A  48      16.574  10.738 -16.210  1.00  0.00           C  
ATOM    408  OE1 GLU A  48      16.757  11.584 -17.114  1.00  0.00           O  
ATOM    409  OE2 GLU A  48      15.791   9.769 -16.334  1.00  0.00           O  
ATOM    410  N   LEU A  49      16.157  11.424 -11.370  1.00  0.00           N  
ATOM    411  CA  LEU A  49      15.743  12.684 -10.761  1.00  0.00           C  
ATOM    412  C   LEU A  49      16.646  13.042  -9.585  1.00  0.00           C  
ATOM    413  CB  LEU A  49      14.287  12.600 -10.294  1.00  0.00           C  
ATOM    414  O   LEU A  49      17.020  14.205  -9.416  1.00  0.00           O  
ATOM    415  CG  LEU A  49      13.226  12.532 -11.394  1.00  0.00           C  
ATOM    416  CD1 LEU A  49      11.860  12.215 -10.793  1.00  0.00           C  
ATOM    417  CD2 LEU A  49      13.182  13.840 -12.176  1.00  0.00           C  
ATOM    418  N   LEU A  50      17.008  12.007  -8.842  1.00  0.00           N  
ATOM    419  CA  LEU A  50      17.894  12.211  -7.701  1.00  0.00           C  
ATOM    420  C   LEU A  50      19.279  12.655  -8.160  1.00  0.00           C  
ATOM    421  CB  LEU A  50      18.005  10.927  -6.874  1.00  0.00           C  
ATOM    422  O   LEU A  50      19.845  13.602  -7.609  1.00  0.00           O  
ATOM    423  CG  LEU A  50      18.366  11.101  -5.398  1.00  0.00           C  
ATOM    424  CD1 LEU A  50      17.101  11.172  -4.548  1.00  0.00           C  
ATOM    425  CD2 LEU A  50      19.267   9.964  -4.930  1.00  0.00           C  
ATOM    426  N   ALA A  51      19.841  12.096  -9.186  1.00  0.00           N  
ATOM    427  CA  ALA A  51      21.167  12.410  -9.710  1.00  0.00           C  
ATOM    428  C   ALA A  51      21.207  13.818 -10.297  1.00  0.00           C  
ATOM    429  CB  ALA A  51      21.578  11.385 -10.766  1.00  0.00           C  
ATOM    430  O   ALA A  51      22.205  14.529 -10.154  1.00  0.00           O  
ATOM    431  N   ALA A  52      20.070  14.223 -10.842  1.00  0.00           N  
ATOM    432  CA  ALA A  52      19.987  15.525 -11.499  1.00  0.00           C  
ATOM    433  C   ALA A  52      19.677  16.628 -10.491  1.00  0.00           C  
ATOM    434  CB  ALA A  52      18.928  15.500 -12.598  1.00  0.00           C  
ATOM    435  O   ALA A  52      19.672  17.811 -10.838  1.00  0.00           O  
ATOM    436  N   GLY A  53      19.398  16.262  -9.189  1.00  0.00           N  
ATOM    437  CA  GLY A  53      19.067  17.239  -8.164  1.00  0.00           C  
ATOM    438  C   GLY A  53      17.743  17.938  -8.412  1.00  0.00           C  
ATOM    439  O   GLY A  53      17.578  19.109  -8.063  1.00  0.00           O  
ATOM    440  N   ARG A  54      16.851  17.255  -9.238  1.00  0.00           N  
ATOM    441  CA  ARG A  54      15.530  17.811  -9.514  1.00  0.00           C  
ATOM    442  C   ARG A  54      14.537  17.433  -8.420  1.00  0.00           C  
ATOM    443  CB  ARG A  54      15.019  17.332 -10.875  1.00  0.00           C  
ATOM    444  O   ARG A  54      13.745  16.503  -8.588  1.00  0.00           O  
ATOM    445  CG  ARG A  54      15.860  17.803 -12.050  1.00  0.00           C  
ATOM    446  CD  ARG A  54      15.174  17.528 -13.381  1.00  0.00           C  
ATOM    447  NE  ARG A  54      15.942  18.059 -14.503  1.00  0.00           N  
ATOM    448  NH1 ARG A  54      14.370  17.515 -16.106  1.00  0.00           N  
ATOM    449  NH2 ARG A  54      16.321  18.552 -16.714  1.00  0.00           N  
ATOM    450  CZ  ARG A  54      15.543  18.041 -15.772  1.00  0.00           C  
ATOM    451  N   LEU A  55      14.479  18.165  -7.310  1.00  0.00           N  
ATOM    452  CA  LEU A  55      13.789  17.820  -6.072  1.00  0.00           C  
ATOM    453  C   LEU A  55      12.277  17.932  -6.243  1.00  0.00           C  
ATOM    454  CB  LEU A  55      14.254  18.727  -4.929  1.00  0.00           C  
ATOM    455  O   LEU A  55      11.530  17.075  -5.766  1.00  0.00           O  
ATOM    456  CG  LEU A  55      15.725  18.610  -4.527  1.00  0.00           C  
ATOM    457  CD1 LEU A  55      16.044  19.585  -3.399  1.00  0.00           C  
ATOM    458  CD2 LEU A  55      16.055  17.180  -4.114  1.00  0.00           C  
ATOM    459  N   GLU A  56      11.866  18.882  -6.981  1.00  0.00           N  
ATOM    460  CA  GLU A  56      10.429  19.066  -7.162  1.00  0.00           C  
ATOM    461  C   GLU A  56       9.825  17.924  -7.973  1.00  0.00           C  
ATOM    462  CB  GLU A  56      10.141  20.406  -7.844  1.00  0.00           C  
ATOM    463  O   GLU A  56       8.759  17.408  -7.630  1.00  0.00           O  
ATOM    464  CG  GLU A  56      10.442  21.617  -6.973  1.00  0.00           C  
ATOM    465  CD  GLU A  56      10.087  22.937  -7.638  1.00  0.00           C  
ATOM    466  OE1 GLU A  56      10.077  23.981  -6.947  1.00  0.00           O  
ATOM    467  OE2 GLU A  56       9.817  22.928  -8.860  1.00  0.00           O  
ATOM    468  N   GLU A  57      10.494  17.525  -8.989  1.00  0.00           N  
ATOM    469  CA  GLU A  57      10.041  16.416  -9.824  1.00  0.00           C  
ATOM    470  C   GLU A  57      10.109  15.093  -9.068  1.00  0.00           C  
ATOM    471  CB  GLU A  57      10.872  16.333 -11.106  1.00  0.00           C  
ATOM    472  O   GLU A  57       9.263  14.217  -9.260  1.00  0.00           O  
ATOM    473  CG  GLU A  57      10.666  17.510 -12.050  1.00  0.00           C  
ATOM    474  CD  GLU A  57      11.592  17.480 -13.256  1.00  0.00           C  
ATOM    475  OE1 GLU A  57      12.528  18.308 -13.322  1.00  0.00           O  
ATOM    476  OE2 GLU A  57      11.377  16.623 -14.142  1.00  0.00           O  
ATOM    477  N   LEU A  58      11.119  14.986  -8.297  1.00  0.00           N  
ATOM    478  CA  LEU A  58      11.273  13.792  -7.473  1.00  0.00           C  
ATOM    479  C   LEU A  58      10.097  13.636  -6.515  1.00  0.00           C  
ATOM    480  CB  LEU A  58      12.584  13.850  -6.685  1.00  0.00           C  
ATOM    481  O   LEU A  58       9.491  12.565  -6.438  1.00  0.00           O  
ATOM    482  CG  LEU A  58      12.875  12.664  -5.764  1.00  0.00           C  
ATOM    483  CD1 LEU A  58      13.156  11.411  -6.587  1.00  0.00           C  
ATOM    484  CD2 LEU A  58      14.048  12.978  -4.842  1.00  0.00           C  
ATOM    485  N   GLU A  59       9.791  14.733  -5.893  1.00  0.00           N  
ATOM    486  CA  GLU A  59       8.677  14.705  -4.949  1.00  0.00           C  
ATOM    487  C   GLU A  59       7.362  14.391  -5.657  1.00  0.00           C  
ATOM    488  CB  GLU A  59       8.569  16.039  -4.206  1.00  0.00           C  
ATOM    489  O   GLU A  59       6.561  13.595  -5.163  1.00  0.00           O  
ATOM    490  CG  GLU A  59       7.500  16.055  -3.123  1.00  0.00           C  
ATOM    491  CD  GLU A  59       7.452  17.361  -2.346  1.00  0.00           C  
ATOM    492  OE1 GLU A  59       6.342  17.807  -1.977  1.00  0.00           O  
ATOM    493  OE2 GLU A  59       8.533  17.943  -2.106  1.00  0.00           O  
ATOM    494  N   ALA A  60       7.200  15.043  -6.802  1.00  0.00           N  
ATOM    495  CA  ALA A  60       5.976  14.798  -7.561  1.00  0.00           C  
ATOM    496  C   ALA A  60       5.863  13.329  -7.958  1.00  0.00           C  
ATOM    497  CB  ALA A  60       5.932  15.686  -8.802  1.00  0.00           C  
ATOM    498  O   ALA A  60       4.785  12.736  -7.868  1.00  0.00           O  
ATOM    499  N   TYR A  61       6.932  12.774  -8.312  1.00  0.00           N  
ATOM    500  CA  TYR A  61       6.982  11.370  -8.706  1.00  0.00           C  
ATOM    501  C   TYR A  61       6.644  10.462  -7.530  1.00  0.00           C  
ATOM    502  CB  TYR A  61       8.366  11.016  -9.259  1.00  0.00           C  
ATOM    503  O   TYR A  61       5.815   9.557  -7.656  1.00  0.00           O  
ATOM    504  CG  TYR A  61       8.486   9.584  -9.721  1.00  0.00           C  
ATOM    505  CD1 TYR A  61       8.897   8.581  -8.847  1.00  0.00           C  
ATOM    506  CD2 TYR A  61       8.190   9.232 -11.034  1.00  0.00           C  
ATOM    507  CE1 TYR A  61       9.011   7.261  -9.269  1.00  0.00           C  
ATOM    508  CE2 TYR A  61       8.301   7.915 -11.467  1.00  0.00           C  
ATOM    509  OH  TYR A  61       8.822   5.633 -11.003  1.00  0.00           O  
ATOM    510  CZ  TYR A  61       8.711   6.938 -10.579  1.00  0.00           C  
ATOM    511  N   LEU A  62       7.273  10.702  -6.450  1.00  0.00           N  
ATOM    512  CA  LEU A  62       7.048   9.895  -5.256  1.00  0.00           C  
ATOM    513  C   LEU A  62       5.604  10.017  -4.782  1.00  0.00           C  
ATOM    514  CB  LEU A  62       8.003  10.317  -4.136  1.00  0.00           C  
ATOM    515  O   LEU A  62       4.988   9.022  -4.392  1.00  0.00           O  
ATOM    516  CG  LEU A  62       9.485  10.005  -4.355  1.00  0.00           C  
ATOM    517  CD1 LEU A  62      10.322  10.585  -3.220  1.00  0.00           C  
ATOM    518  CD2 LEU A  62       9.703   8.501  -4.473  1.00  0.00           C  
ATOM    519  N   ARG A  63       5.148  11.172  -4.839  1.00  0.00           N  
ATOM    520  CA  ARG A  63       3.777  11.407  -4.398  1.00  0.00           C  
ATOM    521  C   ARG A  63       2.784  10.633  -5.259  1.00  0.00           C  
ATOM    522  CB  ARG A  63       3.449  12.902  -4.436  1.00  0.00           C  
ATOM    523  O   ARG A  63       1.907   9.943  -4.735  1.00  0.00           O  
ATOM    524  CG  ARG A  63       2.086  13.248  -3.857  1.00  0.00           C  
ATOM    525  CD  ARG A  63       1.806  14.743  -3.929  1.00  0.00           C  
ATOM    526  NE  ARG A  63       2.733  15.505  -3.098  1.00  0.00           N  
ATOM    527  NH1 ARG A  63       3.113  17.153  -4.671  1.00  0.00           N  
ATOM    528  NH2 ARG A  63       4.157  17.246  -2.633  1.00  0.00           N  
ATOM    529  CZ  ARG A  63       3.332  16.633  -3.469  1.00  0.00           C  
ATOM    530  N   GLU A  64       2.907  10.735  -6.522  1.00  0.00           N  
ATOM    531  CA  GLU A  64       1.996  10.050  -7.435  1.00  0.00           C  
ATOM    532  C   GLU A  64       2.058   8.538  -7.245  1.00  0.00           C  
ATOM    533  CB  GLU A  64       2.318  10.412  -8.887  1.00  0.00           C  
ATOM    534  O   GLU A  64       1.023   7.878  -7.129  1.00  0.00           O  
ATOM    535  CG  GLU A  64       1.360   9.800  -9.900  1.00  0.00           C  
ATOM    536  CD  GLU A  64       1.675  10.191 -11.335  1.00  0.00           C  
ATOM    537  OE1 GLU A  64       1.009   9.679 -12.263  1.00  0.00           O  
ATOM    538  OE2 GLU A  64       2.596  11.014 -11.533  1.00  0.00           O  
ATOM    539  N   HIS A  65       3.221   8.057  -7.155  1.00  0.00           N  
ATOM    540  CA  HIS A  65       3.388   6.612  -7.046  1.00  0.00           C  
ATOM    541  C   HIS A  65       3.017   6.118  -5.652  1.00  0.00           C  
ATOM    542  CB  HIS A  65       4.826   6.212  -7.380  1.00  0.00           C  
ATOM    543  O   HIS A  65       2.464   5.026  -5.502  1.00  0.00           O  
ATOM    544  CG  HIS A  65       5.126   6.220  -8.845  1.00  0.00           C  
ATOM    545  CD2 HIS A  65       5.807   7.107  -9.608  1.00  0.00           C  
ATOM    546  ND1 HIS A  65       4.703   5.222  -9.696  1.00  0.00           N  
ATOM    547  CE1 HIS A  65       5.113   5.497 -10.924  1.00  0.00           C  
ATOM    548  NE2 HIS A  65       5.784   6.636 -10.897  1.00  0.00           N  
ATOM    549  N   GLY A  66       3.392   6.946  -4.708  1.00  0.00           N  
ATOM    550  CA  GLY A  66       2.985   6.601  -3.356  1.00  0.00           C  
ATOM    551  C   GLY A  66       1.481   6.479  -3.199  1.00  0.00           C  
ATOM    552  O   GLY A  66       0.990   5.516  -2.605  1.00  0.00           O  
ATOM    553  N   VAL A  67       0.722   7.334  -3.782  1.00  0.00           N  
ATOM    554  CA  VAL A  67      -0.735   7.341  -3.713  1.00  0.00           C  
ATOM    555  C   VAL A  67      -1.291   6.096  -4.402  1.00  0.00           C  
ATOM    556  CB  VAL A  67      -1.328   8.615  -4.356  1.00  0.00           C  
ATOM    557  O   VAL A  67      -2.170   5.421  -3.862  1.00  0.00           O  
ATOM    558  CG1 VAL A  67      -2.846   8.500  -4.481  1.00  0.00           C  
ATOM    559  CG2 VAL A  67      -0.947   9.849  -3.542  1.00  0.00           C  
ATOM    560  N   THR A  68      -0.764   5.863  -5.485  1.00  0.00           N  
ATOM    561  CA  THR A  68      -1.232   4.717  -6.257  1.00  0.00           C  
ATOM    562  C   THR A  68      -1.039   3.422  -5.472  1.00  0.00           C  
ATOM    563  CB  THR A  68      -0.499   4.616  -7.607  1.00  0.00           C  
ATOM    564  O   THR A  68      -1.953   2.600  -5.387  1.00  0.00           O  
ATOM    565  CG2 THR A  68      -0.971   3.402  -8.400  1.00  0.00           C  
ATOM    566  OG1 THR A  68      -0.753   5.801  -8.372  1.00  0.00           O  
ATOM    567  N   VAL A  69       0.124   3.260  -4.873  1.00  0.00           N  
ATOM    568  CA  VAL A  69       0.458   2.061  -4.111  1.00  0.00           C  
ATOM    569  C   VAL A  69      -0.486   1.926  -2.918  1.00  0.00           C  
ATOM    570  CB  VAL A  69       1.926   2.086  -3.629  1.00  0.00           C  
ATOM    571  O   VAL A  69      -1.067   0.861  -2.696  1.00  0.00           O  
ATOM    572  CG1 VAL A  69       2.176   0.983  -2.602  1.00  0.00           C  
ATOM    573  CG2 VAL A  69       2.879   1.943  -4.814  1.00  0.00           C  
ATOM    574  N   LEU A  70      -0.668   3.000  -2.234  1.00  0.00           N  
ATOM    575  CA  LEU A  70      -1.474   2.947  -1.019  1.00  0.00           C  
ATOM    576  C   LEU A  70      -2.942   2.697  -1.350  1.00  0.00           C  
ATOM    577  CB  LEU A  70      -1.332   4.247  -0.224  1.00  0.00           C  
ATOM    578  O   LEU A  70      -3.600   1.885  -0.697  1.00  0.00           O  
ATOM    579  CG  LEU A  70      -0.010   4.447   0.519  1.00  0.00           C  
ATOM    580  CD1 LEU A  70       0.003   5.800   1.222  1.00  0.00           C  
ATOM    581  CD2 LEU A  70       0.219   3.318   1.517  1.00  0.00           C  
ATOM    582  N   LYS A  71      -3.449   3.284  -2.354  1.00  0.00           N  
ATOM    583  CA  LYS A  71      -4.847   3.097  -2.730  1.00  0.00           C  
ATOM    584  C   LYS A  71      -5.108   1.662  -3.178  1.00  0.00           C  
ATOM    585  CB  LYS A  71      -5.239   4.072  -3.841  1.00  0.00           C  
ATOM    586  O   LYS A  71      -6.135   1.075  -2.829  1.00  0.00           O  
ATOM    587  CG  LYS A  71      -5.487   5.494  -3.358  1.00  0.00           C  
ATOM    588  CD  LYS A  71      -6.021   6.379  -4.477  1.00  0.00           C  
ATOM    589  CE  LYS A  71      -6.406   7.760  -3.963  1.00  0.00           C  
ATOM    590  NZ  LYS A  71      -6.912   8.638  -5.060  1.00  0.00           N  
ATOM    591  N   ALA A  72      -4.148   1.239  -3.981  1.00  0.00           N  
ATOM    592  CA  ALA A  72      -4.289  -0.140  -4.441  1.00  0.00           C  
ATOM    593  C   ALA A  72      -4.271  -1.115  -3.267  1.00  0.00           C  
ATOM    594  CB  ALA A  72      -3.181  -0.486  -5.432  1.00  0.00           C  
ATOM    595  O   ALA A  72      -5.075  -2.049  -3.215  1.00  0.00           O  
ATOM    596  N   LEU A  73      -3.332  -0.859  -2.322  1.00  0.00           N  
ATOM    597  CA  LEU A  73      -3.228  -1.697  -1.132  1.00  0.00           C  
ATOM    598  C   LEU A  73      -4.516  -1.646  -0.317  1.00  0.00           C  
ATOM    599  CB  LEU A  73      -2.045  -1.255  -0.267  1.00  0.00           C  
ATOM    600  O   LEU A  73      -5.068  -2.687   0.045  1.00  0.00           O  
ATOM    601  CG  LEU A  73      -1.754  -2.108   0.969  1.00  0.00           C  
ATOM    602  CD1 LEU A  73      -0.257  -2.373   1.089  1.00  0.00           C  
ATOM    603  CD2 LEU A  73      -2.283  -1.425   2.226  1.00  0.00           C  
ATOM    604  N   ILE A  74      -4.992  -0.496  -0.082  1.00  0.00           N  
ATOM    605  CA  ILE A  74      -6.192  -0.296   0.724  1.00  0.00           C  
ATOM    606  C   ILE A  74      -7.387  -0.962   0.045  1.00  0.00           C  
ATOM    607  CB  ILE A  74      -6.474   1.206   0.954  1.00  0.00           C  
ATOM    608  O   ILE A  74      -8.154  -1.680   0.690  1.00  0.00           O  
ATOM    609  CG1 ILE A  74      -5.418   1.811   1.886  1.00  0.00           C  
ATOM    610  CG2 ILE A  74      -7.884   1.410   1.517  1.00  0.00           C  
ATOM    611  CD1 ILE A  74      -5.473   3.330   1.980  1.00  0.00           C  
ATOM    612  N   GLU A  75      -7.563  -0.736  -1.209  1.00  0.00           N  
ATOM    613  CA  GLU A  75      -8.668  -1.319  -1.964  1.00  0.00           C  
ATOM    614  C   GLU A  75      -8.604  -2.844  -1.949  1.00  0.00           C  
ATOM    615  CB  GLU A  75      -8.663  -0.807  -3.407  1.00  0.00           C  
ATOM    616  O   GLU A  75      -9.626  -3.512  -1.777  1.00  0.00           O  
ATOM    617  CG  GLU A  75      -9.898  -1.200  -4.204  1.00  0.00           C  
ATOM    618  CD  GLU A  75      -9.934  -0.588  -5.595  1.00  0.00           C  
ATOM    619  OE1 GLU A  75     -10.890  -0.866  -6.356  1.00  0.00           O  
ATOM    620  OE2 GLU A  75      -8.999   0.174  -5.928  1.00  0.00           O  
ATOM    621  N   ALA A  76      -7.378  -3.344  -2.129  1.00  0.00           N  
ATOM    622  CA  ALA A  76      -7.196  -4.793  -2.143  1.00  0.00           C  
ATOM    623  C   ALA A  76      -7.555  -5.403  -0.791  1.00  0.00           C  
ATOM    624  CB  ALA A  76      -5.757  -5.144  -2.516  1.00  0.00           C  
ATOM    625  O   ALA A  76      -8.208  -6.448  -0.729  1.00  0.00           O  
ATOM    626  N   ILE A  77      -7.237  -4.764   0.233  1.00  0.00           N  
ATOM    627  CA  ILE A  77      -7.482  -5.278   1.576  1.00  0.00           C  
ATOM    628  C   ILE A  77      -8.952  -5.088   1.942  1.00  0.00           C  
ATOM    629  CB  ILE A  77      -6.576  -4.586   2.620  1.00  0.00           C  
ATOM    630  O   ILE A  77      -9.588  -6.000   2.476  1.00  0.00           O  
ATOM    631  CG1 ILE A  77      -5.107  -4.956   2.381  1.00  0.00           C  
ATOM    632  CG2 ILE A  77      -7.010  -4.956   4.041  1.00  0.00           C  
ATOM    633  CD1 ILE A  77      -4.126  -4.194   3.261  1.00  0.00           C  
ATOM    634  N   LYS A  78      -9.534  -3.983   1.600  1.00  0.00           N  
ATOM    635  CA  LYS A  78     -10.914  -3.653   1.944  1.00  0.00           C  
ATOM    636  C   LYS A  78     -11.894  -4.596   1.251  1.00  0.00           C  
ATOM    637  CB  LYS A  78     -11.229  -2.204   1.572  1.00  0.00           C  
ATOM    638  O   LYS A  78     -12.846  -5.075   1.870  1.00  0.00           O  
ATOM    639  CG  LYS A  78     -12.551  -1.695   2.128  1.00  0.00           C  
ATOM    640  CD  LYS A  78     -12.769  -0.225   1.792  1.00  0.00           C  
ATOM    641  CE  LYS A  78     -14.155   0.246   2.214  1.00  0.00           C  
ATOM    642  NZ  LYS A  78     -14.382   1.680   1.865  1.00  0.00           N  
ATOM    643  N   ASN A  79     -11.591  -4.987   0.024  1.00  0.00           N  
ATOM    644  CA  ASN A  79     -12.564  -5.690  -0.805  1.00  0.00           C  
ATOM    645  C   ASN A  79     -12.165  -7.146  -1.025  1.00  0.00           C  
ATOM    646  CB  ASN A  79     -12.739  -4.979  -2.149  1.00  0.00           C  
ATOM    647  O   ASN A  79     -12.887  -7.901  -1.679  1.00  0.00           O  
ATOM    648  CG  ASN A  79     -13.304  -3.580  -2.000  1.00  0.00           C  
ATOM    649  ND2 ASN A  79     -12.691  -2.617  -2.677  1.00  0.00           N  
ATOM    650  OD1 ASN A  79     -14.284  -3.366  -1.281  1.00  0.00           O  
ATOM    651  N   GLU A  80     -11.103  -7.485  -0.384  1.00  0.00           N  
ATOM    652  CA  GLU A  80     -10.586  -8.825  -0.648  1.00  0.00           C  
ATOM    653  C   GLU A  80     -10.712  -9.184  -2.126  1.00  0.00           C  
ATOM    654  CB  GLU A  80     -11.316  -9.861   0.210  1.00  0.00           C  
ATOM    655  O   GLU A  80     -11.173 -10.276  -2.467  1.00  0.00           O  
ATOM    656  CG  GLU A  80     -11.115  -9.673   1.707  1.00  0.00           C  
ATOM    657  CD  GLU A  80     -11.714 -10.795   2.539  1.00  0.00           C  
ATOM    658  OE1 GLU A  80     -11.388 -10.898   3.743  1.00  0.00           O  
ATOM    659  OE2 GLU A  80     -12.515 -11.578   1.982  1.00  0.00           O  
ATOM    660  N   ASP A  81     -10.337  -8.162  -2.965  1.00  0.00           N  
ATOM    661  CA  ASP A  81     -10.467  -8.219  -4.417  1.00  0.00           C  
ATOM    662  C   ASP A  81      -9.358  -9.068  -5.035  1.00  0.00           C  
ATOM    663  CB  ASP A  81     -10.444  -6.810  -5.014  1.00  0.00           C  
ATOM    664  O   ASP A  81      -8.231  -8.598  -5.206  1.00  0.00           O  
ATOM    665  CG  ASP A  81     -10.818  -6.783  -6.486  1.00  0.00           C  
ATOM    666  OD1 ASP A  81     -10.593  -7.790  -7.191  1.00  0.00           O  
ATOM    667  OD2 ASP A  81     -11.341  -5.744  -6.945  1.00  0.00           O  
ATOM    668  N   GLU A  82      -9.715 -10.366  -5.279  1.00  0.00           N  
ATOM    669  CA  GLU A  82      -8.752 -11.315  -5.831  1.00  0.00           C  
ATOM    670  C   GLU A  82      -8.223 -10.840  -7.181  1.00  0.00           C  
ATOM    671  CB  GLU A  82      -9.384 -12.702  -5.972  1.00  0.00           C  
ATOM    672  O   GLU A  82      -7.040 -11.009  -7.485  1.00  0.00           O  
ATOM    673  CG  GLU A  82      -9.615 -13.410  -4.646  1.00  0.00           C  
ATOM    674  CD  GLU A  82     -10.119 -14.836  -4.806  1.00  0.00           C  
ATOM    675  OE1 GLU A  82     -10.198 -15.569  -3.795  1.00  0.00           O  
ATOM    676  OE2 GLU A  82     -10.436 -15.223  -5.953  1.00  0.00           O  
ATOM    677  N   GLU A  83      -9.074 -10.241  -7.990  1.00  0.00           N  
ATOM    678  CA  GLU A  83      -8.673  -9.743  -9.302  1.00  0.00           C  
ATOM    679  C   GLU A  83      -7.624  -8.642  -9.178  1.00  0.00           C  
ATOM    680  CB  GLU A  83      -9.889  -9.226 -10.075  1.00  0.00           C  
ATOM    681  O   GLU A  83      -6.648  -8.620  -9.930  1.00  0.00           O  
ATOM    682  CG  GLU A  83     -10.776 -10.328 -10.636  1.00  0.00           C  
ATOM    683  CD  GLU A  83     -11.948  -9.800 -11.447  1.00  0.00           C  
ATOM    684  OE1 GLU A  83     -12.779 -10.613 -11.913  1.00  0.00           O  
ATOM    685  OE2 GLU A  83     -12.036  -8.564 -11.620  1.00  0.00           O  
ATOM    686  N   LEU A  84      -7.876  -7.687  -8.252  1.00  0.00           N  
ATOM    687  CA  LEU A  84      -6.926  -6.609  -7.998  1.00  0.00           C  
ATOM    688  C   LEU A  84      -5.589  -7.164  -7.518  1.00  0.00           C  
ATOM    689  CB  LEU A  84      -7.488  -5.633  -6.961  1.00  0.00           C  
ATOM    690  O   LEU A  84      -4.530  -6.719  -7.965  1.00  0.00           O  
ATOM    691  CG  LEU A  84      -6.636  -4.399  -6.659  1.00  0.00           C  
ATOM    692  CD1 LEU A  84      -6.502  -3.530  -7.905  1.00  0.00           C  
ATOM    693  CD2 LEU A  84      -7.237  -3.602  -5.507  1.00  0.00           C  
ATOM    694  N   LEU A  85      -5.624  -8.234  -6.682  1.00  0.00           N  
ATOM    695  CA  LEU A  85      -4.410  -8.879  -6.193  1.00  0.00           C  
ATOM    696  C   LEU A  85      -3.610  -9.475  -7.347  1.00  0.00           C  
ATOM    697  CB  LEU A  85      -4.755  -9.972  -5.178  1.00  0.00           C  
ATOM    698  O   LEU A  85      -2.388  -9.323  -7.404  1.00  0.00           O  
ATOM    699  CG  LEU A  85      -5.145  -9.497  -3.777  1.00  0.00           C  
ATOM    700  CD1 LEU A  85      -5.695 -10.659  -2.957  1.00  0.00           C  
ATOM    701  CD2 LEU A  85      -3.949  -8.860  -3.076  1.00  0.00           C  
ATOM    702  N   GLU A  86      -4.367 -10.121  -8.184  1.00  0.00           N  
ATOM    703  CA  GLU A  86      -3.720 -10.727  -9.344  1.00  0.00           C  
ATOM    704  C   GLU A  86      -3.086  -9.666 -10.239  1.00  0.00           C  
ATOM    705  CB  GLU A  86      -4.725 -11.559 -10.146  1.00  0.00           C  
ATOM    706  O   GLU A  86      -1.947  -9.822 -10.685  1.00  0.00           O  
ATOM    707  CG  GLU A  86      -4.097 -12.350 -11.284  1.00  0.00           C  
ATOM    708  CD  GLU A  86      -5.093 -13.230 -12.023  1.00  0.00           C  
ATOM    709  OE1 GLU A  86      -4.684 -13.961 -12.954  1.00  0.00           O  
ATOM    710  OE2 GLU A  86      -6.293 -13.188 -11.669  1.00  0.00           O  
ATOM    711  N   LYS A  87      -3.842  -8.631 -10.472  1.00  0.00           N  
ATOM    712  CA  LYS A  87      -3.332  -7.544 -11.303  1.00  0.00           C  
ATOM    713  C   LYS A  87      -2.078  -6.927 -10.692  1.00  0.00           C  
ATOM    714  CB  LYS A  87      -4.403  -6.470 -11.499  1.00  0.00           C  
ATOM    715  O   LYS A  87      -1.097  -6.676 -11.395  1.00  0.00           O  
ATOM    716  CG  LYS A  87      -4.006  -5.371 -12.474  1.00  0.00           C  
ATOM    717  CD  LYS A  87      -5.117  -4.342 -12.638  1.00  0.00           C  
ATOM    718  CE  LYS A  87      -4.687  -3.192 -13.539  1.00  0.00           C  
ATOM    719  NZ  LYS A  87      -5.761  -2.163 -13.675  1.00  0.00           N  
ATOM    720  N   LEU A  88      -2.127  -6.735  -9.392  1.00  0.00           N  
ATOM    721  CA  LEU A  88      -0.993  -6.163  -8.675  1.00  0.00           C  
ATOM    722  C   LEU A  88       0.218  -7.087  -8.749  1.00  0.00           C  
ATOM    723  CB  LEU A  88      -1.360  -5.899  -7.213  1.00  0.00           C  
ATOM    724  O   LEU A  88       1.341  -6.630  -8.975  1.00  0.00           O  
ATOM    725  CG  LEU A  88      -2.297  -4.719  -6.951  1.00  0.00           C  
ATOM    726  CD1 LEU A  88      -2.726  -4.698  -5.488  1.00  0.00           C  
ATOM    727  CD2 LEU A  88      -1.625  -3.406  -7.336  1.00  0.00           C  
ATOM    728  N   ALA A  89      -0.032  -8.348  -8.614  1.00  0.00           N  
ATOM    729  CA  ALA A  89       1.052  -9.326  -8.654  1.00  0.00           C  
ATOM    730  C   ALA A  89       1.708  -9.363 -10.031  1.00  0.00           C  
ATOM    731  CB  ALA A  89       0.533 -10.712  -8.279  1.00  0.00           C  
ATOM    732  O   ALA A  89       2.937  -9.376 -10.141  1.00  0.00           O  
ATOM    733  N   LYS A  90       0.903  -9.335 -11.057  1.00  0.00           N  
ATOM    734  CA  LYS A  90       1.416  -9.367 -12.424  1.00  0.00           C  
ATOM    735  C   LYS A  90       2.216  -8.106 -12.740  1.00  0.00           C  
ATOM    736  CB  LYS A  90       0.270  -9.525 -13.424  1.00  0.00           C  
ATOM    737  O   LYS A  90       3.291  -8.181 -13.340  1.00  0.00           O  
ATOM    738  CG  LYS A  90      -0.299 -10.934 -13.495  1.00  0.00           C  
ATOM    739  CD  LYS A  90      -1.343 -11.061 -14.598  1.00  0.00           C  
ATOM    740  CE  LYS A  90      -1.904 -12.474 -14.678  1.00  0.00           C  
ATOM    741  NZ  LYS A  90      -2.951 -12.595 -15.736  1.00  0.00           N  
ATOM    742  N   SER A  91       1.659  -6.955 -12.310  1.00  0.00           N  
ATOM    743  CA  SER A  91       2.337  -5.686 -12.554  1.00  0.00           C  
ATOM    744  C   SER A  91       3.697  -5.643 -11.865  1.00  0.00           C  
ATOM    745  CB  SER A  91       1.476  -4.517 -12.073  1.00  0.00           C  
ATOM    746  O   SER A  91       4.696  -5.258 -12.476  1.00  0.00           O  
ATOM    747  OG  SER A  91       2.166  -3.288 -12.225  1.00  0.00           O  
ATOM    748  N   HIS A  92       3.766  -6.109 -10.684  1.00  0.00           N  
ATOM    749  CA  HIS A  92       4.983  -6.022  -9.885  1.00  0.00           C  
ATOM    750  C   HIS A  92       6.001  -7.073 -10.314  1.00  0.00           C  
ATOM    751  CB  HIS A  92       4.660  -6.180  -8.398  1.00  0.00           C  
ATOM    752  O   HIS A  92       7.194  -6.780 -10.420  1.00  0.00           O  
ATOM    753  CG  HIS A  92       3.895  -5.030  -7.825  1.00  0.00           C  
ATOM    754  CD2 HIS A  92       4.307  -3.950  -7.120  1.00  0.00           C  
ATOM    755  ND1 HIS A  92       2.528  -4.909  -7.950  1.00  0.00           N  
ATOM    756  CE1 HIS A  92       2.132  -3.801  -7.346  1.00  0.00           C  
ATOM    757  NE2 HIS A  92       3.193  -3.201  -6.834  1.00  0.00           N  
ATOM    758  N   LYS A  93       5.532  -8.318 -10.558  1.00  0.00           N  
ATOM    759  CA  LYS A  93       6.429  -9.415 -10.910  1.00  0.00           C  
ATOM    760  C   LYS A  93       6.882  -9.311 -12.364  1.00  0.00           C  
ATOM    761  CB  LYS A  93       5.750 -10.764 -10.668  1.00  0.00           C  
ATOM    762  O   LYS A  93       8.081  -9.336 -12.650  1.00  0.00           O  
ATOM    763  CG  LYS A  93       6.625 -11.965 -10.993  1.00  0.00           C  
ATOM    764  CD  LYS A  93       5.869 -13.274 -10.806  1.00  0.00           C  
ATOM    765  CE  LYS A  93       6.690 -14.467 -11.277  1.00  0.00           C  
ATOM    766  NZ  LYS A  93       5.927 -15.746 -11.160  1.00  0.00           N  
ATOM    767  N   GLU A  94       5.888  -9.073 -13.255  1.00  0.00           N  
ATOM    768  CA  GLU A  94       6.183  -9.208 -14.678  1.00  0.00           C  
ATOM    769  C   GLU A  94       6.656  -7.884 -15.272  1.00  0.00           C  
ATOM    770  CB  GLU A  94       4.954  -9.715 -15.436  1.00  0.00           C  
ATOM    771  O   GLU A  94       7.712  -7.824 -15.905  1.00  0.00           O  
ATOM    772  CG  GLU A  94       4.538 -11.129 -15.057  1.00  0.00           C  
ATOM    773  CD  GLU A  94       3.423 -11.681 -15.932  1.00  0.00           C  
ATOM    774  OE1 GLU A  94       2.946 -12.808 -15.667  1.00  0.00           O  
ATOM    775  OE2 GLU A  94       3.024 -10.982 -16.889  1.00  0.00           O  
ATOM    776  N   GLU A  95       5.998  -6.829 -14.839  1.00  0.00           N  
ATOM    777  CA  GLU A  95       6.282  -5.557 -15.496  1.00  0.00           C  
ATOM    778  C   GLU A  95       7.434  -4.827 -14.810  1.00  0.00           C  
ATOM    779  CB  GLU A  95       5.034  -4.670 -15.514  1.00  0.00           C  
ATOM    780  O   GLU A  95       8.345  -4.330 -15.476  1.00  0.00           O  
ATOM    781  CG  GLU A  95       3.907  -5.213 -16.380  1.00  0.00           C  
ATOM    782  CD  GLU A  95       2.689  -4.303 -16.420  1.00  0.00           C  
ATOM    783  OE1 GLU A  95       1.585  -4.781 -16.767  1.00  0.00           O  
ATOM    784  OE2 GLU A  95       2.841  -3.102 -16.102  1.00  0.00           O  
ATOM    785  N   HIS A  96       7.525  -4.961 -13.574  1.00  0.00           N  
ATOM    786  CA  HIS A  96       8.485  -4.116 -12.874  1.00  0.00           C  
ATOM    787  C   HIS A  96       9.549  -4.954 -12.173  1.00  0.00           C  
ATOM    788  CB  HIS A  96       7.770  -3.220 -11.861  1.00  0.00           C  
ATOM    789  O   HIS A  96      10.486  -4.410 -11.585  1.00  0.00           O  
ATOM    790  CG  HIS A  96       6.762  -2.303 -12.476  1.00  0.00           C  
ATOM    791  CD2 HIS A  96       5.408  -2.318 -12.441  1.00  0.00           C  
ATOM    792  ND1 HIS A  96       7.116  -1.214 -13.242  1.00  0.00           N  
ATOM    793  CE1 HIS A  96       6.020  -0.596 -13.651  1.00  0.00           C  
ATOM    794  NE2 HIS A  96       4.971  -1.246 -13.178  1.00  0.00           N  
ATOM    795  N   LYS A  97       9.397  -6.284 -12.250  1.00  0.00           N  
ATOM    796  CA  LYS A  97      10.332  -7.242 -11.665  1.00  0.00           C  
ATOM    797  C   LYS A  97      10.659  -6.878 -10.220  1.00  0.00           C  
ATOM    798  CB  LYS A  97      11.617  -7.311 -12.492  1.00  0.00           C  
ATOM    799  O   LYS A  97      11.824  -6.898  -9.818  1.00  0.00           O  
ATOM    800  CG  LYS A  97      11.410  -7.803 -13.917  1.00  0.00           C  
ATOM    801  CD  LYS A  97      12.738  -8.025 -14.629  1.00  0.00           C  
ATOM    802  CE  LYS A  97      12.534  -8.563 -16.039  1.00  0.00           C  
ATOM    803  NZ  LYS A  97      13.834  -8.793 -16.738  1.00  0.00           N  
ATOM    804  N   ILE A  98       9.659  -6.422  -9.443  1.00  0.00           N  
ATOM    805  CA  ILE A  98       9.821  -6.060  -8.039  1.00  0.00           C  
ATOM    806  C   ILE A  98       9.721  -7.311  -7.169  1.00  0.00           C  
ATOM    807  CB  ILE A  98       8.770  -5.016  -7.600  1.00  0.00           C  
ATOM    808  O   ILE A  98       8.709  -8.015  -7.196  1.00  0.00           O  
ATOM    809  CG1 ILE A  98       8.915  -3.733  -8.425  1.00  0.00           C  
ATOM    810  CG2 ILE A  98       8.895  -4.721  -6.102  1.00  0.00           C  
ATOM    811  CD1 ILE A  98       7.830  -2.699  -8.158  1.00  0.00           C  
ATOM    812  N   PRO A  99      10.774  -7.562  -6.424  1.00  0.00           N  
ATOM    813  CA  PRO A  99      10.717  -8.703  -5.507  1.00  0.00           C  
ATOM    814  C   PRO A  99       9.672  -8.524  -4.408  1.00  0.00           C  
ATOM    815  CB  PRO A  99      12.128  -8.752  -4.917  1.00  0.00           C  
ATOM    816  O   PRO A  99       9.400  -7.397  -3.987  1.00  0.00           O  
ATOM    817  CG  PRO A  99      12.967  -7.957  -5.864  1.00  0.00           C  
ATOM    818  CD  PRO A  99      12.100  -6.911  -6.506  1.00  0.00           C  
ATOM    819  N   ILE A 100       9.075  -9.625  -4.024  1.00  0.00           N  
ATOM    820  CA  ILE A 100       8.034  -9.588  -3.002  1.00  0.00           C  
ATOM    821  C   ILE A 100       8.588  -8.959  -1.725  1.00  0.00           C  
ATOM    822  CB  ILE A 100       7.480 -11.000  -2.708  1.00  0.00           C  
ATOM    823  O   ILE A 100       7.860  -8.285  -0.992  1.00  0.00           O  
ATOM    824  CG1 ILE A 100       6.210 -10.908  -1.855  1.00  0.00           C  
ATOM    825  CG2 ILE A 100       8.541 -11.864  -2.020  1.00  0.00           C  
ATOM    826  CD1 ILE A 100       5.016 -10.307  -2.585  1.00  0.00           C  
ATOM    827  N   GLU A 101       9.846  -9.167  -1.433  1.00  0.00           N  
ATOM    828  CA  GLU A 101      10.506  -8.623  -0.250  1.00  0.00           C  
ATOM    829  C   GLU A 101      10.350  -7.107  -0.179  1.00  0.00           C  
ATOM    830  CB  GLU A 101      11.990  -9.000  -0.242  1.00  0.00           C  
ATOM    831  O   GLU A 101      10.219  -6.542   0.909  1.00  0.00           O  
ATOM    832  CG  GLU A 101      12.715  -8.615   1.040  1.00  0.00           C  
ATOM    833  CD  GLU A 101      13.466  -9.774   1.676  1.00  0.00           C  
ATOM    834  OE1 GLU A 101      13.795  -9.695   2.881  1.00  0.00           O  
ATOM    835  OE2 GLU A 101      13.727 -10.768   0.963  1.00  0.00           O  
ATOM    836  N   TYR A 102      10.332  -6.422  -1.301  1.00  0.00           N  
ATOM    837  CA  TYR A 102      10.183  -4.971  -1.332  1.00  0.00           C  
ATOM    838  C   TYR A 102       8.820  -4.552  -0.794  1.00  0.00           C  
ATOM    839  CB  TYR A 102      10.367  -4.441  -2.757  1.00  0.00           C  
ATOM    840  O   TYR A 102       8.702  -3.530  -0.113  1.00  0.00           O  
ATOM    841  CG  TYR A 102      11.805  -4.419  -3.215  1.00  0.00           C  
ATOM    842  CD1 TYR A 102      12.779  -5.165  -2.554  1.00  0.00           C  
ATOM    843  CD2 TYR A 102      12.193  -3.653  -4.309  1.00  0.00           C  
ATOM    844  CE1 TYR A 102      14.106  -5.146  -2.971  1.00  0.00           C  
ATOM    845  CE2 TYR A 102      13.517  -3.626  -4.735  1.00  0.00           C  
ATOM    846  OH  TYR A 102      15.777  -4.353  -4.479  1.00  0.00           O  
ATOM    847  CZ  TYR A 102      14.465  -4.375  -4.061  1.00  0.00           C  
ATOM    848  N   LEU A 103       7.880  -5.419  -1.112  1.00  0.00           N  
ATOM    849  CA  LEU A 103       6.541  -5.140  -0.606  1.00  0.00           C  
ATOM    850  C   LEU A 103       6.514  -5.193   0.918  1.00  0.00           C  
ATOM    851  CB  LEU A 103       5.532  -6.136  -1.182  1.00  0.00           C  
ATOM    852  O   LEU A 103       5.804  -4.415   1.558  1.00  0.00           O  
ATOM    853  CG  LEU A 103       5.346  -6.113  -2.700  1.00  0.00           C  
ATOM    854  CD1 LEU A 103       4.306  -7.146  -3.122  1.00  0.00           C  
ATOM    855  CD2 LEU A 103       4.942  -4.719  -3.168  1.00  0.00           C  
ATOM    856  N   LYS A 104       7.348  -6.072   1.458  1.00  0.00           N  
ATOM    857  CA  LYS A 104       7.465  -6.162   2.910  1.00  0.00           C  
ATOM    858  C   LYS A 104       8.097  -4.900   3.490  1.00  0.00           C  
ATOM    859  CB  LYS A 104       8.287  -7.389   3.308  1.00  0.00           C  
ATOM    860  O   LYS A 104       7.682  -4.421   4.548  1.00  0.00           O  
ATOM    861  CG  LYS A 104       7.596  -8.715   3.025  1.00  0.00           C  
ATOM    862  CD  LYS A 104       8.457  -9.897   3.451  1.00  0.00           C  
ATOM    863  CE  LYS A 104       7.790 -11.225   3.119  1.00  0.00           C  
ATOM    864  NZ  LYS A 104       8.643 -12.387   3.512  1.00  0.00           N  
ATOM    865  N   TYR A 105       9.006  -4.370   2.765  1.00  0.00           N  
ATOM    866  CA  TYR A 105       9.626  -3.121   3.193  1.00  0.00           C  
ATOM    867  C   TYR A 105       8.605  -1.991   3.235  1.00  0.00           C  
ATOM    868  CB  TYR A 105      10.781  -2.746   2.259  1.00  0.00           C  
ATOM    869  O   TYR A 105       8.592  -1.191   4.173  1.00  0.00           O  
ATOM    870  CG  TYR A 105      11.894  -3.766   2.231  1.00  0.00           C  
ATOM    871  CD1 TYR A 105      12.130  -4.599   3.323  1.00  0.00           C  
ATOM    872  CD2 TYR A 105      12.712  -3.898   1.114  1.00  0.00           C  
ATOM    873  CE1 TYR A 105      13.155  -5.538   3.302  1.00  0.00           C  
ATOM    874  CE2 TYR A 105      13.740  -4.834   1.083  1.00  0.00           C  
ATOM    875  OH  TYR A 105      14.970  -6.577   2.154  1.00  0.00           O  
ATOM    876  CZ  TYR A 105      13.953  -5.649   2.179  1.00  0.00           C  
ATOM    877  N   ILE A 106       7.791  -1.971   2.230  1.00  0.00           N  
ATOM    878  CA  ILE A 106       6.763  -0.941   2.135  1.00  0.00           C  
ATOM    879  C   ILE A 106       5.770  -1.094   3.285  1.00  0.00           C  
ATOM    880  CB  ILE A 106       6.025  -1.003   0.778  1.00  0.00           C  
ATOM    881  O   ILE A 106       5.399  -0.110   3.928  1.00  0.00           O  
ATOM    882  CG1 ILE A 106       6.955  -0.558  -0.356  1.00  0.00           C  
ATOM    883  CG2 ILE A 106       4.756  -0.146   0.814  1.00  0.00           C  
ATOM    884  CD1 ILE A 106       6.392  -0.801  -1.750  1.00  0.00           C  
ATOM    885  N   ALA A 107       5.426  -2.288   3.572  1.00  0.00           N  
ATOM    886  CA  ALA A 107       4.505  -2.551   4.675  1.00  0.00           C  
ATOM    887  C   ALA A 107       5.074  -2.048   5.998  1.00  0.00           C  
ATOM    888  CB  ALA A 107       4.196  -4.044   4.765  1.00  0.00           C  
ATOM    889  O   ALA A 107       4.369  -1.405   6.780  1.00  0.00           O  
ATOM    890  N   ASP A 108       6.342  -2.325   6.233  1.00  0.00           N  
ATOM    891  CA  ASP A 108       7.000  -1.866   7.452  1.00  0.00           C  
ATOM    892  C   ASP A 108       7.009  -0.341   7.531  1.00  0.00           C  
ATOM    893  CB  ASP A 108       8.431  -2.405   7.526  1.00  0.00           C  
ATOM    894  O   ASP A 108       6.783   0.232   8.599  1.00  0.00           O  
ATOM    895  CG  ASP A 108       8.489  -3.897   7.800  1.00  0.00           C  
ATOM    896  OD1 ASP A 108       7.490  -4.467   8.290  1.00  0.00           O  
ATOM    897  OD2 ASP A 108       9.544  -4.509   7.526  1.00  0.00           O  
ATOM    898  N   SER A 109       7.233   0.262   6.424  1.00  0.00           N  
ATOM    899  CA  SER A 109       7.270   1.719   6.359  1.00  0.00           C  
ATOM    900  C   SER A 109       5.892   2.319   6.620  1.00  0.00           C  
ATOM    901  CB  SER A 109       7.787   2.182   4.996  1.00  0.00           C  
ATOM    902  O   SER A 109       5.776   3.359   7.271  1.00  0.00           O  
ATOM    903  OG  SER A 109       9.142   1.808   4.819  1.00  0.00           O  
ATOM    904  N   ILE A 110       4.858   1.675   6.092  1.00  0.00           N  
ATOM    905  CA  ILE A 110       3.496   2.132   6.345  1.00  0.00           C  
ATOM    906  C   ILE A 110       3.233   2.165   7.849  1.00  0.00           C  
ATOM    907  CB  ILE A 110       2.457   1.232   5.639  1.00  0.00           C  
ATOM    908  O   ILE A 110       2.743   3.165   8.378  1.00  0.00           O  
ATOM    909  CG1 ILE A 110       2.537   1.415   4.119  1.00  0.00           C  
ATOM    910  CG2 ILE A 110       1.046   1.530   6.153  1.00  0.00           C  
ATOM    911  CD1 ILE A 110       1.735   0.390   3.329  1.00  0.00           C  
ATOM    912  N   ILE A 111       3.619   1.162   8.540  1.00  0.00           N  
ATOM    913  CA  ILE A 111       3.419   1.054   9.981  1.00  0.00           C  
ATOM    914  C   ILE A 111       4.168   2.178  10.692  1.00  0.00           C  
ATOM    915  CB  ILE A 111       3.882  -0.321  10.514  1.00  0.00           C  
ATOM    916  O   ILE A 111       3.599   2.878  11.532  1.00  0.00           O  
ATOM    917  CG1 ILE A 111       3.042  -1.444   9.895  1.00  0.00           C  
ATOM    918  CG2 ILE A 111       3.807  -0.360  12.043  1.00  0.00           C  
ATOM    919  CD1 ILE A 111       1.569  -1.397  10.275  1.00  0.00           C  
ATOM    920  N   GLU A 112       5.357   2.413  10.321  1.00  0.00           N  
ATOM    921  CA  GLU A 112       6.188   3.429  10.961  1.00  0.00           C  
ATOM    922  C   GLU A 112       5.633   4.830  10.715  1.00  0.00           C  
ATOM    923  CB  GLU A 112       7.631   3.339  10.458  1.00  0.00           C  
ATOM    924  O   GLU A 112       5.580   5.652  11.633  1.00  0.00           O  
ATOM    925  CG  GLU A 112       8.363   2.085  10.912  1.00  0.00           C  
ATOM    926  CD  GLU A 112       9.833   2.075  10.525  1.00  0.00           C  
ATOM    927  OE1 GLU A 112      10.345   1.009  10.113  1.00  0.00           O  
ATOM    928  OE2 GLU A 112      10.479   3.141  10.634  1.00  0.00           O  
ATOM    929  N   VAL A 113       5.239   4.985   9.509  1.00  0.00           N  
ATOM    930  CA  VAL A 113       4.714   6.302   9.164  1.00  0.00           C  
ATOM    931  C   VAL A 113       3.434   6.571   9.951  1.00  0.00           C  
ATOM    932  CB  VAL A 113       4.444   6.427   7.648  1.00  0.00           C  
ATOM    933  O   VAL A 113       3.252   7.660  10.501  1.00  0.00           O  
ATOM    934  CG1 VAL A 113       3.620   7.677   7.348  1.00  0.00           C  
ATOM    935  CG2 VAL A 113       5.760   6.451   6.872  1.00  0.00           C  
ATOM    936  N   LEU A 114       2.615   5.618  10.063  1.00  0.00           N  
ATOM    937  CA  LEU A 114       1.355   5.783  10.778  1.00  0.00           C  
ATOM    938  C   LEU A 114       1.599   5.977  12.271  1.00  0.00           C  
ATOM    939  CB  LEU A 114       0.446   4.572  10.551  1.00  0.00           C  
ATOM    940  O   LEU A 114       0.905   6.763  12.921  1.00  0.00           O  
ATOM    941  CG  LEU A 114      -0.134   4.414   9.145  1.00  0.00           C  
ATOM    942  CD1 LEU A 114      -0.931   3.118   9.043  1.00  0.00           C  
ATOM    943  CD2 LEU A 114      -1.005   5.613   8.787  1.00  0.00           C  
ATOM    944  N   GLU A 115       2.584   5.385  12.788  1.00  0.00           N  
ATOM    945  CA  GLU A 115       2.960   5.563  14.188  1.00  0.00           C  
ATOM    946  C   GLU A 115       3.430   6.990  14.457  1.00  0.00           C  
ATOM    947  CB  GLU A 115       4.053   4.566  14.582  1.00  0.00           C  
ATOM    948  O   GLU A 115       3.119   7.565  15.502  1.00  0.00           O  
ATOM    949  CG  GLU A 115       3.544   3.148  14.796  1.00  0.00           C  
ATOM    950  CD  GLU A 115       4.642   2.168  15.176  1.00  0.00           C  
ATOM    951  OE1 GLU A 115       4.333   1.108  15.767  1.00  0.00           O  
ATOM    952  OE2 GLU A 115       5.822   2.462  14.882  1.00  0.00           O  
ATOM    953  N   GLU A 116       4.043   7.503  13.523  1.00  0.00           N  
ATOM    954  CA  GLU A 116       4.562   8.861  13.653  1.00  0.00           C  
ATOM    955  C   GLU A 116       3.457   9.895  13.456  1.00  0.00           C  
ATOM    956  CB  GLU A 116       5.693   9.103  12.650  1.00  0.00           C  
ATOM    957  O   GLU A 116       3.350  10.851  14.227  1.00  0.00           O  
ATOM    958  CG  GLU A 116       6.964   8.324  12.957  1.00  0.00           C  
ATOM    959  CD  GLU A 116       8.055   8.523  11.917  1.00  0.00           C  
ATOM    960  OE1 GLU A 116       9.104   7.845  12.001  1.00  0.00           O  
ATOM    961  OE2 GLU A 116       7.860   9.365  11.012  1.00  0.00           O  
ATOM    962  N   LYS A 117       2.601   9.618  12.567  1.00  0.00           N  
ATOM    963  CA  LYS A 117       1.634  10.628  12.146  1.00  0.00           C  
ATOM    964  C   LYS A 117       0.390  10.600  13.030  1.00  0.00           C  
ATOM    965  CB  LYS A 117       1.242  10.418  10.683  1.00  0.00           C  
ATOM    966  O   LYS A 117      -0.242  11.634  13.253  1.00  0.00           O  
ATOM    967  CG  LYS A 117       2.292  10.889   9.687  1.00  0.00           C  
ATOM    968  CD  LYS A 117       2.282  12.405   9.539  1.00  0.00           C  
ATOM    969  CE  LYS A 117       3.201  12.863   8.415  1.00  0.00           C  
ATOM    970  NZ  LYS A 117       3.171  14.347   8.245  1.00  0.00           N  
ATOM    971  N   PHE A 118       0.115   9.412  13.488  1.00  0.00           N  
ATOM    972  CA  PHE A 118      -1.105   9.261  14.272  1.00  0.00           C  
ATOM    973  C   PHE A 118      -0.834   8.471  15.547  1.00  0.00           C  
ATOM    974  CB  PHE A 118      -2.194   8.568  13.447  1.00  0.00           C  
ATOM    975  O   PHE A 118      -1.433   7.416  15.769  1.00  0.00           O  
ATOM    976  CG  PHE A 118      -2.451   9.218  12.114  1.00  0.00           C  
ATOM    977  CD1 PHE A 118      -3.203  10.382  12.026  1.00  0.00           C  
ATOM    978  CD2 PHE A 118      -1.939   8.663  10.948  1.00  0.00           C  
ATOM    979  CE1 PHE A 118      -3.443  10.986  10.794  1.00  0.00           C  
ATOM    980  CE2 PHE A 118      -2.174   9.261   9.713  1.00  0.00           C  
ATOM    981  CZ  PHE A 118      -2.927  10.421   9.638  1.00  0.00           C  
ATOM    982  N   PRO A 119      -0.007   8.965  16.437  1.00  0.00           N  
ATOM    983  CA  PRO A 119       0.388   8.196  17.620  1.00  0.00           C  
ATOM    984  C   PRO A 119      -0.786   7.902  18.551  1.00  0.00           C  
ATOM    985  CB  PRO A 119       1.413   9.104  18.304  1.00  0.00           C  
ATOM    986  O   PRO A 119      -0.804   6.865  19.219  1.00  0.00           O  
ATOM    987  CG  PRO A 119       1.138  10.469  17.761  1.00  0.00           C  
ATOM    988  CD  PRO A 119       0.636  10.329  16.352  1.00  0.00           C  
ATOM    989  N   LYS A 120      -1.776   8.752  18.492  1.00  0.00           N  
ATOM    990  CA  LYS A 120      -2.916   8.570  19.386  1.00  0.00           C  
ATOM    991  C   LYS A 120      -3.892   7.538  18.828  1.00  0.00           C  
ATOM    992  CB  LYS A 120      -3.635   9.900  19.618  1.00  0.00           C  
ATOM    993  O   LYS A 120      -4.382   6.678  19.562  1.00  0.00           O  
ATOM    994  CG  LYS A 120      -2.847  10.890  20.463  1.00  0.00           C  
ATOM    995  CD  LYS A 120      -3.653  12.153  20.740  1.00  0.00           C  
ATOM    996  CE  LYS A 120      -2.851  13.161  21.551  1.00  0.00           C  
ATOM    997  NZ  LYS A 120      -3.637  14.401  21.827  1.00  0.00           N  
ATOM    998  N   GLU A 121      -4.118   7.688  17.459  1.00  0.00           N  
ATOM    999  CA  GLU A 121      -5.094   6.827  16.798  1.00  0.00           C  
ATOM   1000  C   GLU A 121      -4.489   5.470  16.453  1.00  0.00           C  
ATOM   1001  CB  GLU A 121      -5.634   7.499  15.533  1.00  0.00           C  
ATOM   1002  O   GLU A 121      -5.204   4.470  16.361  1.00  0.00           O  
ATOM   1003  CG  GLU A 121      -6.516   8.708  15.807  1.00  0.00           C  
ATOM   1004  CD  GLU A 121      -5.735  10.007  15.923  1.00  0.00           C  
ATOM   1005  OE1 GLU A 121      -6.297  11.083  15.615  1.00  0.00           O  
ATOM   1006  OE2 GLU A 121      -4.551   9.949  16.324  1.00  0.00           O  
ATOM   1007  N   PHE A 122      -3.157   5.452  16.287  1.00  0.00           N  
ATOM   1008  CA  PHE A 122      -2.446   4.243  15.885  1.00  0.00           C  
ATOM   1009  C   PHE A 122      -1.747   3.604  17.079  1.00  0.00           C  
ATOM   1010  CB  PHE A 122      -1.426   4.558  14.786  1.00  0.00           C  
ATOM   1011  O   PHE A 122      -0.517   3.600  17.156  1.00  0.00           O  
ATOM   1012  CG  PHE A 122      -0.954   3.345  14.031  1.00  0.00           C  
ATOM   1013  CD1 PHE A 122       0.379   2.956  14.077  1.00  0.00           C  
ATOM   1014  CD2 PHE A 122      -1.844   2.593  13.275  1.00  0.00           C  
ATOM   1015  CE1 PHE A 122       0.819   1.834  13.379  1.00  0.00           C  
ATOM   1016  CE2 PHE A 122      -1.412   1.470  12.575  1.00  0.00           C  
ATOM   1017  CZ  PHE A 122      -0.079   1.093  12.627  1.00  0.00           C  
ATOM   1018  N   ASN A 123      -2.487   3.058  18.026  1.00  0.00           N  
ATOM   1019  CA  ASN A 123      -1.988   2.401  19.230  1.00  0.00           C  
ATOM   1020  C   ASN A 123      -1.562   0.963  18.948  1.00  0.00           C  
ATOM   1021  CB  ASN A 123      -3.044   2.434  20.336  1.00  0.00           C  
ATOM   1022  O   ASN A 123      -1.543   0.532  17.793  1.00  0.00           O  
ATOM   1023  CG  ASN A 123      -4.339   1.758  19.929  1.00  0.00           C  
ATOM   1024  ND2 ASN A 123      -5.459   2.283  20.410  1.00  0.00           N  
ATOM   1025  OD1 ASN A 123      -4.332   0.771  19.189  1.00  0.00           O  
ATOM   1026  N   GLU A 124      -1.173   0.195  19.982  1.00  0.00           N  
ATOM   1027  CA  GLU A 124      -0.642  -1.158  19.845  1.00  0.00           C  
ATOM   1028  C   GLU A 124      -1.643  -2.077  19.152  1.00  0.00           C  
ATOM   1029  CB  GLU A 124      -0.264  -1.729  21.214  1.00  0.00           C  
ATOM   1030  O   GLU A 124      -1.272  -2.860  18.275  1.00  0.00           O  
ATOM   1031  CG  GLU A 124       0.492  -3.048  21.143  1.00  0.00           C  
ATOM   1032  CD  GLU A 124       0.984  -3.531  22.498  1.00  0.00           C  
ATOM   1033  OE1 GLU A 124       1.567  -4.636  22.573  1.00  0.00           O  
ATOM   1034  OE2 GLU A 124       0.783  -2.799  23.493  1.00  0.00           O  
ATOM   1035  N   LYS A 125      -2.845  -1.944  19.503  1.00  0.00           N  
ATOM   1036  CA  LYS A 125      -3.871  -2.785  18.893  1.00  0.00           C  
ATOM   1037  C   LYS A 125      -4.019  -2.480  17.405  1.00  0.00           C  
ATOM   1038  CB  LYS A 125      -5.212  -2.597  19.602  1.00  0.00           C  
ATOM   1039  O   LYS A 125      -4.115  -3.395  16.585  1.00  0.00           O  
ATOM   1040  CG  LYS A 125      -5.303  -3.296  20.951  1.00  0.00           C  
ATOM   1041  CD  LYS A 125      -6.697  -3.173  21.552  1.00  0.00           C  
ATOM   1042  CE  LYS A 125      -6.765  -3.795  22.940  1.00  0.00           C  
ATOM   1043  NZ  LYS A 125      -8.120  -3.642  23.549  1.00  0.00           N  
ATOM   1044  N   ALA A 126      -4.079  -1.204  17.033  1.00  0.00           N  
ATOM   1045  CA  ALA A 126      -4.182  -0.792  15.636  1.00  0.00           C  
ATOM   1046  C   ALA A 126      -2.968  -1.255  14.836  1.00  0.00           C  
ATOM   1047  CB  ALA A 126      -4.333   0.724  15.538  1.00  0.00           C  
ATOM   1048  O   ALA A 126      -3.106  -1.736  13.709  1.00  0.00           O  
ATOM   1049  N   ARG A 127      -1.885  -1.185  15.467  1.00  0.00           N  
ATOM   1050  CA  ARG A 127      -0.636  -1.612  14.843  1.00  0.00           C  
ATOM   1051  C   ARG A 127      -0.666  -3.102  14.522  1.00  0.00           C  
ATOM   1052  CB  ARG A 127       0.554  -1.295  15.751  1.00  0.00           C  
ATOM   1053  O   ARG A 127      -0.337  -3.509  13.406  1.00  0.00           O  
ATOM   1054  CG  ARG A 127       1.892  -1.756  15.196  1.00  0.00           C  
ATOM   1055  CD  ARG A 127       3.028  -1.501  16.178  1.00  0.00           C  
ATOM   1056  NE  ARG A 127       4.293  -2.044  15.691  1.00  0.00           N  
ATOM   1057  NH1 ARG A 127       5.481  -1.547  17.609  1.00  0.00           N  
ATOM   1058  NH2 ARG A 127       6.522  -2.573  15.843  1.00  0.00           N  
ATOM   1059  CZ  ARG A 127       5.429  -2.054  16.382  1.00  0.00           C  
ATOM   1060  N   GLU A 128      -1.019  -3.846  15.465  1.00  0.00           N  
ATOM   1061  CA  GLU A 128      -1.051  -5.296  15.303  1.00  0.00           C  
ATOM   1062  C   GLU A 128      -2.071  -5.711  14.246  1.00  0.00           C  
ATOM   1063  CB  GLU A 128      -1.366  -5.980  16.635  1.00  0.00           C  
ATOM   1064  O   GLU A 128      -1.800  -6.590  13.426  1.00  0.00           O  
ATOM   1065  CG  GLU A 128      -0.227  -5.917  17.643  1.00  0.00           C  
ATOM   1066  CD  GLU A 128      -0.471  -6.771  18.878  1.00  0.00           C  
ATOM   1067  OE1 GLU A 128       0.508  -7.299  19.453  1.00  0.00           O  
ATOM   1068  OE2 GLU A 128      -1.650  -6.912  19.273  1.00  0.00           O  
ATOM   1069  N   ALA A 129      -3.178  -5.077  14.290  1.00  0.00           N  
ATOM   1070  CA  ALA A 129      -4.220  -5.389  13.315  1.00  0.00           C  
ATOM   1071  C   ALA A 129      -3.753  -5.079  11.896  1.00  0.00           C  
ATOM   1072  CB  ALA A 129      -5.497  -4.614  13.633  1.00  0.00           C  
ATOM   1073  O   ALA A 129      -3.931  -5.892  10.986  1.00  0.00           O  
ATOM   1074  N   LEU A 130      -3.165  -3.911  11.739  1.00  0.00           N  
ATOM   1075  CA  LEU A 130      -2.691  -3.515  10.417  1.00  0.00           C  
ATOM   1076  C   LEU A 130      -1.556  -4.422   9.953  1.00  0.00           C  
ATOM   1077  CB  LEU A 130      -2.222  -2.058  10.430  1.00  0.00           C  
ATOM   1078  O   LEU A 130      -1.514  -4.824   8.788  1.00  0.00           O  
ATOM   1079  CG  LEU A 130      -1.740  -1.490   9.094  1.00  0.00           C  
ATOM   1080  CD1 LEU A 130      -2.841  -1.595   8.044  1.00  0.00           C  
ATOM   1081  CD2 LEU A 130      -1.289  -0.042   9.260  1.00  0.00           C  
ATOM   1082  N   LYS A 131      -0.696  -4.722  10.859  1.00  0.00           N  
ATOM   1083  CA  LYS A 131       0.405  -5.625  10.535  1.00  0.00           C  
ATOM   1084  C   LYS A 131      -0.117  -6.969  10.034  1.00  0.00           C  
ATOM   1085  CB  LYS A 131       1.305  -5.834  11.754  1.00  0.00           C  
ATOM   1086  O   LYS A 131       0.356  -7.485   9.019  1.00  0.00           O  
ATOM   1087  CG  LYS A 131       2.594  -6.583  11.450  1.00  0.00           C  
ATOM   1088  CD  LYS A 131       3.508  -6.638  12.668  1.00  0.00           C  
ATOM   1089  CE  LYS A 131       4.790  -7.403  12.371  1.00  0.00           C  
ATOM   1090  NZ  LYS A 131       5.676  -7.487  13.570  1.00  0.00           N  
ATOM   1091  N   LYS A 132      -0.999  -7.472  10.704  1.00  0.00           N  
ATOM   1092  CA  LYS A 132      -1.592  -8.742  10.298  1.00  0.00           C  
ATOM   1093  C   LYS A 132      -2.255  -8.627   8.928  1.00  0.00           C  
ATOM   1094  CB  LYS A 132      -2.612  -9.215  11.335  1.00  0.00           C  
ATOM   1095  O   LYS A 132      -2.104  -9.511   8.083  1.00  0.00           O  
ATOM   1096  CG  LYS A 132      -1.990  -9.841  12.574  1.00  0.00           C  
ATOM   1097  CD  LYS A 132      -3.054 -10.362  13.532  1.00  0.00           C  
ATOM   1098  CE  LYS A 132      -2.436 -10.903  14.814  1.00  0.00           C  
ATOM   1099  NZ  LYS A 132      -3.479 -11.352  15.785  1.00  0.00           N  
ATOM   1100  N   ALA A 133      -2.959  -7.542   8.715  1.00  0.00           N  
ATOM   1101  CA  ALA A 133      -3.633  -7.307   7.440  1.00  0.00           C  
ATOM   1102  C   ALA A 133      -2.628  -7.232   6.294  1.00  0.00           C  
ATOM   1103  CB  ALA A 133      -4.460  -6.026   7.504  1.00  0.00           C  
ATOM   1104  O   ALA A 133      -2.820  -7.860   5.250  1.00  0.00           O  
ATOM   1105  N   LEU A 134      -1.629  -6.523   6.523  1.00  0.00           N  
ATOM   1106  CA  LEU A 134      -0.596  -6.354   5.507  1.00  0.00           C  
ATOM   1107  C   LEU A 134       0.114  -7.674   5.229  1.00  0.00           C  
ATOM   1108  CB  LEU A 134       0.420  -5.297   5.946  1.00  0.00           C  
ATOM   1109  O   LEU A 134       0.377  -8.011   4.072  1.00  0.00           O  
ATOM   1110  CG  LEU A 134      -0.084  -3.854   6.003  1.00  0.00           C  
ATOM   1111  CD1 LEU A 134       0.963  -2.951   6.645  1.00  0.00           C  
ATOM   1112  CD2 LEU A 134      -0.442  -3.357   4.607  1.00  0.00           C  
ATOM   1113  N   GLU A 135       0.399  -8.392   6.251  1.00  0.00           N  
ATOM   1114  CA  GLU A 135       1.055  -9.688   6.097  1.00  0.00           C  
ATOM   1115  C   GLU A 135       0.172 -10.665   5.326  1.00  0.00           C  
ATOM   1116  CB  GLU A 135       1.416 -10.273   7.465  1.00  0.00           C  
ATOM   1117  O   GLU A 135       0.657 -11.395   4.458  1.00  0.00           O  
ATOM   1118  CG  GLU A 135       2.583  -9.572   8.145  1.00  0.00           C  
ATOM   1119  CD  GLU A 135       2.860 -10.090   9.547  1.00  0.00           C  
ATOM   1120  OE1 GLU A 135       3.879  -9.687  10.153  1.00  0.00           O  
ATOM   1121  OE2 GLU A 135       2.052 -10.907  10.043  1.00  0.00           O  
ATOM   1122  N   TYR A 136      -0.991 -10.659   5.709  1.00  0.00           N  
ATOM   1123  CA  TYR A 136      -1.931 -11.510   4.989  1.00  0.00           C  
ATOM   1124  C   TYR A 136      -1.999 -11.124   3.516  1.00  0.00           C  
ATOM   1125  CB  TYR A 136      -3.325 -11.423   5.617  1.00  0.00           C  
ATOM   1126  O   TYR A 136      -1.960 -11.989   2.638  1.00  0.00           O  
ATOM   1127  CG  TYR A 136      -4.366 -12.249   4.900  1.00  0.00           C  
ATOM   1128  CD1 TYR A 136      -5.281 -11.652   4.035  1.00  0.00           C  
ATOM   1129  CD2 TYR A 136      -4.438 -13.625   5.087  1.00  0.00           C  
ATOM   1130  CE1 TYR A 136      -6.244 -12.408   3.374  1.00  0.00           C  
ATOM   1131  CE2 TYR A 136      -5.396 -14.391   4.431  1.00  0.00           C  
ATOM   1132  OH  TYR A 136      -7.243 -14.528   2.926  1.00  0.00           O  
ATOM   1133  CZ  TYR A 136      -6.293 -13.775   3.578  1.00  0.00           C  
ATOM   1134  N   PHE A 137      -2.100  -9.867   3.306  1.00  0.00           N  
ATOM   1135  CA  PHE A 137      -2.132  -9.354   1.942  1.00  0.00           C  
ATOM   1136  C   PHE A 137      -0.894  -9.791   1.169  1.00  0.00           C  
ATOM   1137  CB  PHE A 137      -2.237  -7.825   1.943  1.00  0.00           C  
ATOM   1138  O   PHE A 137      -1.001 -10.305   0.054  1.00  0.00           O  
ATOM   1139  CG  PHE A 137      -2.049  -7.203   0.586  1.00  0.00           C  
ATOM   1140  CD1 PHE A 137      -0.832  -6.636   0.228  1.00  0.00           C  
ATOM   1141  CD2 PHE A 137      -3.091  -7.185  -0.333  1.00  0.00           C  
ATOM   1142  CE1 PHE A 137      -0.655  -6.059  -1.027  1.00  0.00           C  
ATOM   1143  CE2 PHE A 137      -2.921  -6.610  -1.589  1.00  0.00           C  
ATOM   1144  CZ  PHE A 137      -1.703  -6.047  -1.934  1.00  0.00           C  
ATOM   1145  N   ILE A 138       0.251  -9.619   1.709  1.00  0.00           N  
ATOM   1146  CA  ILE A 138       1.515  -9.958   1.064  1.00  0.00           C  
ATOM   1147  C   ILE A 138       1.581 -11.463   0.816  1.00  0.00           C  
ATOM   1148  CB  ILE A 138       2.723  -9.500   1.911  1.00  0.00           C  
ATOM   1149  O   ILE A 138       2.030 -11.905  -0.244  1.00  0.00           O  
ATOM   1150  CG1 ILE A 138       2.800  -7.969   1.948  1.00  0.00           C  
ATOM   1151  CG2 ILE A 138       4.023 -10.101   1.367  1.00  0.00           C  
ATOM   1152  CD1 ILE A 138       3.806  -7.425   2.954  1.00  0.00           C  
ATOM   1153  N   GLU A 139       1.111 -12.257   1.721  1.00  0.00           N  
ATOM   1154  CA  GLU A 139       1.076 -13.708   1.560  1.00  0.00           C  
ATOM   1155  C   GLU A 139       0.193 -14.112   0.383  1.00  0.00           C  
ATOM   1156  CB  GLU A 139       0.582 -14.380   2.843  1.00  0.00           C  
ATOM   1157  O   GLU A 139       0.570 -14.970  -0.417  1.00  0.00           O  
ATOM   1158  CG  GLU A 139       1.596 -14.360   3.978  1.00  0.00           C  
ATOM   1159  CD  GLU A 139       1.082 -15.006   5.254  1.00  0.00           C  
ATOM   1160  OE1 GLU A 139       1.838 -15.069   6.250  1.00  0.00           O  
ATOM   1161  OE2 GLU A 139      -0.086 -15.455   5.258  1.00  0.00           O  
ATOM   1162  N   GLU A 140      -0.961 -13.444   0.348  1.00  0.00           N  
ATOM   1163  CA  GLU A 140      -1.870 -13.731  -0.758  1.00  0.00           C  
ATOM   1164  C   GLU A 140      -1.262 -13.312  -2.094  1.00  0.00           C  
ATOM   1165  CB  GLU A 140      -3.213 -13.027  -0.548  1.00  0.00           C  
ATOM   1166  O   GLU A 140      -1.404 -14.018  -3.095  1.00  0.00           O  
ATOM   1167  CG  GLU A 140      -4.045 -13.615   0.583  1.00  0.00           C  
ATOM   1168  CD  GLU A 140      -4.412 -15.074   0.362  1.00  0.00           C  
ATOM   1169  OE1 GLU A 140      -3.877 -15.950   1.079  1.00  0.00           O  
ATOM   1170  OE2 GLU A 140      -5.240 -15.344  -0.536  1.00  0.00           O  
ATOM   1171  N   LEU A 141      -0.596 -12.213  -2.084  1.00  0.00           N  
ATOM   1172  CA  LEU A 141       0.081 -11.737  -3.285  1.00  0.00           C  
ATOM   1173  C   LEU A 141       1.174 -12.711  -3.715  1.00  0.00           C  
ATOM   1174  CB  LEU A 141       0.682 -10.349  -3.048  1.00  0.00           C  
ATOM   1175  O   LEU A 141       1.358 -12.956  -4.909  1.00  0.00           O  
ATOM   1176  CG  LEU A 141       1.033  -9.540  -4.297  1.00  0.00           C  
ATOM   1177  CD1 LEU A 141      -0.103  -8.585  -4.647  1.00  0.00           C  
ATOM   1178  CD2 LEU A 141       2.336  -8.776  -4.091  1.00  0.00           C  
ATOM   1179  N   GLU A 142       1.851 -13.235  -2.778  1.00  0.00           N  
ATOM   1180  CA  GLU A 142       2.954 -14.161  -3.018  1.00  0.00           C  
ATOM   1181  C   GLU A 142       2.474 -15.413  -3.748  1.00  0.00           C  
ATOM   1182  CB  GLU A 142       3.628 -14.547  -1.699  1.00  0.00           C  
ATOM   1183  O   GLU A 142       3.217 -16.001  -4.537  1.00  0.00           O  
ATOM   1184  CG  GLU A 142       4.909 -15.350  -1.876  1.00  0.00           C  
ATOM   1185  CD  GLU A 142       5.682 -15.539  -0.580  1.00  0.00           C  
ATOM   1186  OE1 GLU A 142       6.889 -15.866  -0.636  1.00  0.00           O  
ATOM   1187  OE2 GLU A 142       5.075 -15.359   0.499  1.00  0.00           O  
ATOM   1188  N   LYS A 143       1.254 -15.785  -3.554  1.00  0.00           N  
ATOM   1189  CA  LYS A 143       0.682 -16.950  -4.224  1.00  0.00           C  
ATOM   1190  C   LYS A 143       0.615 -16.738  -5.734  1.00  0.00           C  
ATOM   1191  CB  LYS A 143      -0.712 -17.255  -3.675  1.00  0.00           C  
ATOM   1192  O   LYS A 143       0.795 -17.681  -6.507  1.00  0.00           O  
ATOM   1193  CG  LYS A 143      -0.720 -17.713  -2.225  1.00  0.00           C  
ATOM   1194  CD  LYS A 143      -2.133 -18.017  -1.742  1.00  0.00           C  
ATOM   1195  CE  LYS A 143      -2.148 -18.420  -0.274  1.00  0.00           C  
ATOM   1196  NZ  LYS A 143      -3.537 -18.670   0.218  1.00  0.00           N  
ATOM   1197  N   TYR A 144       0.507 -15.501  -6.086  1.00  0.00           N  
ATOM   1198  CA  TYR A 144       0.413 -15.181  -7.506  1.00  0.00           C  
ATOM   1199  C   TYR A 144       1.796 -14.989  -8.115  1.00  0.00           C  
ATOM   1200  CB  TYR A 144      -0.430 -13.919  -7.717  1.00  0.00           C  
ATOM   1201  O   TYR A 144       1.956 -15.041  -9.337  1.00  0.00           O  
ATOM   1202  CG  TYR A 144      -1.878 -14.083  -7.323  1.00  0.00           C  
ATOM   1203  CD1 TYR A 144      -2.796 -14.664  -8.195  1.00  0.00           C  
ATOM   1204  CD2 TYR A 144      -2.331 -13.657  -6.079  1.00  0.00           C  
ATOM   1205  CE1 TYR A 144      -4.131 -14.815  -7.837  1.00  0.00           C  
ATOM   1206  CE2 TYR A 144      -3.664 -13.803  -5.711  1.00  0.00           C  
ATOM   1207  OH  TYR A 144      -5.876 -14.530  -6.235  1.00  0.00           O  
ATOM   1208  CZ  TYR A 144      -4.555 -14.383  -6.595  1.00  0.00           C  
ATOM   1209  N   TYR A 145       2.780 -14.828  -7.232  1.00  0.00           N  
ATOM   1210  CA  TYR A 145       4.170 -14.707  -7.658  1.00  0.00           C  
ATOM   1211  C   TYR A 145       4.734 -16.061  -8.072  1.00  0.00           C  
ATOM   1212  CB  TYR A 145       5.025 -14.105  -6.539  1.00  0.00           C  
ATOM   1213  O   TYR A 145       5.604 -16.138  -8.943  1.00  0.00           O  
ATOM   1214  CG  TYR A 145       5.202 -12.610  -6.646  1.00  0.00           C  
ATOM   1215  CD1 TYR A 145       6.451 -12.054  -6.913  1.00  0.00           C  
ATOM   1216  CD2 TYR A 145       4.121 -11.750  -6.481  1.00  0.00           C  
ATOM   1217  CE1 TYR A 145       6.619 -10.677  -7.011  1.00  0.00           C  
ATOM   1218  CE2 TYR A 145       4.278 -10.372  -6.578  1.00  0.00           C  
ATOM   1219  OH  TYR A 145       5.689  -8.481  -6.939  1.00  0.00           O  
ATOM   1220  CZ  TYR A 145       5.528  -9.845  -6.843  1.00  0.00           C  
ATOM   1221  N   LYS A 146       4.219 -17.190  -7.384  1.00  0.00           N  
ATOM   1222  CA  LYS A 146       4.684 -18.556  -7.604  1.00  0.00           C  
ATOM   1223  C   LYS A 146       3.940 -19.209  -8.766  1.00  0.00           C  
ATOM   1224  CB  LYS A 146       4.513 -19.393  -6.336  1.00  0.00           C  
ATOM   1225  O   LYS A 146       4.533 -19.949  -9.553  1.00  0.00           O  
ATOM   1226  CG  LYS A 146       5.471 -19.021  -5.214  1.00  0.00           C  
ATOM   1227  CD  LYS A 146       5.304 -19.937  -4.009  1.00  0.00           C  
ATOM   1228  CE  LYS A 146       6.255 -19.558  -2.882  1.00  0.00           C  
ATOM   1229  NZ  LYS A 146       6.096 -20.455  -1.698  1.00  0.00           N  
TER    1230      LYS A 146
ENDMDL
END
