# Supplementary material for: Improving Protein Expression, Stability, and Function with ProteinMPNN
Source: J Am Chem Soc. 2024 Jan 9;146(3):2054–61. doi: 10.1021/jacs.3c10941 (PMC10811672; doi:10.1021/jacs.3c10941)
Supplement: Supplementary file 2 — ja3c10941_si_002.zip [file ja3c10941_si_002.zip › Sumida_Design_Structures_Idealizing_with_ProteinMPNN/myoglobin/dnMb19.pdb]

MODEL     1
ATOM      1  N   SER A   1      -8.698  -7.262  16.377  1.00  0.00           N  
ATOM      2  CA  SER A   1      -9.925  -6.734  16.964  1.00  0.00           C  
ATOM      3  C   SER A   1     -10.733  -5.945  15.939  1.00  0.00           C  
ATOM      4  CB  SER A   1      -9.605  -5.845  18.166  1.00  0.00           C  
ATOM      5  O   SER A   1     -10.199  -5.523  14.911  1.00  0.00           O  
ATOM      6  OG  SER A   1      -9.038  -4.616  17.747  1.00  0.00           O  
ATOM      7  N   GLU A   2     -12.012  -5.934  16.051  1.00  0.00           N  
ATOM      8  CA  GLU A   2     -12.887  -5.166  15.171  1.00  0.00           C  
ATOM      9  C   GLU A   2     -12.468  -3.699  15.119  1.00  0.00           C  
ATOM     10  CB  GLU A   2     -14.344  -5.281  15.626  1.00  0.00           C  
ATOM     11  O   GLU A   2     -12.513  -3.073  14.059  1.00  0.00           O  
ATOM     12  CG  GLU A   2     -14.961  -6.650  15.375  1.00  0.00           C  
ATOM     13  CD  GLU A   2     -16.430  -6.725  15.758  1.00  0.00           C  
ATOM     14  OE1 GLU A   2     -17.053  -7.794  15.565  1.00  0.00           O  
ATOM     15  OE2 GLU A   2     -16.962  -5.708  16.255  1.00  0.00           O  
ATOM     16  N   GLU A   3     -12.010  -3.193  16.184  1.00  0.00           N  
ATOM     17  CA  GLU A   3     -11.578  -1.801  16.267  1.00  0.00           C  
ATOM     18  C   GLU A   3     -10.329  -1.560  15.424  1.00  0.00           C  
ATOM     19  CB  GLU A   3     -11.314  -1.405  17.722  1.00  0.00           C  
ATOM     20  O   GLU A   3     -10.249  -0.572  14.691  1.00  0.00           O  
ATOM     21  CG  GLU A   3     -11.036   0.079  17.915  1.00  0.00           C  
ATOM     22  CD  GLU A   3     -10.813   0.464  19.369  1.00  0.00           C  
ATOM     23  OE1 GLU A   3     -10.574   1.660  19.650  1.00  0.00           O  
ATOM     24  OE2 GLU A   3     -10.877  -0.439  20.233  1.00  0.00           O  
ATOM     25  N   LYS A   4      -9.340  -2.435  15.524  1.00  0.00           N  
ATOM     26  CA  LYS A   4      -8.130  -2.297  14.718  1.00  0.00           C  
ATOM     27  C   LYS A   4      -8.449  -2.389  13.229  1.00  0.00           C  
ATOM     28  CB  LYS A   4      -7.105  -3.366  15.101  1.00  0.00           C  
ATOM     29  O   LYS A   4      -7.923  -1.613  12.427  1.00  0.00           O  
ATOM     30  CG  LYS A   4      -6.427  -3.121  16.441  1.00  0.00           C  
ATOM     31  CD  LYS A   4      -5.337  -4.150  16.712  1.00  0.00           C  
ATOM     32  CE  LYS A   4      -4.618  -3.872  18.025  1.00  0.00           C  
ATOM     33  NZ  LYS A   4      -3.555  -4.885  18.300  1.00  0.00           N  
ATOM     34  N   ALA A   5      -9.369  -3.306  12.923  1.00  0.00           N  
ATOM     35  CA  ALA A   5      -9.774  -3.447  11.527  1.00  0.00           C  
ATOM     36  C   ALA A   5     -10.407  -2.160  11.007  1.00  0.00           C  
ATOM     37  CB  ALA A   5     -10.745  -4.615  11.370  1.00  0.00           C  
ATOM     38  O   ALA A   5     -10.086  -1.703   9.908  1.00  0.00           O  
ATOM     39  N   ALA A   6     -11.231  -1.564  11.773  1.00  0.00           N  
ATOM     40  CA  ALA A   6     -11.912  -0.333  11.380  1.00  0.00           C  
ATOM     41  C   ALA A   6     -10.913   0.800  11.162  1.00  0.00           C  
ATOM     42  CB  ALA A   6     -12.942   0.066  12.434  1.00  0.00           C  
ATOM     43  O   ALA A   6     -11.044   1.578  10.214  1.00  0.00           O  
ATOM     44  N   LEU A   7      -9.912   0.841  12.018  1.00  0.00           N  
ATOM     45  CA  LEU A   7      -8.897   1.883  11.907  1.00  0.00           C  
ATOM     46  C   LEU A   7      -8.089   1.720  10.625  1.00  0.00           C  
ATOM     47  CB  LEU A   7      -7.964   1.854  13.120  1.00  0.00           C  
ATOM     48  O   LEU A   7      -7.860   2.693   9.902  1.00  0.00           O  
ATOM     49  CG  LEU A   7      -8.548   2.367  14.438  1.00  0.00           C  
ATOM     50  CD1 LEU A   7      -7.619   2.024  15.598  1.00  0.00           C  
ATOM     51  CD2 LEU A   7      -8.790   3.871  14.366  1.00  0.00           C  
ATOM     52  N   VAL A   8      -7.685   0.484  10.393  1.00  0.00           N  
ATOM     53  CA  VAL A   8      -6.898   0.211   9.195  1.00  0.00           C  
ATOM     54  C   VAL A   8      -7.718   0.541   7.950  1.00  0.00           C  
ATOM     55  CB  VAL A   8      -6.427  -1.260   9.148  1.00  0.00           C  
ATOM     56  O   VAL A   8      -7.250   1.257   7.062  1.00  0.00           O  
ATOM     57  CG1 VAL A   8      -5.830  -1.593   7.782  1.00  0.00           C  
ATOM     58  CG2 VAL A   8      -5.413  -1.531  10.258  1.00  0.00           C  
ATOM     59  N   LEU A   9      -8.948   0.113   7.897  1.00  0.00           N  
ATOM     60  CA  LEU A   9      -9.800   0.327   6.733  1.00  0.00           C  
ATOM     61  C   LEU A   9     -10.099   1.811   6.544  1.00  0.00           C  
ATOM     62  CB  LEU A   9     -11.108  -0.456   6.873  1.00  0.00           C  
ATOM     63  O   LEU A   9     -10.142   2.301   5.414  1.00  0.00           O  
ATOM     64  CG  LEU A   9     -11.000  -1.978   6.779  1.00  0.00           C  
ATOM     65  CD1 LEU A   9     -12.349  -2.625   7.076  1.00  0.00           C  
ATOM     66  CD2 LEU A   9     -10.493  -2.395   5.403  1.00  0.00           C  
ATOM     67  N   ALA A  10     -10.366   2.514   7.594  1.00  0.00           N  
ATOM     68  CA  ALA A  10     -10.601   3.952   7.503  1.00  0.00           C  
ATOM     69  C   ALA A  10      -9.389   4.670   6.919  1.00  0.00           C  
ATOM     70  CB  ALA A  10     -10.943   4.524   8.877  1.00  0.00           C  
ATOM     71  O   ALA A  10      -9.533   5.564   6.081  1.00  0.00           O  
ATOM     72  N   LEU A  11      -8.191   4.281   7.354  1.00  0.00           N  
ATOM     73  CA  LEU A  11      -6.978   4.883   6.813  1.00  0.00           C  
ATOM     74  C   LEU A  11      -6.842   4.587   5.323  1.00  0.00           C  
ATOM     75  CB  LEU A  11      -5.745   4.371   7.561  1.00  0.00           C  
ATOM     76  O   LEU A  11      -6.517   5.478   4.536  1.00  0.00           O  
ATOM     77  CG  LEU A  11      -5.513   4.946   8.960  1.00  0.00           C  
ATOM     78  CD1 LEU A  11      -4.444   4.142   9.693  1.00  0.00           C  
ATOM     79  CD2 LEU A  11      -5.119   6.417   8.875  1.00  0.00           C  
ATOM     80  N   PHE A  12      -7.149   3.380   4.997  1.00  0.00           N  
ATOM     81  CA  PHE A  12      -7.020   3.006   3.594  1.00  0.00           C  
ATOM     82  C   PHE A  12      -8.076   3.707   2.747  1.00  0.00           C  
ATOM     83  CB  PHE A  12      -7.137   1.487   3.429  1.00  0.00           C  
ATOM     84  O   PHE A  12      -7.858   3.962   1.561  1.00  0.00           O  
ATOM     85  CG  PHE A  12      -5.848   0.749   3.669  1.00  0.00           C  
ATOM     86  CD1 PHE A  12      -4.664   1.180   3.082  1.00  0.00           C  
ATOM     87  CD2 PHE A  12      -5.820  -0.376   4.482  1.00  0.00           C  
ATOM     88  CE1 PHE A  12      -3.470   0.499   3.303  1.00  0.00           C  
ATOM     89  CE2 PHE A  12      -4.630  -1.063   4.707  1.00  0.00           C  
ATOM     90  CZ  PHE A  12      -3.456  -0.624   4.116  1.00  0.00           C  
ATOM     91  N   ASP A  13      -9.244   3.976   3.281  1.00  0.00           N  
ATOM     92  CA  ASP A  13     -10.223   4.785   2.560  1.00  0.00           C  
ATOM     93  C   ASP A  13      -9.648   6.155   2.206  1.00  0.00           C  
ATOM     94  CB  ASP A  13     -11.499   4.948   3.388  1.00  0.00           C  
ATOM     95  O   ASP A  13      -9.857   6.654   1.098  1.00  0.00           O  
ATOM     96  CG  ASP A  13     -12.358   3.696   3.405  1.00  0.00           C  
ATOM     97  OD1 ASP A  13     -12.160   2.808   2.548  1.00  0.00           O  
ATOM     98  OD2 ASP A  13     -13.244   3.598   4.282  1.00  0.00           O  
ATOM     99  N   ARG A  14      -8.918   6.734   3.059  1.00  0.00           N  
ATOM    100  CA  ARG A  14      -8.273   8.017   2.798  1.00  0.00           C  
ATOM    101  C   ARG A  14      -7.181   7.876   1.743  1.00  0.00           C  
ATOM    102  CB  ARG A  14      -7.685   8.596   4.087  1.00  0.00           C  
ATOM    103  O   ARG A  14      -7.058   8.721   0.854  1.00  0.00           O  
ATOM    104  CG  ARG A  14      -8.721   8.881   5.162  1.00  0.00           C  
ATOM    105  CD  ARG A  14      -9.667  10.001   4.751  1.00  0.00           C  
ATOM    106  NE  ARG A  14     -10.596  10.343   5.825  1.00  0.00           N  
ATOM    107  NH1 ARG A  14     -11.804  11.865   4.575  1.00  0.00           N  
ATOM    108  NH2 ARG A  14     -12.375  11.457   6.757  1.00  0.00           N  
ATOM    109  CZ  ARG A  14     -11.589  11.221   5.717  1.00  0.00           C  
ATOM    110  N   VAL A  15      -6.425   6.805   1.952  1.00  0.00           N  
ATOM    111  CA  VAL A  15      -5.365   6.515   0.993  1.00  0.00           C  
ATOM    112  C   VAL A  15      -5.962   6.340  -0.401  1.00  0.00           C  
ATOM    113  CB  VAL A  15      -4.566   5.254   1.393  1.00  0.00           C  
ATOM    114  O   VAL A  15      -5.444   6.884  -1.379  1.00  0.00           O  
ATOM    115  CG1 VAL A  15      -3.614   4.840   0.273  1.00  0.00           C  
ATOM    116  CG2 VAL A  15      -3.797   5.499   2.690  1.00  0.00           C  
ATOM    117  N   GLU A  16      -7.041   5.662  -0.464  1.00  0.00           N  
ATOM    118  CA  GLU A  16      -7.700   5.384  -1.736  1.00  0.00           C  
ATOM    119  C   GLU A  16      -8.145   6.673  -2.421  1.00  0.00           C  
ATOM    120  CB  GLU A  16      -8.901   4.457  -1.529  1.00  0.00           C  
ATOM    121  O   GLU A  16      -8.055   6.795  -3.645  1.00  0.00           O  
ATOM    122  CG  GLU A  16      -9.560   4.005  -2.824  1.00  0.00           C  
ATOM    123  CD  GLU A  16     -10.630   2.946  -2.615  1.00  0.00           C  
ATOM    124  OE1 GLU A  16     -11.019   2.273  -3.597  1.00  0.00           O  
ATOM    125  OE2 GLU A  16     -11.084   2.787  -1.460  1.00  0.00           O  
ATOM    126  N   ALA A  17      -8.514   7.662  -1.713  1.00  0.00           N  
ATOM    127  CA  ALA A  17      -9.004   8.927  -2.255  1.00  0.00           C  
ATOM    128  C   ALA A  17      -7.874   9.721  -2.903  1.00  0.00           C  
ATOM    129  CB  ALA A  17      -9.670   9.753  -1.157  1.00  0.00           C  
ATOM    130  O   ALA A  17      -8.113  10.530  -3.803  1.00  0.00           O  
ATOM    131  N   ASP A  18      -6.637   9.492  -2.567  1.00  0.00           N  
ATOM    132  CA  ASP A  18      -5.485  10.204  -3.111  1.00  0.00           C  
ATOM    133  C   ASP A  18      -4.341   9.241  -3.421  1.00  0.00           C  
ATOM    134  CB  ASP A  18      -5.013  11.285  -2.137  1.00  0.00           C  
ATOM    135  O   ASP A  18      -3.175   9.552  -3.169  1.00  0.00           O  
ATOM    136  CG  ASP A  18      -4.179  12.364  -2.807  1.00  0.00           C  
ATOM    137  OD1 ASP A  18      -4.188  12.455  -4.053  1.00  0.00           O  
ATOM    138  OD2 ASP A  18      -3.507  13.128  -2.081  1.00  0.00           O  
ATOM    139  N   ARG A  19      -4.621   8.096  -3.896  1.00  0.00           N  
ATOM    140  CA  ARG A  19      -3.692   6.972  -3.966  1.00  0.00           C  
ATOM    141  C   ARG A  19      -2.551   7.264  -4.934  1.00  0.00           C  
ATOM    142  CB  ARG A  19      -4.423   5.695  -4.386  1.00  0.00           C  
ATOM    143  O   ARG A  19      -1.419   6.826  -4.718  1.00  0.00           O  
ATOM    144  CG  ARG A  19      -5.142   5.808  -5.721  1.00  0.00           C  
ATOM    145  CD  ARG A  19      -5.957   4.560  -6.030  1.00  0.00           C  
ATOM    146  NE  ARG A  19      -6.730   4.712  -7.260  1.00  0.00           N  
ATOM    147  NH1 ARG A  19      -8.726   4.004  -6.337  1.00  0.00           N  
ATOM    148  NH2 ARG A  19      -8.631   4.617  -8.544  1.00  0.00           N  
ATOM    149  CZ  ARG A  19      -8.027   4.444  -7.377  1.00  0.00           C  
ATOM    150  N   GLU A  20      -2.726   8.077  -5.944  1.00  0.00           N  
ATOM    151  CA  GLU A  20      -1.627   8.387  -6.853  1.00  0.00           C  
ATOM    152  C   GLU A  20      -0.564   9.239  -6.165  1.00  0.00           C  
ATOM    153  CB  GLU A  20      -2.147   9.104  -8.102  1.00  0.00           C  
ATOM    154  O   GLU A  20       0.627   8.929  -6.231  1.00  0.00           O  
ATOM    155  CG  GLU A  20      -3.038   8.238  -8.981  1.00  0.00           C  
ATOM    156  CD  GLU A  20      -3.538   8.959 -10.223  1.00  0.00           C  
ATOM    157  OE1 GLU A  20      -4.431   8.423 -10.918  1.00  0.00           O  
ATOM    158  OE2 GLU A  20      -3.031  10.069 -10.504  1.00  0.00           O  
ATOM    159  N   GLU A  21      -1.071  10.211  -5.485  1.00  0.00           N  
ATOM    160  CA  GLU A  21      -0.142  11.114  -4.812  1.00  0.00           C  
ATOM    161  C   GLU A  21       0.526  10.432  -3.622  1.00  0.00           C  
ATOM    162  CB  GLU A  21      -0.864  12.384  -4.353  1.00  0.00           C  
ATOM    163  O   GLU A  21       1.736  10.561  -3.425  1.00  0.00           O  
ATOM    164  CG  GLU A  21      -1.382  13.244  -5.496  1.00  0.00           C  
ATOM    165  CD  GLU A  21      -0.280  13.759  -6.408  1.00  0.00           C  
ATOM    166  OE1 GLU A  21      -0.518  13.899  -7.629  1.00  0.00           O  
ATOM    167  OE2 GLU A  21       0.832  14.023  -5.896  1.00  0.00           O  
ATOM    168  N   ILE A  22      -0.195   9.721  -2.944  1.00  0.00           N  
ATOM    169  CA  ILE A  22       0.341   9.014  -1.787  1.00  0.00           C  
ATOM    170  C   ILE A  22       1.307   7.925  -2.248  1.00  0.00           C  
ATOM    171  CB  ILE A  22      -0.788   8.399  -0.928  1.00  0.00           C  
ATOM    172  O   ILE A  22       2.401   7.784  -1.697  1.00  0.00           O  
ATOM    173  CG1 ILE A  22      -1.587   9.503  -0.227  1.00  0.00           C  
ATOM    174  CG2 ILE A  22      -0.214   7.408   0.089  1.00  0.00           C  
ATOM    175  CD1 ILE A  22      -2.827   9.003   0.501  1.00  0.00           C  
ATOM    176  N   GLY A  23       0.857   7.226  -3.288  1.00  0.00           N  
ATOM    177  CA  GLY A  23       1.740   6.209  -3.838  1.00  0.00           C  
ATOM    178  C   GLY A  23       3.069   6.767  -4.312  1.00  0.00           C  
ATOM    179  O   GLY A  23       4.124   6.192  -4.035  1.00  0.00           O  
ATOM    180  N   ALA A  24       3.032   7.821  -5.038  1.00  0.00           N  
ATOM    181  CA  ALA A  24       4.259   8.467  -5.499  1.00  0.00           C  
ATOM    182  C   ALA A  24       5.136   8.882  -4.321  1.00  0.00           C  
ATOM    183  CB  ALA A  24       3.929   9.679  -6.366  1.00  0.00           C  
ATOM    184  O   ALA A  24       6.349   8.658  -4.332  1.00  0.00           O  
ATOM    185  N   ALA A  25       4.553   9.456  -3.324  1.00  0.00           N  
ATOM    186  CA  ALA A  25       5.286   9.905  -2.143  1.00  0.00           C  
ATOM    187  C   ALA A  25       5.936   8.729  -1.421  1.00  0.00           C  
ATOM    188  CB  ALA A  25       4.356  10.660  -1.196  1.00  0.00           C  
ATOM    189  O   ALA A  25       7.071   8.833  -0.950  1.00  0.00           O  
ATOM    190  N   VAL A  26       5.237   7.623  -1.299  1.00  0.00           N  
ATOM    191  CA  VAL A  26       5.761   6.426  -0.651  1.00  0.00           C  
ATOM    192  C   VAL A  26       6.993   5.928  -1.403  1.00  0.00           C  
ATOM    193  CB  VAL A  26       4.696   5.309  -0.574  1.00  0.00           C  
ATOM    194  O   VAL A  26       8.036   5.670  -0.798  1.00  0.00           O  
ATOM    195  CG1 VAL A  26       5.338   3.975  -0.199  1.00  0.00           C  
ATOM    196  CG2 VAL A  26       3.605   5.682   0.428  1.00  0.00           C  
ATOM    197  N   LEU A  27       6.864   5.830  -2.733  1.00  0.00           N  
ATOM    198  CA  LEU A  27       7.982   5.325  -3.522  1.00  0.00           C  
ATOM    199  C   LEU A  27       9.158   6.295  -3.481  1.00  0.00           C  
ATOM    200  CB  LEU A  27       7.552   5.088  -4.972  1.00  0.00           C  
ATOM    201  O   LEU A  27      10.307   5.877  -3.317  1.00  0.00           O  
ATOM    202  CG  LEU A  27       6.563   3.944  -5.207  1.00  0.00           C  
ATOM    203  CD1 LEU A  27       6.176   3.873  -6.680  1.00  0.00           C  
ATOM    204  CD2 LEU A  27       7.157   2.620  -4.740  1.00  0.00           C  
ATOM    205  N   ARG A  28       8.831   7.512  -3.586  1.00  0.00           N  
ATOM    206  CA  ARG A  28       9.897   8.506  -3.513  1.00  0.00           C  
ATOM    207  C   ARG A  28      10.651   8.405  -2.191  1.00  0.00           C  
ATOM    208  CB  ARG A  28       9.329   9.917  -3.686  1.00  0.00           C  
ATOM    209  O   ARG A  28      11.883   8.388  -2.173  1.00  0.00           O  
ATOM    210  CG  ARG A  28      10.391  10.994  -3.835  1.00  0.00           C  
ATOM    211  CD  ARG A  28       9.774  12.359  -4.108  1.00  0.00           C  
ATOM    212  NE  ARG A  28       9.311  12.475  -5.488  1.00  0.00           N  
ATOM    213  NH1 ARG A  28       7.451  13.746  -4.975  1.00  0.00           N  
ATOM    214  NH2 ARG A  28       7.889  13.173  -7.151  1.00  0.00           N  
ATOM    215  CZ  ARG A  28       8.218  13.131  -5.868  1.00  0.00           C  
ATOM    216  N   ARG A  29       9.984   8.443  -1.141  1.00  0.00           N  
ATOM    217  CA  ARG A  29      10.599   8.348   0.179  1.00  0.00           C  
ATOM    218  C   ARG A  29      11.388   7.051   0.323  1.00  0.00           C  
ATOM    219  CB  ARG A  29       9.535   8.439   1.275  1.00  0.00           C  
ATOM    220  O   ARG A  29      12.480   7.043   0.896  1.00  0.00           O  
ATOM    221  CG  ARG A  29      10.105   8.471   2.685  1.00  0.00           C  
ATOM    222  CD  ARG A  29       9.059   8.898   3.706  1.00  0.00           C  
ATOM    223  NE  ARG A  29       9.674   9.347   4.951  1.00  0.00           N  
ATOM    224  NH1 ARG A  29       7.692  10.019   5.929  1.00  0.00           N  
ATOM    225  NH2 ARG A  29       9.670  10.245   7.066  1.00  0.00           N  
ATOM    226  CZ  ARG A  29       9.011   9.869   5.979  1.00  0.00           C  
ATOM    227  N   THR A  30      10.858   6.005  -0.177  1.00  0.00           N  
ATOM    228  CA  THR A  30      11.569   4.732  -0.126  1.00  0.00           C  
ATOM    229  C   THR A  30      12.905   4.830  -0.856  1.00  0.00           C  
ATOM    230  CB  THR A  30      10.728   3.597  -0.739  1.00  0.00           C  
ATOM    231  O   THR A  30      13.943   4.438  -0.317  1.00  0.00           O  
ATOM    232  CG2 THR A  30      11.474   2.268  -0.684  1.00  0.00           C  
ATOM    233  OG1 THR A  30       9.500   3.473  -0.011  1.00  0.00           O  
ATOM    234  N   PHE A  31      12.898   5.380  -2.047  1.00  0.00           N  
ATOM    235  CA  PHE A  31      14.107   5.497  -2.854  1.00  0.00           C  
ATOM    236  C   PHE A  31      15.105   6.445  -2.200  1.00  0.00           C  
ATOM    237  CB  PHE A  31      13.767   5.985  -4.266  1.00  0.00           C  
ATOM    238  O   PHE A  31      16.314   6.205  -2.239  1.00  0.00           O  
ATOM    239  CG  PHE A  31      12.906   5.030  -5.047  1.00  0.00           C  
ATOM    240  CD1 PHE A  31      12.870   3.680  -4.723  1.00  0.00           C  
ATOM    241  CD2 PHE A  31      12.131   5.483  -6.107  1.00  0.00           C  
ATOM    242  CE1 PHE A  31      12.074   2.793  -5.444  1.00  0.00           C  
ATOM    243  CE2 PHE A  31      11.333   4.604  -6.833  1.00  0.00           C  
ATOM    244  CZ  PHE A  31      11.307   3.259  -6.501  1.00  0.00           C  
ATOM    245  N   GLU A  32      14.615   7.418  -1.570  1.00  0.00           N  
ATOM    246  CA  GLU A  32      15.479   8.402  -0.923  1.00  0.00           C  
ATOM    247  C   GLU A  32      16.123   7.827   0.335  1.00  0.00           C  
ATOM    248  CB  GLU A  32      14.689   9.667  -0.579  1.00  0.00           C  
ATOM    249  O   GLU A  32      17.310   8.044   0.586  1.00  0.00           O  
ATOM    250  CG  GLU A  32      14.293  10.494  -1.794  1.00  0.00           C  
ATOM    251  CD  GLU A  32      13.446  11.707  -1.443  1.00  0.00           C  
ATOM    252  OE1 GLU A  32      13.184  12.543  -2.338  1.00  0.00           O  
ATOM    253  OE2 GLU A  32      13.041  11.823  -0.265  1.00  0.00           O  
ATOM    254  N   GLU A  33      15.398   7.076   0.978  1.00  0.00           N  
ATOM    255  CA  GLU A  33      15.900   6.552   2.244  1.00  0.00           C  
ATOM    256  C   GLU A  33      16.667   5.249   2.037  1.00  0.00           C  
ATOM    257  CB  GLU A  33      14.750   6.335   3.230  1.00  0.00           C  
ATOM    258  O   GLU A  33      17.537   4.901   2.838  1.00  0.00           O  
ATOM    259  CG  GLU A  33      14.071   7.622   3.676  1.00  0.00           C  
ATOM    260  CD  GLU A  33      12.995   7.399   4.727  1.00  0.00           C  
ATOM    261  OE1 GLU A  33      12.378   8.389   5.183  1.00  0.00           O  
ATOM    262  OE2 GLU A  33      12.767   6.226   5.098  1.00  0.00           O  
ATOM    263  N   HIS A  34      16.314   4.619   1.054  1.00  0.00           N  
ATOM    264  CA  HIS A  34      16.942   3.340   0.743  1.00  0.00           C  
ATOM    265  C   HIS A  34      17.298   3.246  -0.737  1.00  0.00           C  
ATOM    266  CB  HIS A  34      16.022   2.182   1.136  1.00  0.00           C  
ATOM    267  O   HIS A  34      16.627   2.546  -1.498  1.00  0.00           O  
ATOM    268  CG  HIS A  34      15.519   2.267   2.541  1.00  0.00           C  
ATOM    269  CD2 HIS A  34      14.316   2.645   3.034  1.00  0.00           C  
ATOM    270  ND1 HIS A  34      16.296   1.938   3.631  1.00  0.00           N  
ATOM    271  CE1 HIS A  34      15.590   2.111   4.736  1.00  0.00           C  
ATOM    272  NE2 HIS A  34      14.385   2.540   4.401  1.00  0.00           N  
ATOM    273  N   PRO A  35      18.269   3.891  -1.250  1.00  0.00           N  
ATOM    274  CA  PRO A  35      18.639   3.965  -2.666  1.00  0.00           C  
ATOM    275  C   PRO A  35      18.879   2.590  -3.285  1.00  0.00           C  
ATOM    276  CB  PRO A  35      19.929   4.789  -2.650  1.00  0.00           C  
ATOM    277  O   PRO A  35      18.757   2.427  -4.502  1.00  0.00           O  
ATOM    278  CG  PRO A  35      19.865   5.574  -1.380  1.00  0.00           C  
ATOM    279  CD  PRO A  35      19.107   4.772  -0.361  1.00  0.00           C  
ATOM    280  N   GLU A  36      19.134   1.604  -2.414  1.00  0.00           N  
ATOM    281  CA  GLU A  36      19.329   0.249  -2.921  1.00  0.00           C  
ATOM    282  C   GLU A  36      18.051  -0.293  -3.554  1.00  0.00           C  
ATOM    283  CB  GLU A  36      19.796  -0.683  -1.799  1.00  0.00           C  
ATOM    284  O   GLU A  36      18.107  -1.095  -4.489  1.00  0.00           O  
ATOM    285  CG  GLU A  36      18.763  -0.890  -0.702  1.00  0.00           C  
ATOM    286  CD  GLU A  36      18.769   0.213   0.344  1.00  0.00           C  
ATOM    287  OE1 GLU A  36      18.042   0.094   1.356  1.00  0.00           O  
ATOM    288  OE2 GLU A  36      19.506   1.205   0.150  1.00  0.00           O  
ATOM    289  N   THR A  37      16.886   0.094  -2.940  1.00  0.00           N  
ATOM    290  CA  THR A  37      15.603  -0.318  -3.499  1.00  0.00           C  
ATOM    291  C   THR A  37      15.421   0.243  -4.907  1.00  0.00           C  
ATOM    292  CB  THR A  37      14.433   0.136  -2.607  1.00  0.00           C  
ATOM    293  O   THR A  37      14.882  -0.433  -5.785  1.00  0.00           O  
ATOM    294  CG2 THR A  37      13.098  -0.356  -3.158  1.00  0.00           C  
ATOM    295  OG1 THR A  37      14.615  -0.388  -1.286  1.00  0.00           O  
ATOM    296  N   LEU A  38      15.890   1.458  -5.158  1.00  0.00           N  
ATOM    297  CA  LEU A  38      15.810   2.117  -6.456  1.00  0.00           C  
ATOM    298  C   LEU A  38      16.598   1.344  -7.508  1.00  0.00           C  
ATOM    299  CB  LEU A  38      16.333   3.552  -6.362  1.00  0.00           C  
ATOM    300  O   LEU A  38      16.173   1.246  -8.662  1.00  0.00           O  
ATOM    301  CG  LEU A  38      16.323   4.364  -7.659  1.00  0.00           C  
ATOM    302  CD1 LEU A  38      14.906   4.457  -8.215  1.00  0.00           C  
ATOM    303  CD2 LEU A  38      16.902   5.755  -7.424  1.00  0.00           C  
ATOM    304  N   LYS A  39      17.644   0.666  -7.159  1.00  0.00           N  
ATOM    305  CA  LYS A  39      18.528  -0.054  -8.071  1.00  0.00           C  
ATOM    306  C   LYS A  39      17.821  -1.261  -8.683  1.00  0.00           C  
ATOM    307  CB  LYS A  39      19.797  -0.503  -7.345  1.00  0.00           C  
ATOM    308  O   LYS A  39      18.217  -1.745  -9.745  1.00  0.00           O  
ATOM    309  CG  LYS A  39      20.733   0.637  -6.973  1.00  0.00           C  
ATOM    310  CD  LYS A  39      22.006   0.123  -6.312  1.00  0.00           C  
ATOM    311  CE  LYS A  39      22.940   1.264  -5.932  1.00  0.00           C  
ATOM    312  NZ  LYS A  39      24.153   0.771  -5.214  1.00  0.00           N  
ATOM    313  N   LYS A  40      16.727  -1.641  -8.065  1.00  0.00           N  
ATOM    314  CA  LYS A  40      15.988  -2.797  -8.564  1.00  0.00           C  
ATOM    315  C   LYS A  40      15.045  -2.400  -9.696  1.00  0.00           C  
ATOM    316  CB  LYS A  40      15.200  -3.460  -7.433  1.00  0.00           C  
ATOM    317  O   LYS A  40      14.476  -3.262 -10.369  1.00  0.00           O  
ATOM    318  CG  LYS A  40      16.058  -3.902  -6.257  1.00  0.00           C  
ATOM    319  CD  LYS A  40      17.096  -4.935  -6.680  1.00  0.00           C  
ATOM    320  CE  LYS A  40      17.949  -5.385  -5.502  1.00  0.00           C  
ATOM    321  NZ  LYS A  40      19.057  -6.289  -5.934  1.00  0.00           N  
ATOM    322  N   PHE A  41      14.967  -1.054  -9.850  1.00  0.00           N  
ATOM    323  CA  PHE A  41      14.078  -0.507 -10.869  1.00  0.00           C  
ATOM    324  C   PHE A  41      14.846   0.389 -11.833  1.00  0.00           C  
ATOM    325  CB  PHE A  41      12.935   0.279 -10.220  1.00  0.00           C  
ATOM    326  O   PHE A  41      14.882   1.609 -11.661  1.00  0.00           O  
ATOM    327  CG  PHE A  41      12.192  -0.491  -9.162  1.00  0.00           C  
ATOM    328  CD1 PHE A  41      11.168  -1.364  -9.509  1.00  0.00           C  
ATOM    329  CD2 PHE A  41      12.518  -0.342  -7.820  1.00  0.00           C  
ATOM    330  CE1 PHE A  41      10.479  -2.079  -8.531  1.00  0.00           C  
ATOM    331  CE2 PHE A  41      11.834  -1.053  -6.838  1.00  0.00           C  
ATOM    332  CZ  PHE A  41      10.814  -1.920  -7.196  1.00  0.00           C  
ATOM    333  N   PRO A  42      15.533  -0.216 -12.913  1.00  0.00           N  
ATOM    334  CA  PRO A  42      16.433   0.530 -13.795  1.00  0.00           C  
ATOM    335  C   PRO A  42      15.757   1.735 -14.446  1.00  0.00           C  
ATOM    336  CB  PRO A  42      16.834  -0.506 -14.848  1.00  0.00           C  
ATOM    337  O   PRO A  42      16.365   2.803 -14.556  1.00  0.00           O  
ATOM    338  CG  PRO A  42      16.724  -1.823 -14.150  1.00  0.00           C  
ATOM    339  CD  PRO A  42      15.596  -1.747 -13.162  1.00  0.00           C  
ATOM    340  N   ARG A  43      14.516   1.513 -14.792  1.00  0.00           N  
ATOM    341  CA  ARG A  43      13.829   2.644 -15.408  1.00  0.00           C  
ATOM    342  C   ARG A  43      13.673   3.795 -14.420  1.00  0.00           C  
ATOM    343  CB  ARG A  43      12.458   2.217 -15.936  1.00  0.00           C  
ATOM    344  O   ARG A  43      13.903   4.955 -14.768  1.00  0.00           O  
ATOM    345  CG  ARG A  43      11.742   3.296 -16.733  1.00  0.00           C  
ATOM    346  CD  ARG A  43      10.434   2.787 -17.322  1.00  0.00           C  
ATOM    347  NE  ARG A  43       9.679   3.859 -17.966  1.00  0.00           N  
ATOM    348  NH1 ARG A  43       7.920   2.511 -18.616  1.00  0.00           N  
ATOM    349  NH2 ARG A  43       7.904   4.747 -19.120  1.00  0.00           N  
ATOM    350  CZ  ARG A  43       8.503   3.703 -18.566  1.00  0.00           C  
ATOM    351  N   PHE A  44      13.320   3.560 -13.227  1.00  0.00           N  
ATOM    352  CA  PHE A  44      13.224   4.587 -12.197  1.00  0.00           C  
ATOM    353  C   PHE A  44      14.577   5.249 -11.966  1.00  0.00           C  
ATOM    354  CB  PHE A  44      12.702   3.989 -10.887  1.00  0.00           C  
ATOM    355  O   PHE A  44      14.664   6.474 -11.859  1.00  0.00           O  
ATOM    356  CG  PHE A  44      11.206   3.833 -10.844  1.00  0.00           C  
ATOM    357  CD1 PHE A  44      10.404   4.832 -10.306  1.00  0.00           C  
ATOM    358  CD2 PHE A  44      10.601   2.686 -11.343  1.00  0.00           C  
ATOM    359  CE1 PHE A  44       9.018   4.690 -10.266  1.00  0.00           C  
ATOM    360  CE2 PHE A  44       9.218   2.538 -11.306  1.00  0.00           C  
ATOM    361  CZ  PHE A  44       8.428   3.540 -10.766  1.00  0.00           C  
ATOM    362  N   LEU A  45      15.554   4.435 -11.866  1.00  0.00           N  
ATOM    363  CA  LEU A  45      16.907   4.913 -11.604  1.00  0.00           C  
ATOM    364  C   LEU A  45      17.361   5.883 -12.690  1.00  0.00           C  
ATOM    365  CB  LEU A  45      17.884   3.737 -11.514  1.00  0.00           C  
ATOM    366  O   LEU A  45      17.887   6.957 -12.389  1.00  0.00           O  
ATOM    367  CG  LEU A  45      19.349   4.091 -11.253  1.00  0.00           C  
ATOM    368  CD1 LEU A  45      19.492   4.802  -9.912  1.00  0.00           C  
ATOM    369  CD2 LEU A  45      20.217   2.838 -11.295  1.00  0.00           C  
ATOM    370  N   GLU A  46      17.041   5.460 -13.878  1.00  0.00           N  
ATOM    371  CA  GLU A  46      17.435   6.295 -15.009  1.00  0.00           C  
ATOM    372  C   GLU A  46      16.745   7.655 -14.959  1.00  0.00           C  
ATOM    373  CB  GLU A  46      17.119   5.593 -16.332  1.00  0.00           C  
ATOM    374  O   GLU A  46      17.394   8.692 -15.112  1.00  0.00           O  
ATOM    375  CG  GLU A  46      17.586   6.357 -17.562  1.00  0.00           C  
ATOM    376  CD  GLU A  46      17.182   5.696 -18.869  1.00  0.00           C  
ATOM    377  OE1 GLU A  46      17.460   6.266 -19.949  1.00  0.00           O  
ATOM    378  OE2 GLU A  46      16.581   4.600 -18.814  1.00  0.00           O  
ATOM    379  N   LEU A  47      15.541   7.660 -14.776  1.00  0.00           N  
ATOM    380  CA  LEU A  47      14.756   8.889 -14.743  1.00  0.00           C  
ATOM    381  C   LEU A  47      15.129   9.739 -13.533  1.00  0.00           C  
ATOM    382  CB  LEU A  47      13.259   8.569 -14.714  1.00  0.00           C  
ATOM    383  O   LEU A  47      15.144  10.970 -13.614  1.00  0.00           O  
ATOM    384  CG  LEU A  47      12.678   7.929 -15.976  1.00  0.00           C  
ATOM    385  CD1 LEU A  47      11.234   7.502 -15.737  1.00  0.00           C  
ATOM    386  CD2 LEU A  47      12.769   8.892 -17.154  1.00  0.00           C  
ATOM    387  N   TYR A  48      15.356   9.075 -12.430  1.00  0.00           N  
ATOM    388  CA  TYR A  48      15.793   9.764 -11.221  1.00  0.00           C  
ATOM    389  C   TYR A  48      17.101  10.508 -11.459  1.00  0.00           C  
ATOM    390  CB  TYR A  48      15.959   8.771 -10.067  1.00  0.00           C  
ATOM    391  O   TYR A  48      17.245  11.667 -11.062  1.00  0.00           O  
ATOM    392  CG  TYR A  48      16.267   9.426  -8.742  1.00  0.00           C  
ATOM    393  CD1 TYR A  48      17.577   9.525  -8.279  1.00  0.00           C  
ATOM    394  CD2 TYR A  48      15.249   9.946  -7.950  1.00  0.00           C  
ATOM    395  CE1 TYR A  48      17.865  10.126  -7.058  1.00  0.00           C  
ATOM    396  CE2 TYR A  48      15.525  10.549  -6.728  1.00  0.00           C  
ATOM    397  OH  TYR A  48      17.113  11.230  -5.081  1.00  0.00           O  
ATOM    398  CZ  TYR A  48      16.834  10.635  -6.291  1.00  0.00           C  
ATOM    399  N   LYS A  49      18.068   9.992 -12.170  1.00  0.00           N  
ATOM    400  CA  LYS A  49      19.371  10.584 -12.461  1.00  0.00           C  
ATOM    401  C   LYS A  49      19.235  11.775 -13.405  1.00  0.00           C  
ATOM    402  CB  LYS A  49      20.312   9.541 -13.066  1.00  0.00           C  
ATOM    403  O   LYS A  49      19.931  12.781 -13.248  1.00  0.00           O  
ATOM    404  CG  LYS A  49      20.820   8.512 -12.068  1.00  0.00           C  
ATOM    405  CD  LYS A  49      21.789   7.533 -12.718  1.00  0.00           C  
ATOM    406  CE  LYS A  49      22.310   6.512 -11.715  1.00  0.00           C  
ATOM    407  NZ  LYS A  49      23.224   5.521 -12.359  1.00  0.00           N  
ATOM    408  N   LYS A  50      18.220  11.699 -14.216  1.00  0.00           N  
ATOM    409  CA  LYS A  50      18.032  12.738 -15.225  1.00  0.00           C  
ATOM    410  C   LYS A  50      17.183  13.884 -14.683  1.00  0.00           C  
ATOM    411  CB  LYS A  50      17.384  12.154 -16.482  1.00  0.00           C  
ATOM    412  O   LYS A  50      17.082  14.939 -15.312  1.00  0.00           O  
ATOM    413  CG  LYS A  50      18.286  11.208 -17.260  1.00  0.00           C  
ATOM    414  CD  LYS A  50      17.603  10.697 -18.522  1.00  0.00           C  
ATOM    415  CE  LYS A  50      18.500   9.742 -19.298  1.00  0.00           C  
ATOM    416  NZ  LYS A  50      17.817   9.200 -20.510  1.00  0.00           N  
ATOM    417  N   GLY A  51      16.594  13.701 -13.451  1.00  0.00           N  
ATOM    418  CA  GLY A  51      15.650  14.687 -12.949  1.00  0.00           C  
ATOM    419  C   GLY A  51      14.481  14.925 -13.886  1.00  0.00           C  
ATOM    420  O   GLY A  51      14.026  16.060 -14.043  1.00  0.00           O  
ATOM    421  N   SER A  52      14.087  13.729 -14.585  1.00  0.00           N  
ATOM    422  CA  SER A  52      13.081  13.795 -15.640  1.00  0.00           C  
ATOM    423  C   SER A  52      11.677  13.923 -15.058  1.00  0.00           C  
ATOM    424  CB  SER A  52      13.160  12.557 -16.534  1.00  0.00           C  
ATOM    425  O   SER A  52      11.358  13.292 -14.048  1.00  0.00           O  
ATOM    426  OG  SER A  52      12.095  12.543 -17.470  1.00  0.00           O  
ATOM    427  N   PRO A  53      10.799  14.824 -15.609  1.00  0.00           N  
ATOM    428  CA  PRO A  53       9.387  14.893 -15.226  1.00  0.00           C  
ATOM    429  C   PRO A  53       8.662  13.560 -15.401  1.00  0.00           C  
ATOM    430  CB  PRO A  53       8.816  15.953 -16.171  1.00  0.00           C  
ATOM    431  O   PRO A  53       7.621  13.333 -14.780  1.00  0.00           O  
ATOM    432  CG  PRO A  53       9.803  16.037 -17.291  1.00  0.00           C  
ATOM    433  CD  PRO A  53      11.152  15.633 -16.769  1.00  0.00           C  
ATOM    434  N   GLU A  54       9.161  12.662 -16.159  1.00  0.00           N  
ATOM    435  CA  GLU A  54       8.587  11.340 -16.391  1.00  0.00           C  
ATOM    436  C   GLU A  54       8.636  10.488 -15.126  1.00  0.00           C  
ATOM    437  CB  GLU A  54       9.317  10.630 -17.533  1.00  0.00           C  
ATOM    438  O   GLU A  54       7.866   9.535 -14.983  1.00  0.00           O  
ATOM    439  CG  GLU A  54       9.054  11.236 -18.904  1.00  0.00           C  
ATOM    440  CD  GLU A  54       9.778  10.514 -20.029  1.00  0.00           C  
ATOM    441  OE1 GLU A  54       9.413  10.711 -21.210  1.00  0.00           O  
ATOM    442  OE2 GLU A  54      10.716   9.743 -19.726  1.00  0.00           O  
ATOM    443  N   LEU A  55       9.592  10.904 -14.290  1.00  0.00           N  
ATOM    444  CA  LEU A  55       9.722  10.157 -13.044  1.00  0.00           C  
ATOM    445  C   LEU A  55       8.447  10.262 -12.212  1.00  0.00           C  
ATOM    446  CB  LEU A  55      10.917  10.667 -12.234  1.00  0.00           C  
ATOM    447  O   LEU A  55       7.947   9.256 -11.705  1.00  0.00           O  
ATOM    448  CG  LEU A  55      11.115  10.043 -10.852  1.00  0.00           C  
ATOM    449  CD1 LEU A  55      11.348   8.541 -10.977  1.00  0.00           C  
ATOM    450  CD2 LEU A  55      12.278  10.711 -10.126  1.00  0.00           C  
ATOM    451  N   ASP A  56       7.917  11.433 -12.192  1.00  0.00           N  
ATOM    452  CA  ASP A  56       6.711  11.664 -11.403  1.00  0.00           C  
ATOM    453  C   ASP A  56       5.549  10.818 -11.917  1.00  0.00           C  
ATOM    454  CB  ASP A  56       6.332  13.146 -11.422  1.00  0.00           C  
ATOM    455  O   ASP A  56       4.811  10.222 -11.129  1.00  0.00           O  
ATOM    456  CG  ASP A  56       7.257  14.005 -10.578  1.00  0.00           C  
ATOM    457  OD1 ASP A  56       7.952  13.464  -9.691  1.00  0.00           O  
ATOM    458  OD2 ASP A  56       7.289  15.235 -10.800  1.00  0.00           O  
ATOM    459  N   ALA A  57       5.379  10.781 -13.220  1.00  0.00           N  
ATOM    460  CA  ALA A  57       4.301   9.995 -13.814  1.00  0.00           C  
ATOM    461  C   ALA A  57       4.467   8.511 -13.501  1.00  0.00           C  
ATOM    462  CB  ALA A  57       4.252  10.215 -15.324  1.00  0.00           C  
ATOM    463  O   ALA A  57       3.496   7.829 -13.165  1.00  0.00           O  
ATOM    464  N   LEU A  58       5.705   8.076 -13.593  1.00  0.00           N  
ATOM    465  CA  LEU A  58       5.998   6.672 -13.329  1.00  0.00           C  
ATOM    466  C   LEU A  58       5.761   6.334 -11.861  1.00  0.00           C  
ATOM    467  CB  LEU A  58       7.442   6.343 -13.714  1.00  0.00           C  
ATOM    468  O   LEU A  58       5.190   5.288 -11.545  1.00  0.00           O  
ATOM    469  CG  LEU A  58       7.808   4.859 -13.775  1.00  0.00           C  
ATOM    470  CD1 LEU A  58       6.959   4.147 -14.824  1.00  0.00           C  
ATOM    471  CD2 LEU A  58       9.293   4.686 -14.073  1.00  0.00           C  
ATOM    472  N   LEU A  59       6.162   7.212 -11.003  1.00  0.00           N  
ATOM    473  CA  LEU A  59       5.934   7.007  -9.577  1.00  0.00           C  
ATOM    474  C   LEU A  59       4.443   6.916  -9.272  1.00  0.00           C  
ATOM    475  CB  LEU A  59       6.565   8.142  -8.765  1.00  0.00           C  
ATOM    476  O   LEU A  59       4.010   6.037  -8.523  1.00  0.00           O  
ATOM    477  CG  LEU A  59       8.093   8.170  -8.712  1.00  0.00           C  
ATOM    478  CD1 LEU A  59       8.578   9.466  -8.071  1.00  0.00           C  
ATOM    479  CD2 LEU A  59       8.625   6.959  -7.952  1.00  0.00           C  
ATOM    480  N   LYS A  60       3.665   7.772  -9.860  1.00  0.00           N  
ATOM    481  CA  LYS A  60       2.227   7.777  -9.611  1.00  0.00           C  
ATOM    482  C   LYS A  60       1.581   6.479 -10.088  1.00  0.00           C  
ATOM    483  CB  LYS A  60       1.567   8.974 -10.298  1.00  0.00           C  
ATOM    484  O   LYS A  60       0.756   5.895  -9.382  1.00  0.00           O  
ATOM    485  CG  LYS A  60       1.826  10.305  -9.607  1.00  0.00           C  
ATOM    486  CD  LYS A  60       1.113  11.450 -10.315  1.00  0.00           C  
ATOM    487  CE  LYS A  60       1.340  12.776  -9.602  1.00  0.00           C  
ATOM    488  NZ  LYS A  60       0.689  13.911 -10.323  1.00  0.00           N  
ATOM    489  N   GLU A  61       1.969   6.091 -11.195  1.00  0.00           N  
ATOM    490  CA  GLU A  61       1.389   4.886 -11.778  1.00  0.00           C  
ATOM    491  C   GLU A  61       1.723   3.653 -10.943  1.00  0.00           C  
ATOM    492  CB  GLU A  61       1.877   4.695 -13.216  1.00  0.00           C  
ATOM    493  O   GLU A  61       0.830   2.891 -10.567  1.00  0.00           O  
ATOM    494  CG  GLU A  61       1.299   3.468 -13.905  1.00  0.00           C  
ATOM    495  CD  GLU A  61       1.806   3.282 -15.326  1.00  0.00           C  
ATOM    496  OE1 GLU A  61       1.415   2.293 -15.986  1.00  0.00           O  
ATOM    497  OE2 GLU A  61       2.603   4.132 -15.783  1.00  0.00           O  
ATOM    498  N   HIS A  62       2.935   3.517 -10.646  1.00  0.00           N  
ATOM    499  CA  HIS A  62       3.350   2.319  -9.925  1.00  0.00           C  
ATOM    500  C   HIS A  62       2.952   2.396  -8.454  1.00  0.00           C  
ATOM    501  CB  HIS A  62       4.861   2.114 -10.050  1.00  0.00           C  
ATOM    502  O   HIS A  62       2.584   1.384  -7.853  1.00  0.00           O  
ATOM    503  CG  HIS A  62       5.286   1.584 -11.382  1.00  0.00           C  
ATOM    504  CD2 HIS A  62       5.812   2.210 -12.461  1.00  0.00           C  
ATOM    505  ND1 HIS A  62       5.185   0.252 -11.720  1.00  0.00           N  
ATOM    506  CE1 HIS A  62       5.632   0.081 -12.952  1.00  0.00           C  
ATOM    507  NE2 HIS A  62       6.018   1.254 -13.425  1.00  0.00           N  
ATOM    508  N   GLY A  63       3.095   3.573  -7.946  1.00  0.00           N  
ATOM    509  CA  GLY A  63       2.645   3.753  -6.575  1.00  0.00           C  
ATOM    510  C   GLY A  63       1.183   3.397  -6.376  1.00  0.00           C  
ATOM    511  O   GLY A  63       0.826   2.748  -5.391  1.00  0.00           O  
ATOM    512  N   LYS A  64       0.380   3.755  -7.337  1.00  0.00           N  
ATOM    513  CA  LYS A  64      -1.046   3.444  -7.282  1.00  0.00           C  
ATOM    514  C   LYS A  64      -1.279   1.936  -7.271  1.00  0.00           C  
ATOM    515  CB  LYS A  64      -1.780   4.079  -8.464  1.00  0.00           C  
ATOM    516  O   LYS A  64      -2.112   1.437  -6.511  1.00  0.00           O  
ATOM    517  CG  LYS A  64      -3.254   3.710  -8.548  1.00  0.00           C  
ATOM    518  CD  LYS A  64      -3.896   4.256  -9.817  1.00  0.00           C  
ATOM    519  CE  LYS A  64      -5.322   3.750  -9.985  1.00  0.00           C  
ATOM    520  NZ  LYS A  64      -5.815   3.939 -11.382  1.00  0.00           N  
ATOM    521  N   THR A  65      -0.588   1.291  -8.071  1.00  0.00           N  
ATOM    522  CA  THR A  65      -0.733  -0.156  -8.186  1.00  0.00           C  
ATOM    523  C   THR A  65      -0.362  -0.843  -6.875  1.00  0.00           C  
ATOM    524  CB  THR A  65       0.138  -0.716  -9.326  1.00  0.00           C  
ATOM    525  O   THR A  65      -1.055  -1.760  -6.431  1.00  0.00           O  
ATOM    526  CG2 THR A  65       0.009  -2.232  -9.423  1.00  0.00           C  
ATOM    527  OG1 THR A  65      -0.277  -0.132 -10.567  1.00  0.00           O  
ATOM    528  N   VAL A  66       0.708  -0.400  -6.277  1.00  0.00           N  
ATOM    529  CA  VAL A  66       1.148  -0.952  -5.000  1.00  0.00           C  
ATOM    530  C   VAL A  66       0.066  -0.739  -3.944  1.00  0.00           C  
ATOM    531  CB  VAL A  66       2.478  -0.317  -4.536  1.00  0.00           C  
ATOM    532  O   VAL A  66      -0.328  -1.681  -3.251  1.00  0.00           O  
ATOM    533  CG1 VAL A  66       2.779  -0.693  -3.086  1.00  0.00           C  
ATOM    534  CG2 VAL A  66       3.623  -0.747  -5.451  1.00  0.00           C  
ATOM    535  N   LEU A  67      -0.486   0.434  -3.863  1.00  0.00           N  
ATOM    536  CA  LEU A  67      -1.472   0.767  -2.840  1.00  0.00           C  
ATOM    537  C   LEU A  67      -2.790   0.045  -3.100  1.00  0.00           C  
ATOM    538  CB  LEU A  67      -1.706   2.279  -2.792  1.00  0.00           C  
ATOM    539  O   LEU A  67      -3.453  -0.404  -2.162  1.00  0.00           O  
ATOM    540  CG  LEU A  67      -0.528   3.132  -2.319  1.00  0.00           C  
ATOM    541  CD1 LEU A  67      -0.909   4.609  -2.320  1.00  0.00           C  
ATOM    542  CD2 LEU A  67      -0.073   2.693  -0.931  1.00  0.00           C  
ATOM    543  N   ASP A  68      -3.154  -0.130  -4.348  1.00  0.00           N  
ATOM    544  CA  ASP A  68      -4.373  -0.856  -4.691  1.00  0.00           C  
ATOM    545  C   ASP A  68      -4.322  -2.291  -4.173  1.00  0.00           C  
ATOM    546  CB  ASP A  68      -4.594  -0.850  -6.205  1.00  0.00           C  
ATOM    547  O   ASP A  68      -5.310  -2.799  -3.638  1.00  0.00           O  
ATOM    548  CG  ASP A  68      -5.127   0.475  -6.722  1.00  0.00           C  
ATOM    549  OD1 ASP A  68      -5.572   1.312  -5.908  1.00  0.00           O  
ATOM    550  OD2 ASP A  68      -5.106   0.681  -7.954  1.00  0.00           O  
ATOM    551  N   ALA A  69      -3.175  -2.861  -4.405  1.00  0.00           N  
ATOM    552  CA  ALA A  69      -3.029  -4.237  -3.938  1.00  0.00           C  
ATOM    553  C   ALA A  69      -3.152  -4.316  -2.419  1.00  0.00           C  
ATOM    554  CB  ALA A  69      -1.691  -4.814  -4.391  1.00  0.00           C  
ATOM    555  O   ALA A  69      -3.849  -5.185  -1.890  1.00  0.00           O  
ATOM    556  N   LEU A  70      -2.510  -3.414  -1.684  1.00  0.00           N  
ATOM    557  CA  LEU A  70      -2.566  -3.388  -0.227  1.00  0.00           C  
ATOM    558  C   LEU A  70      -3.994  -3.158   0.258  1.00  0.00           C  
ATOM    559  CB  LEU A  70      -1.646  -2.296   0.326  1.00  0.00           C  
ATOM    560  O   LEU A  70      -4.461  -3.841   1.173  1.00  0.00           O  
ATOM    561  CG  LEU A  70      -0.146  -2.590   0.286  1.00  0.00           C  
ATOM    562  CD1 LEU A  70       0.647  -1.368   0.736  1.00  0.00           C  
ATOM    563  CD2 LEU A  70       0.186  -3.798   1.155  1.00  0.00           C  
ATOM    564  N   ILE A  71      -4.636  -2.207  -0.375  1.00  0.00           N  
ATOM    565  CA  ILE A  71      -6.004  -1.868   0.004  1.00  0.00           C  
ATOM    566  C   ILE A  71      -6.914  -3.074  -0.218  1.00  0.00           C  
ATOM    567  CB  ILE A  71      -6.526  -0.650  -0.791  1.00  0.00           C  
ATOM    568  O   ILE A  71      -7.716  -3.424   0.651  1.00  0.00           O  
ATOM    569  CG1 ILE A  71      -5.787   0.623  -0.362  1.00  0.00           C  
ATOM    570  CG2 ILE A  71      -8.038  -0.494  -0.608  1.00  0.00           C  
ATOM    571  CD1 ILE A  71      -5.989   1.803  -1.303  1.00  0.00           C  
ATOM    572  N   GLU A  72      -6.777  -3.637  -1.336  1.00  0.00           N  
ATOM    573  CA  GLU A  72      -7.608  -4.796  -1.648  1.00  0.00           C  
ATOM    574  C   GLU A  72      -7.366  -5.931  -0.658  1.00  0.00           C  
ATOM    575  CB  GLU A  72      -7.344  -5.278  -3.076  1.00  0.00           C  
ATOM    576  O   GLU A  72      -8.314  -6.544  -0.164  1.00  0.00           O  
ATOM    577  CG  GLU A  72      -8.265  -6.403  -3.526  1.00  0.00           C  
ATOM    578  CD  GLU A  72      -8.122  -6.742  -5.001  1.00  0.00           C  
ATOM    579  OE1 GLU A  72      -8.878  -7.604  -5.502  1.00  0.00           O  
ATOM    580  OE2 GLU A  72      -7.246  -6.140  -5.662  1.00  0.00           O  
ATOM    581  N   ILE A  73      -6.188  -6.241  -0.350  1.00  0.00           N  
ATOM    582  CA  ILE A  73      -5.864  -7.307   0.591  1.00  0.00           C  
ATOM    583  C   ILE A  73      -6.409  -6.957   1.974  1.00  0.00           C  
ATOM    584  CB  ILE A  73      -4.341  -7.555   0.663  1.00  0.00           C  
ATOM    585  O   ILE A  73      -6.953  -7.817   2.670  1.00  0.00           O  
ATOM    586  CG1 ILE A  73      -3.852  -8.244  -0.617  1.00  0.00           C  
ATOM    587  CG2 ILE A  73      -3.986  -8.384   1.901  1.00  0.00           C  
ATOM    588  CD1 ILE A  73      -2.336  -8.296  -0.751  1.00  0.00           C  
ATOM    589  N   ALA A  74      -6.255  -5.743   2.354  1.00  0.00           N  
ATOM    590  CA  ALA A  74      -6.807  -5.317   3.637  1.00  0.00           C  
ATOM    591  C   ALA A  74      -8.315  -5.545   3.689  1.00  0.00           C  
ATOM    592  CB  ALA A  74      -6.485  -3.846   3.893  1.00  0.00           C  
ATOM    593  O   ALA A  74      -8.834  -6.083   4.670  1.00  0.00           O  
ATOM    594  N   ARG A  75      -8.979  -5.240   2.646  1.00  0.00           N  
ATOM    595  CA  ARG A  75     -10.430  -5.391   2.598  1.00  0.00           C  
ATOM    596  C   ARG A  75     -10.829  -6.863   2.642  1.00  0.00           C  
ATOM    597  CB  ARG A  75     -10.998  -4.731   1.340  1.00  0.00           C  
ATOM    598  O   ARG A  75     -11.771  -7.235   3.343  1.00  0.00           O  
ATOM    599  CG  ARG A  75     -10.986  -3.211   1.384  1.00  0.00           C  
ATOM    600  CD  ARG A  75     -11.463  -2.606   0.071  1.00  0.00           C  
ATOM    601  NE  ARG A  75     -11.460  -1.147   0.117  1.00  0.00           N  
ATOM    602  NH1 ARG A  75     -11.778  -0.867  -2.154  1.00  0.00           N  
ATOM    603  NH2 ARG A  75     -11.592   0.961  -0.784  1.00  0.00           N  
ATOM    604  CZ  ARG A  75     -11.610  -0.354  -0.940  1.00  0.00           C  
ATOM    605  N   LEU A  76     -10.132  -7.665   1.912  1.00  0.00           N  
ATOM    606  CA  LEU A  76     -10.420  -9.095   1.912  1.00  0.00           C  
ATOM    607  C   LEU A  76     -10.146  -9.705   3.282  1.00  0.00           C  
ATOM    608  CB  LEU A  76      -9.586  -9.810   0.846  1.00  0.00           C  
ATOM    609  O   LEU A  76     -10.937 -10.511   3.777  1.00  0.00           O  
ATOM    610  CG  LEU A  76      -9.954  -9.521  -0.610  1.00  0.00           C  
ATOM    611  CD1 LEU A  76      -8.903 -10.104  -1.549  1.00  0.00           C  
ATOM    612  CD2 LEU A  76     -11.336 -10.079  -0.934  1.00  0.00           C  
ATOM    613  N   ARG A  77      -9.084  -9.279   3.830  1.00  0.00           N  
ATOM    614  CA  ARG A  77      -8.703  -9.823   5.129  1.00  0.00           C  
ATOM    615  C   ARG A  77      -9.757  -9.509   6.185  1.00  0.00           C  
ATOM    616  CB  ARG A  77      -7.344  -9.271   5.565  1.00  0.00           C  
ATOM    617  O   ARG A  77     -10.170 -10.392   6.940  1.00  0.00           O  
ATOM    618  CG  ARG A  77      -6.938  -9.676   6.973  1.00  0.00           C  
ATOM    619  CD  ARG A  77      -5.556  -9.150   7.335  1.00  0.00           C  
ATOM    620  NE  ARG A  77      -5.182  -9.509   8.700  1.00  0.00           N  
ATOM    621  NH1 ARG A  77      -4.456 -11.635   8.163  1.00  0.00           N  
ATOM    622  NH2 ARG A  77      -4.365 -10.902  10.333  1.00  0.00           N  
ATOM    623  CZ  ARG A  77      -4.668 -10.681   9.062  1.00  0.00           C  
ATOM    624  N   TYR A  78     -10.193  -8.352   6.193  1.00  0.00           N  
ATOM    625  CA  TYR A  78     -11.068  -7.932   7.282  1.00  0.00           C  
ATOM    626  C   TYR A  78     -12.528  -8.218   6.950  1.00  0.00           C  
ATOM    627  CB  TYR A  78     -10.882  -6.441   7.578  1.00  0.00           C  
ATOM    628  O   TYR A  78     -13.390  -8.178   7.830  1.00  0.00           O  
ATOM    629  CG  TYR A  78      -9.575  -6.115   8.259  1.00  0.00           C  
ATOM    630  CD1 TYR A  78      -9.209  -6.748   9.445  1.00  0.00           C  
ATOM    631  CD2 TYR A  78      -8.705  -5.174   7.720  1.00  0.00           C  
ATOM    632  CE1 TYR A  78      -8.007  -6.450  10.078  1.00  0.00           C  
ATOM    633  CE2 TYR A  78      -7.500  -4.868   8.345  1.00  0.00           C  
ATOM    634  OH  TYR A  78      -5.969  -5.212  10.144  1.00  0.00           O  
ATOM    635  CZ  TYR A  78      -7.160  -5.511   9.521  1.00  0.00           C  
ATOM    636  N   SER A  79     -12.850  -8.574   5.709  1.00  0.00           N  
ATOM    637  CA  SER A  79     -14.199  -9.008   5.360  1.00  0.00           C  
ATOM    638  C   SER A  79     -14.341 -10.522   5.477  1.00  0.00           C  
ATOM    639  CB  SER A  79     -14.556  -8.562   3.942  1.00  0.00           C  
ATOM    640  O   SER A  79     -15.444 -11.059   5.353  1.00  0.00           O  
ATOM    641  OG  SER A  79     -13.756  -9.236   2.986  1.00  0.00           O  
ATOM    642  N   GLY A  80     -13.213 -11.198   5.757  1.00  0.00           N  
ATOM    643  CA  GLY A  80     -13.218 -12.649   5.848  1.00  0.00           C  
ATOM    644  C   GLY A  80     -13.247 -13.332   4.493  1.00  0.00           C  
ATOM    645  O   GLY A  80     -13.573 -14.516   4.396  1.00  0.00           O  
ATOM    646  N   GLU A  81     -13.080 -12.532   3.452  1.00  0.00           N  
ATOM    647  CA  GLU A  81     -13.013 -13.075   2.099  1.00  0.00           C  
ATOM    648  C   GLU A  81     -11.624 -13.630   1.795  1.00  0.00           C  
ATOM    649  CB  GLU A  81     -13.389 -12.006   1.070  1.00  0.00           C  
ATOM    650  O   GLU A  81     -10.698 -13.472   2.594  1.00  0.00           O  
ATOM    651  CG  GLU A  81     -14.816 -11.494   1.208  1.00  0.00           C  
ATOM    652  CD  GLU A  81     -15.196 -10.481   0.141  1.00  0.00           C  
ATOM    653  OE1 GLU A  81     -16.313 -10.578  -0.417  1.00  0.00           O  
ATOM    654  OE2 GLU A  81     -14.370  -9.584  -0.141  1.00  0.00           O  
ATOM    655  N   ASP A  82     -11.537 -14.393   0.730  1.00  0.00           N  
ATOM    656  CA  ASP A  82     -10.298 -15.078   0.375  1.00  0.00           C  
ATOM    657  C   ASP A  82      -9.254 -14.091  -0.143  1.00  0.00           C  
ATOM    658  CB  ASP A  82     -10.564 -16.160  -0.674  1.00  0.00           C  
ATOM    659  O   ASP A  82      -9.390 -13.556  -1.245  1.00  0.00           O  
ATOM    660  CG  ASP A  82      -9.322 -16.955  -1.033  1.00  0.00           C  
ATOM    661  OD1 ASP A  82      -8.389 -17.038  -0.205  1.00  0.00           O  
ATOM    662  OD2 ASP A  82      -9.274 -17.502  -2.156  1.00  0.00           O  
ATOM    663  N   TYR A  83      -8.211 -13.877   0.518  1.00  0.00           N  
ATOM    664  CA  TYR A  83      -7.118 -12.995   0.125  1.00  0.00           C  
ATOM    665  C   TYR A  83      -5.892 -13.799  -0.293  1.00  0.00           C  
ATOM    666  CB  TYR A  83      -6.753 -12.046   1.270  1.00  0.00           C  
ATOM    667  O   TYR A  83      -4.957 -13.254  -0.884  1.00  0.00           O  
ATOM    668  CG  TYR A  83      -6.345 -12.754   2.539  1.00  0.00           C  
ATOM    669  CD1 TYR A  83      -7.243 -12.910   3.593  1.00  0.00           C  
ATOM    670  CD2 TYR A  83      -5.061 -13.268   2.688  1.00  0.00           C  
ATOM    671  CE1 TYR A  83      -6.871 -13.560   4.765  1.00  0.00           C  
ATOM    672  CE2 TYR A  83      -4.678 -13.920   3.855  1.00  0.00           C  
ATOM    673  OH  TYR A  83      -5.215 -14.706   6.044  1.00  0.00           O  
ATOM    674  CZ  TYR A  83      -5.588 -14.061   4.886  1.00  0.00           C  
ATOM    675  N   ARG A  84      -5.809 -15.082  -0.004  1.00  0.00           N  
ATOM    676  CA  ARG A  84      -4.633 -15.929  -0.169  1.00  0.00           C  
ATOM    677  C   ARG A  84      -4.186 -15.969  -1.627  1.00  0.00           C  
ATOM    678  CB  ARG A  84      -4.917 -17.347   0.331  1.00  0.00           C  
ATOM    679  O   ARG A  84      -2.988 -15.961  -1.915  1.00  0.00           O  
ATOM    680  CG  ARG A  84      -4.967 -17.468   1.846  1.00  0.00           C  
ATOM    681  CD  ARG A  84      -4.980 -18.923   2.295  1.00  0.00           C  
ATOM    682  NE  ARG A  84      -5.014 -19.036   3.751  1.00  0.00           N  
ATOM    683  NH1 ARG A  84      -4.082 -21.149   3.814  1.00  0.00           N  
ATOM    684  NH2 ARG A  84      -4.665 -20.090   5.762  1.00  0.00           N  
ATOM    685  CZ  ARG A  84      -4.587 -20.091   4.439  1.00  0.00           C  
ATOM    686  N   SER A  85      -5.180 -16.063  -2.513  1.00  0.00           N  
ATOM    687  CA  SER A  85      -4.835 -16.093  -3.931  1.00  0.00           C  
ATOM    688  C   SER A  85      -4.101 -14.823  -4.349  1.00  0.00           C  
ATOM    689  CB  SER A  85      -6.092 -16.269  -4.785  1.00  0.00           C  
ATOM    690  O   SER A  85      -3.123 -14.883  -5.098  1.00  0.00           O  
ATOM    691  OG  SER A  85      -6.730 -17.500  -4.493  1.00  0.00           O  
ATOM    692  N   LEU A  86      -4.518 -13.779  -3.873  1.00  0.00           N  
ATOM    693  CA  LEU A  86      -3.872 -12.507  -4.180  1.00  0.00           C  
ATOM    694  C   LEU A  86      -2.470 -12.452  -3.583  1.00  0.00           C  
ATOM    695  CB  LEU A  86      -4.711 -11.340  -3.654  1.00  0.00           C  
ATOM    696  O   LEU A  86      -1.526 -12.015  -4.245  1.00  0.00           O  
ATOM    697  CG  LEU A  86      -4.227  -9.937  -4.023  1.00  0.00           C  
ATOM    698  CD1 LEU A  86      -4.179  -9.775  -5.539  1.00  0.00           C  
ATOM    699  CD2 LEU A  86      -5.126  -8.878  -3.396  1.00  0.00           C  
ATOM    700  N   ILE A  87      -2.287 -12.866  -2.341  1.00  0.00           N  
ATOM    701  CA  ILE A  87      -0.975 -12.904  -1.703  1.00  0.00           C  
ATOM    702  C   ILE A  87      -0.029 -13.780  -2.521  1.00  0.00           C  
ATOM    703  CB  ILE A  87      -1.068 -13.426  -0.251  1.00  0.00           C  
ATOM    704  O   ILE A  87       1.118 -13.402  -2.769  1.00  0.00           O  
ATOM    705  CG1 ILE A  87      -1.774 -12.398   0.641  1.00  0.00           C  
ATOM    706  CG2 ILE A  87       0.324 -13.758   0.293  1.00  0.00           C  
ATOM    707  CD1 ILE A  87      -0.973 -11.124   0.871  1.00  0.00           C  
ATOM    708  N   LYS A  88      -0.529 -14.936  -3.013  1.00  0.00           N  
ATOM    709  CA  LYS A  88       0.285 -15.855  -3.803  1.00  0.00           C  
ATOM    710  C   LYS A  88       0.735 -15.206  -5.109  1.00  0.00           C  
ATOM    711  CB  LYS A  88      -0.489 -17.141  -4.097  1.00  0.00           C  
ATOM    712  O   LYS A  88       1.903 -15.311  -5.490  1.00  0.00           O  
ATOM    713  CG  LYS A  88      -0.603 -18.080  -2.905  1.00  0.00           C  
ATOM    714  CD  LYS A  88      -1.321 -19.371  -3.278  1.00  0.00           C  
ATOM    715  CE  LYS A  88      -1.511 -20.275  -2.068  1.00  0.00           C  
ATOM    716  NZ  LYS A  88      -2.262 -21.518  -2.417  1.00  0.00           N  
ATOM    717  N   GLU A  89      -0.202 -14.554  -5.681  1.00  0.00           N  
ATOM    718  CA  GLU A  89       0.104 -13.880  -6.940  1.00  0.00           C  
ATOM    719  C   GLU A  89       1.137 -12.775  -6.737  1.00  0.00           C  
ATOM    720  CB  GLU A  89      -1.169 -13.302  -7.564  1.00  0.00           C  
ATOM    721  O   GLU A  89       2.087 -12.656  -7.514  1.00  0.00           O  
ATOM    722  CG  GLU A  89      -0.943 -12.634  -8.912  1.00  0.00           C  
ATOM    723  CD  GLU A  89      -2.195 -11.978  -9.473  1.00  0.00           C  
ATOM    724  OE1 GLU A  89      -2.082 -11.159 -10.413  1.00  0.00           O  
ATOM    725  OE2 GLU A  89      -3.298 -12.285  -8.968  1.00  0.00           O  
ATOM    726  N   LEU A  90       0.952 -12.062  -5.689  1.00  0.00           N  
ATOM    727  CA  LEU A  90       1.883 -10.976  -5.401  1.00  0.00           C  
ATOM    728  C   LEU A  90       3.271 -11.521  -5.080  1.00  0.00           C  
ATOM    729  CB  LEU A  90       1.373 -10.127  -4.234  1.00  0.00           C  
ATOM    730  O   LEU A  90       4.276 -10.994  -5.563  1.00  0.00           O  
ATOM    731  CG  LEU A  90       0.217  -9.175  -4.542  1.00  0.00           C  
ATOM    732  CD1 LEU A  90      -0.316  -8.554  -3.255  1.00  0.00           C  
ATOM    733  CD2 LEU A  90       0.661  -8.093  -5.520  1.00  0.00           C  
ATOM    734  N   ALA A  91       3.288 -12.590  -4.331  1.00  0.00           N  
ATOM    735  CA  ALA A  91       4.565 -13.194  -3.959  1.00  0.00           C  
ATOM    736  C   ALA A  91       5.309 -13.705  -5.190  1.00  0.00           C  
ATOM    737  CB  ALA A  91       4.347 -14.330  -2.963  1.00  0.00           C  
ATOM    738  O   ALA A  91       6.517 -13.497  -5.324  1.00  0.00           O  
ATOM    739  N   LYS A  92       4.565 -14.343  -6.075  1.00  0.00           N  
ATOM    740  CA  LYS A  92       5.152 -14.850  -7.312  1.00  0.00           C  
ATOM    741  C   LYS A  92       5.708 -13.713  -8.164  1.00  0.00           C  
ATOM    742  CB  LYS A  92       4.118 -15.646  -8.110  1.00  0.00           C  
ATOM    743  O   LYS A  92       6.835 -13.794  -8.658  1.00  0.00           O  
ATOM    744  CG  LYS A  92       4.686 -16.342  -9.338  1.00  0.00           C  
ATOM    745  CD  LYS A  92       3.615 -17.136 -10.075  1.00  0.00           C  
ATOM    746  CE  LYS A  92       4.162 -17.764 -11.350  1.00  0.00           C  
ATOM    747  NZ  LYS A  92       3.109 -18.520 -12.091  1.00  0.00           N  
ATOM    748  N   SER A  93       4.899 -12.683  -8.292  1.00  0.00           N  
ATOM    749  CA  SER A  93       5.326 -11.545  -9.100  1.00  0.00           C  
ATOM    750  C   SER A  93       6.582 -10.899  -8.524  1.00  0.00           C  
ATOM    751  CB  SER A  93       4.207 -10.506  -9.198  1.00  0.00           C  
ATOM    752  O   SER A  93       7.531 -10.613  -9.257  1.00  0.00           O  
ATOM    753  OG  SER A  93       4.645  -9.361  -9.908  1.00  0.00           O  
ATOM    754  N   HIS A  94       6.678 -10.731  -7.286  1.00  0.00           N  
ATOM    755  CA  HIS A  94       7.791 -10.049  -6.635  1.00  0.00           C  
ATOM    756  C   HIS A  94       9.038 -10.928  -6.611  1.00  0.00           C  
ATOM    757  CB  HIS A  94       7.410  -9.640  -5.211  1.00  0.00           C  
ATOM    758  O   HIS A  94      10.147 -10.445  -6.849  1.00  0.00           O  
ATOM    759  CG  HIS A  94       6.415  -8.525  -5.154  1.00  0.00           C  
ATOM    760  CD2 HIS A  94       6.584  -7.187  -5.040  1.00  0.00           C  
ATOM    761  ND1 HIS A  94       5.054  -8.738  -5.212  1.00  0.00           N  
ATOM    762  CE1 HIS A  94       4.429  -7.575  -5.137  1.00  0.00           C  
ATOM    763  NE2 HIS A  94       5.334  -6.618  -5.032  1.00  0.00           N  
ATOM    764  N   LYS A  95       8.866 -12.243  -6.301  1.00  0.00           N  
ATOM    765  CA  LYS A  95       9.992 -13.161  -6.158  1.00  0.00           C  
ATOM    766  C   LYS A  95      10.541 -13.574  -7.521  1.00  0.00           C  
ATOM    767  CB  LYS A  95       9.577 -14.400  -5.363  1.00  0.00           C  
ATOM    768  O   LYS A  95      11.748 -13.494  -7.760  1.00  0.00           O  
ATOM    769  CG  LYS A  95      10.707 -15.391  -5.127  1.00  0.00           C  
ATOM    770  CD  LYS A  95      10.231 -16.604  -4.339  1.00  0.00           C  
ATOM    771  CE  LYS A  95      11.342 -17.631  -4.166  1.00  0.00           C  
ATOM    772  NZ  LYS A  95      10.861 -18.854  -3.455  1.00  0.00           N  
ATOM    773  N   GLU A  96       9.613 -13.883  -8.433  1.00  0.00           N  
ATOM    774  CA  GLU A  96      10.051 -14.517  -9.673  1.00  0.00           C  
ATOM    775  C   GLU A  96      10.219 -13.490 -10.789  1.00  0.00           C  
ATOM    776  CB  GLU A  96       9.060 -15.602 -10.102  1.00  0.00           C  
ATOM    777  O   GLU A  96      11.247 -13.468 -11.470  1.00  0.00           O  
ATOM    778  CG  GLU A  96       8.954 -16.760  -9.120  1.00  0.00           C  
ATOM    779  CD  GLU A  96       8.048 -17.879  -9.609  1.00  0.00           C  
ATOM    780  OE1 GLU A  96       7.819 -18.850  -8.851  1.00  0.00           O  
ATOM    781  OE2 GLU A  96       7.563 -17.786 -10.758  1.00  0.00           O  
ATOM    782  N   GLU A  97       9.340 -12.558 -10.781  1.00  0.00           N  
ATOM    783  CA  GLU A  97       9.340 -11.649 -11.923  1.00  0.00           C  
ATOM    784  C   GLU A  97      10.203 -10.420 -11.651  1.00  0.00           C  
ATOM    785  CB  GLU A  97       7.912 -11.222 -12.271  1.00  0.00           C  
ATOM    786  O   GLU A  97      11.018 -10.029 -12.489  1.00  0.00           O  
ATOM    787  CG  GLU A  97       7.028 -12.364 -12.750  1.00  0.00           C  
ATOM    788  CD  GLU A  97       5.616 -11.923 -13.101  1.00  0.00           C  
ATOM    789  OE1 GLU A  97       4.732 -12.794 -13.269  1.00  0.00           O  
ATOM    790  OE2 GLU A  97       5.391 -10.697 -13.210  1.00  0.00           O  
ATOM    791  N   HIS A  98      10.161  -9.968 -10.510  1.00  0.00           N  
ATOM    792  CA  HIS A  98      10.799  -8.678 -10.276  1.00  0.00           C  
ATOM    793  C   HIS A  98      11.957  -8.806  -9.292  1.00  0.00           C  
ATOM    794  CB  HIS A  98       9.779  -7.662  -9.756  1.00  0.00           C  
ATOM    795  O   HIS A  98      12.702  -7.848  -9.075  1.00  0.00           O  
ATOM    796  CG  HIS A  98       8.644  -7.417 -10.698  1.00  0.00           C  
ATOM    797  CD2 HIS A  98       7.332  -7.742 -10.614  1.00  0.00           C  
ATOM    798  ND1 HIS A  98       8.803  -6.763 -11.901  1.00  0.00           N  
ATOM    799  CE1 HIS A  98       7.634  -6.695 -12.516  1.00  0.00           C  
ATOM    800  NE2 HIS A  98       6.725  -7.282 -11.756  1.00  0.00           N  
ATOM    801  N   LYS A  99      12.087  -9.979  -8.733  1.00  0.00           N  
ATOM    802  CA  LYS A  99      13.156 -10.302  -7.792  1.00  0.00           C  
ATOM    803  C   LYS A  99      13.262  -9.245  -6.696  1.00  0.00           C  
ATOM    804  CB  LYS A  99      14.493 -10.435  -8.523  1.00  0.00           C  
ATOM    805  O   LYS A  99      14.357  -8.773  -6.385  1.00  0.00           O  
ATOM    806  CG  LYS A  99      14.527 -11.554  -9.553  1.00  0.00           C  
ATOM    807  CD  LYS A  99      15.926 -11.746 -10.124  1.00  0.00           C  
ATOM    808  CE  LYS A  99      15.969 -12.890 -11.127  1.00  0.00           C  
ATOM    809  NZ  LYS A  99      17.346 -13.104 -11.665  1.00  0.00           N  
ATOM    810  N   ILE A 100      12.199  -8.800  -6.172  1.00  0.00           N  
ATOM    811  CA  ILE A 100      12.147  -7.829  -5.084  1.00  0.00           C  
ATOM    812  C   ILE A 100      12.350  -8.539  -3.748  1.00  0.00           C  
ATOM    813  CB  ILE A 100      10.811  -7.053  -5.082  1.00  0.00           C  
ATOM    814  O   ILE A 100      11.552  -9.399  -3.367  1.00  0.00           O  
ATOM    815  CG1 ILE A 100      10.614  -6.325  -6.416  1.00  0.00           C  
ATOM    816  CG2 ILE A 100      10.759  -6.071  -3.908  1.00  0.00           C  
ATOM    817  CD1 ILE A 100       9.252  -5.661  -6.564  1.00  0.00           C  
ATOM    818  N   PRO A 101      13.345  -8.211  -3.054  1.00  0.00           N  
ATOM    819  CA  PRO A 101      13.572  -8.814  -1.739  1.00  0.00           C  
ATOM    820  C   PRO A 101      12.524  -8.397  -0.710  1.00  0.00           C  
ATOM    821  CB  PRO A 101      14.958  -8.295  -1.348  1.00  0.00           C  
ATOM    822  O   PRO A 101      11.932  -7.321  -0.827  1.00  0.00           O  
ATOM    823  CG  PRO A 101      15.539  -7.762  -2.618  1.00  0.00           C  
ATOM    824  CD  PRO A 101      14.413  -7.414  -3.548  1.00  0.00           C  
ATOM    825  N   ILE A 102      12.323  -9.229   0.292  1.00  0.00           N  
ATOM    826  CA  ILE A 102      11.353  -8.963   1.349  1.00  0.00           C  
ATOM    827  C   ILE A 102      11.718  -7.667   2.070  1.00  0.00           C  
ATOM    828  CB  ILE A 102      11.278 -10.134   2.355  1.00  0.00           C  
ATOM    829  O   ILE A 102      10.838  -6.881   2.429  1.00  0.00           O  
ATOM    830  CG1 ILE A 102      10.665 -11.371   1.689  1.00  0.00           C  
ATOM    831  CG2 ILE A 102      10.480  -9.728   3.597  1.00  0.00           C  
ATOM    832  CD1 ILE A 102       9.240 -11.166   1.195  1.00  0.00           C  
ATOM    833  N   GLU A 103      13.005  -7.485   2.213  1.00  0.00           N  
ATOM    834  CA  GLU A 103      13.476  -6.281   2.891  1.00  0.00           C  
ATOM    835  C   GLU A 103      12.971  -5.022   2.193  1.00  0.00           C  
ATOM    836  CB  GLU A 103      15.005  -6.267   2.962  1.00  0.00           C  
ATOM    837  O   GLU A 103      12.647  -4.029   2.849  1.00  0.00           O  
ATOM    838  CG  GLU A 103      15.572  -5.101   3.759  1.00  0.00           C  
ATOM    839  CD  GLU A 103      15.812  -5.435   5.223  1.00  0.00           C  
ATOM    840  OE1 GLU A 103      16.105  -4.512   6.016  1.00  0.00           O  
ATOM    841  OE2 GLU A 103      15.706  -6.630   5.580  1.00  0.00           O  
ATOM    842  N   ASP A 104      12.916  -5.021   0.886  1.00  0.00           N  
ATOM    843  CA  ASP A 104      12.410  -3.880   0.129  1.00  0.00           C  
ATOM    844  C   ASP A 104      10.924  -3.657   0.400  1.00  0.00           C  
ATOM    845  CB  ASP A 104      12.648  -4.082  -1.369  1.00  0.00           C  
ATOM    846  O   ASP A 104      10.467  -2.515   0.478  1.00  0.00           O  
ATOM    847  CG  ASP A 104      14.112  -3.972  -1.758  1.00  0.00           C  
ATOM    848  OD1 ASP A 104      14.931  -3.522  -0.928  1.00  0.00           O  
ATOM    849  OD2 ASP A 104      14.448  -4.336  -2.905  1.00  0.00           O  
ATOM    850  N   LEU A 105      10.129  -4.700   0.565  1.00  0.00           N  
ATOM    851  CA  LEU A 105       8.720  -4.572   0.921  1.00  0.00           C  
ATOM    852  C   LEU A 105       8.562  -3.895   2.278  1.00  0.00           C  
ATOM    853  CB  LEU A 105       8.045  -5.946   0.940  1.00  0.00           C  
ATOM    854  O   LEU A 105       7.667  -3.067   2.463  1.00  0.00           O  
ATOM    855  CG  LEU A 105       8.035  -6.715  -0.381  1.00  0.00           C  
ATOM    856  CD1 LEU A 105       7.308  -8.045  -0.215  1.00  0.00           C  
ATOM    857  CD2 LEU A 105       7.389  -5.880  -1.482  1.00  0.00           C  
ATOM    858  N   ARG A 106       9.451  -4.166   3.165  1.00  0.00           N  
ATOM    859  CA  ARG A 106       9.427  -3.548   4.487  1.00  0.00           C  
ATOM    860  C   ARG A 106       9.699  -2.050   4.396  1.00  0.00           C  
ATOM    861  CB  ARG A 106      10.453  -4.211   5.409  1.00  0.00           C  
ATOM    862  O   ARG A 106       9.052  -1.254   5.080  1.00  0.00           O  
ATOM    863  CG  ARG A 106      10.070  -5.616   5.846  1.00  0.00           C  
ATOM    864  CD  ARG A 106      11.049  -6.176   6.869  1.00  0.00           C  
ATOM    865  NE  ARG A 106      10.903  -7.621   7.021  1.00  0.00           N  
ATOM    866  NH1 ARG A 106       9.264  -7.493   8.644  1.00  0.00           N  
ATOM    867  NH2 ARG A 106      10.008  -9.536   7.917  1.00  0.00           N  
ATOM    868  CZ  ARG A 106      10.059  -8.213   7.860  1.00  0.00           C  
ATOM    869  N   HIS A 107      10.666  -1.752   3.516  1.00  0.00           N  
ATOM    870  CA  HIS A 107      10.980  -0.342   3.316  1.00  0.00           C  
ATOM    871  C   HIS A 107       9.770   0.424   2.791  1.00  0.00           C  
ATOM    872  CB  HIS A 107      12.158  -0.187   2.353  1.00  0.00           C  
ATOM    873  O   HIS A 107       9.491   1.537   3.242  1.00  0.00           O  
ATOM    874  CG  HIS A 107      13.441  -0.746   2.879  1.00  0.00           C  
ATOM    875  CD2 HIS A 107      13.906  -0.867   4.145  1.00  0.00           C  
ATOM    876  ND1 HIS A 107      14.421  -1.262   2.058  1.00  0.00           N  
ATOM    877  CE1 HIS A 107      15.434  -1.678   2.799  1.00  0.00           C  
ATOM    878  NE2 HIS A 107      15.147  -1.449   4.069  1.00  0.00           N  
ATOM    879  N   ILE A 108       9.118  -0.155   1.927  1.00  0.00           N  
ATOM    880  CA  ILE A 108       7.933   0.476   1.357  1.00  0.00           C  
ATOM    881  C   ILE A 108       6.864   0.636   2.437  1.00  0.00           C  
ATOM    882  CB  ILE A 108       7.375  -0.337   0.168  1.00  0.00           C  
ATOM    883  O   ILE A 108       6.237   1.692   2.547  1.00  0.00           O  
ATOM    884  CG1 ILE A 108       8.346  -0.283  -1.017  1.00  0.00           C  
ATOM    885  CG2 ILE A 108       5.990   0.176  -0.235  1.00  0.00           C  
ATOM    886  CD1 ILE A 108       8.048  -1.303  -2.108  1.00  0.00           C  
ATOM    887  N   ALA A 109       6.715  -0.359   3.241  1.00  0.00           N  
ATOM    888  CA  ALA A 109       5.759  -0.285   4.343  1.00  0.00           C  
ATOM    889  C   ALA A 109       6.110   0.851   5.299  1.00  0.00           C  
ATOM    890  CB  ALA A 109       5.711  -1.613   5.095  1.00  0.00           C  
ATOM    891  O   ALA A 109       5.234   1.613   5.716  1.00  0.00           O  
ATOM    892  N   GLU A 110       7.340   0.994   5.619  1.00  0.00           N  
ATOM    893  CA  GLU A 110       7.806   2.059   6.501  1.00  0.00           C  
ATOM    894  C   GLU A 110       7.529   3.434   5.900  1.00  0.00           C  
ATOM    895  CB  GLU A 110       9.301   1.903   6.791  1.00  0.00           C  
ATOM    896  O   GLU A 110       7.096   4.350   6.603  1.00  0.00           O  
ATOM    897  CG  GLU A 110       9.636   0.703   7.664  1.00  0.00           C  
ATOM    898  CD  GLU A 110      11.130   0.449   7.788  1.00  0.00           C  
ATOM    899  OE1 GLU A 110      11.524  -0.564   8.409  1.00  0.00           O  
ATOM    900  OE2 GLU A 110      11.913   1.270   7.260  1.00  0.00           O  
ATOM    901  N   ALA A 111       7.799   3.518   4.659  1.00  0.00           N  
ATOM    902  CA  ALA A 111       7.539   4.779   3.969  1.00  0.00           C  
ATOM    903  C   ALA A 111       6.051   5.117   3.987  1.00  0.00           C  
ATOM    904  CB  ALA A 111       8.050   4.714   2.532  1.00  0.00           C  
ATOM    905  O   ALA A 111       5.675   6.279   4.160  1.00  0.00           O  
ATOM    906  N   LEU A 112       5.253   4.085   3.784  1.00  0.00           N  
ATOM    907  CA  LEU A 112       3.810   4.295   3.828  1.00  0.00           C  
ATOM    908  C   LEU A 112       3.382   4.854   5.180  1.00  0.00           C  
ATOM    909  CB  LEU A 112       3.069   2.984   3.547  1.00  0.00           C  
ATOM    910  O   LEU A 112       2.642   5.838   5.244  1.00  0.00           O  
ATOM    911  CG  LEU A 112       1.545   3.028   3.666  1.00  0.00           C  
ATOM    912  CD1 LEU A 112       0.964   4.024   2.668  1.00  0.00           C  
ATOM    913  CD2 LEU A 112       0.952   1.640   3.451  1.00  0.00           C  
ATOM    914  N   LEU A 113       3.867   4.289   6.248  1.00  0.00           N  
ATOM    915  CA  LEU A 113       3.540   4.763   7.588  1.00  0.00           C  
ATOM    916  C   LEU A 113       3.965   6.217   7.769  1.00  0.00           C  
ATOM    917  CB  LEU A 113       4.215   3.887   8.646  1.00  0.00           C  
ATOM    918  O   LEU A 113       3.202   7.030   8.296  1.00  0.00           O  
ATOM    919  CG  LEU A 113       3.692   2.455   8.774  1.00  0.00           C  
ATOM    920  CD1 LEU A 113       4.609   1.635   9.676  1.00  0.00           C  
ATOM    921  CD2 LEU A 113       2.265   2.453   9.311  1.00  0.00           C  
ATOM    922  N   ALA A 114       5.082   6.529   7.348  1.00  0.00           N  
ATOM    923  CA  ALA A 114       5.607   7.883   7.504  1.00  0.00           C  
ATOM    924  C   ALA A 114       4.785   8.885   6.698  1.00  0.00           C  
ATOM    925  CB  ALA A 114       7.072   7.938   7.080  1.00  0.00           C  
ATOM    926  O   ALA A 114       4.452   9.965   7.193  1.00  0.00           O  
ATOM    927  N   VAL A 115       4.518   8.482   5.452  1.00  0.00           N  
ATOM    928  CA  VAL A 115       3.755   9.370   4.582  1.00  0.00           C  
ATOM    929  C   VAL A 115       2.368   9.608   5.175  1.00  0.00           C  
ATOM    930  CB  VAL A 115       3.631   8.795   3.153  1.00  0.00           C  
ATOM    931  O   VAL A 115       1.895  10.746   5.225  1.00  0.00           O  
ATOM    932  CG1 VAL A 115       2.577   9.558   2.353  1.00  0.00           C  
ATOM    933  CG2 VAL A 115       4.983   8.841   2.442  1.00  0.00           C  
ATOM    934  N   LEU A 116       1.764   8.633   5.688  1.00  0.00           N  
ATOM    935  CA  LEU A 116       0.422   8.778   6.243  1.00  0.00           C  
ATOM    936  C   LEU A 116       0.449   9.613   7.519  1.00  0.00           C  
ATOM    937  CB  LEU A 116      -0.191   7.405   6.530  1.00  0.00           C  
ATOM    938  O   LEU A 116      -0.451  10.421   7.756  1.00  0.00           O  
ATOM    939  CG  LEU A 116      -0.523   6.542   5.311  1.00  0.00           C  
ATOM    940  CD1 LEU A 116      -1.163   5.229   5.750  1.00  0.00           C  
ATOM    941  CD2 LEU A 116      -1.440   7.297   4.355  1.00  0.00           C  
ATOM    942  N   ALA A 117       1.442   9.442   8.312  1.00  0.00           N  
ATOM    943  CA  ALA A 117       1.588  10.234   9.530  1.00  0.00           C  
ATOM    944  C   ALA A 117       1.711  11.720   9.206  1.00  0.00           C  
ATOM    945  CB  ALA A 117       2.802   9.764  10.328  1.00  0.00           C  
ATOM    946  O   ALA A 117       1.182  12.566   9.931  1.00  0.00           O  
ATOM    947  N   GLU A 118       2.315  12.061   8.124  1.00  0.00           N  
ATOM    948  CA  GLU A 118       2.522  13.447   7.715  1.00  0.00           C  
ATOM    949  C   GLU A 118       1.266  14.024   7.068  1.00  0.00           C  
ATOM    950  CB  GLU A 118       3.706  13.552   6.750  1.00  0.00           C  
ATOM    951  O   GLU A 118       0.919  15.184   7.301  1.00  0.00           O  
ATOM    952  CG  GLU A 118       5.053  13.265   7.398  1.00  0.00           C  
ATOM    953  CD  GLU A 118       6.206  13.256   6.406  1.00  0.00           C  
ATOM    954  OE1 GLU A 118       7.357  12.981   6.815  1.00  0.00           O  
ATOM    955  OE2 GLU A 118       5.956  13.527   5.210  1.00  0.00           O  
ATOM    956  N   ARG A 119       0.577  13.190   6.407  1.00  0.00           N  
ATOM    957  CA  ARG A 119      -0.542  13.677   5.607  1.00  0.00           C  
ATOM    958  C   ARG A 119      -1.829  13.702   6.424  1.00  0.00           C  
ATOM    959  CB  ARG A 119      -0.729  12.810   4.360  1.00  0.00           C  
ATOM    960  O   ARG A 119      -2.724  14.507   6.158  1.00  0.00           O  
ATOM    961  CG  ARG A 119       0.314  13.051   3.280  1.00  0.00           C  
ATOM    962  CD  ARG A 119      -0.312  13.109   1.894  1.00  0.00           C  
ATOM    963  NE  ARG A 119       0.685  13.377   0.863  1.00  0.00           N  
ATOM    964  NH1 ARG A 119      -0.768  14.492  -0.545  1.00  0.00           N  
ATOM    965  NH2 ARG A 119       1.428  14.217  -1.142  1.00  0.00           N  
ATOM    966  CZ  ARG A 119       0.446  14.028  -0.273  1.00  0.00           C  
ATOM    967  N   PHE A 120      -1.849  12.811   7.335  1.00  0.00           N  
ATOM    968  CA  PHE A 120      -3.052  12.703   8.153  1.00  0.00           C  
ATOM    969  C   PHE A 120      -2.697  12.659   9.634  1.00  0.00           C  
ATOM    970  CB  PHE A 120      -3.855  11.456   7.768  1.00  0.00           C  
ATOM    971  O   PHE A 120      -3.040  11.702  10.332  1.00  0.00           O  
ATOM    972  CG  PHE A 120      -4.121  11.337   6.292  1.00  0.00           C  
ATOM    973  CD1 PHE A 120      -5.043  12.169   5.669  1.00  0.00           C  
ATOM    974  CD2 PHE A 120      -3.448  10.393   5.527  1.00  0.00           C  
ATOM    975  CE1 PHE A 120      -5.292  12.061   4.302  1.00  0.00           C  
ATOM    976  CE2 PHE A 120      -3.692  10.279   4.161  1.00  0.00           C  
ATOM    977  CZ  PHE A 120      -4.614  11.114   3.551  1.00  0.00           C  
ATOM    978  N   PRO A 121      -2.117  13.689  10.161  1.00  0.00           N  
ATOM    979  CA  PRO A 121      -1.636  13.657  11.544  1.00  0.00           C  
ATOM    980  C   PRO A 121      -2.770  13.547  12.561  1.00  0.00           C  
ATOM    981  CB  PRO A 121      -0.898  14.990  11.693  1.00  0.00           C  
ATOM    982  O   PRO A 121      -2.595  12.948  13.625  1.00  0.00           O  
ATOM    983  CG  PRO A 121      -1.468  15.863  10.622  1.00  0.00           C  
ATOM    984  CD  PRO A 121      -1.825  15.002   9.444  1.00  0.00           C  
ATOM    985  N   ASP A 122      -3.908  14.052  12.210  1.00  0.00           N  
ATOM    986  CA  ASP A 122      -5.029  14.043  13.145  1.00  0.00           C  
ATOM    987  C   ASP A 122      -5.671  12.659  13.219  1.00  0.00           C  
ATOM    988  CB  ASP A 122      -6.073  15.086  12.741  1.00  0.00           C  
ATOM    989  O   ASP A 122      -6.130  12.239  14.283  1.00  0.00           O  
ATOM    990  CG  ASP A 122      -5.553  16.510  12.828  1.00  0.00           C  
ATOM    991  OD1 ASP A 122      -4.752  16.812  13.739  1.00  0.00           O  
ATOM    992  OD2 ASP A 122      -5.950  17.338  11.980  1.00  0.00           O  
ATOM    993  N   GLU A 123      -5.654  12.011  12.089  1.00  0.00           N  
ATOM    994  CA  GLU A 123      -6.317  10.718  11.955  1.00  0.00           C  
ATOM    995  C   GLU A 123      -5.354   9.571  12.249  1.00  0.00           C  
ATOM    996  CB  GLU A 123      -6.910  10.560  10.552  1.00  0.00           C  
ATOM    997  O   GLU A 123      -5.783   8.452  12.539  1.00  0.00           O  
ATOM    998  CG  GLU A 123      -8.114  11.452  10.290  1.00  0.00           C  
ATOM    999  CD  GLU A 123      -7.747  12.788   9.664  1.00  0.00           C  
ATOM   1000  OE1 GLU A 123      -8.649  13.485   9.147  1.00  0.00           O  
ATOM   1001  OE2 GLU A 123      -6.546  13.140   9.690  1.00  0.00           O  
ATOM   1002  N   PHE A 124      -4.068   9.893  12.108  1.00  0.00           N  
ATOM   1003  CA  PHE A 124      -3.026   8.885  12.264  1.00  0.00           C  
ATOM   1004  C   PHE A 124      -2.431   8.933  13.666  1.00  0.00           C  
ATOM   1005  CB  PHE A 124      -1.924   9.084  11.218  1.00  0.00           C  
ATOM   1006  O   PHE A 124      -1.243   9.217  13.832  1.00  0.00           O  
ATOM   1007  CG  PHE A 124      -1.137   7.836  10.921  1.00  0.00           C  
ATOM   1008  CD1 PHE A 124       0.211   7.754  11.247  1.00  0.00           C  
ATOM   1009  CD2 PHE A 124      -1.746   6.744  10.316  1.00  0.00           C  
ATOM   1010  CE1 PHE A 124       0.943   6.601  10.973  1.00  0.00           C  
ATOM   1011  CE2 PHE A 124      -1.022   5.588  10.040  1.00  0.00           C  
ATOM   1012  CZ  PHE A 124       0.323   5.519  10.368  1.00  0.00           C  
ATOM   1013  N   GLY A 125      -3.265   8.767  14.654  1.00  0.00           N  
ATOM   1014  CA  GLY A 125      -2.848   8.688  16.045  1.00  0.00           C  
ATOM   1015  C   GLY A 125      -2.149   7.385  16.385  1.00  0.00           C  
ATOM   1016  O   GLY A 125      -1.925   6.548  15.509  1.00  0.00           O  
ATOM   1017  N   PRO A 126      -1.687   7.177  17.649  1.00  0.00           N  
ATOM   1018  CA  PRO A 126      -0.918   5.999  18.057  1.00  0.00           C  
ATOM   1019  C   PRO A 126      -1.658   4.690  17.793  1.00  0.00           C  
ATOM   1020  CB  PRO A 126      -0.710   6.216  19.558  1.00  0.00           C  
ATOM   1021  O   PRO A 126      -1.048   3.706  17.369  1.00  0.00           O  
ATOM   1022  CG  PRO A 126      -0.835   7.693  19.751  1.00  0.00           C  
ATOM   1023  CD  PRO A 126      -1.771   8.233  18.709  1.00  0.00           C  
ATOM   1024  N   GLU A 127      -2.955   4.692  17.986  1.00  0.00           N  
ATOM   1025  CA  GLU A 127      -3.727   3.471  17.776  1.00  0.00           C  
ATOM   1026  C   GLU A 127      -3.785   3.103  16.296  1.00  0.00           C  
ATOM   1027  CB  GLU A 127      -5.143   3.627  18.336  1.00  0.00           C  
ATOM   1028  O   GLU A 127      -3.628   1.935  15.935  1.00  0.00           O  
ATOM   1029  CG  GLU A 127      -5.200   3.699  19.855  1.00  0.00           C  
ATOM   1030  CD  GLU A 127      -6.609   3.883  20.395  1.00  0.00           C  
ATOM   1031  OE1 GLU A 127      -6.805   3.784  21.627  1.00  0.00           O  
ATOM   1032  OE2 GLU A 127      -7.526   4.126  19.578  1.00  0.00           O  
ATOM   1033  N   ALA A 128      -4.083   4.166  15.518  1.00  0.00           N  
ATOM   1034  CA  ALA A 128      -4.136   3.923  14.079  1.00  0.00           C  
ATOM   1035  C   ALA A 128      -2.782   3.457  13.550  1.00  0.00           C  
ATOM   1036  CB  ALA A 128      -4.585   5.184  13.343  1.00  0.00           C  
ATOM   1037  O   ALA A 128      -2.712   2.545  12.724  1.00  0.00           O  
ATOM   1038  N   ARG A 129      -1.736   4.045  14.048  1.00  0.00           N  
ATOM   1039  CA  ARG A 129      -0.381   3.657  13.669  1.00  0.00           C  
ATOM   1040  C   ARG A 129      -0.101   2.206  14.047  1.00  0.00           C  
ATOM   1041  CB  ARG A 129       0.647   4.578  14.329  1.00  0.00           C  
ATOM   1042  O   ARG A 129       0.436   1.442  13.242  1.00  0.00           O  
ATOM   1043  CG  ARG A 129       2.088   4.256  13.964  1.00  0.00           C  
ATOM   1044  CD  ARG A 129       3.065   5.222  14.619  1.00  0.00           C  
ATOM   1045  NE  ARG A 129       4.444   4.936  14.235  1.00  0.00           N  
ATOM   1046  NH1 ARG A 129       5.393   6.242  15.887  1.00  0.00           N  
ATOM   1047  NH2 ARG A 129       6.728   5.101  14.414  1.00  0.00           N  
ATOM   1048  CZ  ARG A 129       5.519   5.427  14.846  1.00  0.00           C  
ATOM   1049  N   ALA A 130      -0.387   1.853  15.203  1.00  0.00           N  
ATOM   1050  CA  ALA A 130      -0.166   0.489  15.676  1.00  0.00           C  
ATOM   1051  C   ALA A 130      -0.963  -0.514  14.847  1.00  0.00           C  
ATOM   1052  CB  ALA A 130      -0.539   0.370  17.152  1.00  0.00           C  
ATOM   1053  O   ALA A 130      -0.445  -1.567  14.468  1.00  0.00           O  
ATOM   1054  N   ALA A 131      -2.213  -0.170  14.602  1.00  0.00           N  
ATOM   1055  CA  ALA A 131      -3.075  -1.056  13.825  1.00  0.00           C  
ATOM   1056  C   ALA A 131      -2.522  -1.266  12.418  1.00  0.00           C  
ATOM   1057  CB  ALA A 131      -4.493  -0.494  13.757  1.00  0.00           C  
ATOM   1058  O   ALA A 131      -2.452  -2.398  11.935  1.00  0.00           O  
ATOM   1059  N   LEU A 132      -2.152  -0.138  11.779  1.00  0.00           N  
ATOM   1060  CA  LEU A 132      -1.627  -0.236  10.421  1.00  0.00           C  
ATOM   1061  C   LEU A 132      -0.294  -0.976  10.405  1.00  0.00           C  
ATOM   1062  CB  LEU A 132      -1.459   1.157   9.809  1.00  0.00           C  
ATOM   1063  O   LEU A 132      -0.044  -1.796   9.518  1.00  0.00           O  
ATOM   1064  CG  LEU A 132      -0.982   1.206   8.357  1.00  0.00           C  
ATOM   1065  CD1 LEU A 132      -1.922   0.405   7.462  1.00  0.00           C  
ATOM   1066  CD2 LEU A 132      -0.880   2.650   7.876  1.00  0.00           C  
ATOM   1067  N   THR A 133       0.573  -0.733  11.351  1.00  0.00           N  
ATOM   1068  CA  THR A 133       1.840  -1.447  11.464  1.00  0.00           C  
ATOM   1069  C   THR A 133       1.604  -2.948  11.611  1.00  0.00           C  
ATOM   1070  CB  THR A 133       2.665  -0.935  12.659  1.00  0.00           C  
ATOM   1071  O   THR A 133       2.270  -3.753  10.956  1.00  0.00           O  
ATOM   1072  CG2 THR A 133       3.956  -1.731  12.818  1.00  0.00           C  
ATOM   1073  OG1 THR A 133       2.990   0.445  12.452  1.00  0.00           O  
ATOM   1074  N   ASP A 134       0.729  -3.308  12.418  1.00  0.00           N  
ATOM   1075  CA  ASP A 134       0.402  -4.716  12.620  1.00  0.00           C  
ATOM   1076  C   ASP A 134      -0.076  -5.360  11.321  1.00  0.00           C  
ATOM   1077  CB  ASP A 134      -0.665  -4.868  13.706  1.00  0.00           C  
ATOM   1078  O   ASP A 134       0.327  -6.478  10.991  1.00  0.00           O  
ATOM   1079  CG  ASP A 134      -0.118  -4.660  15.108  1.00  0.00           C  
ATOM   1080  OD1 ASP A 134       1.115  -4.530  15.268  1.00  0.00           O  
ATOM   1081  OD2 ASP A 134      -0.927  -4.628  16.060  1.00  0.00           O  
ATOM   1082  N   PHE A 135      -0.957  -4.626  10.654  1.00  0.00           N  
ATOM   1083  CA  PHE A 135      -1.454  -5.139   9.382  1.00  0.00           C  
ATOM   1084  C   PHE A 135      -0.311  -5.336   8.394  1.00  0.00           C  
ATOM   1085  CB  PHE A 135      -2.501  -4.190   8.791  1.00  0.00           C  
ATOM   1086  O   PHE A 135      -0.195  -6.395   7.774  1.00  0.00           O  
ATOM   1087  CG  PHE A 135      -2.826  -4.467   7.348  1.00  0.00           C  
ATOM   1088  CD1 PHE A 135      -2.269  -3.697   6.335  1.00  0.00           C  
ATOM   1089  CD2 PHE A 135      -3.691  -5.499   7.005  1.00  0.00           C  
ATOM   1090  CE1 PHE A 135      -2.568  -3.952   4.999  1.00  0.00           C  
ATOM   1091  CE2 PHE A 135      -3.994  -5.759   5.672  1.00  0.00           C  
ATOM   1092  CZ  PHE A 135      -3.433  -4.984   4.670  1.00  0.00           C  
ATOM   1093  N   LEU A 136       0.524  -4.359   8.283  1.00  0.00           N  
ATOM   1094  CA  LEU A 136       1.626  -4.418   7.329  1.00  0.00           C  
ATOM   1095  C   LEU A 136       2.602  -5.532   7.693  1.00  0.00           C  
ATOM   1096  CB  LEU A 136       2.362  -3.076   7.276  1.00  0.00           C  
ATOM   1097  O   LEU A 136       3.102  -6.237   6.813  1.00  0.00           O  
ATOM   1098  CG  LEU A 136       1.578  -1.895   6.702  1.00  0.00           C  
ATOM   1099  CD1 LEU A 136       2.369  -0.602   6.872  1.00  0.00           C  
ATOM   1100  CD2 LEU A 136       1.247  -2.136   5.234  1.00  0.00           C  
ATOM   1101  N   ASP A 137       2.856  -5.739   8.927  1.00  0.00           N  
ATOM   1102  CA  ASP A 137       3.716  -6.829   9.377  1.00  0.00           C  
ATOM   1103  C   ASP A 137       3.124  -8.186   9.005  1.00  0.00           C  
ATOM   1104  CB  ASP A 137       3.938  -6.748  10.889  1.00  0.00           C  
ATOM   1105  O   ASP A 137       3.839  -9.074   8.536  1.00  0.00           O  
ATOM   1106  CG  ASP A 137       4.865  -5.615  11.293  1.00  0.00           C  
ATOM   1107  OD1 ASP A 137       5.599  -5.090  10.429  1.00  0.00           O  
ATOM   1108  OD2 ASP A 137       4.864  -5.247  12.488  1.00  0.00           O  
ATOM   1109  N   TRP A 138       1.897  -8.247   9.299  1.00  0.00           N  
ATOM   1110  CA  TRP A 138       1.206  -9.477   8.926  1.00  0.00           C  
ATOM   1111  C   TRP A 138       1.273  -9.704   7.420  1.00  0.00           C  
ATOM   1112  CB  TRP A 138      -0.255  -9.432   9.384  1.00  0.00           C  
ATOM   1113  O   TRP A 138       1.565 -10.812   6.965  1.00  0.00           O  
ATOM   1114  CG  TRP A 138      -1.124 -10.477   8.750  1.00  0.00           C  
ATOM   1115  CD1 TRP A 138      -1.293 -11.769   9.162  1.00  0.00           C  
ATOM   1116  CD2 TRP A 138      -1.940 -10.317   7.586  1.00  0.00           C  
ATOM   1117  CE2 TRP A 138      -2.577 -11.555   7.349  1.00  0.00           C  
ATOM   1118  CE3 TRP A 138      -2.195  -9.245   6.719  1.00  0.00           C  
ATOM   1119  NE1 TRP A 138      -2.166 -12.423   8.324  1.00  0.00           N  
ATOM   1120  CH2 TRP A 138      -3.687 -10.686   5.447  1.00  0.00           C  
ATOM   1121  CZ2 TRP A 138      -3.455 -11.750   6.280  1.00  0.00           C  
ATOM   1122  CZ3 TRP A 138      -3.069  -9.442   5.656  1.00  0.00           C  
ATOM   1123  N   PHE A 139       0.932  -8.744   6.697  1.00  0.00           N  
ATOM   1124  CA  PHE A 139       0.958  -8.806   5.240  1.00  0.00           C  
ATOM   1125  C   PHE A 139       2.322  -9.268   4.742  1.00  0.00           C  
ATOM   1126  CB  PHE A 139       0.613  -7.441   4.636  1.00  0.00           C  
ATOM   1127  O   PHE A 139       2.415 -10.210   3.952  1.00  0.00           O  
ATOM   1128  CG  PHE A 139       0.882  -7.346   3.158  1.00  0.00           C  
ATOM   1129  CD1 PHE A 139       2.002  -6.675   2.683  1.00  0.00           C  
ATOM   1130  CD2 PHE A 139       0.013  -7.928   2.244  1.00  0.00           C  
ATOM   1131  CE1 PHE A 139       2.252  -6.586   1.315  1.00  0.00           C  
ATOM   1132  CE2 PHE A 139       0.257  -7.843   0.877  1.00  0.00           C  
ATOM   1133  CZ  PHE A 139       1.376  -7.171   0.414  1.00  0.00           C  
ATOM   1134  N   ILE A 140       3.377  -8.674   5.176  1.00  0.00           N  
ATOM   1135  CA  ILE A 140       4.740  -8.993   4.768  1.00  0.00           C  
ATOM   1136  C   ILE A 140       5.086 -10.418   5.194  1.00  0.00           C  
ATOM   1137  CB  ILE A 140       5.757  -7.994   5.363  1.00  0.00           C  
ATOM   1138  O   ILE A 140       5.715 -11.163   4.439  1.00  0.00           O  
ATOM   1139  CG1 ILE A 140       5.590  -6.614   4.716  1.00  0.00           C  
ATOM   1140  CG2 ILE A 140       7.188  -8.511   5.188  1.00  0.00           C  
ATOM   1141  CD1 ILE A 140       6.351  -5.502   5.426  1.00  0.00           C  
ATOM   1142  N   ALA A 141       4.695 -10.837   6.356  1.00  0.00           N  
ATOM   1143  CA  ALA A 141       4.931 -12.200   6.824  1.00  0.00           C  
ATOM   1144  C   ALA A 141       4.254 -13.218   5.911  1.00  0.00           C  
ATOM   1145  CB  ALA A 141       4.434 -12.364   8.258  1.00  0.00           C  
ATOM   1146  O   ALA A 141       4.827 -14.269   5.610  1.00  0.00           O  
ATOM   1147  N   GLU A 142       3.068 -12.852   5.467  1.00  0.00           N  
ATOM   1148  CA  GLU A 142       2.352 -13.739   4.555  1.00  0.00           C  
ATOM   1149  C   GLU A 142       3.091 -13.877   3.227  1.00  0.00           C  
ATOM   1150  CB  GLU A 142       0.929 -13.229   4.315  1.00  0.00           C  
ATOM   1151  O   GLU A 142       3.183 -14.975   2.673  1.00  0.00           O  
ATOM   1152  CG  GLU A 142       0.003 -13.405   5.511  1.00  0.00           C  
ATOM   1153  CD  GLU A 142      -0.387 -14.853   5.759  1.00  0.00           C  
ATOM   1154  OE1 GLU A 142      -0.139 -15.366   6.874  1.00  0.00           O  
ATOM   1155  OE2 GLU A 142      -0.945 -15.480   4.832  1.00  0.00           O  
ATOM   1156  N   ILE A 143       3.575 -12.809   2.711  1.00  0.00           N  
ATOM   1157  CA  ILE A 143       4.364 -12.840   1.484  1.00  0.00           C  
ATOM   1158  C   ILE A 143       5.639 -13.649   1.710  1.00  0.00           C  
ATOM   1159  CB  ILE A 143       4.712 -11.414   1.001  1.00  0.00           C  
ATOM   1160  O   ILE A 143       6.004 -14.487   0.883  1.00  0.00           O  
ATOM   1161  CG1 ILE A 143       3.435 -10.637   0.665  1.00  0.00           C  
ATOM   1162  CG2 ILE A 143       5.655 -11.467  -0.205  1.00  0.00           C  
ATOM   1163  CD1 ILE A 143       2.642 -11.222  -0.496  1.00  0.00           C  
ATOM   1164  N   GLU A 144       6.276 -13.393   2.802  1.00  0.00           N  
ATOM   1165  CA  GLU A 144       7.509 -14.098   3.141  1.00  0.00           C  
ATOM   1166  C   GLU A 144       7.283 -15.605   3.204  1.00  0.00           C  
ATOM   1167  CB  GLU A 144       8.068 -13.593   4.473  1.00  0.00           C  
ATOM   1168  O   GLU A 144       8.104 -16.383   2.713  1.00  0.00           O  
ATOM   1169  CG  GLU A 144       9.428 -14.177   4.830  1.00  0.00           C  
ATOM   1170  CD  GLU A 144      10.039 -13.556   6.076  1.00  0.00           C  
ATOM   1171  OE1 GLU A 144      11.285 -13.483   6.170  1.00  0.00           O  
ATOM   1172  OE2 GLU A 144       9.265 -13.139   6.967  1.00  0.00           O  
ATOM   1173  N   GLU A 145       6.235 -15.996   3.791  1.00  0.00           N  
ATOM   1174  CA  GLU A 145       5.886 -17.412   3.848  1.00  0.00           C  
ATOM   1175  C   GLU A 145       5.741 -18.001   2.447  1.00  0.00           C  
ATOM   1176  CB  GLU A 145       4.593 -17.617   4.641  1.00  0.00           C  
ATOM   1177  O   GLU A 145       6.230 -19.100   2.176  1.00  0.00           O  
ATOM   1178  CG  GLU A 145       4.202 -19.078   4.813  1.00  0.00           C  
ATOM   1179  CD  GLU A 145       3.030 -19.277   5.761  1.00  0.00           C  
ATOM   1180  OE1 GLU A 145       2.617 -20.439   5.979  1.00  0.00           O  
ATOM   1181  OE2 GLU A 145       2.520 -18.264   6.289  1.00  0.00           O  
ATOM   1182  N   GLU A 146       5.115 -17.230   1.617  1.00  0.00           N  
ATOM   1183  CA  GLU A 146       4.960 -17.678   0.237  1.00  0.00           C  
ATOM   1184  C   GLU A 146       6.308 -17.738  -0.478  1.00  0.00           C  
ATOM   1185  CB  GLU A 146       4.002 -16.759  -0.524  1.00  0.00           C  
ATOM   1186  O   GLU A 146       6.531 -18.609  -1.320  1.00  0.00           O  
ATOM   1187  CG  GLU A 146       2.556 -16.859  -0.060  1.00  0.00           C  
ATOM   1188  CD  GLU A 146       1.986 -18.264  -0.168  1.00  0.00           C  
ATOM   1189  OE1 GLU A 146       1.285 -18.709   0.769  1.00  0.00           O  
ATOM   1190  OE2 GLU A 146       2.244 -18.926  -1.198  1.00  0.00           O  
ATOM   1191  N   TYR A 147       7.271 -16.938  -0.220  1.00  0.00           N  
ATOM   1192  CA  TYR A 147       8.625 -16.943  -0.763  1.00  0.00           C  
ATOM   1193  C   TYR A 147       9.344 -18.242  -0.423  1.00  0.00           C  
ATOM   1194  CB  TYR A 147       9.423 -15.749  -0.230  1.00  0.00           C  
ATOM   1195  O   TYR A 147      10.149 -18.739  -1.214  1.00  0.00           O  
ATOM   1196  CG  TYR A 147       9.262 -14.494  -1.054  1.00  0.00           C  
ATOM   1197  CD1 TYR A 147       8.042 -14.179  -1.647  1.00  0.00           C  
ATOM   1198  CD2 TYR A 147      10.329 -13.622  -1.241  1.00  0.00           C  
ATOM   1199  CE1 TYR A 147       7.889 -13.025  -2.409  1.00  0.00           C  
ATOM   1200  CE2 TYR A 147      10.188 -12.466  -2.000  1.00  0.00           C  
ATOM   1201  OH  TYR A 147       8.820 -11.032  -3.332  1.00  0.00           O  
ATOM   1202  CZ  TYR A 147       8.966 -12.176  -2.579  1.00  0.00           C  
ATOM   1203  N   LYS A 148       9.099 -18.814   0.733  1.00  0.00           N  
ATOM   1204  CA  LYS A 148       9.808 -19.981   1.250  1.00  0.00           C  
ATOM   1205  C   LYS A 148       9.266 -21.269   0.637  1.00  0.00           C  
ATOM   1206  CB  LYS A 148       9.701 -20.042   2.775  1.00  0.00           C  
ATOM   1207  O   LYS A 148       9.935 -22.304   0.662  1.00  0.00           O  
ATOM   1208  CG  LYS A 148      10.416 -18.906   3.491  1.00  0.00           C  
ATOM   1209  CD  LYS A 148      10.253 -19.007   5.002  1.00  0.00           C  
ATOM   1210  CE  LYS A 148      10.937 -17.850   5.718  1.00  0.00           C  
ATOM   1211  NZ  LYS A 148      10.757 -17.931   7.199  1.00  0.00           N  
ATOM   1212  N   LYS A 149       8.115 -21.122  -0.003  1.00  0.00           N  
ATOM   1213  CA  LYS A 149       7.528 -22.298  -0.637  1.00  0.00           C  
ATOM   1214  C   LYS A 149       8.122 -22.530  -2.023  1.00  0.00           C  
ATOM   1215  CB  LYS A 149       6.009 -22.153  -0.736  1.00  0.00           C  
ATOM   1216  O   LYS A 149       8.375 -23.671  -2.413  1.00  0.00           O  
ATOM   1217  CG  LYS A 149       5.297 -22.168   0.609  1.00  0.00           C  
ATOM   1218  CD  LYS A 149       3.785 -22.074   0.443  1.00  0.00           C  
ATOM   1219  CE  LYS A 149       3.074 -22.057   1.789  1.00  0.00           C  
ATOM   1220  NZ  LYS A 149       1.590 -21.993   1.630  1.00  0.00           N  
TER    1221      LYS A 149
ENDMDL
END
