# Supplementary material for: Improving Protein Expression, Stability, and Function with ProteinMPNN
Source: J Am Chem Soc. 2024 Jan 9;146(3):2054–61. doi: 10.1021/jacs.3c10941 (PMC10811672; doi:10.1021/jacs.3c10941)
Supplement: Supplementary file 2 — ja3c10941_si_002.zip [file ja3c10941_si_002.zip › Sumida_Design_Structures_Idealizing_with_ProteinMPNN/myoglobin/dnMb17.pdb]

MODEL     1
ATOM      1  N   ILE A   1      -4.680 -14.761   6.759  1.00  0.00           N  
ATOM      2  CA  ILE A   1      -4.676 -14.107   8.063  1.00  0.00           C  
ATOM      3  C   ILE A   1      -5.687 -12.963   8.070  1.00  0.00           C  
ATOM      4  CB  ILE A   1      -3.269 -13.581   8.428  1.00  0.00           C  
ATOM      5  O   ILE A   1      -5.615 -12.057   7.237  1.00  0.00           O  
ATOM      6  CG1 ILE A   1      -2.263 -14.737   8.475  1.00  0.00           C  
ATOM      7  CG2 ILE A   1      -3.303 -12.829   9.761  1.00  0.00           C  
ATOM      8  CD1 ILE A   1      -0.811 -14.289   8.571  1.00  0.00           C  
ATOM      9  N   LYS A   2      -6.776 -13.157   8.769  1.00  0.00           N  
ATOM     10  CA  LYS A   2      -7.829 -12.149   8.850  1.00  0.00           C  
ATOM     11  C   LYS A   2      -7.672 -11.289  10.101  1.00  0.00           C  
ATOM     12  CB  LYS A   2      -9.208 -12.810   8.838  1.00  0.00           C  
ATOM     13  O   LYS A   2      -7.138 -11.748  11.113  1.00  0.00           O  
ATOM     14  CG  LYS A   2      -9.708 -13.174   7.448  1.00  0.00           C  
ATOM     15  CD  LYS A   2     -11.137 -13.701   7.487  1.00  0.00           C  
ATOM     16  CE  LYS A   2     -11.585 -14.207   6.123  1.00  0.00           C  
ATOM     17  NZ  LYS A   2     -12.988 -14.718   6.156  1.00  0.00           N  
ATOM     18  N   LEU A   3      -7.710  -9.949   9.990  1.00  0.00           N  
ATOM     19  CA  LEU A   3      -7.668  -8.965  11.065  1.00  0.00           C  
ATOM     20  C   LEU A   3      -8.899  -9.082  11.958  1.00  0.00           C  
ATOM     21  CB  LEU A   3      -7.573  -7.548  10.491  1.00  0.00           C  
ATOM     22  O   LEU A   3      -9.998  -9.361  11.474  1.00  0.00           O  
ATOM     23  CG  LEU A   3      -6.271  -7.195   9.770  1.00  0.00           C  
ATOM     24  CD1 LEU A   3      -6.443  -5.911   8.965  1.00  0.00           C  
ATOM     25  CD2 LEU A   3      -5.127  -7.057  10.768  1.00  0.00           C  
ATOM     26  N   SER A   4      -8.695  -9.025  13.283  1.00  0.00           N  
ATOM     27  CA  SER A   4      -9.827  -8.867  14.190  1.00  0.00           C  
ATOM     28  C   SER A   4     -10.516  -7.522  13.987  1.00  0.00           C  
ATOM     29  CB  SER A   4      -9.373  -9.002  15.644  1.00  0.00           C  
ATOM     30  O   SER A   4      -9.983  -6.643  13.306  1.00  0.00           O  
ATOM     31  OG  SER A   4      -8.606  -7.877  16.038  1.00  0.00           O  
ATOM     32  N   GLU A   5     -11.796  -7.360  14.504  1.00  0.00           N  
ATOM     33  CA  GLU A   5     -12.520  -6.098  14.385  1.00  0.00           C  
ATOM     34  C   GLU A   5     -11.715  -4.942  14.973  1.00  0.00           C  
ATOM     35  CB  GLU A   5     -13.884  -6.193  15.073  1.00  0.00           C  
ATOM     36  O   GLU A   5     -11.665  -3.855  14.394  1.00  0.00           O  
ATOM     37  CG  GLU A   5     -14.891  -7.055  14.325  1.00  0.00           C  
ATOM     38  CD  GLU A   5     -15.228  -6.521  12.942  1.00  0.00           C  
ATOM     39  OE1 GLU A   5     -15.168  -7.295  11.960  1.00  0.00           O  
ATOM     40  OE2 GLU A   5     -15.554  -5.317  12.839  1.00  0.00           O  
ATOM     41  N   GLU A   6     -11.124  -5.195  16.036  1.00  0.00           N  
ATOM     42  CA  GLU A   6     -10.283  -4.186  16.674  1.00  0.00           C  
ATOM     43  C   GLU A   6      -9.088  -3.828  15.795  1.00  0.00           C  
ATOM     44  CB  GLU A   6      -9.803  -4.675  18.043  1.00  0.00           C  
ATOM     45  O   GLU A   6      -8.772  -2.650  15.619  1.00  0.00           O  
ATOM     46  CG  GLU A   6      -9.045  -3.623  18.839  1.00  0.00           C  
ATOM     47  CD  GLU A   6      -8.542  -4.133  20.181  1.00  0.00           C  
ATOM     48  OE1 GLU A   6      -7.772  -3.412  20.854  1.00  0.00           O  
ATOM     49  OE2 GLU A   6      -8.921  -5.263  20.560  1.00  0.00           O  
ATOM     50  N   GLU A   7      -8.431  -4.773  15.177  1.00  0.00           N  
ATOM     51  CA  GLU A   7      -7.298  -4.541  14.287  1.00  0.00           C  
ATOM     52  C   GLU A   7      -7.721  -3.754  13.050  1.00  0.00           C  
ATOM     53  CB  GLU A   7      -6.659  -5.869  13.872  1.00  0.00           C  
ATOM     54  O   GLU A   7      -7.005  -2.853  12.606  1.00  0.00           O  
ATOM     55  CG  GLU A   7      -5.939  -6.585  15.005  1.00  0.00           C  
ATOM     56  CD  GLU A   7      -5.446  -7.971  14.621  1.00  0.00           C  
ATOM     57  OE1 GLU A   7      -4.265  -8.291  14.889  1.00  0.00           O  
ATOM     58  OE2 GLU A   7      -6.246  -8.743  14.048  1.00  0.00           O  
ATOM     59  N   LYS A   8      -8.862  -4.053  12.599  1.00  0.00           N  
ATOM     60  CA  LYS A   8      -9.375  -3.333  11.437  1.00  0.00           C  
ATOM     61  C   LYS A   8      -9.553  -1.849  11.744  1.00  0.00           C  
ATOM     62  CB  LYS A   8     -10.704  -3.935  10.976  1.00  0.00           C  
ATOM     63  O   LYS A   8      -9.172  -0.993  10.942  1.00  0.00           O  
ATOM     64  CG  LYS A   8     -10.566  -5.290  10.298  1.00  0.00           C  
ATOM     65  CD  LYS A   8     -11.915  -5.819   9.827  1.00  0.00           C  
ATOM     66  CE  LYS A   8     -11.786  -7.196   9.190  1.00  0.00           C  
ATOM     67  NZ  LYS A   8     -13.110  -7.730   8.751  1.00  0.00           N  
ATOM     68  N   LYS A   9     -10.109  -1.636  12.949  1.00  0.00           N  
ATOM     69  CA  LYS A   9     -10.310  -0.252  13.368  1.00  0.00           C  
ATOM     70  C   LYS A   9      -8.977   0.475  13.522  1.00  0.00           C  
ATOM     71  CB  LYS A   9     -11.092  -0.196  14.681  1.00  0.00           C  
ATOM     72  O   LYS A   9      -8.837   1.623  13.094  1.00  0.00           O  
ATOM     73  CG  LYS A   9     -11.535   1.204  15.079  1.00  0.00           C  
ATOM     74  CD  LYS A   9     -12.379   1.183  16.347  1.00  0.00           C  
ATOM     75  CE  LYS A   9     -12.759   2.590  16.790  1.00  0.00           C  
ATOM     76  NZ  LYS A   9     -13.546   2.578  18.059  1.00  0.00           N  
ATOM     77  N   LEU A  10      -8.028  -0.180  14.005  1.00  0.00           N  
ATOM     78  CA  LEU A  10      -6.709   0.410  14.206  1.00  0.00           C  
ATOM     79  C   LEU A  10      -6.044   0.724  12.870  1.00  0.00           C  
ATOM     80  CB  LEU A  10      -5.821  -0.530  15.024  1.00  0.00           C  
ATOM     81  O   LEU A  10      -5.487   1.809  12.689  1.00  0.00           O  
ATOM     82  CG  LEU A  10      -6.132  -0.628  16.519  1.00  0.00           C  
ATOM     83  CD1 LEU A  10      -5.345  -1.772  17.150  1.00  0.00           C  
ATOM     84  CD2 LEU A  10      -5.821   0.691  17.217  1.00  0.00           C  
ATOM     85  N   VAL A  11      -6.120  -0.251  11.968  1.00  0.00           N  
ATOM     86  CA  VAL A  11      -5.517  -0.062  10.652  1.00  0.00           C  
ATOM     87  C   VAL A  11      -6.181   1.116   9.943  1.00  0.00           C  
ATOM     88  CB  VAL A  11      -5.632  -1.338   9.787  1.00  0.00           C  
ATOM     89  O   VAL A  11      -5.500   1.960   9.357  1.00  0.00           O  
ATOM     90  CG1 VAL A  11      -5.180  -1.062   8.355  1.00  0.00           C  
ATOM     91  CG2 VAL A  11      -4.814  -2.473  10.400  1.00  0.00           C  
ATOM     92  N   LEU A  12      -7.425   1.241  10.056  1.00  0.00           N  
ATOM     93  CA  LEU A  12      -8.155   2.337   9.429  1.00  0.00           C  
ATOM     94  C   LEU A  12      -7.748   3.677  10.033  1.00  0.00           C  
ATOM     95  CB  LEU A  12      -9.664   2.132   9.581  1.00  0.00           C  
ATOM     96  O   LEU A  12      -7.589   4.665   9.313  1.00  0.00           O  
ATOM     97  CG  LEU A  12     -10.306   1.102   8.650  1.00  0.00           C  
ATOM     98  CD1 LEU A  12     -11.756   0.854   9.054  1.00  0.00           C  
ATOM     99  CD2 LEU A  12     -10.222   1.566   7.200  1.00  0.00           C  
ATOM    100  N   GLU A  13      -7.648   3.728  11.244  1.00  0.00           N  
ATOM    101  CA  GLU A  13      -7.230   4.954  11.917  1.00  0.00           C  
ATOM    102  C   GLU A  13      -5.837   5.384  11.467  1.00  0.00           C  
ATOM    103  CB  GLU A  13      -7.259   4.770  13.436  1.00  0.00           C  
ATOM    104  O   GLU A  13      -5.589   6.571  11.243  1.00  0.00           O  
ATOM    105  CG  GLU A  13      -8.662   4.697  14.021  1.00  0.00           C  
ATOM    106  CD  GLU A  13      -8.675   4.501  15.528  1.00  0.00           C  
ATOM    107  OE1 GLU A  13      -9.690   4.842  16.176  1.00  0.00           O  
ATOM    108  OE2 GLU A  13      -7.661   4.002  16.066  1.00  0.00           O  
ATOM    109  N   ILE A  14      -4.976   4.388  11.347  1.00  0.00           N  
ATOM    110  CA  ILE A  14      -3.619   4.683  10.900  1.00  0.00           C  
ATOM    111  C   ILE A  14      -3.652   5.235   9.477  1.00  0.00           C  
ATOM    112  CB  ILE A  14      -2.717   3.431  10.969  1.00  0.00           C  
ATOM    113  O   ILE A  14      -2.991   6.232   9.175  1.00  0.00           O  
ATOM    114  CG1 ILE A  14      -2.465   3.033  12.428  1.00  0.00           C  
ATOM    115  CG2 ILE A  14      -1.396   3.676  10.232  1.00  0.00           C  
ATOM    116  CD1 ILE A  14      -1.869   1.642  12.596  1.00  0.00           C  
ATOM    117  N   PHE A  15      -4.424   4.612   8.652  1.00  0.00           N  
ATOM    118  CA  PHE A  15      -4.511   5.067   7.270  1.00  0.00           C  
ATOM    119  C   PHE A  15      -5.091   6.475   7.199  1.00  0.00           C  
ATOM    120  CB  PHE A  15      -5.365   4.105   6.438  1.00  0.00           C  
ATOM    121  O   PHE A  15      -4.727   7.258   6.320  1.00  0.00           O  
ATOM    122  CG  PHE A  15      -4.623   2.880   5.976  1.00  0.00           C  
ATOM    123  CD1 PHE A  15      -3.471   2.997   5.208  1.00  0.00           C  
ATOM    124  CD2 PHE A  15      -5.078   1.611   6.310  1.00  0.00           C  
ATOM    125  CE1 PHE A  15      -2.782   1.865   4.778  1.00  0.00           C  
ATOM    126  CE2 PHE A  15      -4.395   0.475   5.884  1.00  0.00           C  
ATOM    127  CZ  PHE A  15      -3.248   0.604   5.118  1.00  0.00           C  
ATOM    128  N   LYS A  16      -5.971   6.807   8.112  1.00  0.00           N  
ATOM    129  CA  LYS A  16      -6.476   8.175   8.194  1.00  0.00           C  
ATOM    130  C   LYS A  16      -5.356   9.155   8.529  1.00  0.00           C  
ATOM    131  CB  LYS A  16      -7.590   8.274   9.238  1.00  0.00           C  
ATOM    132  O   LYS A  16      -5.307  10.259   7.984  1.00  0.00           O  
ATOM    133  CG  LYS A  16      -8.911   7.664   8.793  1.00  0.00           C  
ATOM    134  CD  LYS A  16      -9.982   7.807   9.867  1.00  0.00           C  
ATOM    135  CE  LYS A  16     -11.267   7.091   9.475  1.00  0.00           C  
ATOM    136  NZ  LYS A  16     -12.303   7.185  10.547  1.00  0.00           N  
ATOM    137  N   LEU A  17      -4.458   8.694   9.339  1.00  0.00           N  
ATOM    138  CA  LEU A  17      -3.304   9.518   9.681  1.00  0.00           C  
ATOM    139  C   LEU A  17      -2.406   9.728   8.466  1.00  0.00           C  
ATOM    140  CB  LEU A  17      -2.503   8.876  10.816  1.00  0.00           C  
ATOM    141  O   LEU A  17      -1.918  10.836   8.233  1.00  0.00           O  
ATOM    142  CG  LEU A  17      -3.181   8.838  12.187  1.00  0.00           C  
ATOM    143  CD1 LEU A  17      -2.350   8.016  13.167  1.00  0.00           C  
ATOM    144  CD2 LEU A  17      -3.397  10.252  12.716  1.00  0.00           C  
ATOM    145  N   PHE A  18      -2.274   8.624   7.721  1.00  0.00           N  
ATOM    146  CA  PHE A  18      -1.479   8.734   6.504  1.00  0.00           C  
ATOM    147  C   PHE A  18      -2.057   9.793   5.573  1.00  0.00           C  
ATOM    148  CB  PHE A  18      -1.406   7.385   5.784  1.00  0.00           C  
ATOM    149  O   PHE A  18      -1.320  10.617   5.027  1.00  0.00           O  
ATOM    150  CG  PHE A  18      -0.690   6.317   6.566  1.00  0.00           C  
ATOM    151  CD1 PHE A  18      -0.061   6.619   7.767  1.00  0.00           C  
ATOM    152  CD2 PHE A  18      -0.646   5.010   6.099  1.00  0.00           C  
ATOM    153  CE1 PHE A  18       0.603   5.633   8.493  1.00  0.00           C  
ATOM    154  CE2 PHE A  18       0.016   4.019   6.818  1.00  0.00           C  
ATOM    155  CZ  PHE A  18       0.640   4.332   8.015  1.00  0.00           C  
ATOM    156  N   GLU A  19      -3.328   9.790   5.450  1.00  0.00           N  
ATOM    157  CA  GLU A  19      -4.033  10.656   4.511  1.00  0.00           C  
ATOM    158  C   GLU A  19      -3.868  12.126   4.884  1.00  0.00           C  
ATOM    159  CB  GLU A  19      -5.519  10.292   4.454  1.00  0.00           C  
ATOM    160  O   GLU A  19      -3.818  12.993   4.009  1.00  0.00           O  
ATOM    161  CG  GLU A  19      -5.803   8.974   3.747  1.00  0.00           C  
ATOM    162  CD  GLU A  19      -7.283   8.632   3.689  1.00  0.00           C  
ATOM    163  OE1 GLU A  19      -7.813   8.417   2.575  1.00  0.00           O  
ATOM    164  OE2 GLU A  19      -7.918   8.578   4.765  1.00  0.00           O  
ATOM    165  N   GLU A  20      -3.698  12.388   6.119  1.00  0.00           N  
ATOM    166  CA  GLU A  20      -3.539  13.758   6.598  1.00  0.00           C  
ATOM    167  C   GLU A  20      -2.135  14.283   6.312  1.00  0.00           C  
ATOM    168  CB  GLU A  20      -3.837  13.841   8.097  1.00  0.00           C  
ATOM    169  O   GLU A  20      -1.910  15.495   6.305  1.00  0.00           O  
ATOM    170  CG  GLU A  20      -5.288  13.551   8.452  1.00  0.00           C  
ATOM    171  CD  GLU A  20      -5.540  13.498   9.951  1.00  0.00           C  
ATOM    172  OE1 GLU A  20      -6.709  13.329  10.365  1.00  0.00           O  
ATOM    173  OE2 GLU A  20      -4.560  13.629  10.718  1.00  0.00           O  
ATOM    174  N   ASN A  21      -1.217  13.295   5.998  1.00  0.00           N  
ATOM    175  CA  ASN A  21       0.173  13.664   5.752  1.00  0.00           C  
ATOM    176  C   ASN A  21       0.738  12.941   4.533  1.00  0.00           C  
ATOM    177  CB  ASN A  21       1.031  13.374   6.986  1.00  0.00           C  
ATOM    178  O   ASN A  21       1.890  12.504   4.544  1.00  0.00           O  
ATOM    179  CG  ASN A  21       0.609  14.187   8.194  1.00  0.00           C  
ATOM    180  ND2 ASN A  21      -0.143  13.566   9.094  1.00  0.00           N  
ATOM    181  OD1 ASN A  21       0.957  15.365   8.317  1.00  0.00           O  
ATOM    182  N   LEU A  22      -0.063  12.830   3.437  1.00  0.00           N  
ATOM    183  CA  LEU A  22       0.216  11.896   2.351  1.00  0.00           C  
ATOM    184  C   LEU A  22       1.540  12.231   1.672  1.00  0.00           C  
ATOM    185  CB  LEU A  22      -0.918  11.917   1.322  1.00  0.00           C  
ATOM    186  O   LEU A  22       2.377  11.349   1.466  1.00  0.00           O  
ATOM    187  CG  LEU A  22      -2.149  11.072   1.653  1.00  0.00           C  
ATOM    188  CD1 LEU A  22      -3.263  11.341   0.647  1.00  0.00           C  
ATOM    189  CD2 LEU A  22      -1.791   9.590   1.678  1.00  0.00           C  
ATOM    190  N   GLU A  23       1.702  13.486   1.389  1.00  0.00           N  
ATOM    191  CA  GLU A  23       2.868  13.887   0.608  1.00  0.00           C  
ATOM    192  C   GLU A  23       4.161  13.651   1.384  1.00  0.00           C  
ATOM    193  CB  GLU A  23       2.762  15.358   0.199  1.00  0.00           C  
ATOM    194  O   GLU A  23       5.078  12.994   0.888  1.00  0.00           O  
ATOM    195  CG  GLU A  23       1.715  15.625  -0.873  1.00  0.00           C  
ATOM    196  CD  GLU A  23       1.754  17.047  -1.409  1.00  0.00           C  
ATOM    197  OE1 GLU A  23       0.825  17.442  -2.150  1.00  0.00           O  
ATOM    198  OE2 GLU A  23       2.722  17.772  -1.087  1.00  0.00           O  
ATOM    199  N   GLU A  24       4.151  14.148   2.591  1.00  0.00           N  
ATOM    200  CA  GLU A  24       5.358  14.019   3.402  1.00  0.00           C  
ATOM    201  C   GLU A  24       5.624  12.562   3.770  1.00  0.00           C  
ATOM    202  CB  GLU A  24       5.247  14.869   4.671  1.00  0.00           C  
ATOM    203  O   GLU A  24       6.764  12.098   3.706  1.00  0.00           O  
ATOM    204  CG  GLU A  24       5.314  16.368   4.415  1.00  0.00           C  
ATOM    205  CD  GLU A  24       5.198  17.199   5.682  1.00  0.00           C  
ATOM    206  OE1 GLU A  24       5.137  18.446   5.587  1.00  0.00           O  
ATOM    207  OE2 GLU A  24       5.170  16.598   6.780  1.00  0.00           O  
ATOM    208  N   PHE A  25       4.547  11.946   4.071  1.00  0.00           N  
ATOM    209  CA  PHE A  25       4.670  10.541   4.442  1.00  0.00           C  
ATOM    210  C   PHE A  25       5.111   9.703   3.248  1.00  0.00           C  
ATOM    211  CB  PHE A  25       3.344  10.011   4.995  1.00  0.00           C  
ATOM    212  O   PHE A  25       6.045   8.905   3.354  1.00  0.00           O  
ATOM    213  CG  PHE A  25       3.422   8.599   5.509  1.00  0.00           C  
ATOM    214  CD1 PHE A  25       2.980   7.536   4.732  1.00  0.00           C  
ATOM    215  CD2 PHE A  25       3.937   8.335   6.771  1.00  0.00           C  
ATOM    216  CE1 PHE A  25       3.051   6.228   5.205  1.00  0.00           C  
ATOM    217  CE2 PHE A  25       4.011   7.031   7.252  1.00  0.00           C  
ATOM    218  CZ  PHE A  25       3.567   5.979   6.467  1.00  0.00           C  
ATOM    219  N   GLY A  26       4.440   9.899   2.113  1.00  0.00           N  
ATOM    220  CA  GLY A  26       4.799   9.168   0.908  1.00  0.00           C  
ATOM    221  C   GLY A  26       6.248   9.363   0.502  1.00  0.00           C  
ATOM    222  O   GLY A  26       6.936   8.400   0.157  1.00  0.00           O  
ATOM    223  N   LYS A  27       6.633  10.538   0.609  1.00  0.00           N  
ATOM    224  CA  LYS A  27       8.015  10.878   0.285  1.00  0.00           C  
ATOM    225  C   LYS A  27       8.990  10.164   1.217  1.00  0.00           C  
ATOM    226  CB  LYS A  27       8.229  12.390   0.362  1.00  0.00           C  
ATOM    227  O   LYS A  27       9.972   9.573   0.763  1.00  0.00           O  
ATOM    228  CG  LYS A  27       9.616  12.842  -0.069  1.00  0.00           C  
ATOM    229  CD  LYS A  27       9.765  14.356   0.023  1.00  0.00           C  
ATOM    230  CE  LYS A  27      11.172  14.804  -0.348  1.00  0.00           C  
ATOM    231  NZ  LYS A  27      11.321  16.288  -0.264  1.00  0.00           N  
ATOM    232  N   GLU A  28       8.753  10.196   2.397  1.00  0.00           N  
ATOM    233  CA  GLU A  28       9.628   9.593   3.398  1.00  0.00           C  
ATOM    234  C   GLU A  28       9.677   8.075   3.245  1.00  0.00           C  
ATOM    235  CB  GLU A  28       9.166   9.965   4.809  1.00  0.00           C  
ATOM    236  O   GLU A  28      10.729   7.461   3.437  1.00  0.00           O  
ATOM    237  CG  GLU A  28      10.095   9.471   5.910  1.00  0.00           C  
ATOM    238  CD  GLU A  28      11.416  10.221   5.960  1.00  0.00           C  
ATOM    239  OE1 GLU A  28      12.367   9.731   6.611  1.00  0.00           O  
ATOM    240  OE2 GLU A  28      11.501  11.307   5.345  1.00  0.00           O  
ATOM    241  N   VAL A  29       8.587   7.503   2.889  1.00  0.00           N  
ATOM    242  CA  VAL A  29       8.556   6.062   2.659  1.00  0.00           C  
ATOM    243  C   VAL A  29       9.498   5.700   1.514  1.00  0.00           C  
ATOM    244  CB  VAL A  29       7.125   5.569   2.348  1.00  0.00           C  
ATOM    245  O   VAL A  29      10.297   4.768   1.631  1.00  0.00           O  
ATOM    246  CG1 VAL A  29       7.154   4.149   1.786  1.00  0.00           C  
ATOM    247  CG2 VAL A  29       6.255   5.632   3.602  1.00  0.00           C  
ATOM    248  N   LEU A  30       9.465   6.442   0.468  1.00  0.00           N  
ATOM    249  CA  LEU A  30      10.316   6.148  -0.680  1.00  0.00           C  
ATOM    250  C   LEU A  30      11.783   6.399  -0.347  1.00  0.00           C  
ATOM    251  CB  LEU A  30       9.902   6.996  -1.885  1.00  0.00           C  
ATOM    252  O   LEU A  30      12.649   5.593  -0.694  1.00  0.00           O  
ATOM    253  CG  LEU A  30       8.545   6.668  -2.511  1.00  0.00           C  
ATOM    254  CD1 LEU A  30       8.252   7.616  -3.669  1.00  0.00           C  
ATOM    255  CD2 LEU A  30       8.510   5.217  -2.979  1.00  0.00           C  
ATOM    256  N   ILE A  31      12.001   7.483   0.320  1.00  0.00           N  
ATOM    257  CA  ILE A  31      13.373   7.794   0.707  1.00  0.00           C  
ATOM    258  C   ILE A  31      13.927   6.677   1.589  1.00  0.00           C  
ATOM    259  CB  ILE A  31      13.458   9.150   1.444  1.00  0.00           C  
ATOM    260  O   ILE A  31      15.040   6.195   1.365  1.00  0.00           O  
ATOM    261  CG1 ILE A  31      13.175  10.303   0.474  1.00  0.00           C  
ATOM    262  CG2 ILE A  31      14.827   9.318   2.110  1.00  0.00           C  
ATOM    263  CD1 ILE A  31      13.040  11.661   1.150  1.00  0.00           C  
ATOM    264  N   THR A  32      13.157   6.331   2.607  1.00  0.00           N  
ATOM    265  CA  THR A  32      13.572   5.265   3.512  1.00  0.00           C  
ATOM    266  C   THR A  32      13.802   3.964   2.748  1.00  0.00           C  
ATOM    267  CB  THR A  32      12.527   5.034   4.620  1.00  0.00           C  
ATOM    268  O   THR A  32      14.800   3.276   2.969  1.00  0.00           O  
ATOM    269  CG2 THR A  32      12.947   3.895   5.544  1.00  0.00           C  
ATOM    270  OG1 THR A  32      12.385   6.233   5.392  1.00  0.00           O  
ATOM    271  N   THR A  33      12.980   3.680   1.790  1.00  0.00           N  
ATOM    272  CA  THR A  33      13.122   2.470   0.988  1.00  0.00           C  
ATOM    273  C   THR A  33      14.370   2.545   0.112  1.00  0.00           C  
ATOM    274  CB  THR A  33      11.884   2.237   0.103  1.00  0.00           C  
ATOM    275  O   THR A  33      15.186   1.621   0.105  1.00  0.00           O  
ATOM    276  CG2 THR A  33      12.013   0.944  -0.695  1.00  0.00           C  
ATOM    277  OG1 THR A  33      10.718   2.159   0.933  1.00  0.00           O  
ATOM    278  N   PHE A  34      14.604   3.631  -0.583  1.00  0.00           N  
ATOM    279  CA  PHE A  34      15.726   3.795  -1.500  1.00  0.00           C  
ATOM    280  C   PHE A  34      17.048   3.800  -0.741  1.00  0.00           C  
ATOM    281  CB  PHE A  34      15.579   5.090  -2.305  1.00  0.00           C  
ATOM    282  O   PHE A  34      18.063   3.318  -1.249  1.00  0.00           O  
ATOM    283  CG  PHE A  34      14.414   5.082  -3.258  1.00  0.00           C  
ATOM    284  CD1 PHE A  34      13.794   3.889  -3.610  1.00  0.00           C  
ATOM    285  CD2 PHE A  34      13.939   6.268  -3.803  1.00  0.00           C  
ATOM    286  CE1 PHE A  34      12.716   3.879  -4.492  1.00  0.00           C  
ATOM    287  CE2 PHE A  34      12.863   6.266  -4.685  1.00  0.00           C  
ATOM    288  CZ  PHE A  34      12.253   5.070  -5.029  1.00  0.00           C  
ATOM    289  N   THR A  35      17.005   4.344   0.411  1.00  0.00           N  
ATOM    290  CA  THR A  35      18.231   4.447   1.195  1.00  0.00           C  
ATOM    291  C   THR A  35      18.606   3.093   1.792  1.00  0.00           C  
ATOM    292  CB  THR A  35      18.088   5.486   2.322  1.00  0.00           C  
ATOM    293  O   THR A  35      19.771   2.693   1.753  1.00  0.00           O  
ATOM    294  CG2 THR A  35      19.368   5.585   3.145  1.00  0.00           C  
ATOM    295  OG1 THR A  35      17.801   6.768   1.748  1.00  0.00           O  
ATOM    296  N   LYS A  36      17.707   2.356   2.234  1.00  0.00           N  
ATOM    297  CA  LYS A  36      17.988   1.079   2.882  1.00  0.00           C  
ATOM    298  C   LYS A  36      18.159  -0.035   1.853  1.00  0.00           C  
ATOM    299  CB  LYS A  36      16.872   0.718   3.864  1.00  0.00           C  
ATOM    300  O   LYS A  36      18.904  -0.990   2.082  1.00  0.00           O  
ATOM    301  CG  LYS A  36      16.872   1.554   5.135  1.00  0.00           C  
ATOM    302  CD  LYS A  36      15.929   0.977   6.184  1.00  0.00           C  
ATOM    303  CE  LYS A  36      16.059   1.705   7.515  1.00  0.00           C  
ATOM    304  NZ  LYS A  36      15.166   1.116   8.557  1.00  0.00           N  
ATOM    305  N   HIS A  37      17.383   0.199   0.807  1.00  0.00           N  
ATOM    306  CA  HIS A  37      17.450  -0.778  -0.274  1.00  0.00           C  
ATOM    307  C   HIS A  37      17.617  -0.093  -1.626  1.00  0.00           C  
ATOM    308  CB  HIS A  37      16.198  -1.657  -0.280  1.00  0.00           C  
ATOM    309  O   HIS A  37      16.654   0.028  -2.387  1.00  0.00           O  
ATOM    310  CG  HIS A  37      15.906  -2.295   1.040  1.00  0.00           C  
ATOM    311  CD2 HIS A  37      15.002  -1.981   1.998  1.00  0.00           C  
ATOM    312  ND1 HIS A  37      16.591  -3.398   1.502  1.00  0.00           N  
ATOM    313  CE1 HIS A  37      16.120  -3.736   2.690  1.00  0.00           C  
ATOM    314  NE2 HIS A  37      15.155  -2.892   3.014  1.00  0.00           N  
ATOM    315  N   PRO A  38      18.801   0.351  -1.962  1.00  0.00           N  
ATOM    316  CA  PRO A  38      19.062   1.143  -3.165  1.00  0.00           C  
ATOM    317  C   PRO A  38      18.655   0.421  -4.448  1.00  0.00           C  
ATOM    318  CB  PRO A  38      20.576   1.364  -3.121  1.00  0.00           C  
ATOM    319  O   PRO A  38      18.358   1.066  -5.457  1.00  0.00           O  
ATOM    320  CG  PRO A  38      20.941   1.218  -1.679  1.00  0.00           C  
ATOM    321  CD  PRO A  38      19.996   0.239  -1.044  1.00  0.00           C  
ATOM    322  N   GLU A  39      18.568  -0.878  -4.430  1.00  0.00           N  
ATOM    323  CA  GLU A  39      18.159  -1.652  -5.598  1.00  0.00           C  
ATOM    324  C   GLU A  39      16.729  -1.315  -6.009  1.00  0.00           C  
ATOM    325  CB  GLU A  39      18.288  -3.152  -5.321  1.00  0.00           C  
ATOM    326  O   GLU A  39      16.363  -1.459  -7.178  1.00  0.00           O  
ATOM    327  CG  GLU A  39      17.334  -3.664  -4.251  1.00  0.00           C  
ATOM    328  CD  GLU A  39      17.906  -3.577  -2.846  1.00  0.00           C  
ATOM    329  OE1 GLU A  39      17.497  -4.377  -1.973  1.00  0.00           O  
ATOM    330  OE2 GLU A  39      18.771  -2.703  -2.614  1.00  0.00           O  
ATOM    331  N   THR A  40      15.936  -0.990  -5.002  1.00  0.00           N  
ATOM    332  CA  THR A  40      14.545  -0.661  -5.292  1.00  0.00           C  
ATOM    333  C   THR A  40      14.455   0.603  -6.143  1.00  0.00           C  
ATOM    334  CB  THR A  40      13.734  -0.470  -3.997  1.00  0.00           C  
ATOM    335  O   THR A  40      13.514   0.767  -6.922  1.00  0.00           O  
ATOM    336  CG2 THR A  40      13.642  -1.773  -3.209  1.00  0.00           C  
ATOM    337  OG1 THR A  40      14.370   0.523  -3.184  1.00  0.00           O  
ATOM    338  N   LYS A  41      15.445   1.508  -5.918  1.00  0.00           N  
ATOM    339  CA  LYS A  41      15.471   2.754  -6.680  1.00  0.00           C  
ATOM    340  C   LYS A  41      15.691   2.485  -8.166  1.00  0.00           C  
ATOM    341  CB  LYS A  41      16.561   3.686  -6.148  1.00  0.00           C  
ATOM    342  O   LYS A  41      15.185   3.220  -9.016  1.00  0.00           O  
ATOM    343  CG  LYS A  41      16.579   5.057  -6.808  1.00  0.00           C  
ATOM    344  CD  LYS A  41      17.689   5.934  -6.244  1.00  0.00           C  
ATOM    345  CE  LYS A  41      17.737   7.290  -6.935  1.00  0.00           C  
ATOM    346  NZ  LYS A  41      18.851   8.138  -6.415  1.00  0.00           N  
ATOM    347  N   LYS A  42      16.336   1.433  -8.565  1.00  0.00           N  
ATOM    348  CA  LYS A  42      16.649   1.064  -9.942  1.00  0.00           C  
ATOM    349  C   LYS A  42      15.377   0.797 -10.742  1.00  0.00           C  
ATOM    350  CB  LYS A  42      17.558  -0.165  -9.976  1.00  0.00           C  
ATOM    351  O   LYS A  42      15.374   0.911 -11.970  1.00  0.00           O  
ATOM    352  CG  LYS A  42      18.953   0.081  -9.423  1.00  0.00           C  
ATOM    353  CD  LYS A  42      19.835  -1.153  -9.559  1.00  0.00           C  
ATOM    354  CE  LYS A  42      21.231  -0.909  -9.001  1.00  0.00           C  
ATOM    355  NZ  LYS A  42      22.079  -2.137  -9.075  1.00  0.00           N  
ATOM    356  N   LYS A  43      14.348   0.588  -9.996  1.00  0.00           N  
ATOM    357  CA  LYS A  43      13.081   0.287 -10.656  1.00  0.00           C  
ATOM    358  C   LYS A  43      12.310   1.564 -10.975  1.00  0.00           C  
ATOM    359  CB  LYS A  43      12.228  -0.636  -9.784  1.00  0.00           C  
ATOM    360  O   LYS A  43      11.258   1.517 -11.615  1.00  0.00           O  
ATOM    361  CG  LYS A  43      12.898  -1.959  -9.443  1.00  0.00           C  
ATOM    362  CD  LYS A  43      13.246  -2.749 -10.698  1.00  0.00           C  
ATOM    363  CE  LYS A  43      13.911  -4.076 -10.358  1.00  0.00           C  
ATOM    364  NZ  LYS A  43      14.350  -4.806 -11.584  1.00  0.00           N  
ATOM    365  N   PHE A  44      12.995   2.642 -10.479  1.00  0.00           N  
ATOM    366  CA  PHE A  44      12.399   3.949 -10.727  1.00  0.00           C  
ATOM    367  C   PHE A  44      13.374   4.856 -11.469  1.00  0.00           C  
ATOM    368  CB  PHE A  44      11.971   4.604  -9.410  1.00  0.00           C  
ATOM    369  O   PHE A  44      14.034   5.699 -10.858  1.00  0.00           O  
ATOM    370  CG  PHE A  44      11.011   3.773  -8.602  1.00  0.00           C  
ATOM    371  CD1 PHE A  44       9.639   3.945  -8.736  1.00  0.00           C  
ATOM    372  CD2 PHE A  44      11.482   2.820  -7.709  1.00  0.00           C  
ATOM    373  CE1 PHE A  44       8.748   3.177  -7.990  1.00  0.00           C  
ATOM    374  CE2 PHE A  44      10.597   2.049  -6.960  1.00  0.00           C  
ATOM    375  CZ  PHE A  44       9.231   2.229  -7.101  1.00  0.00           C  
ATOM    376  N   PRO A  45      13.522   4.630 -12.803  1.00  0.00           N  
ATOM    377  CA  PRO A  45      14.517   5.378 -13.574  1.00  0.00           C  
ATOM    378  C   PRO A  45      14.358   6.890 -13.433  1.00  0.00           C  
ATOM    379  CB  PRO A  45      14.254   4.934 -15.015  1.00  0.00           C  
ATOM    380  O   PRO A  45      15.340   7.630 -13.531  1.00  0.00           O  
ATOM    381  CG  PRO A  45      13.575   3.609 -14.888  1.00  0.00           C  
ATOM    382  CD  PRO A  45      12.805   3.589 -13.599  1.00  0.00           C  
ATOM    383  N   ARG A  46      13.178   7.295 -13.164  1.00  0.00           N  
ATOM    384  CA  ARG A  46      12.938   8.732 -13.077  1.00  0.00           C  
ATOM    385  C   ARG A  46      13.620   9.327 -11.850  1.00  0.00           C  
ATOM    386  CB  ARG A  46      11.437   9.025 -13.036  1.00  0.00           C  
ATOM    387  O   ARG A  46      13.827  10.540 -11.776  1.00  0.00           O  
ATOM    388  CG  ARG A  46      10.734   8.470 -11.806  1.00  0.00           C  
ATOM    389  CD  ARG A  46       9.227   8.666 -11.882  1.00  0.00           C  
ATOM    390  NE  ARG A  46       8.605   7.715 -12.800  1.00  0.00           N  
ATOM    391  NH1 ARG A  46       6.538   8.746 -12.796  1.00  0.00           N  
ATOM    392  NH2 ARG A  46       6.880   6.857 -14.049  1.00  0.00           N  
ATOM    393  CZ  ARG A  46       7.342   7.775 -13.213  1.00  0.00           C  
ATOM    394  N   PHE A  47      13.926   8.511 -10.923  1.00  0.00           N  
ATOM    395  CA  PHE A  47      14.576   9.023  -9.722  1.00  0.00           C  
ATOM    396  C   PHE A  47      16.055   8.658  -9.710  1.00  0.00           C  
ATOM    397  CB  PHE A  47      13.890   8.479  -8.465  1.00  0.00           C  
ATOM    398  O   PHE A  47      16.744   8.869  -8.709  1.00  0.00           O  
ATOM    399  CG  PHE A  47      12.425   8.814  -8.380  1.00  0.00           C  
ATOM    400  CD1 PHE A  47      11.985  10.119  -8.558  1.00  0.00           C  
ATOM    401  CD2 PHE A  47      11.488   7.822  -8.121  1.00  0.00           C  
ATOM    402  CE1 PHE A  47      10.629  10.432  -8.480  1.00  0.00           C  
ATOM    403  CE2 PHE A  47      10.133   8.126  -8.041  1.00  0.00           C  
ATOM    404  CZ  PHE A  47       9.705   9.432  -8.220  1.00  0.00           C  
ATOM    405  N   ALA A  48      16.623   8.146 -10.741  1.00  0.00           N  
ATOM    406  CA  ALA A  48      18.002   7.673 -10.822  1.00  0.00           C  
ATOM    407  C   ALA A  48      18.989   8.815 -10.597  1.00  0.00           C  
ATOM    408  CB  ALA A  48      18.259   7.009 -12.172  1.00  0.00           C  
ATOM    409  O   ALA A  48      20.095   8.599 -10.097  1.00  0.00           O  
ATOM    410  N   HIS A  49      18.586  10.018 -10.930  1.00  0.00           N  
ATOM    411  CA  HIS A  49      19.478  11.169 -10.846  1.00  0.00           C  
ATOM    412  C   HIS A  49      19.582  11.682  -9.414  1.00  0.00           C  
ATOM    413  CB  HIS A  49      18.997  12.288 -11.772  1.00  0.00           C  
ATOM    414  O   HIS A  49      20.437  12.518  -9.110  1.00  0.00           O  
ATOM    415  CG  HIS A  49      17.636  12.805 -11.430  1.00  0.00           C  
ATOM    416  CD2 HIS A  49      17.250  13.925 -10.774  1.00  0.00           C  
ATOM    417  ND1 HIS A  49      16.480  12.139 -11.772  1.00  0.00           N  
ATOM    418  CE1 HIS A  49      15.437  12.829 -11.341  1.00  0.00           C  
ATOM    419  NE2 HIS A  49      15.877  13.917 -10.731  1.00  0.00           N  
ATOM    420  N   LEU A  50      18.725  11.240  -8.529  1.00  0.00           N  
ATOM    421  CA  LEU A  50      18.731  11.714  -7.150  1.00  0.00           C  
ATOM    422  C   LEU A  50      19.752  10.947  -6.316  1.00  0.00           C  
ATOM    423  CB  LEU A  50      17.339  11.575  -6.528  1.00  0.00           C  
ATOM    424  O   LEU A  50      19.675   9.721  -6.208  1.00  0.00           O  
ATOM    425  CG  LEU A  50      16.196  12.282  -7.259  1.00  0.00           C  
ATOM    426  CD1 LEU A  50      14.865  11.980  -6.579  1.00  0.00           C  
ATOM    427  CD2 LEU A  50      16.446  13.785  -7.315  1.00  0.00           C  
ATOM    428  N   LYS A  51      20.722  11.612  -5.690  1.00  0.00           N  
ATOM    429  CA  LYS A  51      21.821  10.903  -5.041  1.00  0.00           C  
ATOM    430  C   LYS A  51      21.865  11.209  -3.546  1.00  0.00           C  
ATOM    431  CB  LYS A  51      23.156  11.271  -5.691  1.00  0.00           C  
ATOM    432  O   LYS A  51      22.403  10.423  -2.763  1.00  0.00           O  
ATOM    433  CG  LYS A  51      23.280  10.831  -7.142  1.00  0.00           C  
ATOM    434  CD  LYS A  51      24.659  11.148  -7.706  1.00  0.00           C  
ATOM    435  CE  LYS A  51      24.774  10.736  -9.168  1.00  0.00           C  
ATOM    436  NZ  LYS A  51      26.138  11.005  -9.713  1.00  0.00           N  
ATOM    437  N   THR A  52      21.257  12.316  -3.268  1.00  0.00           N  
ATOM    438  CA  THR A  52      21.366  12.730  -1.874  1.00  0.00           C  
ATOM    439  C   THR A  52      19.984  12.854  -1.237  1.00  0.00           C  
ATOM    440  CB  THR A  52      22.115  14.069  -1.745  1.00  0.00           C  
ATOM    441  O   THR A  52      18.976  12.939  -1.942  1.00  0.00           O  
ATOM    442  CG2 THR A  52      23.478  14.004  -2.427  1.00  0.00           C  
ATOM    443  OG1 THR A  52      21.337  15.106  -2.354  1.00  0.00           O  
ATOM    444  N   GLU A  53      19.907  12.730   0.125  1.00  0.00           N  
ATOM    445  CA  GLU A  53      18.660  12.918   0.860  1.00  0.00           C  
ATOM    446  C   GLU A  53      18.045  14.283   0.565  1.00  0.00           C  
ATOM    447  CB  GLU A  53      18.893  12.760   2.365  1.00  0.00           C  
ATOM    448  O   GLU A  53      16.830  14.397   0.391  1.00  0.00           O  
ATOM    449  CG  GLU A  53      17.612  12.695   3.183  1.00  0.00           C  
ATOM    450  CD  GLU A  53      17.852  12.373   4.649  1.00  0.00           C  
ATOM    451  OE1 GLU A  53      16.925  12.559   5.471  1.00  0.00           O  
ATOM    452  OE2 GLU A  53      18.975  11.932   4.979  1.00  0.00           O  
ATOM    453  N   GLU A  54      18.922  15.323   0.406  1.00  0.00           N  
ATOM    454  CA  GLU A  54      18.452  16.673   0.111  1.00  0.00           C  
ATOM    455  C   GLU A  54      17.761  16.732  -1.248  1.00  0.00           C  
ATOM    456  CB  GLU A  54      19.614  17.669   0.154  1.00  0.00           C  
ATOM    457  O   GLU A  54      16.713  17.366  -1.391  1.00  0.00           O  
ATOM    458  CG  GLU A  54      20.100  17.986   1.561  1.00  0.00           C  
ATOM    459  CD  GLU A  54      21.532  18.493   1.600  1.00  0.00           C  
ATOM    460  OE1 GLU A  54      22.021  18.845   2.698  1.00  0.00           O  
ATOM    461  OE2 GLU A  54      22.171  18.539   0.525  1.00  0.00           O  
ATOM    462  N   GLU A  55      18.343  16.037  -2.181  1.00  0.00           N  
ATOM    463  CA  GLU A  55      17.751  15.980  -3.514  1.00  0.00           C  
ATOM    464  C   GLU A  55      16.403  15.266  -3.489  1.00  0.00           C  
ATOM    465  CB  GLU A  55      18.698  15.282  -4.493  1.00  0.00           C  
ATOM    466  O   GLU A  55      15.462  15.680  -4.171  1.00  0.00           O  
ATOM    467  CG  GLU A  55      19.969  16.067  -4.785  1.00  0.00           C  
ATOM    468  CD  GLU A  55      20.946  15.316  -5.675  1.00  0.00           C  
ATOM    469  OE1 GLU A  55      21.617  15.957  -6.516  1.00  0.00           O  
ATOM    470  OE2 GLU A  55      21.042  14.077  -5.532  1.00  0.00           O  
ATOM    471  N   PHE A  56      16.382  14.233  -2.691  1.00  0.00           N  
ATOM    472  CA  PHE A  56      15.124  13.505  -2.572  1.00  0.00           C  
ATOM    473  C   PHE A  56      14.029  14.405  -2.012  1.00  0.00           C  
ATOM    474  CB  PHE A  56      15.298  12.272  -1.680  1.00  0.00           C  
ATOM    475  O   PHE A  56      12.920  14.450  -2.548  1.00  0.00           O  
ATOM    476  CG  PHE A  56      16.013  11.132  -2.353  1.00  0.00           C  
ATOM    477  CD1 PHE A  56      15.462  10.507  -3.465  1.00  0.00           C  
ATOM    478  CD2 PHE A  56      17.238  10.685  -1.874  1.00  0.00           C  
ATOM    479  CE1 PHE A  56      16.122   9.451  -4.090  1.00  0.00           C  
ATOM    480  CE2 PHE A  56      17.903   9.631  -2.493  1.00  0.00           C  
ATOM    481  CZ  PHE A  56      17.343   9.015  -3.600  1.00  0.00           C  
ATOM    482  N   LEU A  57      14.472  15.176  -1.025  1.00  0.00           N  
ATOM    483  CA  LEU A  57      13.520  16.014  -0.304  1.00  0.00           C  
ATOM    484  C   LEU A  57      13.029  17.158  -1.184  1.00  0.00           C  
ATOM    485  CB  LEU A  57      14.156  16.572   0.972  1.00  0.00           C  
ATOM    486  O   LEU A  57      11.887  17.604  -1.049  1.00  0.00           O  
ATOM    487  CG  LEU A  57      14.409  15.569   2.099  1.00  0.00           C  
ATOM    488  CD1 LEU A  57      15.201  16.225   3.225  1.00  0.00           C  
ATOM    489  CD2 LEU A  57      13.090  15.009   2.622  1.00  0.00           C  
ATOM    490  N   ALA A  58      13.803  17.502  -2.127  1.00  0.00           N  
ATOM    491  CA  ALA A  58      13.476  18.656  -2.960  1.00  0.00           C  
ATOM    492  C   ALA A  58      12.734  18.227  -4.223  1.00  0.00           C  
ATOM    493  CB  ALA A  58      14.743  19.424  -3.327  1.00  0.00           C  
ATOM    494  O   ALA A  58      12.291  19.070  -5.006  1.00  0.00           O  
ATOM    495  N   SER A  59      12.499  16.877  -4.356  1.00  0.00           N  
ATOM    496  CA  SER A  59      11.924  16.387  -5.604  1.00  0.00           C  
ATOM    497  C   SER A  59      10.403  16.318  -5.522  1.00  0.00           C  
ATOM    498  CB  SER A  59      12.487  15.008  -5.950  1.00  0.00           C  
ATOM    499  O   SER A  59       9.851  15.443  -4.852  1.00  0.00           O  
ATOM    500  OG  SER A  59      11.805  14.450  -7.059  1.00  0.00           O  
ATOM    501  N   PRO A  60       9.660  17.209  -6.237  1.00  0.00           N  
ATOM    502  CA  PRO A  60       8.199  17.130  -6.297  1.00  0.00           C  
ATOM    503  C   PRO A  60       7.704  15.829  -6.925  1.00  0.00           C  
ATOM    504  CB  PRO A  60       7.817  18.333  -7.163  1.00  0.00           C  
ATOM    505  O   PRO A  60       6.656  15.309  -6.532  1.00  0.00           O  
ATOM    506  CG  PRO A  60       8.973  19.272  -7.044  1.00  0.00           C  
ATOM    507  CD  PRO A  60      10.224  18.466  -6.843  1.00  0.00           C  
ATOM    508  N   GLU A  61       8.419  15.385  -7.826  1.00  0.00           N  
ATOM    509  CA  GLU A  61       8.070  14.147  -8.515  1.00  0.00           C  
ATOM    510  C   GLU A  61       8.064  12.962  -7.553  1.00  0.00           C  
ATOM    511  CB  GLU A  61       9.039  13.882  -9.670  1.00  0.00           C  
ATOM    512  O   GLU A  61       7.178  12.108  -7.618  1.00  0.00           O  
ATOM    513  CG  GLU A  61       8.598  12.759 -10.598  1.00  0.00           C  
ATOM    514  CD  GLU A  61       9.552  12.532 -11.760  1.00  0.00           C  
ATOM    515  OE1 GLU A  61       9.856  11.359 -12.075  1.00  0.00           O  
ATOM    516  OE2 GLU A  61      10.001  13.535 -12.359  1.00  0.00           O  
ATOM    517  N   LEU A  62       9.097  12.960  -6.736  1.00  0.00           N  
ATOM    518  CA  LEU A  62       9.160  11.902  -5.734  1.00  0.00           C  
ATOM    519  C   LEU A  62       7.935  11.938  -4.828  1.00  0.00           C  
ATOM    520  CB  LEU A  62      10.434  12.034  -4.895  1.00  0.00           C  
ATOM    521  O   LEU A  62       7.330  10.899  -4.553  1.00  0.00           O  
ATOM    522  CG  LEU A  62      10.718  10.899  -3.910  1.00  0.00           C  
ATOM    523  CD1 LEU A  62      11.148   9.642  -4.660  1.00  0.00           C  
ATOM    524  CD2 LEU A  62      11.784  11.318  -2.903  1.00  0.00           C  
ATOM    525  N   ALA A  63       7.559  13.140  -4.441  1.00  0.00           N  
ATOM    526  CA  ALA A  63       6.391  13.304  -3.580  1.00  0.00           C  
ATOM    527  C   ALA A  63       5.125  12.804  -4.270  1.00  0.00           C  
ATOM    528  CB  ALA A  63       6.230  14.767  -3.174  1.00  0.00           C  
ATOM    529  O   ALA A  63       4.324  12.086  -3.667  1.00  0.00           O  
ATOM    530  N   LYS A  64       4.983  13.174  -5.501  1.00  0.00           N  
ATOM    531  CA  LYS A  64       3.802  12.771  -6.259  1.00  0.00           C  
ATOM    532  C   LYS A  64       3.716  11.252  -6.375  1.00  0.00           C  
ATOM    533  CB  LYS A  64       3.817  13.402  -7.652  1.00  0.00           C  
ATOM    534  O   LYS A  64       2.642  10.671  -6.207  1.00  0.00           O  
ATOM    535  CG  LYS A  64       3.487  14.888  -7.662  1.00  0.00           C  
ATOM    536  CD  LYS A  64       3.421  15.437  -9.081  1.00  0.00           C  
ATOM    537  CE  LYS A  64       3.133  16.932  -9.090  1.00  0.00           C  
ATOM    538  NZ  LYS A  64       3.119  17.485 -10.478  1.00  0.00           N  
ATOM    539  N   HIS A  65       4.860  10.736  -6.624  1.00  0.00           N  
ATOM    540  CA  HIS A  65       4.878   9.284  -6.755  1.00  0.00           C  
ATOM    541  C   HIS A  65       4.577   8.607  -5.422  1.00  0.00           C  
ATOM    542  CB  HIS A  65       6.231   8.812  -7.290  1.00  0.00           C  
ATOM    543  O   HIS A  65       3.859   7.605  -5.378  1.00  0.00           O  
ATOM    544  CG  HIS A  65       6.252   7.367  -7.678  1.00  0.00           C  
ATOM    545  CD2 HIS A  65       6.833   6.296  -7.087  1.00  0.00           C  
ATOM    546  ND1 HIS A  65       5.619   6.891  -8.806  1.00  0.00           N  
ATOM    547  CE1 HIS A  65       5.810   5.585  -8.891  1.00  0.00           C  
ATOM    548  NE2 HIS A  65       6.543   5.199  -7.861  1.00  0.00           N  
ATOM    549  N   GLY A  66       5.228   9.093  -4.407  1.00  0.00           N  
ATOM    550  CA  GLY A  66       4.908   8.579  -3.085  1.00  0.00           C  
ATOM    551  C   GLY A  66       3.425   8.622  -2.770  1.00  0.00           C  
ATOM    552  O   GLY A  66       2.865   7.651  -2.258  1.00  0.00           O  
ATOM    553  N   VAL A  67       2.761   9.617  -3.103  1.00  0.00           N  
ATOM    554  CA  VAL A  67       1.332   9.788  -2.861  1.00  0.00           C  
ATOM    555  C   VAL A  67       0.546   8.737  -3.641  1.00  0.00           C  
ATOM    556  CB  VAL A  67       0.857  11.206  -3.249  1.00  0.00           C  
ATOM    557  O   VAL A  67      -0.384   8.127  -3.109  1.00  0.00           O  
ATOM    558  CG1 VAL A  67      -0.668  11.292  -3.219  1.00  0.00           C  
ATOM    559  CG2 VAL A  67       1.472  12.249  -2.317  1.00  0.00           C  
ATOM    560  N   THR A  68       0.967   8.564  -4.849  1.00  0.00           N  
ATOM    561  CA  THR A  68       0.276   7.605  -5.704  1.00  0.00           C  
ATOM    562  C   THR A  68       0.349   6.201  -5.112  1.00  0.00           C  
ATOM    563  CB  THR A  68       0.867   7.596  -7.126  1.00  0.00           C  
ATOM    564  O   THR A  68      -0.659   5.492  -5.053  1.00  0.00           O  
ATOM    565  CG2 THR A  68       0.185   6.549  -7.999  1.00  0.00           C  
ATOM    566  OG1 THR A  68       0.687   8.888  -7.720  1.00  0.00           O  
ATOM    567  N   VAL A  69       1.498   5.818  -4.665  1.00  0.00           N  
ATOM    568  CA  VAL A  69       1.707   4.496  -4.084  1.00  0.00           C  
ATOM    569  C   VAL A  69       0.848   4.339  -2.832  1.00  0.00           C  
ATOM    570  CB  VAL A  69       3.195   4.254  -3.743  1.00  0.00           C  
ATOM    571  O   VAL A  69       0.138   3.342  -2.679  1.00  0.00           O  
ATOM    572  CG1 VAL A  69       3.360   2.977  -2.922  1.00  0.00           C  
ATOM    573  CG2 VAL A  69       4.029   4.183  -5.021  1.00  0.00           C  
ATOM    574  N   LEU A  70       0.813   5.378  -2.005  1.00  0.00           N  
ATOM    575  CA  LEU A  70       0.092   5.302  -0.740  1.00  0.00           C  
ATOM    576  C   LEU A  70      -1.415   5.322  -0.971  1.00  0.00           C  
ATOM    577  CB  LEU A  70       0.494   6.460   0.177  1.00  0.00           C  
ATOM    578  O   LEU A  70      -2.160   4.602  -0.301  1.00  0.00           O  
ATOM    579  CG  LEU A  70       1.887   6.376   0.804  1.00  0.00           C  
ATOM    580  CD1 LEU A  70       2.173   7.627   1.629  1.00  0.00           C  
ATOM    581  CD2 LEU A  70       2.012   5.123   1.663  1.00  0.00           C  
ATOM    582  N   ASN A  71      -1.852   6.067  -1.914  1.00  0.00           N  
ATOM    583  CA  ASN A  71      -3.279   6.128  -2.209  1.00  0.00           C  
ATOM    584  C   ASN A  71      -3.815   4.776  -2.672  1.00  0.00           C  
ATOM    585  CB  ASN A  71      -3.564   7.200  -3.263  1.00  0.00           C  
ATOM    586  O   ASN A  71      -4.916   4.376  -2.289  1.00  0.00           O  
ATOM    587  CG  ASN A  71      -3.721   8.583  -2.661  1.00  0.00           C  
ATOM    588  ND2 ASN A  71      -3.491   9.611  -3.470  1.00  0.00           N  
ATOM    589  OD1 ASN A  71      -4.044   8.726  -1.480  1.00  0.00           O  
ATOM    590  N   ALA A  72      -2.997   4.180  -3.577  1.00  0.00           N  
ATOM    591  CA  ALA A  72      -3.423   2.859  -4.031  1.00  0.00           C  
ATOM    592  C   ALA A  72      -3.547   1.890  -2.860  1.00  0.00           C  
ATOM    593  CB  ALA A  72      -2.445   2.313  -5.069  1.00  0.00           C  
ATOM    594  O   ALA A  72      -4.539   1.166  -2.747  1.00  0.00           O  
ATOM    595  N   LEU A  73      -2.531   1.877  -2.000  1.00  0.00           N  
ATOM    596  CA  LEU A  73      -2.541   1.021  -0.819  1.00  0.00           C  
ATOM    597  C   LEU A  73      -3.723   1.356   0.085  1.00  0.00           C  
ATOM    598  CB  LEU A  73      -1.231   1.166  -0.040  1.00  0.00           C  
ATOM    599  O   LEU A  73      -4.448   0.460   0.524  1.00  0.00           O  
ATOM    600  CG  LEU A  73      -1.122   0.367   1.260  1.00  0.00           C  
ATOM    601  CD1 LEU A  73      -1.087  -1.128   0.961  1.00  0.00           C  
ATOM    602  CD2 LEU A  73       0.114   0.790   2.046  1.00  0.00           C  
ATOM    603  N   ILE A  74      -3.964   2.630   0.337  1.00  0.00           N  
ATOM    604  CA  ILE A  74      -5.026   3.089   1.225  1.00  0.00           C  
ATOM    605  C   ILE A  74      -6.385   2.708   0.644  1.00  0.00           C  
ATOM    606  CB  ILE A  74      -4.949   4.615   1.456  1.00  0.00           C  
ATOM    607  O   ILE A  74      -7.266   2.236   1.367  1.00  0.00           O  
ATOM    608  CG1 ILE A  74      -3.720   4.966   2.302  1.00  0.00           C  
ATOM    609  CG2 ILE A  74      -6.233   5.126   2.117  1.00  0.00           C  
ATOM    610  CD1 ILE A  74      -3.416   6.457   2.363  1.00  0.00           C  
ATOM    611  N   GLU A  75      -6.525   2.911  -0.582  1.00  0.00           N  
ATOM    612  CA  GLU A  75      -7.783   2.573  -1.241  1.00  0.00           C  
ATOM    613  C   GLU A  75      -8.091   1.084  -1.113  1.00  0.00           C  
ATOM    614  CB  GLU A  75      -7.741   2.977  -2.718  1.00  0.00           C  
ATOM    615  O   GLU A  75      -9.209   0.704  -0.759  1.00  0.00           O  
ATOM    616  CG  GLU A  75      -9.067   2.796  -3.442  1.00  0.00           C  
ATOM    617  CD  GLU A  75      -9.027   3.256  -4.891  1.00  0.00           C  
ATOM    618  OE1 GLU A  75     -10.080   3.224  -5.567  1.00  0.00           O  
ATOM    619  OE2 GLU A  75      -7.933   3.651  -5.353  1.00  0.00           O  
ATOM    620  N   ILE A  76      -7.190   0.259  -1.382  1.00  0.00           N  
ATOM    621  CA  ILE A  76      -7.378  -1.183  -1.270  1.00  0.00           C  
ATOM    622  C   ILE A  76      -7.669  -1.555   0.183  1.00  0.00           C  
ATOM    623  CB  ILE A  76      -6.143  -1.956  -1.783  1.00  0.00           C  
ATOM    624  O   ILE A  76      -8.561  -2.361   0.457  1.00  0.00           O  
ATOM    625  CG1 ILE A  76      -6.018  -1.813  -3.304  1.00  0.00           C  
ATOM    626  CG2 ILE A  76      -6.221  -3.431  -1.377  1.00  0.00           C  
ATOM    627  CD1 ILE A  76      -4.682  -2.285  -3.863  1.00  0.00           C  
ATOM    628  N   ALA A  77      -6.925  -0.968   1.039  1.00  0.00           N  
ATOM    629  CA  ALA A  77      -7.141  -1.225   2.460  1.00  0.00           C  
ATOM    630  C   ALA A  77      -8.574  -0.892   2.866  1.00  0.00           C  
ATOM    631  CB  ALA A  77      -6.152  -0.423   3.303  1.00  0.00           C  
ATOM    632  O   ALA A  77      -9.230  -1.678   3.553  1.00  0.00           O  
ATOM    633  N   LYS A  78      -9.073   0.218   2.461  1.00  0.00           N  
ATOM    634  CA  LYS A  78     -10.421   0.655   2.812  1.00  0.00           C  
ATOM    635  C   LYS A  78     -11.471  -0.310   2.267  1.00  0.00           C  
ATOM    636  CB  LYS A  78     -10.683   2.066   2.285  1.00  0.00           C  
ATOM    637  O   LYS A  78     -12.401  -0.691   2.980  1.00  0.00           O  
ATOM    638  CG  LYS A  78      -9.980   3.162   3.073  1.00  0.00           C  
ATOM    639  CD  LYS A  78     -10.301   4.544   2.518  1.00  0.00           C  
ATOM    640  CE  LYS A  78      -9.648   5.644   3.343  1.00  0.00           C  
ATOM    641  NZ  LYS A  78      -9.941   7.000   2.789  1.00  0.00           N  
ATOM    642  N   LEU A  79     -11.280  -0.693   1.041  1.00  0.00           N  
ATOM    643  CA  LEU A  79     -12.219  -1.643   0.454  1.00  0.00           C  
ATOM    644  C   LEU A  79     -12.212  -2.960   1.222  1.00  0.00           C  
ATOM    645  CB  LEU A  79     -11.877  -1.895  -1.017  1.00  0.00           C  
ATOM    646  O   LEU A  79     -13.271  -3.520   1.512  1.00  0.00           O  
ATOM    647  CG  LEU A  79     -12.131  -0.735  -1.981  1.00  0.00           C  
ATOM    648  CD1 LEU A  79     -11.577  -1.064  -3.364  1.00  0.00           C  
ATOM    649  CD2 LEU A  79     -13.621  -0.419  -2.057  1.00  0.00           C  
ATOM    650  N   TYR A  80     -10.997  -3.422   1.494  1.00  0.00           N  
ATOM    651  CA  TYR A  80     -10.843  -4.668   2.237  1.00  0.00           C  
ATOM    652  C   TYR A  80     -11.509  -4.572   3.604  1.00  0.00           C  
ATOM    653  CB  TYR A  80      -9.361  -5.017   2.401  1.00  0.00           C  
ATOM    654  O   TYR A  80     -12.279  -5.455   3.990  1.00  0.00           O  
ATOM    655  CG  TYR A  80      -9.105  -6.130   3.387  1.00  0.00           C  
ATOM    656  CD1 TYR A  80      -8.598  -5.860   4.656  1.00  0.00           C  
ATOM    657  CD2 TYR A  80      -9.369  -7.454   3.052  1.00  0.00           C  
ATOM    658  CE1 TYR A  80      -8.359  -6.883   5.568  1.00  0.00           C  
ATOM    659  CE2 TYR A  80      -9.134  -8.485   3.956  1.00  0.00           C  
ATOM    660  OH  TYR A  80      -8.395  -9.207   6.107  1.00  0.00           O  
ATOM    661  CZ  TYR A  80      -8.630  -8.190   5.209  1.00  0.00           C  
ATOM    662  N   LEU A  81     -11.291  -3.534   4.307  1.00  0.00           N  
ATOM    663  CA  LEU A  81     -11.756  -3.385   5.681  1.00  0.00           C  
ATOM    664  C   LEU A  81     -13.255  -3.110   5.721  1.00  0.00           C  
ATOM    665  CB  LEU A  81     -10.999  -2.255   6.384  1.00  0.00           C  
ATOM    666  O   LEU A  81     -13.921  -3.418   6.712  1.00  0.00           O  
ATOM    667  CG  LEU A  81      -9.500  -2.474   6.599  1.00  0.00           C  
ATOM    668  CD1 LEU A  81      -8.856  -1.214   7.166  1.00  0.00           C  
ATOM    669  CD2 LEU A  81      -9.261  -3.665   7.522  1.00  0.00           C  
ATOM    670  N   GLU A  82     -13.840  -2.645   4.638  1.00  0.00           N  
ATOM    671  CA  GLU A  82     -15.270  -2.363   4.553  1.00  0.00           C  
ATOM    672  C   GLU A  82     -16.030  -3.543   3.955  1.00  0.00           C  
ATOM    673  CB  GLU A  82     -15.521  -1.100   3.724  1.00  0.00           C  
ATOM    674  O   GLU A  82     -17.250  -3.481   3.788  1.00  0.00           O  
ATOM    675  CG  GLU A  82     -15.013   0.176   4.379  1.00  0.00           C  
ATOM    676  CD  GLU A  82     -15.203   1.411   3.512  1.00  0.00           C  
ATOM    677  OE1 GLU A  82     -15.060   2.543   4.028  1.00  0.00           O  
ATOM    678  OE2 GLU A  82     -15.497   1.246   2.307  1.00  0.00           O  
ATOM    679  N   GLY A  83     -15.272  -4.614   3.641  1.00  0.00           N  
ATOM    680  CA  GLY A  83     -15.879  -5.809   3.077  1.00  0.00           C  
ATOM    681  C   GLY A  83     -16.331  -5.628   1.641  1.00  0.00           C  
ATOM    682  O   GLY A  83     -17.297  -6.258   1.204  1.00  0.00           O  
ATOM    683  N   LYS A  84     -15.806  -4.585   1.007  1.00  0.00           N  
ATOM    684  CA  LYS A  84     -16.099  -4.318  -0.398  1.00  0.00           C  
ATOM    685  C   LYS A  84     -15.098  -5.020  -1.312  1.00  0.00           C  
ATOM    686  CB  LYS A  84     -16.091  -2.813  -0.672  1.00  0.00           C  
ATOM    687  O   LYS A  84     -14.067  -5.513  -0.849  1.00  0.00           O  
ATOM    688  CG  LYS A  84     -17.147  -2.038   0.103  1.00  0.00           C  
ATOM    689  CD  LYS A  84     -17.108  -0.552  -0.233  1.00  0.00           C  
ATOM    690  CE  LYS A  84     -18.157   0.226   0.550  1.00  0.00           C  
ATOM    691  NZ  LYS A  84     -18.109   1.686   0.239  1.00  0.00           N  
ATOM    692  N   ASP A  85     -15.488  -5.158  -2.552  1.00  0.00           N  
ATOM    693  CA  ASP A  85     -14.643  -5.847  -3.523  1.00  0.00           C  
ATOM    694  C   ASP A  85     -13.362  -5.060  -3.792  1.00  0.00           C  
ATOM    695  CB  ASP A  85     -15.405  -6.076  -4.830  1.00  0.00           C  
ATOM    696  O   ASP A  85     -13.408  -3.963  -4.352  1.00  0.00           O  
ATOM    697  CG  ASP A  85     -14.623  -6.904  -5.834  1.00  0.00           C  
ATOM    698  OD1 ASP A  85     -13.777  -7.727  -5.421  1.00  0.00           O  
ATOM    699  OD2 ASP A  85     -14.852  -6.730  -7.051  1.00  0.00           O  
ATOM    700  N   TYR A  86     -12.220  -5.534  -3.454  1.00  0.00           N  
ATOM    701  CA  TYR A  86     -10.928  -4.885  -3.647  1.00  0.00           C  
ATOM    702  C   TYR A  86     -10.060  -5.675  -4.618  1.00  0.00           C  
ATOM    703  CB  TYR A  86     -10.201  -4.725  -2.308  1.00  0.00           C  
ATOM    704  O   TYR A  86      -9.001  -5.203  -5.040  1.00  0.00           O  
ATOM    705  CG  TYR A  86      -9.893  -6.036  -1.625  1.00  0.00           C  
ATOM    706  CD1 TYR A  86     -10.796  -6.609  -0.733  1.00  0.00           C  
ATOM    707  CD2 TYR A  86      -8.697  -6.703  -1.869  1.00  0.00           C  
ATOM    708  CE1 TYR A  86     -10.515  -7.815  -0.100  1.00  0.00           C  
ATOM    709  CE2 TYR A  86      -8.405  -7.909  -1.242  1.00  0.00           C  
ATOM    710  OH  TYR A  86      -9.036  -9.651   0.263  1.00  0.00           O  
ATOM    711  CZ  TYR A  86      -9.319  -8.457  -0.361  1.00  0.00           C  
ATOM    712  N   ARG A  87     -10.445  -6.919  -4.951  1.00  0.00           N  
ATOM    713  CA  ARG A  87      -9.661  -7.865  -5.738  1.00  0.00           C  
ATOM    714  C   ARG A  87      -9.308  -7.283  -7.102  1.00  0.00           C  
ATOM    715  CB  ARG A  87     -10.422  -9.181  -5.911  1.00  0.00           C  
ATOM    716  O   ARG A  87      -8.217  -7.525  -7.623  1.00  0.00           O  
ATOM    717  CG  ARG A  87     -10.525 -10.006  -4.638  1.00  0.00           C  
ATOM    718  CD  ARG A  87     -11.114 -11.384  -4.904  1.00  0.00           C  
ATOM    719  NE  ARG A  87     -11.273 -12.150  -3.671  1.00  0.00           N  
ATOM    720  NH1 ARG A  87     -12.083 -14.048  -4.711  1.00  0.00           N  
ATOM    721  NH2 ARG A  87     -11.833 -14.001  -2.433  1.00  0.00           N  
ATOM    722  CZ  ARG A  87     -11.729 -13.398  -3.608  1.00  0.00           C  
ATOM    723  N   SER A  88     -10.294  -6.576  -7.697  1.00  0.00           N  
ATOM    724  CA  SER A  88     -10.032  -5.971  -9.000  1.00  0.00           C  
ATOM    725  C   SER A  88      -8.883  -4.971  -8.924  1.00  0.00           C  
ATOM    726  CB  SER A  88     -11.288  -5.279  -9.531  1.00  0.00           C  
ATOM    727  O   SER A  88      -8.055  -4.900  -9.835  1.00  0.00           O  
ATOM    728  OG  SER A  88     -11.731  -4.279  -8.629  1.00  0.00           O  
ATOM    729  N   LEU A  89      -8.789  -4.283  -7.890  1.00  0.00           N  
ATOM    730  CA  LEU A  89      -7.711  -3.318  -7.701  1.00  0.00           C  
ATOM    731  C   LEU A  89      -6.378  -4.026  -7.489  1.00  0.00           C  
ATOM    732  CB  LEU A  89      -8.012  -2.404  -6.510  1.00  0.00           C  
ATOM    733  O   LEU A  89      -5.349  -3.592  -8.013  1.00  0.00           O  
ATOM    734  CG  LEU A  89      -9.115  -1.365  -6.715  1.00  0.00           C  
ATOM    735  CD1 LEU A  89      -9.417  -0.647  -5.404  1.00  0.00           C  
ATOM    736  CD2 LEU A  89      -8.716  -0.367  -7.797  1.00  0.00           C  
ATOM    737  N   ILE A  90      -6.400  -5.099  -6.729  1.00  0.00           N  
ATOM    738  CA  ILE A  90      -5.186  -5.884  -6.533  1.00  0.00           C  
ATOM    739  C   ILE A  90      -4.694  -6.419  -7.876  1.00  0.00           C  
ATOM    740  CB  ILE A  90      -5.420  -7.049  -5.544  1.00  0.00           C  
ATOM    741  O   ILE A  90      -3.496  -6.379  -8.166  1.00  0.00           O  
ATOM    742  CG1 ILE A  90      -5.583  -6.513  -4.117  1.00  0.00           C  
ATOM    743  CG2 ILE A  90      -4.273  -8.061  -5.622  1.00  0.00           C  
ATOM    744  CD1 ILE A  90      -4.298  -5.963  -3.512  1.00  0.00           C  
ATOM    745  N   LYS A  91      -5.632  -6.918  -8.702  1.00  0.00           N  
ATOM    746  CA  LYS A  91      -5.292  -7.449 -10.019  1.00  0.00           C  
ATOM    747  C   LYS A  91      -4.670  -6.371 -10.902  1.00  0.00           C  
ATOM    748  CB  LYS A  91      -6.531  -8.033 -10.699  1.00  0.00           C  
ATOM    749  O   LYS A  91      -3.664  -6.615 -11.571  1.00  0.00           O  
ATOM    750  CG  LYS A  91      -6.979  -9.370 -10.127  1.00  0.00           C  
ATOM    751  CD  LYS A  91      -8.178  -9.927 -10.884  1.00  0.00           C  
ATOM    752  CE  LYS A  91      -8.693 -11.212 -10.248  1.00  0.00           C  
ATOM    753  NZ  LYS A  91      -9.899 -11.736 -10.957  1.00  0.00           N  
ATOM    754  N   LYS A  92      -5.321  -5.207 -10.803  1.00  0.00           N  
ATOM    755  CA  LYS A  92      -4.811  -4.079 -11.577  1.00  0.00           C  
ATOM    756  C   LYS A  92      -3.401  -3.701 -11.134  1.00  0.00           C  
ATOM    757  CB  LYS A  92      -5.743  -2.873 -11.445  1.00  0.00           C  
ATOM    758  O   LYS A  92      -2.521  -3.480 -11.969  1.00  0.00           O  
ATOM    759  CG  LYS A  92      -5.365  -1.699 -12.336  1.00  0.00           C  
ATOM    760  CD  LYS A  92      -6.351  -0.547 -12.190  1.00  0.00           C  
ATOM    761  CE  LYS A  92      -5.936   0.655 -13.028  1.00  0.00           C  
ATOM    762  NZ  LYS A  92      -6.892   1.792 -12.877  1.00  0.00           N  
ATOM    763  N   LEU A  93      -3.257  -3.706  -9.850  1.00  0.00           N  
ATOM    764  CA  LEU A  93      -1.949  -3.363  -9.303  1.00  0.00           C  
ATOM    765  C   LEU A  93      -0.911  -4.416  -9.675  1.00  0.00           C  
ATOM    766  CB  LEU A  93      -2.026  -3.221  -7.780  1.00  0.00           C  
ATOM    767  O   LEU A  93       0.209  -4.079 -10.065  1.00  0.00           O  
ATOM    768  CG  LEU A  93      -0.776  -2.677  -7.086  1.00  0.00           C  
ATOM    769  CD1 LEU A  93      -0.479  -1.260  -7.565  1.00  0.00           C  
ATOM    770  CD2 LEU A  93      -0.949  -2.711  -5.571  1.00  0.00           C  
ATOM    771  N   ALA A  94      -1.235  -5.670  -9.635  1.00  0.00           N  
ATOM    772  CA  ALA A  94      -0.323  -6.761  -9.972  1.00  0.00           C  
ATOM    773  C   ALA A  94       0.114  -6.679 -11.432  1.00  0.00           C  
ATOM    774  CB  ALA A  94      -0.980  -8.110  -9.692  1.00  0.00           C  
ATOM    775  O   ALA A  94       1.296  -6.840 -11.742  1.00  0.00           O  
ATOM    776  N   LYS A  95      -0.825  -6.407 -12.298  1.00  0.00           N  
ATOM    777  CA  LYS A  95      -0.521  -6.279 -13.720  1.00  0.00           C  
ATOM    778  C   LYS A  95       0.432  -5.115 -13.976  1.00  0.00           C  
ATOM    779  CB  LYS A  95      -1.805  -6.092 -14.529  1.00  0.00           C  
ATOM    780  O   LYS A  95       1.423  -5.264 -14.694  1.00  0.00           O  
ATOM    781  CG  LYS A  95      -1.606  -6.178 -16.035  1.00  0.00           C  
ATOM    782  CD  LYS A  95      -2.931  -6.075 -16.781  1.00  0.00           C  
ATOM    783  CE  LYS A  95      -2.726  -6.088 -18.290  1.00  0.00           C  
ATOM    784  NZ  LYS A  95      -4.021  -5.977 -19.026  1.00  0.00           N  
ATOM    785  N   SER A  96       0.115  -3.974 -13.349  1.00  0.00           N  
ATOM    786  CA  SER A  96       0.933  -2.781 -13.540  1.00  0.00           C  
ATOM    787  C   SER A  96       2.354  -2.998 -13.031  1.00  0.00           C  
ATOM    788  CB  SER A  96       0.306  -1.581 -12.830  1.00  0.00           C  
ATOM    789  O   SER A  96       3.323  -2.684 -13.725  1.00  0.00           O  
ATOM    790  OG  SER A  96       1.133  -0.436 -12.952  1.00  0.00           O  
ATOM    791  N   HIS A  97       2.486  -3.570 -11.948  1.00  0.00           N  
ATOM    792  CA  HIS A  97       3.779  -3.681 -11.282  1.00  0.00           C  
ATOM    793  C   HIS A  97       4.600  -4.827 -11.861  1.00  0.00           C  
ATOM    794  CB  HIS A  97       3.591  -3.877  -9.777  1.00  0.00           C  
ATOM    795  O   HIS A  97       5.811  -4.695 -12.052  1.00  0.00           O  
ATOM    796  CG  HIS A  97       3.127  -2.647  -9.064  1.00  0.00           C  
ATOM    797  CD2 HIS A  97       3.797  -1.766  -8.284  1.00  0.00           C  
ATOM    798  ND1 HIS A  97       1.822  -2.206  -9.112  1.00  0.00           N  
ATOM    799  CE1 HIS A  97       1.709  -1.104  -8.390  1.00  0.00           C  
ATOM    800  NE2 HIS A  97       2.893  -0.815  -7.877  1.00  0.00           N  
ATOM    801  N   LYS A  98       3.989  -5.996 -12.156  1.00  0.00           N  
ATOM    802  CA  LYS A  98       4.725  -7.147 -12.672  1.00  0.00           C  
ATOM    803  C   LYS A  98       5.018  -6.990 -14.161  1.00  0.00           C  
ATOM    804  CB  LYS A  98       3.943  -8.439 -12.425  1.00  0.00           C  
ATOM    805  O   LYS A  98       6.157  -7.168 -14.597  1.00  0.00           O  
ATOM    806  CG  LYS A  98       4.699  -9.702 -12.810  1.00  0.00           C  
ATOM    807  CD  LYS A  98       3.935 -10.956 -12.403  1.00  0.00           C  
ATOM    808  CE  LYS A  98       4.686 -12.221 -12.796  1.00  0.00           C  
ATOM    809  NZ  LYS A  98       3.907 -13.452 -12.467  1.00  0.00           N  
ATOM    810  N   LEU A  99       4.048  -6.592 -14.975  1.00  0.00           N  
ATOM    811  CA  LEU A  99       4.187  -6.618 -16.427  1.00  0.00           C  
ATOM    812  C   LEU A  99       4.767  -5.305 -16.941  1.00  0.00           C  
ATOM    813  CB  LEU A  99       2.834  -6.886 -17.090  1.00  0.00           C  
ATOM    814  O   LEU A  99       5.684  -5.306 -17.765  1.00  0.00           O  
ATOM    815  CG  LEU A  99       2.210  -8.258 -16.828  1.00  0.00           C  
ATOM    816  CD1 LEU A  99       0.869  -8.376 -17.544  1.00  0.00           C  
ATOM    817  CD2 LEU A  99       3.157  -9.370 -17.268  1.00  0.00           C  
ATOM    818  N   GLU A 100       4.267  -4.206 -16.259  1.00  0.00           N  
ATOM    819  CA  GLU A 100       4.654  -2.906 -16.801  1.00  0.00           C  
ATOM    820  C   GLU A 100       5.922  -2.385 -16.131  1.00  0.00           C  
ATOM    821  CB  GLU A 100       3.517  -1.895 -16.634  1.00  0.00           C  
ATOM    822  O   GLU A 100       6.858  -1.957 -16.810  1.00  0.00           O  
ATOM    823  CG  GLU A 100       2.265  -2.241 -17.426  1.00  0.00           C  
ATOM    824  CD  GLU A 100       1.142  -1.232 -17.246  1.00  0.00           C  
ATOM    825  OE1 GLU A 100       0.018  -1.480 -17.736  1.00  0.00           O  
ATOM    826  OE2 GLU A 100       1.390  -0.183 -16.610  1.00  0.00           O  
ATOM    827  N   HIS A 101       6.031  -2.569 -14.919  1.00  0.00           N  
ATOM    828  CA  HIS A 101       7.125  -1.912 -14.214  1.00  0.00           C  
ATOM    829  C   HIS A 101       8.133  -2.929 -13.690  1.00  0.00           C  
ATOM    830  CB  HIS A 101       6.587  -1.064 -13.060  1.00  0.00           C  
ATOM    831  O   HIS A 101       9.168  -2.554 -13.133  1.00  0.00           O  
ATOM    832  CG  HIS A 101       5.631   0.002 -13.494  1.00  0.00           C  
ATOM    833  CD2 HIS A 101       4.297   0.131 -13.303  1.00  0.00           C  
ATOM    834  ND1 HIS A 101       6.026   1.103 -14.222  1.00  0.00           N  
ATOM    835  CE1 HIS A 101       4.973   1.867 -14.459  1.00  0.00           C  
ATOM    836  NE2 HIS A 101       3.911   1.299 -13.913  1.00  0.00           N  
ATOM    837  N   LYS A 102       7.844  -4.195 -13.839  1.00  0.00           N  
ATOM    838  CA  LYS A 102       8.706  -5.314 -13.469  1.00  0.00           C  
ATOM    839  C   LYS A 102       9.235  -5.154 -12.047  1.00  0.00           C  
ATOM    840  CB  LYS A 102       9.872  -5.440 -14.451  1.00  0.00           C  
ATOM    841  O   LYS A 102      10.429  -5.331 -11.799  1.00  0.00           O  
ATOM    842  CG  LYS A 102       9.449  -5.753 -15.878  1.00  0.00           C  
ATOM    843  CD  LYS A 102      10.655  -5.973 -16.783  1.00  0.00           C  
ATOM    844  CE  LYS A 102      10.233  -6.264 -18.217  1.00  0.00           C  
ATOM    845  NZ  LYS A 102      11.409  -6.537 -19.096  1.00  0.00           N  
ATOM    846  N   ILE A 103       8.400  -4.701 -11.123  1.00  0.00           N  
ATOM    847  CA  ILE A 103       8.761  -4.573  -9.715  1.00  0.00           C  
ATOM    848  C   ILE A 103       8.602  -5.922  -9.018  1.00  0.00           C  
ATOM    849  CB  ILE A 103       7.904  -3.500  -9.007  1.00  0.00           C  
ATOM    850  O   ILE A 103       7.500  -6.472  -8.958  1.00  0.00           O  
ATOM    851  CG1 ILE A 103       8.063  -2.144  -9.705  1.00  0.00           C  
ATOM    852  CG2 ILE A 103       8.279  -3.401  -7.525  1.00  0.00           C  
ATOM    853  CD1 ILE A 103       7.143  -1.058  -9.164  1.00  0.00           C  
ATOM    854  N   PRO A 104       9.658  -6.415  -8.522  1.00  0.00           N  
ATOM    855  CA  PRO A 104       9.572  -7.699  -7.823  1.00  0.00           C  
ATOM    856  C   PRO A 104       8.809  -7.602  -6.504  1.00  0.00           C  
ATOM    857  CB  PRO A 104      11.038  -8.067  -7.580  1.00  0.00           C  
ATOM    858  O   PRO A 104       8.766  -6.534  -5.888  1.00  0.00           O  
ATOM    859  CG  PRO A 104      11.770  -6.765  -7.617  1.00  0.00           C  
ATOM    860  CD  PRO A 104      11.000  -5.809  -8.482  1.00  0.00           C  
ATOM    861  N   ILE A 105       8.218  -8.706  -6.056  1.00  0.00           N  
ATOM    862  CA  ILE A 105       7.465  -8.765  -4.808  1.00  0.00           C  
ATOM    863  C   ILE A 105       8.369  -8.379  -3.640  1.00  0.00           C  
ATOM    864  CB  ILE A 105       6.862 -10.170  -4.578  1.00  0.00           C  
ATOM    865  O   ILE A 105       7.931  -7.709  -2.702  1.00  0.00           O  
ATOM    866  CG1 ILE A 105       5.684 -10.407  -5.529  1.00  0.00           C  
ATOM    867  CG2 ILE A 105       6.431 -10.339  -3.118  1.00  0.00           C  
ATOM    868  CD1 ILE A 105       4.509  -9.465  -5.306  1.00  0.00           C  
ATOM    869  N   GLU A 106       9.593  -8.812  -3.773  1.00  0.00           N  
ATOM    870  CA  GLU A 106      10.552  -8.493  -2.720  1.00  0.00           C  
ATOM    871  C   GLU A 106      10.654  -6.986  -2.504  1.00  0.00           C  
ATOM    872  CB  GLU A 106      11.929  -9.071  -3.053  1.00  0.00           C  
ATOM    873  O   GLU A 106      10.731  -6.520  -1.365  1.00  0.00           O  
ATOM    874  CG  GLU A 106      12.947  -8.920  -1.932  1.00  0.00           C  
ATOM    875  CD  GLU A 106      14.217  -9.723  -2.163  1.00  0.00           C  
ATOM    876  OE1 GLU A 106      14.925 -10.036  -1.178  1.00  0.00           O  
ATOM    877  OE2 GLU A 106      14.508 -10.041  -3.337  1.00  0.00           O  
ATOM    878  N   ASP A 107      10.747  -6.203  -3.564  1.00  0.00           N  
ATOM    879  CA  ASP A 107      10.791  -4.747  -3.463  1.00  0.00           C  
ATOM    880  C   ASP A 107       9.544  -4.207  -2.766  1.00  0.00           C  
ATOM    881  CB  ASP A 107      10.933  -4.116  -4.850  1.00  0.00           C  
ATOM    882  O   ASP A 107       9.629  -3.270  -1.970  1.00  0.00           O  
ATOM    883  CG  ASP A 107      12.315  -4.308  -5.450  1.00  0.00           C  
ATOM    884  OD1 ASP A 107      13.174  -4.951  -4.809  1.00  0.00           O  
ATOM    885  OD2 ASP A 107      12.548  -3.809  -6.572  1.00  0.00           O  
ATOM    886  N   LEU A 108       8.386  -4.787  -3.018  1.00  0.00           N  
ATOM    887  CA  LEU A 108       7.144  -4.379  -2.370  1.00  0.00           C  
ATOM    888  C   LEU A 108       7.204  -4.639  -0.869  1.00  0.00           C  
ATOM    889  CB  LEU A 108       5.953  -5.121  -2.981  1.00  0.00           C  
ATOM    890  O   LEU A 108       6.689  -3.846  -0.077  1.00  0.00           O  
ATOM    891  CG  LEU A 108       5.689  -4.873  -4.468  1.00  0.00           C  
ATOM    892  CD1 LEU A 108       4.490  -5.690  -4.937  1.00  0.00           C  
ATOM    893  CD2 LEU A 108       5.467  -3.388  -4.731  1.00  0.00           C  
ATOM    894  N   LYS A 109       7.872  -5.701  -0.511  1.00  0.00           N  
ATOM    895  CA  LYS A 109       8.068  -6.007   0.903  1.00  0.00           C  
ATOM    896  C   LYS A 109       8.946  -4.956   1.577  1.00  0.00           C  
ATOM    897  CB  LYS A 109       8.690  -7.394   1.071  1.00  0.00           C  
ATOM    898  O   LYS A 109       8.694  -4.569   2.720  1.00  0.00           O  
ATOM    899  CG  LYS A 109       7.745  -8.540   0.738  1.00  0.00           C  
ATOM    900  CD  LYS A 109       8.414  -9.893   0.945  1.00  0.00           C  
ATOM    901  CE  LYS A 109       7.472 -11.041   0.607  1.00  0.00           C  
ATOM    902  NZ  LYS A 109       8.129 -12.369   0.789  1.00  0.00           N  
ATOM    903  N   TYR A 110       9.925  -4.492   0.844  1.00  0.00           N  
ATOM    904  CA  TYR A 110      10.777  -3.429   1.365  1.00  0.00           C  
ATOM    905  C   TYR A 110       9.976  -2.155   1.604  1.00  0.00           C  
ATOM    906  CB  TYR A 110      11.933  -3.146   0.401  1.00  0.00           C  
ATOM    907  O   TYR A 110      10.166  -1.475   2.615  1.00  0.00           O  
ATOM    908  CG  TYR A 110      12.881  -4.308   0.232  1.00  0.00           C  
ATOM    909  CD1 TYR A 110      13.185  -5.146   1.303  1.00  0.00           C  
ATOM    910  CD2 TYR A 110      13.476  -4.570  -0.997  1.00  0.00           C  
ATOM    911  CE1 TYR A 110      14.060  -6.217   1.153  1.00  0.00           C  
ATOM    912  CE2 TYR A 110      14.353  -5.638  -1.159  1.00  0.00           C  
ATOM    913  OH  TYR A 110      15.504  -7.513  -0.235  1.00  0.00           O  
ATOM    914  CZ  TYR A 110      14.637  -6.454  -0.080  1.00  0.00           C  
ATOM    915  N   ILE A 111       9.127  -1.888   0.727  1.00  0.00           N  
ATOM    916  CA  ILE A 111       8.283  -0.705   0.851  1.00  0.00           C  
ATOM    917  C   ILE A 111       7.350  -0.859   2.050  1.00  0.00           C  
ATOM    918  CB  ILE A 111       7.465  -0.456  -0.436  1.00  0.00           C  
ATOM    919  O   ILE A 111       7.177   0.076   2.835  1.00  0.00           O  
ATOM    920  CG1 ILE A 111       8.394  -0.066  -1.591  1.00  0.00           C  
ATOM    921  CG2 ILE A 111       6.402   0.620  -0.200  1.00  0.00           C  
ATOM    922  CD1 ILE A 111       7.713  -0.046  -2.953  1.00  0.00           C  
ATOM    923  N   ALA A 112       6.805  -2.017   2.222  1.00  0.00           N  
ATOM    924  CA  ALA A 112       5.938  -2.283   3.367  1.00  0.00           C  
ATOM    925  C   ALA A 112       6.683  -2.065   4.681  1.00  0.00           C  
ATOM    926  CB  ALA A 112       5.390  -3.706   3.300  1.00  0.00           C  
ATOM    927  O   ALA A 112       6.147  -1.462   5.613  1.00  0.00           O  
ATOM    928  N   ASP A 113       7.905  -2.536   4.763  1.00  0.00           N  
ATOM    929  CA  ASP A 113       8.733  -2.327   5.947  1.00  0.00           C  
ATOM    930  C   ASP A 113       8.969  -0.839   6.196  1.00  0.00           C  
ATOM    931  CB  ASP A 113      10.072  -3.054   5.801  1.00  0.00           C  
ATOM    932  O   ASP A 113       8.928  -0.382   7.340  1.00  0.00           O  
ATOM    933  CG  ASP A 113       9.940  -4.564   5.894  1.00  0.00           C  
ATOM    934  OD1 ASP A 113       8.927  -5.055   6.438  1.00  0.00           O  
ATOM    935  OD2 ASP A 113      10.858  -5.269   5.423  1.00  0.00           O  
ATOM    936  N   ALA A 114       9.207  -0.149   5.123  1.00  0.00           N  
ATOM    937  CA  ALA A 114       9.433   1.291   5.222  1.00  0.00           C  
ATOM    938  C   ALA A 114       8.187   2.008   5.732  1.00  0.00           C  
ATOM    939  CB  ALA A 114       9.853   1.857   3.868  1.00  0.00           C  
ATOM    940  O   ALA A 114       8.286   2.964   6.505  1.00  0.00           O  
ATOM    941  N   ILE A 115       7.047   1.568   5.303  1.00  0.00           N  
ATOM    942  CA  ILE A 115       5.790   2.154   5.756  1.00  0.00           C  
ATOM    943  C   ILE A 115       5.685   2.040   7.275  1.00  0.00           C  
ATOM    944  CB  ILE A 115       4.576   1.476   5.081  1.00  0.00           C  
ATOM    945  O   ILE A 115       5.353   3.013   7.955  1.00  0.00           O  
ATOM    946  CG1 ILE A 115       4.501   1.867   3.601  1.00  0.00           C  
ATOM    947  CG2 ILE A 115       3.280   1.842   5.811  1.00  0.00           C  
ATOM    948  CD1 ILE A 115       3.472   1.077   2.804  1.00  0.00           C  
ATOM    949  N   ILE A 116       6.049   0.934   7.860  1.00  0.00           N  
ATOM    950  CA  ILE A 116       5.984   0.711   9.300  1.00  0.00           C  
ATOM    951  C   ILE A 116       6.991   1.615  10.008  1.00  0.00           C  
ATOM    952  CB  ILE A 116       6.250  -0.769   9.656  1.00  0.00           C  
ATOM    953  O   ILE A 116       6.651   2.287  10.985  1.00  0.00           O  
ATOM    954  CG1 ILE A 116       5.186  -1.670   9.018  1.00  0.00           C  
ATOM    955  CG2 ILE A 116       6.290  -0.960  11.175  1.00  0.00           C  
ATOM    956  CD1 ILE A 116       3.774  -1.416   9.525  1.00  0.00           C  
ATOM    957  N   GLU A 117       8.111   1.673   9.467  1.00  0.00           N  
ATOM    958  CA  GLU A 117       9.178   2.465  10.070  1.00  0.00           C  
ATOM    959  C   GLU A 117       8.829   3.951  10.069  1.00  0.00           C  
ATOM    960  CB  GLU A 117      10.500   2.235   9.333  1.00  0.00           C  
ATOM    961  O   GLU A 117       8.966   4.626  11.092  1.00  0.00           O  
ATOM    962  CG  GLU A 117      11.692   2.928   9.978  1.00  0.00           C  
ATOM    963  CD  GLU A 117      13.016   2.590   9.312  1.00  0.00           C  
ATOM    964  OE1 GLU A 117      13.959   3.409   9.384  1.00  0.00           O  
ATOM    965  OE2 GLU A 117      13.110   1.496   8.711  1.00  0.00           O  
ATOM    966  N   VAL A 118       8.425   4.327   8.959  1.00  0.00           N  
ATOM    967  CA  VAL A 118       8.121   5.747   8.816  1.00  0.00           C  
ATOM    968  C   VAL A 118       6.900   6.102   9.661  1.00  0.00           C  
ATOM    969  CB  VAL A 118       7.876   6.130   7.339  1.00  0.00           C  
ATOM    970  O   VAL A 118       6.846   7.176  10.265  1.00  0.00           O  
ATOM    971  CG1 VAL A 118       7.390   7.574   7.228  1.00  0.00           C  
ATOM    972  CG2 VAL A 118       9.148   5.926   6.518  1.00  0.00           C  
ATOM    973  N   ALA A 119       5.962   5.247   9.716  1.00  0.00           N  
ATOM    974  CA  ALA A 119       4.789   5.473  10.557  1.00  0.00           C  
ATOM    975  C   ALA A 119       5.187   5.641  12.020  1.00  0.00           C  
ATOM    976  CB  ALA A 119       3.798   4.321  10.407  1.00  0.00           C  
ATOM    977  O   ALA A 119       4.625   6.478  12.730  1.00  0.00           O  
ATOM    978  N   LYS A 120       6.165   4.935  12.470  1.00  0.00           N  
ATOM    979  CA  LYS A 120       6.671   5.029  13.837  1.00  0.00           C  
ATOM    980  C   LYS A 120       7.272   6.405  14.107  1.00  0.00           C  
ATOM    981  CB  LYS A 120       7.713   3.941  14.100  1.00  0.00           C  
ATOM    982  O   LYS A 120       7.094   6.965  15.191  1.00  0.00           O  
ATOM    983  CG  LYS A 120       7.125   2.546  14.255  1.00  0.00           C  
ATOM    984  CD  LYS A 120       8.206   1.513  14.545  1.00  0.00           C  
ATOM    985  CE  LYS A 120       7.632   0.104  14.609  1.00  0.00           C  
ATOM    986  NZ  LYS A 120       8.694  -0.916  14.859  1.00  0.00           N  
ATOM    987  N   LYS A 121       7.841   6.928  13.126  1.00  0.00           N  
ATOM    988  CA  LYS A 121       8.501   8.225  13.244  1.00  0.00           C  
ATOM    989  C   LYS A 121       7.492   9.366  13.151  1.00  0.00           C  
ATOM    990  CB  LYS A 121       9.572   8.383  12.164  1.00  0.00           C  
ATOM    991  O   LYS A 121       7.562  10.328  13.918  1.00  0.00           O  
ATOM    992  CG  LYS A 121      10.774   7.468  12.346  1.00  0.00           C  
ATOM    993  CD  LYS A 121      11.817   7.692  11.258  1.00  0.00           C  
ATOM    994  CE  LYS A 121      12.978   6.715  11.385  1.00  0.00           C  
ATOM    995  NZ  LYS A 121      13.973   6.891  10.286  1.00  0.00           N  
ATOM    996  N   PHE A 122       6.566   9.187  12.348  1.00  0.00           N  
ATOM    997  CA  PHE A 122       5.623  10.261  12.055  1.00  0.00           C  
ATOM    998  C   PHE A 122       4.515  10.308  13.101  1.00  0.00           C  
ATOM    999  CB  PHE A 122       5.020  10.083  10.658  1.00  0.00           C  
ATOM   1000  O   PHE A 122       4.012  11.384  13.431  1.00  0.00           O  
ATOM   1001  CG  PHE A 122       5.777  10.802   9.575  1.00  0.00           C  
ATOM   1002  CD1 PHE A 122       5.193  11.856   8.882  1.00  0.00           C  
ATOM   1003  CD2 PHE A 122       7.072  10.424   9.248  1.00  0.00           C  
ATOM   1004  CE1 PHE A 122       5.891  12.524   7.878  1.00  0.00           C  
ATOM   1005  CE2 PHE A 122       7.776  11.087   8.246  1.00  0.00           C  
ATOM   1006  CZ  PHE A 122       7.183  12.135   7.562  1.00  0.00           C  
ATOM   1007  N   PHE A 123       4.209   9.146  13.581  1.00  0.00           N  
ATOM   1008  CA  PHE A 123       3.066   9.075  14.485  1.00  0.00           C  
ATOM   1009  C   PHE A 123       3.407   8.256  15.724  1.00  0.00           C  
ATOM   1010  CB  PHE A 123       1.853   8.469  13.772  1.00  0.00           C  
ATOM   1011  O   PHE A 123       2.730   7.272  16.029  1.00  0.00           O  
ATOM   1012  CG  PHE A 123       1.597   9.051  12.409  1.00  0.00           C  
ATOM   1013  CD1 PHE A 123       1.111  10.346  12.270  1.00  0.00           C  
ATOM   1014  CD2 PHE A 123       1.842   8.304  11.264  1.00  0.00           C  
ATOM   1015  CE1 PHE A 123       0.873  10.887  11.009  1.00  0.00           C  
ATOM   1016  CE2 PHE A 123       1.607   8.838  10.001  1.00  0.00           C  
ATOM   1017  CZ  PHE A 123       1.121  10.129   9.875  1.00  0.00           C  
ATOM   1018  N   PRO A 124       4.371   8.674  16.463  1.00  0.00           N  
ATOM   1019  CA  PRO A 124       4.839   7.854  17.582  1.00  0.00           C  
ATOM   1020  C   PRO A 124       3.782   7.684  18.671  1.00  0.00           C  
ATOM   1021  CB  PRO A 124       6.046   8.633  18.110  1.00  0.00           C  
ATOM   1022  O   PRO A 124       3.696   6.622  19.293  1.00  0.00           O  
ATOM   1023  CG  PRO A 124       5.848  10.028  17.613  1.00  0.00           C  
ATOM   1024  CD  PRO A 124       5.122   9.968  16.299  1.00  0.00           C  
ATOM   1025  N   GLU A 125       2.900   8.655  18.807  1.00  0.00           N  
ATOM   1026  CA  GLU A 125       1.936   8.621  19.902  1.00  0.00           C  
ATOM   1027  C   GLU A 125       0.709   7.793  19.532  1.00  0.00           C  
ATOM   1028  CB  GLU A 125       1.514  10.040  20.292  1.00  0.00           C  
ATOM   1029  O   GLU A 125       0.088   7.172  20.397  1.00  0.00           O  
ATOM   1030  CG  GLU A 125       2.651  10.891  20.840  1.00  0.00           C  
ATOM   1031  CD  GLU A 125       2.185  12.223  21.404  1.00  0.00           C  
ATOM   1032  OE1 GLU A 125       2.869  12.778  22.294  1.00  0.00           O  
ATOM   1033  OE2 GLU A 125       1.128  12.717  20.953  1.00  0.00           O  
ATOM   1034  N   LYS A 126       0.424   7.798  18.236  1.00  0.00           N  
ATOM   1035  CA  LYS A 126      -0.776   7.116  17.761  1.00  0.00           C  
ATOM   1036  C   LYS A 126      -0.440   5.738  17.200  1.00  0.00           C  
ATOM   1037  CB  LYS A 126      -1.486   7.956  16.698  1.00  0.00           C  
ATOM   1038  O   LYS A 126      -1.338   4.949  16.898  1.00  0.00           O  
ATOM   1039  CG  LYS A 126      -2.081   9.252  17.229  1.00  0.00           C  
ATOM   1040  CD  LYS A 126      -2.866   9.989  16.151  1.00  0.00           C  
ATOM   1041  CE  LYS A 126      -3.458  11.289  16.680  1.00  0.00           C  
ATOM   1042  NZ  LYS A 126      -4.194  12.035  15.616  1.00  0.00           N  
ATOM   1043  N   PHE A 127       0.865   5.481  17.111  1.00  0.00           N  
ATOM   1044  CA  PHE A 127       1.322   4.243  16.491  1.00  0.00           C  
ATOM   1045  C   PHE A 127       1.944   3.315  17.528  1.00  0.00           C  
ATOM   1046  CB  PHE A 127       2.332   4.539  15.378  1.00  0.00           C  
ATOM   1047  O   PHE A 127       3.146   3.048  17.487  1.00  0.00           O  
ATOM   1048  CG  PHE A 127       2.488   3.418  14.386  1.00  0.00           C  
ATOM   1049  CD1 PHE A 127       3.721   2.806  14.195  1.00  0.00           C  
ATOM   1050  CD2 PHE A 127       1.401   2.977  13.643  1.00  0.00           C  
ATOM   1051  CE1 PHE A 127       3.868   1.769  13.277  1.00  0.00           C  
ATOM   1052  CE2 PHE A 127       1.540   1.940  12.724  1.00  0.00           C  
ATOM   1053  CZ  PHE A 127       2.774   1.339  12.542  1.00  0.00           C  
ATOM   1054  N   GLY A 128       1.144   2.923  18.537  1.00  0.00           N  
ATOM   1055  CA  GLY A 128       1.542   1.986  19.576  1.00  0.00           C  
ATOM   1056  C   GLY A 128       1.756   0.577  19.059  1.00  0.00           C  
ATOM   1057  O   GLY A 128       1.666   0.332  17.854  1.00  0.00           O  
ATOM   1058  N   GLU A 129       2.173  -0.465  19.917  1.00  0.00           N  
ATOM   1059  CA  GLU A 129       2.535  -1.833  19.560  1.00  0.00           C  
ATOM   1060  C   GLU A 129       1.385  -2.542  18.851  1.00  0.00           C  
ATOM   1061  CB  GLU A 129       2.953  -2.622  20.804  1.00  0.00           C  
ATOM   1062  O   GLU A 129       1.596  -3.237  17.855  1.00  0.00           O  
ATOM   1063  CG  GLU A 129       4.324  -2.240  21.343  1.00  0.00           C  
ATOM   1064  CD  GLU A 129       4.784  -3.124  22.491  1.00  0.00           C  
ATOM   1065  OE1 GLU A 129       5.972  -3.045  22.879  1.00  0.00           O  
ATOM   1066  OE2 GLU A 129       3.951  -3.903  23.006  1.00  0.00           O  
ATOM   1067  N   LYS A 130       0.209  -2.295  19.339  1.00  0.00           N  
ATOM   1068  CA  LYS A 130      -0.943  -2.963  18.740  1.00  0.00           C  
ATOM   1069  C   LYS A 130      -1.212  -2.441  17.332  1.00  0.00           C  
ATOM   1070  CB  LYS A 130      -2.185  -2.777  19.614  1.00  0.00           C  
ATOM   1071  O   LYS A 130      -1.529  -3.216  16.427  1.00  0.00           O  
ATOM   1072  CG  LYS A 130      -2.175  -3.606  20.890  1.00  0.00           C  
ATOM   1073  CD  LYS A 130      -3.489  -3.480  21.648  1.00  0.00           C  
ATOM   1074  CE  LYS A 130      -3.474  -4.295  22.935  1.00  0.00           C  
ATOM   1075  NZ  LYS A 130      -4.745  -4.142  23.703  1.00  0.00           N  
ATOM   1076  N   ALA A 131      -1.121  -1.113  17.152  1.00  0.00           N  
ATOM   1077  CA  ALA A 131      -1.334  -0.506  15.841  1.00  0.00           C  
ATOM   1078  C   ALA A 131      -0.284  -0.980  14.840  1.00  0.00           C  
ATOM   1079  CB  ALA A 131      -1.312   1.017  15.950  1.00  0.00           C  
ATOM   1080  O   ALA A 131      -0.608  -1.285  13.690  1.00  0.00           O  
ATOM   1081  N   GLN A 132       0.901  -1.134  15.323  1.00  0.00           N  
ATOM   1082  CA  GLN A 132       2.001  -1.604  14.488  1.00  0.00           C  
ATOM   1083  C   GLN A 132       1.755  -3.031  14.005  1.00  0.00           C  
ATOM   1084  CB  GLN A 132       3.325  -1.529  15.250  1.00  0.00           C  
ATOM   1085  O   GLN A 132       1.925  -3.329  12.821  1.00  0.00           O  
ATOM   1086  CG  GLN A 132       3.782  -0.108  15.552  1.00  0.00           C  
ATOM   1087  CD  GLN A 132       5.106  -0.062  16.290  1.00  0.00           C  
ATOM   1088  NE2 GLN A 132       5.314   0.994  17.069  1.00  0.00           N  
ATOM   1089  OE1 GLN A 132       5.936  -0.968  16.162  1.00  0.00           O  
ATOM   1090  N   GLU A 133       1.423  -3.800  14.983  1.00  0.00           N  
ATOM   1091  CA  GLU A 133       1.170  -5.201  14.661  1.00  0.00           C  
ATOM   1092  C   GLU A 133       0.008  -5.341  13.681  1.00  0.00           C  
ATOM   1093  CB  GLU A 133       0.884  -6.002  15.933  1.00  0.00           C  
ATOM   1094  O   GLU A 133       0.074  -6.135  12.741  1.00  0.00           O  
ATOM   1095  CG  GLU A 133       2.118  -6.267  16.783  1.00  0.00           C  
ATOM   1096  CD  GLU A 133       1.820  -7.068  18.041  1.00  0.00           C  
ATOM   1097  OE1 GLU A 133       2.753  -7.318  18.837  1.00  0.00           O  
ATOM   1098  OE2 GLU A 133       0.644  -7.450  18.231  1.00  0.00           O  
ATOM   1099  N   ALA A 134      -1.012  -4.581  13.907  1.00  0.00           N  
ATOM   1100  CA  ALA A 134      -2.177  -4.631  13.028  1.00  0.00           C  
ATOM   1101  C   ALA A 134      -1.808  -4.222  11.605  1.00  0.00           C  
ATOM   1102  CB  ALA A 134      -3.288  -3.733  13.565  1.00  0.00           C  
ATOM   1103  O   ALA A 134      -2.189  -4.892  10.642  1.00  0.00           O  
ATOM   1104  N   LEU A 135      -1.095  -3.094  11.513  1.00  0.00           N  
ATOM   1105  CA  LEU A 135      -0.678  -2.610  10.202  1.00  0.00           C  
ATOM   1106  C   LEU A 135       0.223  -3.626   9.508  1.00  0.00           C  
ATOM   1107  CB  LEU A 135       0.052  -1.270  10.333  1.00  0.00           C  
ATOM   1108  O   LEU A 135       0.060  -3.893   8.315  1.00  0.00           O  
ATOM   1109  CG  LEU A 135       0.524  -0.625   9.029  1.00  0.00           C  
ATOM   1110  CD1 LEU A 135      -0.652  -0.428   8.079  1.00  0.00           C  
ATOM   1111  CD2 LEU A 135       1.219   0.703   9.310  1.00  0.00           C  
ATOM   1112  N   LYS A 136       1.137  -4.209  10.286  1.00  0.00           N  
ATOM   1113  CA  LYS A 136       2.032  -5.229   9.748  1.00  0.00           C  
ATOM   1114  C   LYS A 136       1.248  -6.425   9.218  1.00  0.00           C  
ATOM   1115  CB  LYS A 136       3.028  -5.686  10.815  1.00  0.00           C  
ATOM   1116  O   LYS A 136       1.531  -6.926   8.127  1.00  0.00           O  
ATOM   1117  CG  LYS A 136       4.133  -6.588  10.285  1.00  0.00           C  
ATOM   1118  CD  LYS A 136       5.169  -6.893  11.359  1.00  0.00           C  
ATOM   1119  CE  LYS A 136       6.275  -7.796  10.830  1.00  0.00           C  
ATOM   1120  NZ  LYS A 136       7.280  -8.119  11.886  1.00  0.00           N  
ATOM   1121  N   LYS A 137       0.337  -6.854   9.942  1.00  0.00           N  
ATOM   1122  CA  LYS A 137      -0.490  -7.981   9.520  1.00  0.00           C  
ATOM   1123  C   LYS A 137      -1.228  -7.665   8.222  1.00  0.00           C  
ATOM   1124  CB  LYS A 137      -1.490  -8.353  10.615  1.00  0.00           C  
ATOM   1125  O   LYS A 137      -1.271  -8.491   7.309  1.00  0.00           O  
ATOM   1126  CG  LYS A 137      -0.882  -9.137  11.768  1.00  0.00           C  
ATOM   1127  CD  LYS A 137      -1.941  -9.549  12.784  1.00  0.00           C  
ATOM   1128  CE  LYS A 137      -1.326 -10.290  13.964  1.00  0.00           C  
ATOM   1129  NZ  LYS A 137      -2.353 -10.649  14.988  1.00  0.00           N  
ATOM   1130  N   PHE A 138      -1.772  -6.475   8.168  1.00  0.00           N  
ATOM   1131  CA  PHE A 138      -2.497  -6.074   6.968  1.00  0.00           C  
ATOM   1132  C   PHE A 138      -1.566  -6.027   5.763  1.00  0.00           C  
ATOM   1133  CB  PHE A 138      -3.162  -4.709   7.172  1.00  0.00           C  
ATOM   1134  O   PHE A 138      -1.891  -6.560   4.700  1.00  0.00           O  
ATOM   1135  CG  PHE A 138      -3.655  -4.078   5.898  1.00  0.00           C  
ATOM   1136  CD1 PHE A 138      -2.952  -3.038   5.303  1.00  0.00           C  
ATOM   1137  CD2 PHE A 138      -4.823  -4.526   5.295  1.00  0.00           C  
ATOM   1138  CE1 PHE A 138      -3.407  -2.452   4.124  1.00  0.00           C  
ATOM   1139  CE2 PHE A 138      -5.284  -3.946   4.116  1.00  0.00           C  
ATOM   1140  CZ  PHE A 138      -4.575  -2.908   3.533  1.00  0.00           C  
ATOM   1141  N   LEU A 139      -0.488  -5.396   5.934  1.00  0.00           N  
ATOM   1142  CA  LEU A 139       0.461  -5.254   4.835  1.00  0.00           C  
ATOM   1143  C   LEU A 139       0.933  -6.618   4.344  1.00  0.00           C  
ATOM   1144  CB  LEU A 139       1.663  -4.412   5.271  1.00  0.00           C  
ATOM   1145  O   LEU A 139       1.063  -6.838   3.137  1.00  0.00           O  
ATOM   1146  CG  LEU A 139       1.387  -2.936   5.562  1.00  0.00           C  
ATOM   1147  CD1 LEU A 139       2.647  -2.254   6.085  1.00  0.00           C  
ATOM   1148  CD2 LEU A 139       0.872  -2.231   4.311  1.00  0.00           C  
ATOM   1149  N   ASN A 140       1.204  -7.518   5.240  1.00  0.00           N  
ATOM   1150  CA  ASN A 140       1.589  -8.872   4.856  1.00  0.00           C  
ATOM   1151  C   ASN A 140       0.474  -9.575   4.088  1.00  0.00           C  
ATOM   1152  CB  ASN A 140       1.982  -9.689   6.089  1.00  0.00           C  
ATOM   1153  O   ASN A 140       0.733 -10.264   3.100  1.00  0.00           O  
ATOM   1154  CG  ASN A 140       3.332  -9.287   6.650  1.00  0.00           C  
ATOM   1155  ND2 ASN A 140       3.571  -9.616   7.914  1.00  0.00           N  
ATOM   1156  OD1 ASN A 140       4.152  -8.683   5.954  1.00  0.00           O  
ATOM   1157  N   TYR A 141      -0.647  -9.455   4.585  1.00  0.00           N  
ATOM   1158  CA  TYR A 141      -1.794 -10.014   3.877  1.00  0.00           C  
ATOM   1159  C   TYR A 141      -1.910  -9.425   2.477  1.00  0.00           C  
ATOM   1160  CB  TYR A 141      -3.085  -9.758   4.660  1.00  0.00           C  
ATOM   1161  O   TYR A 141      -2.101 -10.156   1.502  1.00  0.00           O  
ATOM   1162  CG  TYR A 141      -4.339 -10.107   3.894  1.00  0.00           C  
ATOM   1163  CD1 TYR A 141      -5.094  -9.118   3.269  1.00  0.00           C  
ATOM   1164  CD2 TYR A 141      -4.770 -11.425   3.796  1.00  0.00           C  
ATOM   1165  CE1 TYR A 141      -6.251  -9.434   2.564  1.00  0.00           C  
ATOM   1166  CE2 TYR A 141      -5.925 -11.753   3.093  1.00  0.00           C  
ATOM   1167  OH  TYR A 141      -7.801 -11.071   1.785  1.00  0.00           O  
ATOM   1168  CZ  TYR A 141      -6.657 -10.753   2.481  1.00  0.00           C  
ATOM   1169  N   PHE A 142      -1.850  -8.112   2.469  1.00  0.00           N  
ATOM   1170  CA  PHE A 142      -1.922  -7.403   1.197  1.00  0.00           C  
ATOM   1171  C   PHE A 142      -0.875  -7.932   0.223  1.00  0.00           C  
ATOM   1172  CB  PHE A 142      -1.730  -5.898   1.407  1.00  0.00           C  
ATOM   1173  O   PHE A 142      -1.194  -8.258  -0.922  1.00  0.00           O  
ATOM   1174  CG  PHE A 142      -1.616  -5.116   0.127  1.00  0.00           C  
ATOM   1175  CD1 PHE A 142      -0.373  -4.742  -0.367  1.00  0.00           C  
ATOM   1176  CD2 PHE A 142      -2.754  -4.755  -0.584  1.00  0.00           C  
ATOM   1177  CE1 PHE A 142      -0.264  -4.017  -1.552  1.00  0.00           C  
ATOM   1178  CE2 PHE A 142      -2.653  -4.031  -1.769  1.00  0.00           C  
ATOM   1179  CZ  PHE A 142      -1.408  -3.663  -2.251  1.00  0.00           C  
ATOM   1180  N   ILE A 143       0.365  -8.018   0.643  1.00  0.00           N  
ATOM   1181  CA  ILE A 143       1.468  -8.485  -0.191  1.00  0.00           C  
ATOM   1182  C   ILE A 143       1.211  -9.926  -0.626  1.00  0.00           C  
ATOM   1183  CB  ILE A 143       2.820  -8.382   0.550  1.00  0.00           C  
ATOM   1184  O   ILE A 143       1.473 -10.291  -1.774  1.00  0.00           O  
ATOM   1185  CG1 ILE A 143       3.198  -6.913   0.769  1.00  0.00           C  
ATOM   1186  CG2 ILE A 143       3.917  -9.121  -0.222  1.00  0.00           C  
ATOM   1187  CD1 ILE A 143       3.453  -6.141  -0.518  1.00  0.00           C  
ATOM   1188  N   GLU A 144       0.696 -10.759   0.187  1.00  0.00           N  
ATOM   1189  CA  GLU A 144       0.372 -12.142  -0.148  1.00  0.00           C  
ATOM   1190  C   GLU A 144      -0.677 -12.211  -1.254  1.00  0.00           C  
ATOM   1191  CB  GLU A 144      -0.119 -12.895   1.091  1.00  0.00           C  
ATOM   1192  O   GLU A 144      -0.549 -13.002  -2.190  1.00  0.00           O  
ATOM   1193  CG  GLU A 144       0.985 -13.229   2.085  1.00  0.00           C  
ATOM   1194  CD  GLU A 144       0.481 -13.967   3.315  1.00  0.00           C  
ATOM   1195  OE1 GLU A 144       1.298 -14.287   4.208  1.00  0.00           O  
ATOM   1196  OE2 GLU A 144      -0.741 -14.228   3.386  1.00  0.00           O  
ATOM   1197  N   GLU A 145      -1.700 -11.378  -1.029  1.00  0.00           N  
ATOM   1198  CA  GLU A 145      -2.726 -11.323  -2.065  1.00  0.00           C  
ATOM   1199  C   GLU A 145      -2.139 -10.872  -3.400  1.00  0.00           C  
ATOM   1200  CB  GLU A 145      -3.863 -10.387  -1.648  1.00  0.00           C  
ATOM   1201  O   GLU A 145      -2.470 -11.429  -4.449  1.00  0.00           O  
ATOM   1202  CG  GLU A 145      -4.746 -10.947  -0.541  1.00  0.00           C  
ATOM   1203  CD  GLU A 145      -5.530 -12.179  -0.965  1.00  0.00           C  
ATOM   1204  OE1 GLU A 145      -5.124 -13.308  -0.609  1.00  0.00           O  
ATOM   1205  OE2 GLU A 145      -6.557 -12.013  -1.660  1.00  0.00           O  
ATOM   1206  N   LEU A 146      -1.301  -9.951  -3.342  1.00  0.00           N  
ATOM   1207  CA  LEU A 146      -0.631  -9.474  -4.547  1.00  0.00           C  
ATOM   1208  C   LEU A 146       0.246 -10.566  -5.149  1.00  0.00           C  
ATOM   1209  CB  LEU A 146       0.216  -8.237  -4.235  1.00  0.00           C  
ATOM   1210  O   LEU A 146       0.244 -10.769  -6.366  1.00  0.00           O  
ATOM   1211  CG  LEU A 146       0.759  -7.467  -5.440  1.00  0.00           C  
ATOM   1212  CD1 LEU A 146      -0.389  -6.918  -6.280  1.00  0.00           C  
ATOM   1213  CD2 LEU A 146       1.680  -6.340  -4.983  1.00  0.00           C  
ATOM   1214  N   GLU A 147       0.925 -11.222  -4.344  1.00  0.00           N  
ATOM   1215  CA  GLU A 147       1.804 -12.309  -4.766  1.00  0.00           C  
ATOM   1216  C   GLU A 147       1.020 -13.407  -5.480  1.00  0.00           C  
ATOM   1217  CB  GLU A 147       2.551 -12.893  -3.564  1.00  0.00           C  
ATOM   1218  O   GLU A 147       1.470 -13.936  -6.498  1.00  0.00           O  
ATOM   1219  CG  GLU A 147       3.622 -13.907  -3.940  1.00  0.00           C  
ATOM   1220  CD  GLU A 147       4.485 -14.332  -2.763  1.00  0.00           C  
ATOM   1221  OE1 GLU A 147       5.618 -14.818  -2.984  1.00  0.00           O  
ATOM   1222  OE2 GLU A 147       4.025 -14.179  -1.609  1.00  0.00           O  
ATOM   1223  N   LYS A 148      -0.060 -13.759  -4.996  1.00  0.00           N  
ATOM   1224  CA  LYS A 148      -0.908 -14.760  -5.636  1.00  0.00           C  
ATOM   1225  C   LYS A 148      -1.306 -14.325  -7.043  1.00  0.00           C  
ATOM   1226  CB  LYS A 148      -2.159 -15.021  -4.795  1.00  0.00           C  
ATOM   1227  O   LYS A 148      -1.281 -15.129  -7.977  1.00  0.00           O  
ATOM   1228  CG  LYS A 148      -1.890 -15.786  -3.507  1.00  0.00           C  
ATOM   1229  CD  LYS A 148      -3.171 -16.015  -2.715  1.00  0.00           C  
ATOM   1230  CE  LYS A 148      -2.893 -16.714  -1.391  1.00  0.00           C  
ATOM   1231  NZ  LYS A 148      -4.136 -16.871  -0.577  1.00  0.00           N  
ATOM   1232  N   GLU A 149      -1.625 -13.030  -7.074  1.00  0.00           N  
ATOM   1233  CA  GLU A 149      -1.986 -12.511  -8.389  1.00  0.00           C  
ATOM   1234  C   GLU A 149      -0.781 -12.490  -9.325  1.00  0.00           C  
ATOM   1235  CB  GLU A 149      -2.582 -11.106  -8.268  1.00  0.00           C  
ATOM   1236  O   GLU A 149      -0.916 -12.740 -10.525  1.00  0.00           O  
ATOM   1237  CG  GLU A 149      -3.965 -11.077  -7.634  1.00  0.00           C  
ATOM   1238  CD  GLU A 149      -4.991 -11.903  -8.394  1.00  0.00           C  
ATOM   1239  OE1 GLU A 149      -5.784 -12.628  -7.751  1.00  0.00           O  
ATOM   1240  OE2 GLU A 149      -5.001 -11.826  -9.643  1.00  0.00           O  
ATOM   1241  N   TYR A 150       0.437 -12.182  -8.889  1.00  0.00           N  
ATOM   1242  CA  TYR A 150       1.678 -12.241  -9.653  1.00  0.00           C  
ATOM   1243  C   TYR A 150       1.887 -13.628 -10.248  1.00  0.00           C  
ATOM   1244  CB  TYR A 150       2.872 -11.866  -8.770  1.00  0.00           C  
ATOM   1245  O   TYR A 150       2.251 -13.760 -11.419  1.00  0.00           O  
ATOM   1246  CG  TYR A 150       3.202 -10.393  -8.790  1.00  0.00           C  
ATOM   1247  CD1 TYR A 150       4.518  -9.956  -8.928  1.00  0.00           C  
ATOM   1248  CD2 TYR A 150       2.201  -9.436  -8.669  1.00  0.00           C  
ATOM   1249  CE1 TYR A 150       4.827  -8.600  -8.944  1.00  0.00           C  
ATOM   1250  CE2 TYR A 150       2.499  -8.077  -8.684  1.00  0.00           C  
ATOM   1251  OH  TYR A 150       4.113  -6.326  -8.838  1.00  0.00           O  
ATOM   1252  CZ  TYR A 150       3.813  -7.670  -8.822  1.00  0.00           C  
ATOM   1253  N   GLU A 151       1.611 -14.673  -9.488  1.00  0.00           N  
ATOM   1254  CA  GLU A 151       1.850 -16.057  -9.885  1.00  0.00           C  
ATOM   1255  C   GLU A 151       0.895 -16.485 -10.996  1.00  0.00           C  
ATOM   1256  CB  GLU A 151       1.710 -16.993  -8.682  1.00  0.00           C  
ATOM   1257  O   GLU A 151       1.246 -17.314 -11.838  1.00  0.00           O  
ATOM   1258  CG  GLU A 151       2.819 -16.839  -7.651  1.00  0.00           C  
ATOM   1259  CD  GLU A 151       2.649 -17.750  -6.446  1.00  0.00           C  
ATOM   1260  OE1 GLU A 151       3.595 -17.866  -5.634  1.00  0.00           O  
ATOM   1261  OE2 GLU A 151       1.561 -18.355  -6.314  1.00  0.00           O  
ATOM   1262  N   LYS A 152      -0.171 -15.810 -11.074  1.00  0.00           N  
ATOM   1263  CA  LYS A 152      -1.172 -16.145 -12.083  1.00  0.00           C  
ATOM   1264  C   LYS A 152      -0.861 -15.465 -13.413  1.00  0.00           C  
ATOM   1265  CB  LYS A 152      -2.569 -15.747 -11.605  1.00  0.00           C  
ATOM   1266  O   LYS A 152      -1.331 -15.903 -14.465  1.00  0.00           O  
ATOM   1267  CG  LYS A 152      -3.074 -16.560 -10.422  1.00  0.00           C  
ATOM   1268  CD  LYS A 152      -4.476 -16.132 -10.007  1.00  0.00           C  
ATOM   1269  CE  LYS A 152      -4.961 -16.911  -8.791  1.00  0.00           C  
ATOM   1270  NZ  LYS A 152      -6.324 -16.474  -8.363  1.00  0.00           N  
ATOM   1271  N   LEU A 153      -0.011 -14.437 -13.373  1.00  0.00           N  
ATOM   1272  CA  LEU A 153       0.293 -13.677 -14.580  1.00  0.00           C  
ATOM   1273  C   LEU A 153       1.501 -14.265 -15.303  1.00  0.00           C  
ATOM   1274  CB  LEU A 153       0.555 -12.208 -14.237  1.00  0.00           C  
ATOM   1275  O   LEU A 153       1.536 -14.299 -16.535  1.00  0.00           O  
ATOM   1276  CG  LEU A 153      -0.641 -11.410 -13.716  1.00  0.00           C  
ATOM   1277  CD1 LEU A 153      -0.194 -10.030 -13.247  1.00  0.00           C  
ATOM   1278  CD2 LEU A 153      -1.716 -11.293 -14.791  1.00  0.00           C  
TER    1279      LEU A 153
ENDMDL
END
