# Supplementary material for: Improving Protein Expression, Stability, and Function with ProteinMPNN
Source: J Am Chem Soc. 2024 Jan 9;146(3):2054–61. doi: 10.1021/jacs.3c10941 (PMC10811672; doi:10.1021/jacs.3c10941)
Supplement: Supplementary file 2 — ja3c10941_si_002.zip [file ja3c10941_si_002.zip › Sumida_Design_Structures_Idealizing_with_ProteinMPNN/myoglobin/dnMb10.pdb]

MODEL     1
ATOM      1  N   ASP A   1     -10.131 -14.941  12.454  1.00  0.00           N  
ATOM      2  CA  ASP A   1     -10.076 -14.483  11.069  1.00  0.00           C  
ATOM      3  C   ASP A   1     -10.849 -13.179  10.890  1.00  0.00           C  
ATOM      4  CB  ASP A   1     -10.628 -15.556  10.127  1.00  0.00           C  
ATOM      5  O   ASP A   1     -10.346 -12.231  10.283  1.00  0.00           O  
ATOM      6  CG  ASP A   1     -10.084 -15.441   8.714  1.00  0.00           C  
ATOM      7  OD1 ASP A   1     -10.599 -14.617   7.928  1.00  0.00           O  
ATOM      8  OD2 ASP A   1      -9.134 -16.183   8.383  1.00  0.00           O  
ATOM      9  N   ALA A   2     -11.964 -13.049  11.592  1.00  0.00           N  
ATOM     10  CA  ALA A   2     -12.747 -11.817  11.593  1.00  0.00           C  
ATOM     11  C   ALA A   2     -12.113 -10.764  12.498  1.00  0.00           C  
ATOM     12  CB  ALA A   2     -14.182 -12.098  12.033  1.00  0.00           C  
ATOM     13  O   ALA A   2     -12.112  -9.575  12.171  1.00  0.00           O  
ATOM     14  N   GLU A   3     -11.587 -11.329  13.623  1.00  0.00           N  
ATOM     15  CA  GLU A   3     -10.943 -10.446  14.590  1.00  0.00           C  
ATOM     16  C   GLU A   3      -9.687  -9.808  14.004  1.00  0.00           C  
ATOM     17  CB  GLU A   3     -10.596 -11.212  15.869  1.00  0.00           C  
ATOM     18  O   GLU A   3      -9.446  -8.614  14.191  1.00  0.00           O  
ATOM     19  CG  GLU A   3     -11.801 -11.529  16.743  1.00  0.00           C  
ATOM     20  CD  GLU A   3     -11.435 -12.247  18.032  1.00  0.00           C  
ATOM     21  OE1 GLU A   3     -11.600 -11.657  19.124  1.00  0.00           O  
ATOM     22  OE2 GLU A   3     -10.979 -13.410  17.949  1.00  0.00           O  
ATOM     23  N   LYS A   4      -8.896 -10.630  13.277  1.00  0.00           N  
ATOM     24  CA  LYS A   4      -7.695 -10.111  12.628  1.00  0.00           C  
ATOM     25  C   LYS A   4      -8.048  -9.080  11.561  1.00  0.00           C  
ATOM     26  CB  LYS A   4      -6.885 -11.251  12.008  1.00  0.00           C  
ATOM     27  O   LYS A   4      -7.403  -8.033  11.464  1.00  0.00           O  
ATOM     28  CG  LYS A   4      -6.213 -12.159  13.028  1.00  0.00           C  
ATOM     29  CD  LYS A   4      -5.403 -13.257  12.351  1.00  0.00           C  
ATOM     30  CE  LYS A   4      -4.794 -14.212  13.368  1.00  0.00           C  
ATOM     31  NZ  LYS A   4      -4.024 -15.308  12.707  1.00  0.00           N  
ATOM     32  N   GLN A   5      -9.067  -9.397  10.833  1.00  0.00           N  
ATOM     33  CA  GLN A   5      -9.512  -8.476   9.792  1.00  0.00           C  
ATOM     34  C   GLN A   5     -10.016  -7.167  10.393  1.00  0.00           C  
ATOM     35  CB  GLN A   5     -10.608  -9.118   8.940  1.00  0.00           C  
ATOM     36  O   GLN A   5      -9.785  -6.092   9.836  1.00  0.00           O  
ATOM     37  CG  GLN A   5     -10.083 -10.107   7.907  1.00  0.00           C  
ATOM     38  CD  GLN A   5     -11.170 -10.622   6.982  1.00  0.00           C  
ATOM     39  NE2 GLN A   5     -10.877 -11.703   6.267  1.00  0.00           N  
ATOM     40  OE1 GLN A   5     -12.264 -10.053   6.911  1.00  0.00           O  
ATOM     41  N   ALA A   6     -10.660  -7.313  11.474  1.00  0.00           N  
ATOM     42  CA  ALA A   6     -11.144  -6.118  12.160  1.00  0.00           C  
ATOM     43  C   ALA A   6      -9.982  -5.255  12.643  1.00  0.00           C  
ATOM     44  CB  ALA A   6     -12.041  -6.503  13.334  1.00  0.00           C  
ATOM     45  O   ALA A   6     -10.034  -4.026  12.554  1.00  0.00           O  
ATOM     46  N   LEU A   7      -8.935  -5.917  13.098  1.00  0.00           N  
ATOM     47  CA  LEU A   7      -7.756  -5.196  13.566  1.00  0.00           C  
ATOM     48  C   LEU A   7      -7.058  -4.488  12.409  1.00  0.00           C  
ATOM     49  CB  LEU A   7      -6.781  -6.154  14.256  1.00  0.00           C  
ATOM     50  O   LEU A   7      -6.673  -3.323  12.531  1.00  0.00           O  
ATOM     51  CG  LEU A   7      -7.185  -6.646  15.647  1.00  0.00           C  
ATOM     52  CD1 LEU A   7      -6.258  -7.769  16.101  1.00  0.00           C  
ATOM     53  CD2 LEU A   7      -7.169  -5.495  16.647  1.00  0.00           C  
ATOM     54  N   VAL A   8      -6.930  -5.194  11.341  1.00  0.00           N  
ATOM     55  CA  VAL A   8      -6.304  -4.602  10.163  1.00  0.00           C  
ATOM     56  C   VAL A   8      -7.127  -3.408   9.685  1.00  0.00           C  
ATOM     57  CB  VAL A   8      -6.151  -5.634   9.023  1.00  0.00           C  
ATOM     58  O   VAL A   8      -6.577  -2.345   9.387  1.00  0.00           O  
ATOM     59  CG1 VAL A   8      -5.663  -4.956   7.743  1.00  0.00           C  
ATOM     60  CG2 VAL A   8      -5.194  -6.749   9.439  1.00  0.00           C  
ATOM     61  N   ALA A   9      -8.410  -3.603   9.629  1.00  0.00           N  
ATOM     62  CA  ALA A   9      -9.294  -2.520   9.207  1.00  0.00           C  
ATOM     63  C   ALA A   9      -9.150  -1.307  10.121  1.00  0.00           C  
ATOM     64  CB  ALA A   9     -10.744  -2.995   9.183  1.00  0.00           C  
ATOM     65  O   ALA A   9      -9.126  -0.167   9.651  1.00  0.00           O  
ATOM     66  N   SER A  10      -9.098  -1.568  11.385  1.00  0.00           N  
ATOM     67  CA  SER A  10      -8.956  -0.486  12.355  1.00  0.00           C  
ATOM     68  C   SER A  10      -7.642   0.263  12.158  1.00  0.00           C  
ATOM     69  CB  SER A  10      -9.033  -1.031  13.781  1.00  0.00           C  
ATOM     70  O   SER A  10      -7.596   1.488  12.285  1.00  0.00           O  
ATOM     71  OG  SER A  10      -7.851  -1.739  14.114  1.00  0.00           O  
ATOM     72  N   ILE A  11      -6.600  -0.432  11.851  1.00  0.00           N  
ATOM     73  CA  ILE A  11      -5.301   0.188  11.610  1.00  0.00           C  
ATOM     74  C   ILE A  11      -5.364   1.047  10.349  1.00  0.00           C  
ATOM     75  CB  ILE A  11      -4.184  -0.872  11.482  1.00  0.00           C  
ATOM     76  O   ILE A  11      -4.907   2.192  10.347  1.00  0.00           O  
ATOM     77  CG1 ILE A  11      -3.956  -1.573  12.825  1.00  0.00           C  
ATOM     78  CG2 ILE A  11      -2.890  -0.233  10.970  1.00  0.00           C  
ATOM     79  CD1 ILE A  11      -3.137  -2.853  12.725  1.00  0.00           C  
ATOM     80  N   PHE A  12      -5.931   0.520   9.327  1.00  0.00           N  
ATOM     81  CA  PHE A  12      -6.038   1.270   8.082  1.00  0.00           C  
ATOM     82  C   PHE A  12      -6.883   2.524   8.276  1.00  0.00           C  
ATOM     83  CB  PHE A  12      -6.640   0.397   6.976  1.00  0.00           C  
ATOM     84  O   PHE A  12      -6.636   3.550   7.638  1.00  0.00           O  
ATOM     85  CG  PHE A  12      -5.622  -0.413   6.220  1.00  0.00           C  
ATOM     86  CD1 PHE A  12      -4.753   0.198   5.324  1.00  0.00           C  
ATOM     87  CD2 PHE A  12      -5.534  -1.786   6.406  1.00  0.00           C  
ATOM     88  CE1 PHE A  12      -3.810  -0.549   4.623  1.00  0.00           C  
ATOM     89  CE2 PHE A  12      -4.593  -2.540   5.709  1.00  0.00           C  
ATOM     90  CZ  PHE A  12      -3.733  -1.920   4.817  1.00  0.00           C  
ATOM     91  N   ALA A  13      -7.881   2.370   9.062  1.00  0.00           N  
ATOM     92  CA  ALA A  13      -8.685   3.550   9.373  1.00  0.00           C  
ATOM     93  C   ALA A  13      -7.826   4.651   9.988  1.00  0.00           C  
ATOM     94  CB  ALA A  13      -9.828   3.182  10.315  1.00  0.00           C  
ATOM     95  O   ALA A  13      -8.033   5.835   9.712  1.00  0.00           O  
ATOM     96  N   LYS A  14      -6.821   4.246  10.699  1.00  0.00           N  
ATOM     97  CA  LYS A  14      -5.907   5.219  11.290  1.00  0.00           C  
ATOM     98  C   LYS A  14      -5.048   5.887  10.220  1.00  0.00           C  
ATOM     99  CB  LYS A  14      -5.014   4.551  12.336  1.00  0.00           C  
ATOM    100  O   LYS A  14      -4.783   7.089  10.290  1.00  0.00           O  
ATOM    101  CG  LYS A  14      -5.769   4.020  13.546  1.00  0.00           C  
ATOM    102  CD  LYS A  14      -6.381   5.150  14.363  1.00  0.00           C  
ATOM    103  CE  LYS A  14      -7.078   4.626  15.611  1.00  0.00           C  
ATOM    104  NZ  LYS A  14      -7.794   5.712  16.345  1.00  0.00           N  
ATOM    105  N   PHE A  15      -4.684   5.037   9.318  1.00  0.00           N  
ATOM    106  CA  PHE A  15      -3.888   5.573   8.219  1.00  0.00           C  
ATOM    107  C   PHE A  15      -4.662   6.647   7.464  1.00  0.00           C  
ATOM    108  CB  PHE A  15      -3.472   4.453   7.260  1.00  0.00           C  
ATOM    109  O   PHE A  15      -4.092   7.665   7.065  1.00  0.00           O  
ATOM    110  CG  PHE A  15      -2.632   3.383   7.904  1.00  0.00           C  
ATOM    111  CD1 PHE A  15      -2.067   3.584   9.158  1.00  0.00           C  
ATOM    112  CD2 PHE A  15      -2.409   2.175   7.256  1.00  0.00           C  
ATOM    113  CE1 PHE A  15      -1.289   2.595   9.756  1.00  0.00           C  
ATOM    114  CE2 PHE A  15      -1.633   1.182   7.848  1.00  0.00           C  
ATOM    115  CZ  PHE A  15      -1.073   1.395   9.098  1.00  0.00           C  
ATOM    116  N   GLU A  16      -5.920   6.495   7.404  1.00  0.00           N  
ATOM    117  CA  GLU A  16      -6.789   7.327   6.578  1.00  0.00           C  
ATOM    118  C   GLU A  16      -6.947   8.723   7.175  1.00  0.00           C  
ATOM    119  CB  GLU A  16      -8.160   6.669   6.407  1.00  0.00           C  
ATOM    120  O   GLU A  16      -7.255   9.678   6.459  1.00  0.00           O  
ATOM    121  CG  GLU A  16      -8.151   5.456   5.489  1.00  0.00           C  
ATOM    122  CD  GLU A  16      -9.543   4.943   5.158  1.00  0.00           C  
ATOM    123  OE1 GLU A  16      -9.708   4.259   4.122  1.00  0.00           O  
ATOM    124  OE2 GLU A  16     -10.477   5.227   5.940  1.00  0.00           O  
ATOM    125  N   ALA A  17      -6.741   8.745   8.442  1.00  0.00           N  
ATOM    126  CA  ALA A  17      -6.838  10.059   9.072  1.00  0.00           C  
ATOM    127  C   ALA A  17      -5.743  10.993   8.564  1.00  0.00           C  
ATOM    128  CB  ALA A  17      -6.761   9.929  10.591  1.00  0.00           C  
ATOM    129  O   ALA A  17      -5.921  12.213   8.537  1.00  0.00           O  
ATOM    130  N   ASP A  18      -4.676  10.422   8.016  1.00  0.00           N  
ATOM    131  CA  ASP A  18      -3.571  11.147   7.395  1.00  0.00           C  
ATOM    132  C   ASP A  18      -2.881  10.292   6.335  1.00  0.00           C  
ATOM    133  CB  ASP A  18      -2.559  11.592   8.452  1.00  0.00           C  
ATOM    134  O   ASP A  18      -1.720   9.909   6.498  1.00  0.00           O  
ATOM    135  CG  ASP A  18      -1.466  12.483   7.889  1.00  0.00           C  
ATOM    136  OD1 ASP A  18      -1.688  13.137   6.847  1.00  0.00           O  
ATOM    137  OD2 ASP A  18      -0.371  12.530   8.491  1.00  0.00           O  
ATOM    138  N   LEU A  19      -3.617  10.175   5.272  1.00  0.00           N  
ATOM    139  CA  LEU A  19      -3.168   9.250   4.237  1.00  0.00           C  
ATOM    140  C   LEU A  19      -1.933   9.790   3.523  1.00  0.00           C  
ATOM    141  CB  LEU A  19      -4.287   8.994   3.224  1.00  0.00           C  
ATOM    142  O   LEU A  19      -0.972   9.053   3.292  1.00  0.00           O  
ATOM    143  CG  LEU A  19      -4.156   7.729   2.374  1.00  0.00           C  
ATOM    144  CD1 LEU A  19      -5.476   6.966   2.354  1.00  0.00           C  
ATOM    145  CD2 LEU A  19      -3.712   8.079   0.958  1.00  0.00           C  
ATOM    146  N   GLU A  20      -2.003  11.068   3.309  1.00  0.00           N  
ATOM    147  CA  GLU A  20      -0.900  11.701   2.593  1.00  0.00           C  
ATOM    148  C   GLU A  20       0.381  11.677   3.422  1.00  0.00           C  
ATOM    149  CB  GLU A  20      -1.257  13.141   2.218  1.00  0.00           C  
ATOM    150  O   GLU A  20       1.444  11.303   2.922  1.00  0.00           O  
ATOM    151  CG  GLU A  20      -2.403  13.251   1.223  1.00  0.00           C  
ATOM    152  CD  GLU A  20      -2.796  14.688   0.917  1.00  0.00           C  
ATOM    153  OE1 GLU A  20      -3.676  14.906   0.054  1.00  0.00           O  
ATOM    154  OE2 GLU A  20      -2.219  15.603   1.546  1.00  0.00           O  
ATOM    155  N   GLY A  21       0.187  12.032   4.667  1.00  0.00           N  
ATOM    156  CA  GLY A  21       1.349  12.057   5.542  1.00  0.00           C  
ATOM    157  C   GLY A  21       1.924  10.679   5.808  1.00  0.00           C  
ATOM    158  O   GLY A  21       3.143  10.497   5.798  1.00  0.00           O  
ATOM    159  N   PHE A  22       1.034   9.762   5.939  1.00  0.00           N  
ATOM    160  CA  PHE A  22       1.471   8.399   6.216  1.00  0.00           C  
ATOM    161  C   PHE A  22       2.128   7.781   4.987  1.00  0.00           C  
ATOM    162  CB  PHE A  22       0.290   7.535   6.670  1.00  0.00           C  
ATOM    163  O   PHE A  22       3.211   7.200   5.081  1.00  0.00           O  
ATOM    164  CG  PHE A  22       0.688   6.163   7.142  1.00  0.00           C  
ATOM    165  CD1 PHE A  22       0.679   5.082   6.269  1.00  0.00           C  
ATOM    166  CD2 PHE A  22       1.071   5.954   8.461  1.00  0.00           C  
ATOM    167  CE1 PHE A  22       1.047   3.811   6.703  1.00  0.00           C  
ATOM    168  CE2 PHE A  22       1.440   4.686   8.902  1.00  0.00           C  
ATOM    169  CZ  PHE A  22       1.426   3.616   8.022  1.00  0.00           C  
ATOM    170  N   GLY A  23       1.430   7.897   3.820  1.00  0.00           N  
ATOM    171  CA  GLY A  23       1.994   7.379   2.584  1.00  0.00           C  
ATOM    172  C   GLY A  23       3.377   7.924   2.285  1.00  0.00           C  
ATOM    173  O   GLY A  23       4.279   7.171   1.912  1.00  0.00           O  
ATOM    174  N   LYS A  24       3.496   9.168   2.490  1.00  0.00           N  
ATOM    175  CA  LYS A  24       4.785   9.823   2.287  1.00  0.00           C  
ATOM    176  C   LYS A  24       5.835   9.280   3.251  1.00  0.00           C  
ATOM    177  CB  LYS A  24       4.651  11.337   2.456  1.00  0.00           C  
ATOM    178  O   LYS A  24       6.960   8.978   2.847  1.00  0.00           O  
ATOM    179  CG  LYS A  24       5.925  12.109   2.148  1.00  0.00           C  
ATOM    180  CD  LYS A  24       5.725  13.609   2.320  1.00  0.00           C  
ATOM    181  CE  LYS A  24       7.030  14.373   2.142  1.00  0.00           C  
ATOM    182  NZ  LYS A  24       6.849  15.839   2.362  1.00  0.00           N  
ATOM    183  N   ALA A  25       5.553   9.169   4.428  1.00  0.00           N  
ATOM    184  CA  ALA A  25       6.473   8.676   5.449  1.00  0.00           C  
ATOM    185  C   ALA A  25       6.939   7.258   5.128  1.00  0.00           C  
ATOM    186  CB  ALA A  25       5.814   8.717   6.826  1.00  0.00           C  
ATOM    187  O   ALA A  25       8.113   6.927   5.311  1.00  0.00           O  
ATOM    188  N   VAL A  26       6.028   6.469   4.668  1.00  0.00           N  
ATOM    189  CA  VAL A  26       6.353   5.095   4.302  1.00  0.00           C  
ATOM    190  C   VAL A  26       7.405   5.089   3.195  1.00  0.00           C  
ATOM    191  CB  VAL A  26       5.097   4.317   3.847  1.00  0.00           C  
ATOM    192  O   VAL A  26       8.401   4.368   3.281  1.00  0.00           O  
ATOM    193  CG1 VAL A  26       5.490   3.004   3.172  1.00  0.00           C  
ATOM    194  CG2 VAL A  26       4.173   4.055   5.035  1.00  0.00           C  
ATOM    195  N   LEU A  27       7.183   5.886   2.219  1.00  0.00           N  
ATOM    196  CA  LEU A  27       8.105   5.922   1.089  1.00  0.00           C  
ATOM    197  C   LEU A  27       9.449   6.512   1.503  1.00  0.00           C  
ATOM    198  CB  LEU A  27       7.510   6.737  -0.062  1.00  0.00           C  
ATOM    199  O   LEU A  27      10.502   6.011   1.101  1.00  0.00           O  
ATOM    200  CG  LEU A  27       6.279   6.142  -0.749  1.00  0.00           C  
ATOM    201  CD1 LEU A  27       5.722   7.120  -1.778  1.00  0.00           C  
ATOM    202  CD2 LEU A  27       6.623   4.808  -1.402  1.00  0.00           C  
ATOM    203  N   ILE A  28       9.410   7.521   2.272  1.00  0.00           N  
ATOM    204  CA  ILE A  28      10.654   8.111   2.756  1.00  0.00           C  
ATOM    205  C   ILE A  28      11.436   7.076   3.562  1.00  0.00           C  
ATOM    206  CB  ILE A  28      10.386   9.368   3.614  1.00  0.00           C  
ATOM    207  O   ILE A  28      12.644   6.917   3.373  1.00  0.00           O  
ATOM    208  CG1 ILE A  28       9.893  10.521   2.733  1.00  0.00           C  
ATOM    209  CG2 ILE A  28      11.644   9.770   4.389  1.00  0.00           C  
ATOM    210  CD1 ILE A  28       9.467  11.757   3.512  1.00  0.00           C  
ATOM    211  N   LYS A  29      10.717   6.462   4.495  1.00  0.00           N  
ATOM    212  CA  LYS A  29      11.357   5.414   5.285  1.00  0.00           C  
ATOM    213  C   LYS A  29      11.948   4.332   4.387  1.00  0.00           C  
ATOM    214  CB  LYS A  29      10.358   4.795   6.265  1.00  0.00           C  
ATOM    215  O   LYS A  29      13.084   3.898   4.594  1.00  0.00           O  
ATOM    216  CG  LYS A  29      10.986   3.832   7.262  1.00  0.00           C  
ATOM    217  CD  LYS A  29      11.692   4.576   8.388  1.00  0.00           C  
ATOM    218  CE  LYS A  29      12.133   3.628   9.495  1.00  0.00           C  
ATOM    219  NZ  LYS A  29      12.758   4.361  10.636  1.00  0.00           N  
ATOM    220  N   THR A  30      11.238   3.945   3.356  1.00  0.00           N  
ATOM    221  CA  THR A  30      11.689   2.930   2.411  1.00  0.00           C  
ATOM    222  C   THR A  30      12.931   3.404   1.661  1.00  0.00           C  
ATOM    223  CB  THR A  30      10.582   2.574   1.403  1.00  0.00           C  
ATOM    224  O   THR A  30      13.944   2.702   1.621  1.00  0.00           O  
ATOM    225  CG2 THR A  30      11.062   1.525   0.405  1.00  0.00           C  
ATOM    226  OG1 THR A  30       9.447   2.059   2.110  1.00  0.00           O  
ATOM    227  N   PHE A  31      12.922   4.602   1.166  1.00  0.00           N  
ATOM    228  CA  PHE A  31      13.992   5.121   0.323  1.00  0.00           C  
ATOM    229  C   PHE A  31      15.228   5.444   1.154  1.00  0.00           C  
ATOM    230  CB  PHE A  31      13.526   6.371  -0.432  1.00  0.00           C  
ATOM    231  O   PHE A  31      16.351   5.409   0.646  1.00  0.00           O  
ATOM    232  CG  PHE A  31      12.425   6.106  -1.422  1.00  0.00           C  
ATOM    233  CD1 PHE A  31      12.197   4.823  -1.903  1.00  0.00           C  
ATOM    234  CD2 PHE A  31      11.616   7.142  -1.872  1.00  0.00           C  
ATOM    235  CE1 PHE A  31      11.178   4.575  -2.820  1.00  0.00           C  
ATOM    236  CE2 PHE A  31      10.596   6.902  -2.789  1.00  0.00           C  
ATOM    237  CZ  PHE A  31      10.379   5.618  -3.262  1.00  0.00           C  
ATOM    238  N   THR A  32      15.038   5.739   2.373  1.00  0.00           N  
ATOM    239  CA  THR A  32      16.176   6.051   3.231  1.00  0.00           C  
ATOM    240  C   THR A  32      16.838   4.773   3.738  1.00  0.00           C  
ATOM    241  CB  THR A  32      15.750   6.921   4.429  1.00  0.00           C  
ATOM    242  O   THR A  32      18.067   4.683   3.790  1.00  0.00           O  
ATOM    243  CG2 THR A  32      15.269   8.293   3.968  1.00  0.00           C  
ATOM    244  OG1 THR A  32      14.688   6.266   5.134  1.00  0.00           O  
ATOM    245  N   LYS A  33      16.148   3.810   4.019  1.00  0.00           N  
ATOM    246  CA  LYS A  33      16.711   2.570   4.544  1.00  0.00           C  
ATOM    247  C   LYS A  33      17.187   1.661   3.414  1.00  0.00           C  
ATOM    248  CB  LYS A  33      15.683   1.837   5.408  1.00  0.00           C  
ATOM    249  O   LYS A  33      18.111   0.865   3.599  1.00  0.00           O  
ATOM    250  CG  LYS A  33      15.432   2.489   6.759  1.00  0.00           C  
ATOM    251  CD  LYS A  33      14.684   1.555   7.701  1.00  0.00           C  
ATOM    252  CE  LYS A  33      14.585   2.136   9.105  1.00  0.00           C  
ATOM    253  NZ  LYS A  33      13.897   1.201  10.044  1.00  0.00           N  
ATOM    254  N   HIS A  34      16.468   1.840   2.313  1.00  0.00           N  
ATOM    255  CA  HIS A  34      16.817   1.061   1.131  1.00  0.00           C  
ATOM    256  C   HIS A  34      16.889   1.944  -0.110  1.00  0.00           C  
ATOM    257  CB  HIS A  34      15.806  -0.067   0.915  1.00  0.00           C  
ATOM    258  O   HIS A  34      15.991   1.911  -0.954  1.00  0.00           O  
ATOM    259  CG  HIS A  34      15.669  -0.983   2.089  1.00  0.00           C  
ATOM    260  CD2 HIS A  34      14.822  -0.953   3.145  1.00  0.00           C  
ATOM    261  ND1 HIS A  34      16.471  -2.089   2.268  1.00  0.00           N  
ATOM    262  CE1 HIS A  34      16.122  -2.702   3.387  1.00  0.00           C  
ATOM    263  NE2 HIS A  34      15.124  -2.033   3.938  1.00  0.00           N  
ATOM    264  N   PRO A  35      17.931   2.675  -0.252  1.00  0.00           N  
ATOM    265  CA  PRO A  35      18.044   3.650  -1.339  1.00  0.00           C  
ATOM    266  C   PRO A  35      17.922   3.011  -2.721  1.00  0.00           C  
ATOM    267  CB  PRO A  35      19.438   4.248  -1.135  1.00  0.00           C  
ATOM    268  O   PRO A  35      17.496   3.668  -3.674  1.00  0.00           O  
ATOM    269  CG  PRO A  35      19.766   3.970   0.297  1.00  0.00           C  
ATOM    270  CD  PRO A  35      19.016   2.743   0.729  1.00  0.00           C  
ATOM    271  N   GLU A  36      18.188   1.736  -2.812  1.00  0.00           N  
ATOM    272  CA  GLU A  36      18.102   1.036  -4.090  1.00  0.00           C  
ATOM    273  C   GLU A  36      16.660   0.970  -4.586  1.00  0.00           C  
ATOM    274  CB  GLU A  36      18.683  -0.375  -3.972  1.00  0.00           C  
ATOM    275  O   GLU A  36      16.413   0.965  -5.794  1.00  0.00           O  
ATOM    276  CG  GLU A  36      17.927  -1.272  -3.002  1.00  0.00           C  
ATOM    277  CD  GLU A  36      18.585  -1.367  -1.635  1.00  0.00           C  
ATOM    278  OE1 GLU A  36      17.874  -1.612  -0.634  1.00  0.00           O  
ATOM    279  OE2 GLU A  36      19.823  -1.195  -1.564  1.00  0.00           O  
ATOM    280  N   THR A  37      15.769   0.858  -3.624  1.00  0.00           N  
ATOM    281  CA  THR A  37      14.352   0.804  -3.970  1.00  0.00           C  
ATOM    282  C   THR A  37      13.917   2.090  -4.667  1.00  0.00           C  
ATOM    283  CB  THR A  37      13.481   0.573  -2.721  1.00  0.00           C  
ATOM    284  O   THR A  37      13.114   2.054  -5.601  1.00  0.00           O  
ATOM    285  CG2 THR A  37      12.006   0.461  -3.093  1.00  0.00           C  
ATOM    286  OG1 THR A  37      13.893  -0.638  -2.075  1.00  0.00           O  
ATOM    287  N   ARG A  38      14.479   3.224  -4.256  1.00  0.00           N  
ATOM    288  CA  ARG A  38      14.178   4.519  -4.857  1.00  0.00           C  
ATOM    289  C   ARG A  38      14.579   4.546  -6.328  1.00  0.00           C  
ATOM    290  CB  ARG A  38      14.888   5.642  -4.099  1.00  0.00           C  
ATOM    291  O   ARG A  38      13.857   5.093  -7.164  1.00  0.00           O  
ATOM    292  CG  ARG A  38      14.603   7.031  -4.647  1.00  0.00           C  
ATOM    293  CD  ARG A  38      15.341   8.109  -3.865  1.00  0.00           C  
ATOM    294  NE  ARG A  38      16.780   8.060  -4.107  1.00  0.00           N  
ATOM    295  NH1 ARG A  38      17.286   9.821  -2.699  1.00  0.00           N  
ATOM    296  NH2 ARG A  38      18.957   8.741  -3.838  1.00  0.00           N  
ATOM    297  CZ  ARG A  38      17.671   8.874  -3.548  1.00  0.00           C  
ATOM    298  N   LYS A  39      15.670   3.945  -6.697  1.00  0.00           N  
ATOM    299  CA  LYS A  39      16.212   3.909  -8.052  1.00  0.00           C  
ATOM    300  C   LYS A  39      15.309   3.109  -8.986  1.00  0.00           C  
ATOM    301  CB  LYS A  39      17.622   3.315  -8.051  1.00  0.00           C  
ATOM    302  O   LYS A  39      15.329   3.310 -10.202  1.00  0.00           O  
ATOM    303  CG  LYS A  39      18.650   4.165  -7.319  1.00  0.00           C  
ATOM    304  CD  LYS A  39      20.047   3.565  -7.424  1.00  0.00           C  
ATOM    305  CE  LYS A  39      21.078   4.416  -6.695  1.00  0.00           C  
ATOM    306  NZ  LYS A  39      22.435   3.795  -6.732  1.00  0.00           N  
ATOM    307  N   LYS A  40      14.485   2.361  -8.383  1.00  0.00           N  
ATOM    308  CA  LYS A  40      13.614   1.504  -9.182  1.00  0.00           C  
ATOM    309  C   LYS A  40      12.307   2.215  -9.524  1.00  0.00           C  
ATOM    310  CB  LYS A  40      13.322   0.197  -8.444  1.00  0.00           C  
ATOM    311  O   LYS A  40      11.528   1.730 -10.347  1.00  0.00           O  
ATOM    312  CG  LYS A  40      14.567  -0.598  -8.078  1.00  0.00           C  
ATOM    313  CD  LYS A  40      15.304  -1.086  -9.318  1.00  0.00           C  
ATOM    314  CE  LYS A  40      16.505  -1.947  -8.954  1.00  0.00           C  
ATOM    315  NZ  LYS A  40      17.295  -2.336 -10.160  1.00  0.00           N  
ATOM    316  N   PHE A  41      12.190   3.336  -8.808  1.00  0.00           N  
ATOM    317  CA  PHE A  41      11.045   4.191  -9.100  1.00  0.00           C  
ATOM    318  C   PHE A  41      11.463   5.386  -9.947  1.00  0.00           C  
ATOM    319  CB  PHE A  41      10.387   4.671  -7.802  1.00  0.00           C  
ATOM    320  O   PHE A  41      11.962   6.383  -9.420  1.00  0.00           O  
ATOM    321  CG  PHE A  41       9.660   3.587  -7.053  1.00  0.00           C  
ATOM    322  CD1 PHE A  41       8.282   3.449  -7.166  1.00  0.00           C  
ATOM    323  CD2 PHE A  41      10.355   2.706  -6.235  1.00  0.00           C  
ATOM    324  CE1 PHE A  41       7.607   2.446  -6.473  1.00  0.00           C  
ATOM    325  CE2 PHE A  41       9.688   1.702  -5.540  1.00  0.00           C  
ATOM    326  CZ  PHE A  41       8.313   1.575  -5.659  1.00  0.00           C  
ATOM    327  N   PRO A  42      11.338   5.294 -11.314  1.00  0.00           N  
ATOM    328  CA  PRO A  42      11.811   6.351 -12.211  1.00  0.00           C  
ATOM    329  C   PRO A  42      11.297   7.734 -11.817  1.00  0.00           C  
ATOM    330  CB  PRO A  42      11.256   5.931 -13.575  1.00  0.00           C  
ATOM    331  O   PRO A  42      12.016   8.727 -11.958  1.00  0.00           O  
ATOM    332  CG  PRO A  42      11.069   4.452 -13.472  1.00  0.00           C  
ATOM    333  CD  PRO A  42      10.755   4.109 -12.044  1.00  0.00           C  
ATOM    334  N   ARG A  43      10.137   7.747 -11.236  1.00  0.00           N  
ATOM    335  CA  ARG A  43       9.528   9.038 -10.935  1.00  0.00           C  
ATOM    336  C   ARG A  43      10.222   9.709  -9.754  1.00  0.00           C  
ATOM    337  CB  ARG A  43       8.035   8.873 -10.640  1.00  0.00           C  
ATOM    338  O   ARG A  43      10.111  10.923  -9.570  1.00  0.00           O  
ATOM    339  CG  ARG A  43       7.280  10.187 -10.530  1.00  0.00           C  
ATOM    340  CD  ARG A  43       5.789   9.965 -10.312  1.00  0.00           C  
ATOM    341  NE  ARG A  43       4.985  10.885 -11.111  1.00  0.00           N  
ATOM    342  NH1 ARG A  43       2.954   9.971 -10.495  1.00  0.00           N  
ATOM    343  NH2 ARG A  43       3.025  11.751 -11.938  1.00  0.00           N  
ATOM    344  CZ  ARG A  43       3.657  10.867 -11.179  1.00  0.00           C  
ATOM    345  N   PHE A  44      10.900   8.945  -8.979  1.00  0.00           N  
ATOM    346  CA  PHE A  44      11.489   9.522  -7.777  1.00  0.00           C  
ATOM    347  C   PHE A  44      13.010   9.546  -7.877  1.00  0.00           C  
ATOM    348  CB  PHE A  44      11.057   8.738  -6.534  1.00  0.00           C  
ATOM    349  O   PHE A  44      13.694   9.926  -6.925  1.00  0.00           O  
ATOM    350  CG  PHE A  44       9.565   8.658  -6.356  1.00  0.00           C  
ATOM    351  CD1 PHE A  44       8.786   9.808  -6.375  1.00  0.00           C  
ATOM    352  CD2 PHE A  44       8.941   7.431  -6.168  1.00  0.00           C  
ATOM    353  CE1 PHE A  44       7.405   9.738  -6.210  1.00  0.00           C  
ATOM    354  CE2 PHE A  44       7.561   7.353  -6.002  1.00  0.00           C  
ATOM    355  CZ  PHE A  44       6.795   8.507  -6.023  1.00  0.00           C  
ATOM    356  N   LYS A  45      13.613   9.210  -8.998  1.00  0.00           N  
ATOM    357  CA  LYS A  45      15.058   9.108  -9.183  1.00  0.00           C  
ATOM    358  C   LYS A  45      15.728  10.472  -9.039  1.00  0.00           C  
ATOM    359  CB  LYS A  45      15.383   8.507 -10.551  1.00  0.00           C  
ATOM    360  O   LYS A  45      16.904  10.556  -8.677  1.00  0.00           O  
ATOM    361  CG  LYS A  45      15.138   7.008 -10.642  1.00  0.00           C  
ATOM    362  CD  LYS A  45      15.593   6.447 -11.983  1.00  0.00           C  
ATOM    363  CE  LYS A  45      15.324   4.952 -12.085  1.00  0.00           C  
ATOM    364  NZ  LYS A  45      15.724   4.407 -13.417  1.00  0.00           N  
ATOM    365  N   HIS A  46      14.971  11.478  -9.275  1.00  0.00           N  
ATOM    366  CA  HIS A  46      15.529  12.825  -9.248  1.00  0.00           C  
ATOM    367  C   HIS A  46      15.584  13.370  -7.824  1.00  0.00           C  
ATOM    368  CB  HIS A  46      14.709  13.762 -10.137  1.00  0.00           C  
ATOM    369  O   HIS A  46      16.178  14.422  -7.580  1.00  0.00           O  
ATOM    370  CG  HIS A  46      13.294  13.934  -9.684  1.00  0.00           C  
ATOM    371  CD2 HIS A  46      12.693  14.941  -9.009  1.00  0.00           C  
ATOM    372  ND1 HIS A  46      12.319  12.988  -9.917  1.00  0.00           N  
ATOM    373  CE1 HIS A  46      11.175  13.409  -9.404  1.00  0.00           C  
ATOM    374  NE2 HIS A  46      11.375  14.592  -8.847  1.00  0.00           N  
ATOM    375  N   LEU A  47      14.940  12.701  -6.862  1.00  0.00           N  
ATOM    376  CA  LEU A  47      14.928  13.144  -5.472  1.00  0.00           C  
ATOM    377  C   LEU A  47      16.140  12.604  -4.720  1.00  0.00           C  
ATOM    378  CB  LEU A  47      13.640  12.696  -4.777  1.00  0.00           C  
ATOM    379  O   LEU A  47      16.226  11.403  -4.453  1.00  0.00           O  
ATOM    380  CG  LEU A  47      12.329  13.125  -5.438  1.00  0.00           C  
ATOM    381  CD1 LEU A  47      11.143  12.470  -4.737  1.00  0.00           C  
ATOM    382  CD2 LEU A  47      12.194  14.643  -5.424  1.00  0.00           C  
ATOM    383  N   LYS A  48      17.111  13.424  -4.321  1.00  0.00           N  
ATOM    384  CA  LYS A  48      18.434  12.979  -3.893  1.00  0.00           C  
ATOM    385  C   LYS A  48      18.616  13.164  -2.389  1.00  0.00           C  
ATOM    386  CB  LYS A  48      19.527  13.736  -4.650  1.00  0.00           C  
ATOM    387  O   LYS A  48      19.590  12.674  -1.812  1.00  0.00           O  
ATOM    388  CG  LYS A  48      19.548  13.460  -6.146  1.00  0.00           C  
ATOM    389  CD  LYS A  48      20.716  14.163  -6.827  1.00  0.00           C  
ATOM    390  CE  LYS A  48      20.741  13.883  -8.324  1.00  0.00           C  
ATOM    391  NZ  LYS A  48      21.898  14.551  -8.992  1.00  0.00           N  
ATOM    392  N   SER A  49      17.700  13.819  -1.848  1.00  0.00           N  
ATOM    393  CA  SER A  49      17.863  14.059  -0.418  1.00  0.00           C  
ATOM    394  C   SER A  49      16.559  13.823   0.336  1.00  0.00           C  
ATOM    395  CB  SER A  49      18.355  15.486  -0.167  1.00  0.00           C  
ATOM    396  O   SER A  49      15.482  13.814  -0.265  1.00  0.00           O  
ATOM    397  OG  SER A  49      17.364  16.431  -0.531  1.00  0.00           O  
ATOM    398  N   VAL A  50      16.640  13.570   1.603  1.00  0.00           N  
ATOM    399  CA  VAL A  50      15.468  13.381   2.451  1.00  0.00           C  
ATOM    400  C   VAL A  50      14.586  14.627   2.399  1.00  0.00           C  
ATOM    401  CB  VAL A  50      15.867  13.072   3.912  1.00  0.00           C  
ATOM    402  O   VAL A  50      13.359  14.524   2.337  1.00  0.00           O  
ATOM    403  CG1 VAL A  50      14.636  13.051   4.815  1.00  0.00           C  
ATOM    404  CG2 VAL A  50      16.614  11.742   3.989  1.00  0.00           C  
ATOM    405  N   GLU A  51      15.262  15.762   2.455  1.00  0.00           N  
ATOM    406  CA  GLU A  51      14.539  17.027   2.366  1.00  0.00           C  
ATOM    407  C   GLU A  51      13.712  17.101   1.086  1.00  0.00           C  
ATOM    408  CB  GLU A  51      15.510  18.208   2.435  1.00  0.00           C  
ATOM    409  O   GLU A  51      12.547  17.504   1.116  1.00  0.00           O  
ATOM    410  CG  GLU A  51      14.824  19.562   2.549  1.00  0.00           C  
ATOM    411  CD  GLU A  51      15.801  20.723   2.649  1.00  0.00           C  
ATOM    412  OE1 GLU A  51      16.025  21.417   1.632  1.00  0.00           O  
ATOM    413  OE2 GLU A  51      16.348  20.939   3.753  1.00  0.00           O  
ATOM    414  N   GLU A  52      14.309  16.701  -0.025  1.00  0.00           N  
ATOM    415  CA  GLU A  52      13.597  16.683  -1.299  1.00  0.00           C  
ATOM    416  C   GLU A  52      12.429  15.701  -1.265  1.00  0.00           C  
ATOM    417  CB  GLU A  52      14.550  16.328  -2.444  1.00  0.00           C  
ATOM    418  O   GLU A  52      11.349  15.993  -1.782  1.00  0.00           O  
ATOM    419  CG  GLU A  52      15.607  17.389  -2.715  1.00  0.00           C  
ATOM    420  CD  GLU A  52      16.556  17.015  -3.842  1.00  0.00           C  
ATOM    421  OE1 GLU A  52      16.342  17.464  -4.991  1.00  0.00           O  
ATOM    422  OE2 GLU A  52      17.522  16.266  -3.574  1.00  0.00           O  
ATOM    423  N   LEU A  53      12.671  14.614  -0.682  1.00  0.00           N  
ATOM    424  CA  LEU A  53      11.631  13.598  -0.559  1.00  0.00           C  
ATOM    425  C   LEU A  53      10.451  14.124   0.252  1.00  0.00           C  
ATOM    426  CB  LEU A  53      12.192  12.333   0.095  1.00  0.00           C  
ATOM    427  O   LEU A  53       9.295  13.944  -0.139  1.00  0.00           O  
ATOM    428  CG  LEU A  53      13.182  11.519  -0.740  1.00  0.00           C  
ATOM    429  CD1 LEU A  53      13.871  10.471   0.128  1.00  0.00           C  
ATOM    430  CD2 LEU A  53      12.473  10.863  -1.920  1.00  0.00           C  
ATOM    431  N   GLU A  54      10.770  14.840   1.292  1.00  0.00           N  
ATOM    432  CA  GLU A  54       9.744  15.357   2.193  1.00  0.00           C  
ATOM    433  C   GLU A  54       8.912  16.442   1.517  1.00  0.00           C  
ATOM    434  CB  GLU A  54      10.378  15.902   3.475  1.00  0.00           C  
ATOM    435  O   GLU A  54       7.724  16.596   1.811  1.00  0.00           O  
ATOM    436  CG  GLU A  54      10.947  14.825   4.386  1.00  0.00           C  
ATOM    437  CD  GLU A  54      11.482  15.371   5.701  1.00  0.00           C  
ATOM    438  OE1 GLU A  54      11.433  14.650   6.723  1.00  0.00           O  
ATOM    439  OE2 GLU A  54      11.952  16.531   5.709  1.00  0.00           O  
ATOM    440  N   LYS A  55       9.494  17.105   0.544  1.00  0.00           N  
ATOM    441  CA  LYS A  55       8.842  18.243  -0.099  1.00  0.00           C  
ATOM    442  C   LYS A  55       8.158  17.823  -1.397  1.00  0.00           C  
ATOM    443  CB  LYS A  55       9.854  19.356  -0.376  1.00  0.00           C  
ATOM    444  O   LYS A  55       7.468  18.626  -2.028  1.00  0.00           O  
ATOM    445  CG  LYS A  55      10.394  20.027   0.878  1.00  0.00           C  
ATOM    446  CD  LYS A  55      11.351  21.162   0.536  1.00  0.00           C  
ATOM    447  CE  LYS A  55      11.902  21.827   1.791  1.00  0.00           C  
ATOM    448  NZ  LYS A  55      12.888  22.900   1.462  1.00  0.00           N  
ATOM    449  N   SER A  56       8.261  16.549  -1.689  1.00  0.00           N  
ATOM    450  CA  SER A  56       7.779  16.074  -2.982  1.00  0.00           C  
ATOM    451  C   SER A  56       6.281  15.792  -2.944  1.00  0.00           C  
ATOM    452  CB  SER A  56       8.533  14.812  -3.405  1.00  0.00           C  
ATOM    453  O   SER A  56       5.820  14.961  -2.159  1.00  0.00           O  
ATOM    454  OG  SER A  56       7.928  14.223  -4.544  1.00  0.00           O  
ATOM    455  N   GLU A  57       5.554  16.462  -3.877  1.00  0.00           N  
ATOM    456  CA  GLU A  57       4.121  16.221  -4.017  1.00  0.00           C  
ATOM    457  C   GLU A  57       3.850  14.890  -4.711  1.00  0.00           C  
ATOM    458  CB  GLU A  57       3.456  17.363  -4.790  1.00  0.00           C  
ATOM    459  O   GLU A  57       2.892  14.191  -4.373  1.00  0.00           O  
ATOM    460  CG  GLU A  57       3.457  18.691  -4.048  1.00  0.00           C  
ATOM    461  CD  GLU A  57       2.632  18.666  -2.772  1.00  0.00           C  
ATOM    462  OE1 GLU A  57       3.204  18.858  -1.675  1.00  0.00           O  
ATOM    463  OE2 GLU A  57       1.403  18.452  -2.869  1.00  0.00           O  
ATOM    464  N   GLU A  58       4.705  14.617  -5.626  1.00  0.00           N  
ATOM    465  CA  GLU A  58       4.550  13.346  -6.327  1.00  0.00           C  
ATOM    466  C   GLU A  58       4.691  12.167  -5.369  1.00  0.00           C  
ATOM    467  CB  GLU A  58       5.572  13.229  -7.461  1.00  0.00           C  
ATOM    468  O   GLU A  58       4.021  11.145  -5.531  1.00  0.00           O  
ATOM    469  CG  GLU A  58       7.019  13.297  -6.993  1.00  0.00           C  
ATOM    470  CD  GLU A  58       8.021  13.265  -8.136  1.00  0.00           C  
ATOM    471  OE1 GLU A  58       8.719  14.279  -8.360  1.00  0.00           O  
ATOM    472  OE2 GLU A  58       8.108  12.216  -8.814  1.00  0.00           O  
ATOM    473  N   LEU A  59       5.614  12.308  -4.413  1.00  0.00           N  
ATOM    474  CA  LEU A  59       5.800  11.274  -3.400  1.00  0.00           C  
ATOM    475  C   LEU A  59       4.535  11.097  -2.567  1.00  0.00           C  
ATOM    476  CB  LEU A  59       6.981  11.622  -2.490  1.00  0.00           C  
ATOM    477  O   LEU A  59       4.110   9.969  -2.308  1.00  0.00           O  
ATOM    478  CG  LEU A  59       7.495  10.498  -1.589  1.00  0.00           C  
ATOM    479  CD1 LEU A  59       8.722   9.839  -2.211  1.00  0.00           C  
ATOM    480  CD2 LEU A  59       7.817  11.033  -0.197  1.00  0.00           C  
ATOM    481  N   LYS A  60       4.000  12.242  -2.301  1.00  0.00           N  
ATOM    482  CA  LYS A  60       2.758  12.246  -1.534  1.00  0.00           C  
ATOM    483  C   LYS A  60       1.643  11.529  -2.289  1.00  0.00           C  
ATOM    484  CB  LYS A  60       2.333  13.678  -1.207  1.00  0.00           C  
ATOM    485  O   LYS A  60       0.957  10.672  -1.728  1.00  0.00           O  
ATOM    486  CG  LYS A  60       1.067  13.772  -0.369  1.00  0.00           C  
ATOM    487  CD  LYS A  60       0.656  15.220  -0.136  1.00  0.00           C  
ATOM    488  CE  LYS A  60      -0.717  15.316   0.515  1.00  0.00           C  
ATOM    489  NZ  LYS A  60      -1.161  16.734   0.667  1.00  0.00           N  
ATOM    490  N   GLU A  61       1.469  11.809  -3.497  1.00  0.00           N  
ATOM    491  CA  GLU A  61       0.419  11.239  -4.335  1.00  0.00           C  
ATOM    492  C   GLU A  61       0.603   9.733  -4.504  1.00  0.00           C  
ATOM    493  CB  GLU A  61       0.394  11.922  -5.705  1.00  0.00           C  
ATOM    494  O   GLU A  61      -0.359   8.970  -4.404  1.00  0.00           O  
ATOM    495  CG  GLU A  61      -0.051  13.377  -5.658  1.00  0.00           C  
ATOM    496  CD  GLU A  61      -0.044  14.050  -7.021  1.00  0.00           C  
ATOM    497  OE1 GLU A  61      -0.457  15.228  -7.119  1.00  0.00           O  
ATOM    498  OE2 GLU A  61       0.377  13.394  -8.000  1.00  0.00           O  
ATOM    499  N   HIS A  62       1.814   9.458  -4.714  1.00  0.00           N  
ATOM    500  CA  HIS A  62       2.108   8.040  -4.883  1.00  0.00           C  
ATOM    501  C   HIS A  62       1.840   7.264  -3.597  1.00  0.00           C  
ATOM    502  CB  HIS A  62       3.560   7.842  -5.323  1.00  0.00           C  
ATOM    503  O   HIS A  62       1.311   6.152  -3.637  1.00  0.00           O  
ATOM    504  CG  HIS A  62       3.884   6.433  -5.707  1.00  0.00           C  
ATOM    505  CD2 HIS A  62       4.680   5.511  -5.116  1.00  0.00           C  
ATOM    506  ND1 HIS A  62       3.362   5.830  -6.831  1.00  0.00           N  
ATOM    507  CE1 HIS A  62       3.824   4.594  -6.914  1.00  0.00           C  
ATOM    508  NE2 HIS A  62       4.626   4.375  -5.886  1.00  0.00           N  
ATOM    509  N   GLY A  63       2.246   7.847  -2.530  1.00  0.00           N  
ATOM    510  CA  GLY A  63       1.954   7.224  -1.249  1.00  0.00           C  
ATOM    511  C   GLY A  63       0.474   6.970  -1.032  1.00  0.00           C  
ATOM    512  O   GLY A  63       0.083   5.891  -0.583  1.00  0.00           O  
ATOM    513  N   VAL A  64      -0.367   7.889  -1.379  1.00  0.00           N  
ATOM    514  CA  VAL A  64      -1.814   7.756  -1.245  1.00  0.00           C  
ATOM    515  C   VAL A  64      -2.309   6.599  -2.109  1.00  0.00           C  
ATOM    516  CB  VAL A  64      -2.543   9.062  -1.634  1.00  0.00           C  
ATOM    517  O   VAL A  64      -3.117   5.782  -1.661  1.00  0.00           O  
ATOM    518  CG1 VAL A  64      -4.052   8.839  -1.701  1.00  0.00           C  
ATOM    519  CG2 VAL A  64      -2.208  10.175  -0.642  1.00  0.00           C  
ATOM    520  N   THR A  65      -1.788   6.552  -3.270  1.00  0.00           N  
ATOM    521  CA  THR A  65      -2.186   5.512  -4.211  1.00  0.00           C  
ATOM    522  C   THR A  65      -1.851   4.128  -3.662  1.00  0.00           C  
ATOM    523  CB  THR A  65      -1.504   5.704  -5.578  1.00  0.00           C  
ATOM    524  O   THR A  65      -2.675   3.213  -3.724  1.00  0.00           O  
ATOM    525  CG2 THR A  65      -1.886   4.588  -6.545  1.00  0.00           C  
ATOM    526  OG1 THR A  65      -1.906   6.962  -6.134  1.00  0.00           O  
ATOM    527  N   VAL A  66      -0.672   3.993  -3.135  1.00  0.00           N  
ATOM    528  CA  VAL A  66      -0.207   2.719  -2.596  1.00  0.00           C  
ATOM    529  C   VAL A  66      -1.099   2.294  -1.432  1.00  0.00           C  
ATOM    530  CB  VAL A  66       1.266   2.801  -2.136  1.00  0.00           C  
ATOM    531  O   VAL A  66      -1.596   1.165  -1.403  1.00  0.00           O  
ATOM    532  CG1 VAL A  66       1.656   1.552  -1.347  1.00  0.00           C  
ATOM    533  CG2 VAL A  66       2.190   2.989  -3.337  1.00  0.00           C  
ATOM    534  N   LEU A  67      -1.358   3.251  -0.480  1.00  0.00           N  
ATOM    535  CA  LEU A  67      -2.118   2.921   0.720  1.00  0.00           C  
ATOM    536  C   LEU A  67      -3.584   2.669   0.383  1.00  0.00           C  
ATOM    537  CB  LEU A  67      -2.006   4.047   1.751  1.00  0.00           C  
ATOM    538  O   LEU A  67      -4.223   1.802   0.984  1.00  0.00           O  
ATOM    539  CG  LEU A  67      -0.651   4.200   2.444  1.00  0.00           C  
ATOM    540  CD1 LEU A  67      -0.663   5.411   3.370  1.00  0.00           C  
ATOM    541  CD2 LEU A  67      -0.300   2.933   3.217  1.00  0.00           C  
ATOM    542  N   THR A  68      -4.086   3.386  -0.563  1.00  0.00           N  
ATOM    543  CA  THR A  68      -5.462   3.172  -0.998  1.00  0.00           C  
ATOM    544  C   THR A  68      -5.625   1.787  -1.617  1.00  0.00           C  
ATOM    545  CB  THR A  68      -5.900   4.245  -2.013  1.00  0.00           C  
ATOM    546  O   THR A  68      -6.604   1.090  -1.342  1.00  0.00           O  
ATOM    547  CG2 THR A  68      -7.331   4.006  -2.482  1.00  0.00           C  
ATOM    548  OG1 THR A  68      -5.819   5.537  -1.398  1.00  0.00           O  
ATOM    549  N   ALA A  69      -4.661   1.474  -2.477  1.00  0.00           N  
ATOM    550  CA  ALA A  69      -4.704   0.151  -3.094  1.00  0.00           C  
ATOM    551  C   ALA A  69      -4.650  -0.949  -2.037  1.00  0.00           C  
ATOM    552  CB  ALA A  69      -3.554  -0.012  -4.085  1.00  0.00           C  
ATOM    553  O   ALA A  69      -5.426  -1.906  -2.088  1.00  0.00           O  
ATOM    554  N   LEU A  70      -3.765  -0.827  -1.075  1.00  0.00           N  
ATOM    555  CA  LEU A  70      -3.619  -1.812  -0.008  1.00  0.00           C  
ATOM    556  C   LEU A  70      -4.892  -1.904   0.826  1.00  0.00           C  
ATOM    557  CB  LEU A  70      -2.431  -1.457   0.890  1.00  0.00           C  
ATOM    558  O   LEU A  70      -5.317  -2.999   1.200  1.00  0.00           O  
ATOM    559  CG  LEU A  70      -1.048  -1.857   0.375  1.00  0.00           C  
ATOM    560  CD1 LEU A  70       0.040  -1.268   1.267  1.00  0.00           C  
ATOM    561  CD2 LEU A  70      -0.923  -3.375   0.302  1.00  0.00           C  
ATOM    562  N   ARG A  71      -5.424  -0.816   1.109  1.00  0.00           N  
ATOM    563  CA  ARG A  71      -6.678  -0.792   1.854  1.00  0.00           C  
ATOM    564  C   ARG A  71      -7.776  -1.539   1.103  1.00  0.00           C  
ATOM    565  CB  ARG A  71      -7.116   0.649   2.124  1.00  0.00           C  
ATOM    566  O   ARG A  71      -8.512  -2.331   1.695  1.00  0.00           O  
ATOM    567  CG  ARG A  71      -8.414   0.762   2.907  1.00  0.00           C  
ATOM    568  CD  ARG A  71      -8.894   2.204   2.999  1.00  0.00           C  
ATOM    569  NE  ARG A  71     -10.158   2.306   3.723  1.00  0.00           N  
ATOM    570  NH1 ARG A  71     -11.367   3.090   1.918  1.00  0.00           N  
ATOM    571  NH2 ARG A  71     -12.394   2.779   3.943  1.00  0.00           N  
ATOM    572  CZ  ARG A  71     -11.304   2.725   3.193  1.00  0.00           C  
ATOM    573  N   GLU A  72      -7.956  -1.203  -0.084  1.00  0.00           N  
ATOM    574  CA  GLU A  72      -8.986  -1.839  -0.901  1.00  0.00           C  
ATOM    575  C   GLU A  72      -8.827  -3.356  -0.907  1.00  0.00           C  
ATOM    576  CB  GLU A  72      -8.945  -1.299  -2.333  1.00  0.00           C  
ATOM    577  O   GLU A  72      -9.813  -4.090  -0.806  1.00  0.00           O  
ATOM    578  CG  GLU A  72      -9.367   0.158  -2.453  1.00  0.00           C  
ATOM    579  CD  GLU A  72      -9.465   0.637  -3.893  1.00  0.00           C  
ATOM    580  OE1 GLU A  72     -10.511   1.214  -4.270  1.00  0.00           O  
ATOM    581  OE2 GLU A  72      -8.490   0.433  -4.650  1.00  0.00           O  
ATOM    582  N   ILE A  73      -7.668  -3.776  -0.989  1.00  0.00           N  
ATOM    583  CA  ILE A  73      -7.376  -5.206  -0.987  1.00  0.00           C  
ATOM    584  C   ILE A  73      -7.705  -5.798   0.382  1.00  0.00           C  
ATOM    585  CB  ILE A  73      -5.900  -5.482  -1.350  1.00  0.00           C  
ATOM    586  O   ILE A  73      -8.221  -6.914   0.474  1.00  0.00           O  
ATOM    587  CG1 ILE A  73      -5.638  -5.137  -2.821  1.00  0.00           C  
ATOM    588  CG2 ILE A  73      -5.535  -6.939  -1.055  1.00  0.00           C  
ATOM    589  CD1 ILE A  73      -4.163  -5.004  -3.172  1.00  0.00           C  
ATOM    590  N   SER A  74      -7.494  -4.987   1.331  1.00  0.00           N  
ATOM    591  CA  SER A  74      -7.745  -5.452   2.691  1.00  0.00           C  
ATOM    592  C   SER A  74      -9.239  -5.617   2.952  1.00  0.00           C  
ATOM    593  CB  SER A  74      -7.145  -4.482   3.709  1.00  0.00           C  
ATOM    594  O   SER A  74      -9.640  -6.388   3.827  1.00  0.00           O  
ATOM    595  OG  SER A  74      -7.952  -3.324   3.836  1.00  0.00           O  
ATOM    596  N   LEU A  75     -10.095  -4.984   2.254  1.00  0.00           N  
ATOM    597  CA  LEU A  75     -11.540  -5.051   2.443  1.00  0.00           C  
ATOM    598  C   LEU A  75     -12.116  -6.303   1.790  1.00  0.00           C  
ATOM    599  CB  LEU A  75     -12.215  -3.804   1.866  1.00  0.00           C  
ATOM    600  O   LEU A  75     -13.231  -6.720   2.113  1.00  0.00           O  
ATOM    601  CG  LEU A  75     -11.923  -2.483   2.580  1.00  0.00           C  
ATOM    602  CD1 LEU A  75     -12.566  -1.322   1.830  1.00  0.00           C  
ATOM    603  CD2 LEU A  75     -12.417  -2.534   4.022  1.00  0.00           C  
ATOM    604  N   GLY A  76     -11.372  -7.056   1.068  1.00  0.00           N  
ATOM    605  CA  GLY A  76     -11.686  -8.391   0.583  1.00  0.00           C  
ATOM    606  C   GLY A  76     -12.543  -8.385  -0.668  1.00  0.00           C  
ATOM    607  O   GLY A  76     -12.747  -9.429  -1.292  1.00  0.00           O  
ATOM    608  N   GLU A  77     -13.101  -7.245  -1.186  1.00  0.00           N  
ATOM    609  CA  GLU A  77     -13.895  -7.273  -2.411  1.00  0.00           C  
ATOM    610  C   GLU A  77     -13.006  -7.417  -3.642  1.00  0.00           C  
ATOM    611  CB  GLU A  77     -14.752  -6.010  -2.526  1.00  0.00           C  
ATOM    612  O   GLU A  77     -12.050  -6.659  -3.816  1.00  0.00           O  
ATOM    613  CG  GLU A  77     -15.805  -5.880  -1.435  1.00  0.00           C  
ATOM    614  CD  GLU A  77     -16.637  -4.612  -1.552  1.00  0.00           C  
ATOM    615  OE1 GLU A  77     -17.845  -4.705  -1.864  1.00  0.00           O  
ATOM    616  OE2 GLU A  77     -16.074  -3.517  -1.330  1.00  0.00           O  
ATOM    617  N   ASN A  78     -13.033  -8.558  -4.307  1.00  0.00           N  
ATOM    618  CA  ASN A  78     -12.270  -8.776  -5.531  1.00  0.00           C  
ATOM    619  C   ASN A  78     -10.767  -8.753  -5.266  1.00  0.00           C  
ATOM    620  CB  ASN A  78     -12.639  -7.732  -6.587  1.00  0.00           C  
ATOM    621  O   ASN A  78     -10.007  -8.152  -6.028  1.00  0.00           O  
ATOM    622  CG  ASN A  78     -14.093  -7.817  -7.008  1.00  0.00           C  
ATOM    623  ND2 ASN A  78     -14.752  -6.668  -7.097  1.00  0.00           N  
ATOM    624  OD1 ASN A  78     -14.619  -8.906  -7.251  1.00  0.00           O  
ATOM    625  N   GLN A  79     -10.395  -9.173  -4.094  1.00  0.00           N  
ATOM    626  CA  GLN A  79      -9.004  -9.113  -3.657  1.00  0.00           C  
ATOM    627  C   GLN A  79      -8.081  -9.790  -4.667  1.00  0.00           C  
ATOM    628  CB  GLN A  79      -8.844  -9.761  -2.282  1.00  0.00           C  
ATOM    629  O   GLN A  79      -7.044  -9.235  -5.037  1.00  0.00           O  
ATOM    630  CG  GLN A  79      -7.439  -9.645  -1.707  1.00  0.00           C  
ATOM    631  CD  GLN A  79      -7.279 -10.386  -0.392  1.00  0.00           C  
ATOM    632  NE2 GLN A  79      -6.347  -9.929   0.436  1.00  0.00           N  
ATOM    633  OE1 GLN A  79      -7.988 -11.361  -0.124  1.00  0.00           O  
ATOM    634  N   ASP A  80      -8.403 -10.995  -5.105  1.00  0.00           N  
ATOM    635  CA  ASP A  80      -7.564 -11.747  -6.034  1.00  0.00           C  
ATOM    636  C   ASP A  80      -7.339 -10.965  -7.326  1.00  0.00           C  
ATOM    637  CB  ASP A  80      -8.192 -13.107  -6.345  1.00  0.00           C  
ATOM    638  O   ASP A  80      -6.216 -10.899  -7.830  1.00  0.00           O  
ATOM    639  CG  ASP A  80      -7.239 -14.051  -7.056  1.00  0.00           C  
ATOM    640  OD1 ASP A  80      -6.210 -14.440  -6.463  1.00  0.00           O  
ATOM    641  OD2 ASP A  80      -7.519 -14.407  -8.221  1.00  0.00           O  
ATOM    642  N   LYS A  81      -8.481 -10.436  -7.847  1.00  0.00           N  
ATOM    643  CA  LYS A  81      -8.384  -9.632  -9.062  1.00  0.00           C  
ATOM    644  C   LYS A  81      -7.501  -8.407  -8.841  1.00  0.00           C  
ATOM    645  CB  LYS A  81      -9.774  -9.197  -9.531  1.00  0.00           C  
ATOM    646  O   LYS A  81      -6.654  -8.087  -9.678  1.00  0.00           O  
ATOM    647  CG  LYS A  81      -9.773  -8.432 -10.846  1.00  0.00           C  
ATOM    648  CD  LYS A  81     -11.184  -8.042 -11.267  1.00  0.00           C  
ATOM    649  CE  LYS A  81     -11.177  -7.203 -12.538  1.00  0.00           C  
ATOM    650  NZ  LYS A  81     -12.549  -6.742 -12.905  1.00  0.00           N  
ATOM    651  N   LYS A  82      -7.649  -7.711  -7.811  1.00  0.00           N  
ATOM    652  CA  LYS A  82      -6.869  -6.515  -7.507  1.00  0.00           C  
ATOM    653  C   LYS A  82      -5.390  -6.851  -7.336  1.00  0.00           C  
ATOM    654  CB  LYS A  82      -7.400  -5.834  -6.245  1.00  0.00           C  
ATOM    655  O   LYS A  82      -4.522  -6.118  -7.814  1.00  0.00           O  
ATOM    656  CG  LYS A  82      -8.747  -5.150  -6.431  1.00  0.00           C  
ATOM    657  CD  LYS A  82      -9.198  -4.447  -5.157  1.00  0.00           C  
ATOM    658  CE  LYS A  82     -10.529  -3.733  -5.352  1.00  0.00           C  
ATOM    659  NZ  LYS A  82     -10.957  -3.013  -4.116  1.00  0.00           N  
ATOM    660  N   ILE A  83      -5.116  -7.928  -6.643  1.00  0.00           N  
ATOM    661  CA  ILE A  83      -3.737  -8.364  -6.455  1.00  0.00           C  
ATOM    662  C   ILE A  83      -3.119  -8.719  -7.805  1.00  0.00           C  
ATOM    663  CB  ILE A  83      -3.651  -9.570  -5.492  1.00  0.00           C  
ATOM    664  O   ILE A  83      -1.980  -8.341  -8.092  1.00  0.00           O  
ATOM    665  CG1 ILE A  83      -4.070  -9.154  -4.077  1.00  0.00           C  
ATOM    666  CG2 ILE A  83      -2.240 -10.163  -5.494  1.00  0.00           C  
ATOM    667  CD1 ILE A  83      -4.150 -10.311  -3.091  1.00  0.00           C  
ATOM    668  N   LYS A  84      -3.876  -9.419  -8.608  1.00  0.00           N  
ATOM    669  CA  LYS A  84      -3.414  -9.770  -9.948  1.00  0.00           C  
ATOM    670  C   LYS A  84      -3.112  -8.521 -10.770  1.00  0.00           C  
ATOM    671  CB  LYS A  84      -4.455 -10.631 -10.666  1.00  0.00           C  
ATOM    672  O   LYS A  84      -2.077  -8.445 -11.435  1.00  0.00           O  
ATOM    673  CG  LYS A  84      -4.004 -11.140 -12.027  1.00  0.00           C  
ATOM    674  CD  LYS A  84      -5.069 -12.014 -12.677  1.00  0.00           C  
ATOM    675  CE  LYS A  84      -4.641 -12.482 -14.062  1.00  0.00           C  
ATOM    676  NZ  LYS A  84      -5.710 -13.280 -14.733  1.00  0.00           N  
ATOM    677  N   ASP A  85      -4.040  -7.562 -10.738  1.00  0.00           N  
ATOM    678  CA  ASP A  85      -3.854  -6.318 -11.480  1.00  0.00           C  
ATOM    679  C   ASP A  85      -2.603  -5.579 -11.010  1.00  0.00           C  
ATOM    680  CB  ASP A  85      -5.083  -5.418 -11.334  1.00  0.00           C  
ATOM    681  O   ASP A  85      -1.844  -5.052 -11.825  1.00  0.00           O  
ATOM    682  CG  ASP A  85      -6.273  -5.903 -12.144  1.00  0.00           C  
ATOM    683  OD1 ASP A  85      -6.104  -6.796 -13.002  1.00  0.00           O  
ATOM    684  OD2 ASP A  85      -7.389  -5.385 -11.924  1.00  0.00           O  
ATOM    685  N   LEU A  86      -2.486  -5.565  -9.733  1.00  0.00           N  
ATOM    686  CA  LEU A  86      -1.307  -4.920  -9.166  1.00  0.00           C  
ATOM    687  C   LEU A  86      -0.032  -5.635  -9.602  1.00  0.00           C  
ATOM    688  CB  LEU A  86      -1.393  -4.893  -7.638  1.00  0.00           C  
ATOM    689  O   LEU A  86       0.941  -4.991  -9.999  1.00  0.00           O  
ATOM    690  CG  LEU A  86      -0.297  -4.113  -6.910  1.00  0.00           C  
ATOM    691  CD1 LEU A  86      -0.401  -2.626  -7.233  1.00  0.00           C  
ATOM    692  CD2 LEU A  86      -0.383  -4.346  -5.406  1.00  0.00           C  
ATOM    693  N   ALA A  87      -0.035  -6.891  -9.538  1.00  0.00           N  
ATOM    694  CA  ALA A  87       1.124  -7.679  -9.949  1.00  0.00           C  
ATOM    695  C   ALA A  87       1.466  -7.430 -11.415  1.00  0.00           C  
ATOM    696  CB  ALA A  87       0.869  -9.165  -9.711  1.00  0.00           C  
ATOM    697  O   ALA A  87       2.633  -7.235 -11.763  1.00  0.00           O  
ATOM    698  N   THR A  88       0.455  -7.420 -12.239  1.00  0.00           N  
ATOM    699  CA  THR A  88       0.650  -7.194 -13.667  1.00  0.00           C  
ATOM    700  C   THR A  88       1.221  -5.801 -13.920  1.00  0.00           C  
ATOM    701  CB  THR A  88      -0.668  -7.361 -14.445  1.00  0.00           C  
ATOM    702  O   THR A  88       2.153  -5.641 -14.710  1.00  0.00           O  
ATOM    703  CG2 THR A  88      -0.460  -7.127 -15.937  1.00  0.00           C  
ATOM    704  OG1 THR A  88      -1.169  -8.689 -14.245  1.00  0.00           O  
ATOM    705  N   SER A  89       0.643  -4.811 -13.250  1.00  0.00           N  
ATOM    706  CA  SER A  89       1.106  -3.437 -13.414  1.00  0.00           C  
ATOM    707  C   SER A  89       2.562  -3.290 -12.986  1.00  0.00           C  
ATOM    708  CB  SER A  89       0.230  -2.476 -12.609  1.00  0.00           C  
ATOM    709  O   SER A  89       3.362  -2.671 -13.691  1.00  0.00           O  
ATOM    710  OG  SER A  89       0.665  -1.138 -12.778  1.00  0.00           O  
ATOM    711  N   HIS A  90       2.952  -3.835 -11.901  1.00  0.00           N  
ATOM    712  CA  HIS A  90       4.306  -3.693 -11.379  1.00  0.00           C  
ATOM    713  C   HIS A  90       5.298  -4.521 -12.188  1.00  0.00           C  
ATOM    714  CB  HIS A  90       4.358  -4.105  -9.906  1.00  0.00           C  
ATOM    715  O   HIS A  90       6.440  -4.103 -12.395  1.00  0.00           O  
ATOM    716  CG  HIS A  90       3.788  -3.080  -8.977  1.00  0.00           C  
ATOM    717  CD2 HIS A  90       4.393  -2.205  -8.140  1.00  0.00           C  
ATOM    718  ND1 HIS A  90       2.433  -2.876  -8.835  1.00  0.00           N  
ATOM    719  CE1 HIS A  90       2.228  -1.916  -7.949  1.00  0.00           C  
ATOM    720  NE2 HIS A  90       3.402  -1.492  -7.512  1.00  0.00           N  
ATOM    721  N   LYS A  91       4.879  -5.741 -12.660  1.00  0.00           N  
ATOM    722  CA  LYS A  91       5.737  -6.614 -13.457  1.00  0.00           C  
ATOM    723  C   LYS A  91       5.927  -6.060 -14.866  1.00  0.00           C  
ATOM    724  CB  LYS A  91       5.152  -8.026 -13.523  1.00  0.00           C  
ATOM    725  O   LYS A  91       7.053  -5.988 -15.363  1.00  0.00           O  
ATOM    726  CG  LYS A  91       6.026  -9.023 -14.269  1.00  0.00           C  
ATOM    727  CD  LYS A  91       5.387 -10.405 -14.311  1.00  0.00           C  
ATOM    728  CE  LYS A  91       6.202 -11.374 -15.157  1.00  0.00           C  
ATOM    729  NZ  LYS A  91       5.550 -12.715 -15.246  1.00  0.00           N  
ATOM    730  N   GLU A  92       4.805  -5.617 -15.441  1.00  0.00           N  
ATOM    731  CA  GLU A  92       4.845  -5.290 -16.863  1.00  0.00           C  
ATOM    732  C   GLU A  92       5.064  -3.796 -17.080  1.00  0.00           C  
ATOM    733  CB  GLU A  92       3.555  -5.739 -17.554  1.00  0.00           C  
ATOM    734  O   GLU A  92       5.984  -3.395 -17.797  1.00  0.00           O  
ATOM    735  CG  GLU A  92       3.372  -7.250 -17.593  1.00  0.00           C  
ATOM    736  CD  GLU A  92       2.411  -7.710 -18.678  1.00  0.00           C  
ATOM    737  OE1 GLU A  92       2.866  -8.314 -19.675  1.00  0.00           O  
ATOM    738  OE2 GLU A  92       1.193  -7.463 -18.529  1.00  0.00           O  
ATOM    739  N   LYS A  93       4.448  -2.998 -16.247  1.00  0.00           N  
ATOM    740  CA  LYS A  93       4.458  -1.565 -16.530  1.00  0.00           C  
ATOM    741  C   LYS A  93       5.580  -0.863 -15.770  1.00  0.00           C  
ATOM    742  CB  LYS A  93       3.110  -0.938 -16.173  1.00  0.00           C  
ATOM    743  O   LYS A  93       6.339  -0.085 -16.352  1.00  0.00           O  
ATOM    744  CG  LYS A  93       1.980  -1.321 -17.116  1.00  0.00           C  
ATOM    745  CD  LYS A  93       0.715  -0.522 -16.827  1.00  0.00           C  
ATOM    746  CE  LYS A  93      -0.425  -0.924 -17.753  1.00  0.00           C  
ATOM    747  NZ  LYS A  93      -1.652  -0.109 -17.507  1.00  0.00           N  
ATOM    748  N   HIS A  94       5.722  -1.222 -14.583  1.00  0.00           N  
ATOM    749  CA  HIS A  94       6.639  -0.451 -13.752  1.00  0.00           C  
ATOM    750  C   HIS A  94       7.926  -1.224 -13.487  1.00  0.00           C  
ATOM    751  CB  HIS A  94       5.972  -0.072 -12.428  1.00  0.00           C  
ATOM    752  O   HIS A  94       8.916  -0.651 -13.027  1.00  0.00           O  
ATOM    753  CG  HIS A  94       4.723   0.734 -12.594  1.00  0.00           C  
ATOM    754  CD2 HIS A  94       3.424   0.415 -12.383  1.00  0.00           C  
ATOM    755  ND1 HIS A  94       4.733   2.040 -13.033  1.00  0.00           N  
ATOM    756  CE1 HIS A  94       3.491   2.491 -13.083  1.00  0.00           C  
ATOM    757  NE2 HIS A  94       2.678   1.524 -12.693  1.00  0.00           N  
ATOM    758  N   LYS A  95       7.982  -2.482 -13.838  1.00  0.00           N  
ATOM    759  CA  LYS A  95       9.138  -3.363 -13.699  1.00  0.00           C  
ATOM    760  C   LYS A  95       9.735  -3.270 -12.298  1.00  0.00           C  
ATOM    761  CB  LYS A  95      10.201  -3.024 -14.745  1.00  0.00           C  
ATOM    762  O   LYS A  95      10.955  -3.181 -12.141  1.00  0.00           O  
ATOM    763  CG  LYS A  95       9.742  -3.226 -16.182  1.00  0.00           C  
ATOM    764  CD  LYS A  95      10.880  -2.999 -17.169  1.00  0.00           C  
ATOM    765  CE  LYS A  95      10.425  -3.216 -18.606  1.00  0.00           C  
ATOM    766  NZ  LYS A  95      11.549  -3.042 -19.574  1.00  0.00           N  
ATOM    767  N   ILE A  96       8.911  -3.117 -11.303  1.00  0.00           N  
ATOM    768  CA  ILE A  96       9.341  -3.110  -9.909  1.00  0.00           C  
ATOM    769  C   ILE A  96       9.419  -4.542  -9.386  1.00  0.00           C  
ATOM    770  CB  ILE A  96       8.391  -2.268  -9.029  1.00  0.00           C  
ATOM    771  O   ILE A  96       8.434  -5.283  -9.438  1.00  0.00           O  
ATOM    772  CG1 ILE A  96       8.315  -0.829  -9.550  1.00  0.00           C  
ATOM    773  CG2 ILE A  96       8.842  -2.298  -7.566  1.00  0.00           C  
ATOM    774  CD1 ILE A  96       7.262   0.026  -8.857  1.00  0.00           C  
ATOM    775  N   PRO A  97      10.576  -4.904  -8.897  1.00  0.00           N  
ATOM    776  CA  PRO A  97      10.723  -6.260  -8.361  1.00  0.00           C  
ATOM    777  C   PRO A  97       9.898  -6.488  -7.097  1.00  0.00           C  
ATOM    778  CB  PRO A  97      12.221  -6.360  -8.061  1.00  0.00           C  
ATOM    779  O   PRO A  97       9.625  -5.541  -6.355  1.00  0.00           O  
ATOM    780  CG  PRO A  97      12.675  -4.945  -7.906  1.00  0.00           C  
ATOM    781  CD  PRO A  97      11.749  -4.058  -8.688  1.00  0.00           C  
ATOM    782  N   ILE A  98       9.546  -7.701  -6.913  1.00  0.00           N  
ATOM    783  CA  ILE A  98       8.723  -8.053  -5.762  1.00  0.00           C  
ATOM    784  C   ILE A  98       9.472  -7.726  -4.472  1.00  0.00           C  
ATOM    785  CB  ILE A  98       8.325  -9.546  -5.787  1.00  0.00           C  
ATOM    786  O   ILE A  98       8.863  -7.324  -3.478  1.00  0.00           O  
ATOM    787  CG1 ILE A  98       7.282  -9.839  -4.703  1.00  0.00           C  
ATOM    788  CG2 ILE A  98       9.559 -10.436  -5.614  1.00  0.00           C  
ATOM    789  CD1 ILE A  98       5.941  -9.154  -4.933  1.00  0.00           C  
ATOM    790  N   GLU A  99      10.751  -7.879  -4.423  1.00  0.00           N  
ATOM    791  CA  GLU A  99      11.557  -7.613  -3.236  1.00  0.00           C  
ATOM    792  C   GLU A  99      11.391  -6.170  -2.768  1.00  0.00           C  
ATOM    793  CB  GLU A  99      13.034  -7.910  -3.510  1.00  0.00           C  
ATOM    794  O   GLU A  99      11.409  -5.896  -1.566  1.00  0.00           O  
ATOM    795  CG  GLU A  99      13.328  -9.381  -3.765  1.00  0.00           C  
ATOM    796  CD  GLU A  99      13.315  -9.748  -5.241  1.00  0.00           C  
ATOM    797  OE1 GLU A  99      13.748 -10.870  -5.591  1.00  0.00           O  
ATOM    798  OE2 GLU A  99      12.868  -8.908  -6.053  1.00  0.00           O  
ATOM    799  N   ASP A 100      11.297  -5.263  -3.725  1.00  0.00           N  
ATOM    800  CA  ASP A 100      11.092  -3.860  -3.379  1.00  0.00           C  
ATOM    801  C   ASP A 100       9.722  -3.647  -2.740  1.00  0.00           C  
ATOM    802  CB  ASP A 100      11.238  -2.975  -4.618  1.00  0.00           C  
ATOM    803  O   ASP A 100       9.576  -2.827  -1.831  1.00  0.00           O  
ATOM    804  CG  ASP A 100      12.667  -2.899  -5.129  1.00  0.00           C  
ATOM    805  OD1 ASP A 100      13.582  -2.588  -4.336  1.00  0.00           O  
ATOM    806  OD2 ASP A 100      12.878  -3.151  -6.335  1.00  0.00           O  
ATOM    807  N   LEU A 101       8.727  -4.388  -3.191  1.00  0.00           N  
ATOM    808  CA  LEU A 101       7.400  -4.316  -2.590  1.00  0.00           C  
ATOM    809  C   LEU A 101       7.423  -4.835  -1.156  1.00  0.00           C  
ATOM    810  CB  LEU A 101       6.392  -5.116  -3.419  1.00  0.00           C  
ATOM    811  O   LEU A 101       6.736  -4.297  -0.285  1.00  0.00           O  
ATOM    812  CG  LEU A 101       6.173  -4.647  -4.858  1.00  0.00           C  
ATOM    813  CD1 LEU A 101       5.122  -5.513  -5.544  1.00  0.00           C  
ATOM    814  CD2 LEU A 101       5.764  -3.178  -4.886  1.00  0.00           C  
ATOM    815  N   GLU A 102       8.279  -5.798  -0.882  1.00  0.00           N  
ATOM    816  CA  GLU A 102       8.456  -6.327   0.467  1.00  0.00           C  
ATOM    817  C   GLU A 102       9.069  -5.282   1.394  1.00  0.00           C  
ATOM    818  CB  GLU A 102       9.330  -7.584   0.442  1.00  0.00           C  
ATOM    819  O   GLU A 102       8.676  -5.169   2.558  1.00  0.00           O  
ATOM    820  CG  GLU A 102       8.678  -8.773  -0.250  1.00  0.00           C  
ATOM    821  CD  GLU A 102       9.584  -9.990  -0.332  1.00  0.00           C  
ATOM    822  OE1 GLU A 102       9.082 -11.131  -0.211  1.00  0.00           O  
ATOM    823  OE2 GLU A 102      10.807  -9.803  -0.519  1.00  0.00           O  
ATOM    824  N   VAL A 103       9.934  -4.591   0.793  1.00  0.00           N  
ATOM    825  CA  VAL A 103      10.592  -3.542   1.565  1.00  0.00           C  
ATOM    826  C   VAL A 103       9.576  -2.468   1.948  1.00  0.00           C  
ATOM    827  CB  VAL A 103      11.765  -2.912   0.782  1.00  0.00           C  
ATOM    828  O   VAL A 103       9.575  -1.982   3.082  1.00  0.00           O  
ATOM    829  CG1 VAL A 103      12.341  -1.717   1.540  1.00  0.00           C  
ATOM    830  CG2 VAL A 103      12.850  -3.954   0.517  1.00  0.00           C  
ATOM    831  N   ILE A 104       8.723  -2.147   1.038  1.00  0.00           N  
ATOM    832  CA  ILE A 104       7.687  -1.151   1.289  1.00  0.00           C  
ATOM    833  C   ILE A 104       6.721  -1.669   2.352  1.00  0.00           C  
ATOM    834  CB  ILE A 104       6.921  -0.793  -0.004  1.00  0.00           C  
ATOM    835  O   ILE A 104       6.340  -0.933   3.265  1.00  0.00           O  
ATOM    836  CG1 ILE A 104       7.850  -0.083  -0.996  1.00  0.00           C  
ATOM    837  CG2 ILE A 104       5.697   0.070   0.314  1.00  0.00           C  
ATOM    838  CD1 ILE A 104       7.241   0.123  -2.376  1.00  0.00           C  
ATOM    839  N   ALA A 105       6.363  -2.916   2.245  1.00  0.00           N  
ATOM    840  CA  ALA A 105       5.490  -3.531   3.241  1.00  0.00           C  
ATOM    841  C   ALA A 105       6.104  -3.445   4.636  1.00  0.00           C  
ATOM    842  CB  ALA A 105       5.207  -4.986   2.876  1.00  0.00           C  
ATOM    843  O   ALA A 105       5.412  -3.131   5.607  1.00  0.00           O  
ATOM    844  N   ALA A 106       7.375  -3.752   4.733  1.00  0.00           N  
ATOM    845  CA  ALA A 106       8.087  -3.657   6.005  1.00  0.00           C  
ATOM    846  C   ALA A 106       8.065  -2.228   6.541  1.00  0.00           C  
ATOM    847  CB  ALA A 106       9.527  -4.140   5.846  1.00  0.00           C  
ATOM    848  O   ALA A 106       7.904  -2.013   7.745  1.00  0.00           O  
ATOM    849  N   ALA A 107       8.207  -1.290   5.647  1.00  0.00           N  
ATOM    850  CA  ALA A 107       8.194   0.120   6.025  1.00  0.00           C  
ATOM    851  C   ALA A 107       6.833   0.525   6.585  1.00  0.00           C  
ATOM    852  CB  ALA A 107       8.554   0.996   4.827  1.00  0.00           C  
ATOM    853  O   ALA A 107       6.752   1.344   7.504  1.00  0.00           O  
ATOM    854  N   ILE A 108       5.789   0.021   6.042  1.00  0.00           N  
ATOM    855  CA  ILE A 108       4.443   0.296   6.532  1.00  0.00           C  
ATOM    856  C   ILE A 108       4.339  -0.097   8.004  1.00  0.00           C  
ATOM    857  CB  ILE A 108       3.375  -0.450   5.701  1.00  0.00           C  
ATOM    858  O   ILE A 108       3.833   0.673   8.824  1.00  0.00           O  
ATOM    859  CG1 ILE A 108       3.280   0.148   4.293  1.00  0.00           C  
ATOM    860  CG2 ILE A 108       2.016  -0.410   6.406  1.00  0.00           C  
ATOM    861  CD1 ILE A 108       2.437  -0.673   3.327  1.00  0.00           C  
ATOM    862  N   LEU A 109       4.846  -1.199   8.400  1.00  0.00           N  
ATOM    863  CA  LEU A 109       4.810  -1.660   9.783  1.00  0.00           C  
ATOM    864  C   LEU A 109       5.626  -0.739  10.685  1.00  0.00           C  
ATOM    865  CB  LEU A 109       5.340  -3.093   9.885  1.00  0.00           C  
ATOM    866  O   LEU A 109       5.177  -0.370  11.772  1.00  0.00           O  
ATOM    867  CG  LEU A 109       4.464  -4.184   9.268  1.00  0.00           C  
ATOM    868  CD1 LEU A 109       5.210  -5.514   9.246  1.00  0.00           C  
ATOM    869  CD2 LEU A 109       3.152  -4.315  10.035  1.00  0.00           C  
ATOM    870  N   GLU A 110       6.696  -0.381  10.236  1.00  0.00           N  
ATOM    871  CA  GLU A 110       7.578   0.475  11.024  1.00  0.00           C  
ATOM    872  C   GLU A 110       6.949   1.845  11.262  1.00  0.00           C  
ATOM    873  CB  GLU A 110       8.934   0.632  10.331  1.00  0.00           C  
ATOM    874  O   GLU A 110       6.935   2.339  12.391  1.00  0.00           O  
ATOM    875  CG  GLU A 110       9.750  -0.652  10.278  1.00  0.00           C  
ATOM    876  CD  GLU A 110      11.136  -0.458   9.684  1.00  0.00           C  
ATOM    877  OE1 GLU A 110      12.138  -0.603  10.420  1.00  0.00           O  
ATOM    878  OE2 GLU A 110      11.220  -0.158   8.472  1.00  0.00           O  
ATOM    879  N   VAL A 111       6.497   2.373  10.143  1.00  0.00           N  
ATOM    880  CA  VAL A 111       5.901   3.699  10.268  1.00  0.00           C  
ATOM    881  C   VAL A 111       4.651   3.624  11.141  1.00  0.00           C  
ATOM    882  CB  VAL A 111       5.551   4.297   8.886  1.00  0.00           C  
ATOM    883  O   VAL A 111       4.407   4.508  11.966  1.00  0.00           O  
ATOM    884  CG1 VAL A 111       4.803   5.619   9.044  1.00  0.00           C  
ATOM    885  CG2 VAL A 111       6.817   4.491   8.054  1.00  0.00           C  
ATOM    886  N   ALA A 112       3.933   2.621  10.975  1.00  0.00           N  
ATOM    887  CA  ALA A 112       2.737   2.437  11.794  1.00  0.00           C  
ATOM    888  C   ALA A 112       3.094   2.363  13.275  1.00  0.00           C  
ATOM    889  CB  ALA A 112       1.988   1.178  11.366  1.00  0.00           C  
ATOM    890  O   ALA A 112       2.427   2.976  14.112  1.00  0.00           O  
ATOM    891  N   LYS A 113       4.108   1.632  13.612  1.00  0.00           N  
ATOM    892  CA  LYS A 113       4.579   1.501  14.987  1.00  0.00           C  
ATOM    893  C   LYS A 113       5.062   2.842  15.534  1.00  0.00           C  
ATOM    894  CB  LYS A 113       5.702   0.466  15.074  1.00  0.00           C  
ATOM    895  O   LYS A 113       4.816   3.169  16.697  1.00  0.00           O  
ATOM    896  CG  LYS A 113       6.140   0.145  16.495  1.00  0.00           C  
ATOM    897  CD  LYS A 113       7.201  -0.948  16.520  1.00  0.00           C  
ATOM    898  CE  LYS A 113       7.648  -1.263  17.941  1.00  0.00           C  
ATOM    899  NZ  LYS A 113       8.696  -2.326  17.970  1.00  0.00           N  
ATOM    900  N   GLU A 114       5.602   3.627  14.749  1.00  0.00           N  
ATOM    901  CA  GLU A 114       6.143   4.921  15.151  1.00  0.00           C  
ATOM    902  C   GLU A 114       5.031   5.947  15.349  1.00  0.00           C  
ATOM    903  CB  GLU A 114       7.149   5.430  14.115  1.00  0.00           C  
ATOM    904  O   GLU A 114       5.065   6.732  16.299  1.00  0.00           O  
ATOM    905  CG  GLU A 114       8.427   4.608  14.044  1.00  0.00           C  
ATOM    906  CD  GLU A 114       9.414   5.122  13.008  1.00  0.00           C  
ATOM    907  OE1 GLU A 114      10.534   4.570  12.909  1.00  0.00           O  
ATOM    908  OE2 GLU A 114       9.066   6.085  12.289  1.00  0.00           O  
ATOM    909  N   ARG A 115       4.032   5.814  14.546  1.00  0.00           N  
ATOM    910  CA  ARG A 115       3.016   6.861  14.542  1.00  0.00           C  
ATOM    911  C   ARG A 115       1.860   6.507  15.470  1.00  0.00           C  
ATOM    912  CB  ARG A 115       2.495   7.099  13.123  1.00  0.00           C  
ATOM    913  O   ARG A 115       1.172   7.394  15.980  1.00  0.00           O  
ATOM    914  CG  ARG A 115       3.499   7.777  12.203  1.00  0.00           C  
ATOM    915  CD  ARG A 115       2.812   8.485  11.044  1.00  0.00           C  
ATOM    916  NE  ARG A 115       3.754   9.287  10.268  1.00  0.00           N  
ATOM    917  NH1 ARG A 115       2.134  10.580   9.249  1.00  0.00           N  
ATOM    918  NH2 ARG A 115       4.350  10.930   8.778  1.00  0.00           N  
ATOM    919  CZ  ARG A 115       3.411  10.264   9.433  1.00  0.00           C  
ATOM    920  N   PHE A 116       1.781   5.232  15.680  1.00  0.00           N  
ATOM    921  CA  PHE A 116       0.667   4.788  16.510  1.00  0.00           C  
ATOM    922  C   PHE A 116       1.123   3.730  17.507  1.00  0.00           C  
ATOM    923  CB  PHE A 116      -0.466   4.236  15.639  1.00  0.00           C  
ATOM    924  O   PHE A 116       0.594   2.616  17.524  1.00  0.00           O  
ATOM    925  CG  PHE A 116      -0.839   5.131  14.489  1.00  0.00           C  
ATOM    926  CD1 PHE A 116      -1.606   6.271  14.698  1.00  0.00           C  
ATOM    927  CD2 PHE A 116      -0.423   4.833  13.198  1.00  0.00           C  
ATOM    928  CE1 PHE A 116      -1.953   7.102  13.635  1.00  0.00           C  
ATOM    929  CE2 PHE A 116      -0.766   5.658  12.131  1.00  0.00           C  
ATOM    930  CZ  PHE A 116      -1.532   6.792  12.351  1.00  0.00           C  
ATOM    931  N   PRO A 117       2.010   4.053  18.343  1.00  0.00           N  
ATOM    932  CA  PRO A 117       2.560   3.039  19.245  1.00  0.00           C  
ATOM    933  C   PRO A 117       1.524   2.497  20.227  1.00  0.00           C  
ATOM    934  CB  PRO A 117       3.672   3.789  19.983  1.00  0.00           C  
ATOM    935  O   PRO A 117       1.558   1.315  20.577  1.00  0.00           O  
ATOM    936  CG  PRO A 117       3.321   5.234  19.835  1.00  0.00           C  
ATOM    937  CD  PRO A 117       2.621   5.423  18.520  1.00  0.00           C  
ATOM    938  N   GLU A 118       0.617   3.376  20.601  1.00  0.00           N  
ATOM    939  CA  GLU A 118      -0.379   2.979  21.592  1.00  0.00           C  
ATOM    940  C   GLU A 118      -1.440   2.072  20.976  1.00  0.00           C  
ATOM    941  CB  GLU A 118      -1.038   4.212  22.215  1.00  0.00           C  
ATOM    942  O   GLU A 118      -1.913   1.134  21.621  1.00  0.00           O  
ATOM    943  CG  GLU A 118      -0.078   5.092  23.003  1.00  0.00           C  
ATOM    944  CD  GLU A 118      -0.767   6.245  23.714  1.00  0.00           C  
ATOM    945  OE1 GLU A 118      -0.821   6.241  24.965  1.00  0.00           O  
ATOM    946  OE2 GLU A 118      -1.259   7.159  23.015  1.00  0.00           O  
ATOM    947  N   GLU A 119      -1.733   2.339  19.750  1.00  0.00           N  
ATOM    948  CA  GLU A 119      -2.795   1.620  19.052  1.00  0.00           C  
ATOM    949  C   GLU A 119      -2.237   0.434  18.270  1.00  0.00           C  
ATOM    950  CB  GLU A 119      -3.553   2.560  18.111  1.00  0.00           C  
ATOM    951  O   GLU A 119      -2.991  -0.439  17.834  1.00  0.00           O  
ATOM    952  CG  GLU A 119      -4.352   3.637  18.830  1.00  0.00           C  
ATOM    953  CD  GLU A 119      -3.580   4.934  19.016  1.00  0.00           C  
ATOM    954  OE1 GLU A 119      -3.693   5.836  18.156  1.00  0.00           O  
ATOM    955  OE2 GLU A 119      -2.855   5.048  20.029  1.00  0.00           O  
ATOM    956  N   PHE A 120      -0.980   0.506  18.107  1.00  0.00           N  
ATOM    957  CA  PHE A 120      -0.286  -0.520  17.337  1.00  0.00           C  
ATOM    958  C   PHE A 120       0.420  -1.505  18.261  1.00  0.00           C  
ATOM    959  CB  PHE A 120       0.724   0.117  16.377  1.00  0.00           C  
ATOM    960  O   PHE A 120       1.651  -1.546  18.308  1.00  0.00           O  
ATOM    961  CG  PHE A 120       0.982  -0.698  15.139  1.00  0.00           C  
ATOM    962  CD1 PHE A 120       2.244  -1.223  14.887  1.00  0.00           C  
ATOM    963  CD2 PHE A 120      -0.037  -0.939  14.227  1.00  0.00           C  
ATOM    964  CE1 PHE A 120       2.486  -1.978  13.741  1.00  0.00           C  
ATOM    965  CE2 PHE A 120       0.197  -1.693  13.080  1.00  0.00           C  
ATOM    966  CZ  PHE A 120       1.459  -2.210  12.839  1.00  0.00           C  
ATOM    967  N   ASP A 121      -0.329  -2.216  19.105  1.00  0.00           N  
ATOM    968  CA  ASP A 121       0.191  -3.221  20.027  1.00  0.00           C  
ATOM    969  C   ASP A 121       0.619  -4.482  19.281  1.00  0.00           C  
ATOM    970  CB  ASP A 121      -0.854  -3.567  21.090  1.00  0.00           C  
ATOM    971  O   ASP A 121       0.582  -4.524  18.049  1.00  0.00           O  
ATOM    972  CG  ASP A 121      -2.136  -4.127  20.500  1.00  0.00           C  
ATOM    973  OD1 ASP A 121      -2.144  -4.510  19.310  1.00  0.00           O  
ATOM    974  OD2 ASP A 121      -3.149  -4.184  21.231  1.00  0.00           O  
ATOM    975  N   GLU A 122       1.088  -5.563  20.015  1.00  0.00           N  
ATOM    976  CA  GLU A 122       1.620  -6.789  19.427  1.00  0.00           C  
ATOM    977  C   GLU A 122       0.572  -7.489  18.567  1.00  0.00           C  
ATOM    978  CB  GLU A 122       2.122  -7.736  20.520  1.00  0.00           C  
ATOM    979  O   GLU A 122       0.884  -7.987  17.483  1.00  0.00           O  
ATOM    980  CG  GLU A 122       3.402  -7.269  21.198  1.00  0.00           C  
ATOM    981  CD  GLU A 122       3.948  -8.272  22.202  1.00  0.00           C  
ATOM    982  OE1 GLU A 122       5.017  -8.871  21.942  1.00  0.00           O  
ATOM    983  OE2 GLU A 122       3.303  -8.460  23.257  1.00  0.00           O  
ATOM    984  N   ALA A 123      -0.677  -7.372  18.978  1.00  0.00           N  
ATOM    985  CA  ALA A 123      -1.749  -8.014  18.223  1.00  0.00           C  
ATOM    986  C   ALA A 123      -2.012  -7.281  16.911  1.00  0.00           C  
ATOM    987  CB  ALA A 123      -3.025  -8.077  19.060  1.00  0.00           C  
ATOM    988  O   ALA A 123      -2.141  -7.908  15.857  1.00  0.00           O  
ATOM    989  N   ALA A 124      -2.131  -5.960  16.965  1.00  0.00           N  
ATOM    990  CA  ALA A 124      -2.368  -5.150  15.773  1.00  0.00           C  
ATOM    991  C   ALA A 124      -1.223  -5.296  14.775  1.00  0.00           C  
ATOM    992  CB  ALA A 124      -2.554  -3.684  16.154  1.00  0.00           C  
ATOM    993  O   ALA A 124      -1.455  -5.432  13.571  1.00  0.00           O  
ATOM    994  N   GLN A 125      -0.007  -5.313  15.361  1.00  0.00           N  
ATOM    995  CA  GLN A 125       1.179  -5.486  14.528  1.00  0.00           C  
ATOM    996  C   GLN A 125       1.173  -6.847  13.838  1.00  0.00           C  
ATOM    997  CB  GLN A 125       2.450  -5.327  15.364  1.00  0.00           C  
ATOM    998  O   GLN A 125       1.439  -6.942  12.638  1.00  0.00           O  
ATOM    999  CG  GLN A 125       3.736  -5.463  14.559  1.00  0.00           C  
ATOM   1000  CD  GLN A 125       4.979  -5.205  15.391  1.00  0.00           C  
ATOM   1001  NE2 GLN A 125       6.083  -5.844  15.020  1.00  0.00           N  
ATOM   1002  OE1 GLN A 125       4.946  -4.437  16.358  1.00  0.00           O  
ATOM   1003  N   ALA A 126       0.918  -7.834  14.585  1.00  0.00           N  
ATOM   1004  CA  ALA A 126       0.899  -9.186  14.033  1.00  0.00           C  
ATOM   1005  C   ALA A 126      -0.180  -9.327  12.963  1.00  0.00           C  
ATOM   1006  CB  ALA A 126       0.679 -10.211  15.143  1.00  0.00           C  
ATOM   1007  O   ALA A 126       0.045  -9.951  11.924  1.00  0.00           O  
ATOM   1008  N   ALA A 127      -1.342  -8.737  13.228  1.00  0.00           N  
ATOM   1009  CA  ALA A 127      -2.444  -8.800  12.272  1.00  0.00           C  
ATOM   1010  C   ALA A 127      -2.071  -8.120  10.958  1.00  0.00           C  
ATOM   1011  CB  ALA A 127      -3.698  -8.160  12.862  1.00  0.00           C  
ATOM   1012  O   ALA A 127      -2.299  -8.671   9.879  1.00  0.00           O  
ATOM   1013  N   LEU A 128      -1.525  -6.917  11.061  1.00  0.00           N  
ATOM   1014  CA  LEU A 128      -1.115  -6.180   9.870  1.00  0.00           C  
ATOM   1015  C   LEU A 128      -0.008  -6.920   9.127  1.00  0.00           C  
ATOM   1016  CB  LEU A 128      -0.642  -4.773  10.246  1.00  0.00           C  
ATOM   1017  O   LEU A 128      -0.039  -7.020   7.898  1.00  0.00           O  
ATOM   1018  CG  LEU A 128      -0.243  -3.860   9.086  1.00  0.00           C  
ATOM   1019  CD1 LEU A 128      -1.395  -3.726   8.095  1.00  0.00           C  
ATOM   1020  CD2 LEU A 128       0.184  -2.491   9.605  1.00  0.00           C  
ATOM   1021  N   GLN A 129       0.924  -7.442   9.880  1.00  0.00           N  
ATOM   1022  CA  GLN A 129       2.019  -8.196   9.278  1.00  0.00           C  
ATOM   1023  C   GLN A 129       1.497  -9.404   8.506  1.00  0.00           C  
ATOM   1024  CB  GLN A 129       3.013  -8.647  10.350  1.00  0.00           C  
ATOM   1025  O   GLN A 129       1.938  -9.670   7.386  1.00  0.00           O  
ATOM   1026  CG  GLN A 129       4.230  -9.373   9.792  1.00  0.00           C  
ATOM   1027  CD  GLN A 129       5.149  -8.459   9.004  1.00  0.00           C  
ATOM   1028  NE2 GLN A 129       5.414  -8.821   7.753  1.00  0.00           N  
ATOM   1029  OE1 GLN A 129       5.616  -7.436   9.514  1.00  0.00           O  
ATOM   1030  N   GLU A 130       0.691 -10.128   9.133  1.00  0.00           N  
ATOM   1031  CA  GLU A 130       0.125 -11.298   8.470  1.00  0.00           C  
ATOM   1032  C   GLU A 130      -0.605 -10.907   7.188  1.00  0.00           C  
ATOM   1033  CB  GLU A 130      -0.826 -12.043   9.411  1.00  0.00           C  
ATOM   1034  O   GLU A 130      -0.483 -11.585   6.166  1.00  0.00           O  
ATOM   1035  CG  GLU A 130      -1.353 -13.353   8.843  1.00  0.00           C  
ATOM   1036  CD  GLU A 130      -2.243 -14.112   9.813  1.00  0.00           C  
ATOM   1037  OE1 GLU A 130      -2.957 -15.045   9.379  1.00  0.00           O  
ATOM   1038  OE2 GLU A 130      -2.228 -13.771  11.017  1.00  0.00           O  
ATOM   1039  N   PHE A 131      -1.387  -9.887   7.258  1.00  0.00           N  
ATOM   1040  CA  PHE A 131      -2.076  -9.391   6.073  1.00  0.00           C  
ATOM   1041  C   PHE A 131      -1.081  -9.060   4.967  1.00  0.00           C  
ATOM   1042  CB  PHE A 131      -2.913  -8.155   6.414  1.00  0.00           C  
ATOM   1043  O   PHE A 131      -1.242  -9.502   3.827  1.00  0.00           O  
ATOM   1044  CG  PHE A 131      -3.364  -7.375   5.208  1.00  0.00           C  
ATOM   1045  CD1 PHE A 131      -2.751  -6.176   4.869  1.00  0.00           C  
ATOM   1046  CD2 PHE A 131      -4.402  -7.843   4.413  1.00  0.00           C  
ATOM   1047  CE1 PHE A 131      -3.166  -5.452   3.753  1.00  0.00           C  
ATOM   1048  CE2 PHE A 131      -4.823  -7.126   3.297  1.00  0.00           C  
ATOM   1049  CZ  PHE A 131      -4.204  -5.930   2.969  1.00  0.00           C  
ATOM   1050  N   LEU A 132      -0.104  -8.348   5.314  1.00  0.00           N  
ATOM   1051  CA  LEU A 132       0.897  -7.930   4.339  1.00  0.00           C  
ATOM   1052  C   LEU A 132       1.660  -9.133   3.793  1.00  0.00           C  
ATOM   1053  CB  LEU A 132       1.875  -6.934   4.968  1.00  0.00           C  
ATOM   1054  O   LEU A 132       1.933  -9.206   2.593  1.00  0.00           O  
ATOM   1055  CG  LEU A 132       1.300  -5.570   5.353  1.00  0.00           C  
ATOM   1056  CD1 LEU A 132       2.345  -4.744   6.095  1.00  0.00           C  
ATOM   1057  CD2 LEU A 132       0.807  -4.829   4.115  1.00  0.00           C  
ATOM   1058  N   ASP A 133       2.014 -10.064   4.654  1.00  0.00           N  
ATOM   1059  CA  ASP A 133       2.706 -11.277   4.227  1.00  0.00           C  
ATOM   1060  C   ASP A 133       1.856 -12.076   3.242  1.00  0.00           C  
ATOM   1061  CB  ASP A 133       3.065 -12.143   5.436  1.00  0.00           C  
ATOM   1062  O   ASP A 133       2.365 -12.572   2.235  1.00  0.00           O  
ATOM   1063  CG  ASP A 133       4.204 -11.569   6.260  1.00  0.00           C  
ATOM   1064  OD1 ASP A 133       4.922 -10.673   5.767  1.00  0.00           O  
ATOM   1065  OD2 ASP A 133       4.386 -12.019   7.412  1.00  0.00           O  
ATOM   1066  N   ASP A 134       0.630 -12.195   3.591  1.00  0.00           N  
ATOM   1067  CA  ASP A 134      -0.288 -12.905   2.705  1.00  0.00           C  
ATOM   1068  C   ASP A 134      -0.425 -12.185   1.365  1.00  0.00           C  
ATOM   1069  CB  ASP A 134      -1.661 -13.055   3.364  1.00  0.00           C  
ATOM   1070  O   ASP A 134      -0.431 -12.822   0.310  1.00  0.00           O  
ATOM   1071  CG  ASP A 134      -1.675 -14.090   4.475  1.00  0.00           C  
ATOM   1072  OD1 ASP A 134      -0.702 -14.865   4.599  1.00  0.00           O  
ATOM   1073  OD2 ASP A 134      -2.669 -14.133   5.231  1.00  0.00           O  
ATOM   1074  N   PHE A 135      -0.575 -10.869   1.506  1.00  0.00           N  
ATOM   1075  CA  PHE A 135      -0.659 -10.035   0.313  1.00  0.00           C  
ATOM   1076  C   PHE A 135       0.569 -10.225  -0.569  1.00  0.00           C  
ATOM   1077  CB  PHE A 135      -0.806  -8.559   0.698  1.00  0.00           C  
ATOM   1078  O   PHE A 135       0.445 -10.484  -1.767  1.00  0.00           O  
ATOM   1079  CG  PHE A 135      -0.563  -7.608  -0.443  1.00  0.00           C  
ATOM   1080  CD1 PHE A 135       0.580  -6.819  -0.476  1.00  0.00           C  
ATOM   1081  CD2 PHE A 135      -1.479  -7.503  -1.482  1.00  0.00           C  
ATOM   1082  CE1 PHE A 135       0.808  -5.938  -1.531  1.00  0.00           C  
ATOM   1083  CE2 PHE A 135      -1.258  -6.625  -2.539  1.00  0.00           C  
ATOM   1084  CZ  PHE A 135      -0.115  -5.842  -2.561  1.00  0.00           C  
ATOM   1085  N   ILE A 136       1.780 -10.144  -0.014  1.00  0.00           N  
ATOM   1086  CA  ILE A 136       3.037 -10.273  -0.744  1.00  0.00           C  
ATOM   1087  C   ILE A 136       3.160 -11.684  -1.315  1.00  0.00           C  
ATOM   1088  CB  ILE A 136       4.250  -9.952   0.158  1.00  0.00           C  
ATOM   1089  O   ILE A 136       3.604 -11.864  -2.451  1.00  0.00           O  
ATOM   1090  CG1 ILE A 136       4.229  -8.477   0.576  1.00  0.00           C  
ATOM   1091  CG2 ILE A 136       5.560 -10.301  -0.555  1.00  0.00           C  
ATOM   1092  CD1 ILE A 136       4.378  -7.503  -0.585  1.00  0.00           C  
ATOM   1093  N   SER A 137       2.767 -12.671  -0.558  1.00  0.00           N  
ATOM   1094  CA  SER A 137       2.813 -14.055  -1.018  1.00  0.00           C  
ATOM   1095  C   SER A 137       1.963 -14.250  -2.269  1.00  0.00           C  
ATOM   1096  CB  SER A 137       2.338 -15.003   0.084  1.00  0.00           C  
ATOM   1097  O   SER A 137       2.403 -14.880  -3.233  1.00  0.00           O  
ATOM   1098  OG  SER A 137       2.398 -16.350  -0.351  1.00  0.00           O  
ATOM   1099  N   LYS A 138       0.780 -13.692  -2.231  1.00  0.00           N  
ATOM   1100  CA  LYS A 138      -0.112 -13.790  -3.383  1.00  0.00           C  
ATOM   1101  C   LYS A 138       0.435 -13.002  -4.570  1.00  0.00           C  
ATOM   1102  CB  LYS A 138      -1.511 -13.290  -3.022  1.00  0.00           C  
ATOM   1103  O   LYS A 138       0.331 -13.445  -5.716  1.00  0.00           O  
ATOM   1104  CG  LYS A 138      -2.301 -14.244  -2.138  1.00  0.00           C  
ATOM   1105  CD  LYS A 138      -3.707 -13.723  -1.869  1.00  0.00           C  
ATOM   1106  CE  LYS A 138      -4.484 -14.657  -0.951  1.00  0.00           C  
ATOM   1107  NZ  LYS A 138      -5.866 -14.154  -0.690  1.00  0.00           N  
ATOM   1108  N   LEU A 139       0.939 -11.838  -4.245  1.00  0.00           N  
ATOM   1109  CA  LEU A 139       1.571 -11.037  -5.288  1.00  0.00           C  
ATOM   1110  C   LEU A 139       2.679 -11.824  -5.981  1.00  0.00           C  
ATOM   1111  CB  LEU A 139       2.140  -9.744  -4.699  1.00  0.00           C  
ATOM   1112  O   LEU A 139       2.785 -11.805  -7.209  1.00  0.00           O  
ATOM   1113  CG  LEU A 139       1.158  -8.582  -4.539  1.00  0.00           C  
ATOM   1114  CD1 LEU A 139       1.805  -7.445  -3.755  1.00  0.00           C  
ATOM   1115  CD2 LEU A 139       0.681  -8.094  -5.903  1.00  0.00           C  
ATOM   1116  N   LYS A 140       3.451 -12.499  -5.229  1.00  0.00           N  
ATOM   1117  CA  LYS A 140       4.559 -13.311  -5.723  1.00  0.00           C  
ATOM   1118  C   LYS A 140       4.061 -14.412  -6.655  1.00  0.00           C  
ATOM   1119  CB  LYS A 140       5.338 -13.923  -4.558  1.00  0.00           C  
ATOM   1120  O   LYS A 140       4.704 -14.718  -7.662  1.00  0.00           O  
ATOM   1121  CG  LYS A 140       6.273 -12.948  -3.858  1.00  0.00           C  
ATOM   1122  CD  LYS A 140       7.051 -13.626  -2.737  1.00  0.00           C  
ATOM   1123  CE  LYS A 140       7.924 -12.633  -1.982  1.00  0.00           C  
ATOM   1124  NZ  LYS A 140       8.688 -13.293  -0.881  1.00  0.00           N  
ATOM   1125  N   GLU A 141       2.996 -14.918  -6.327  1.00  0.00           N  
ATOM   1126  CA  GLU A 141       2.402 -15.956  -7.165  1.00  0.00           C  
ATOM   1127  C   GLU A 141       2.097 -15.427  -8.564  1.00  0.00           C  
ATOM   1128  CB  GLU A 141       1.127 -16.503  -6.520  1.00  0.00           C  
ATOM   1129  O   GLU A 141       2.359 -16.105  -9.560  1.00  0.00           O  
ATOM   1130  CG  GLU A 141       1.376 -17.314  -5.257  1.00  0.00           C  
ATOM   1131  CD  GLU A 141       0.104 -17.880  -4.646  1.00  0.00           C  
ATOM   1132  OE1 GLU A 141       0.182 -18.544  -3.587  1.00  0.00           O  
ATOM   1133  OE2 GLU A 141      -0.980 -17.658  -5.231  1.00  0.00           O  
ATOM   1134  N   TYR A 142       1.654 -14.269  -8.634  1.00  0.00           N  
ATOM   1135  CA  TYR A 142       1.280 -13.697  -9.923  1.00  0.00           C  
ATOM   1136  C   TYR A 142       2.504 -13.168 -10.660  1.00  0.00           C  
ATOM   1137  CB  TYR A 142       0.258 -12.572  -9.735  1.00  0.00           C  
ATOM   1138  O   TYR A 142       2.483 -13.020 -11.885  1.00  0.00           O  
ATOM   1139  CG  TYR A 142      -1.086 -13.049  -9.240  1.00  0.00           C  
ATOM   1140  CD1 TYR A 142      -1.882 -13.884 -10.021  1.00  0.00           C  
ATOM   1141  CD2 TYR A 142      -1.563 -12.665  -7.991  1.00  0.00           C  
ATOM   1142  CE1 TYR A 142      -3.121 -14.325  -9.569  1.00  0.00           C  
ATOM   1143  CE2 TYR A 142      -2.801 -13.100  -7.529  1.00  0.00           C  
ATOM   1144  OH  TYR A 142      -4.798 -14.362  -7.872  1.00  0.00           O  
ATOM   1145  CZ  TYR A 142      -3.571 -13.929  -8.324  1.00  0.00           C  
ATOM   1146  N   PHE A 143       3.611 -12.904  -9.949  1.00  0.00           N  
ATOM   1147  CA  PHE A 143       4.870 -12.471 -10.545  1.00  0.00           C  
ATOM   1148  C   PHE A 143       5.576 -13.637 -11.226  1.00  0.00           C  
ATOM   1149  CB  PHE A 143       5.784 -11.852  -9.483  1.00  0.00           C  
ATOM   1150  O   PHE A 143       6.341 -13.440 -12.172  1.00  0.00           O  
ATOM   1151  CG  PHE A 143       5.666 -10.355  -9.379  1.00  0.00           C  
ATOM   1152  CD1 PHE A 143       6.720  -9.533  -9.759  1.00  0.00           C  
ATOM   1153  CD2 PHE A 143       4.501  -9.770  -8.901  1.00  0.00           C  
ATOM   1154  CE1 PHE A 143       6.614  -8.147  -9.664  1.00  0.00           C  
ATOM   1155  CE2 PHE A 143       4.387  -8.386  -8.804  1.00  0.00           C  
ATOM   1156  CZ  PHE A 143       5.445  -7.577  -9.185  1.00  0.00           C  
ATOM   1157  N   GLU A 144       5.234 -14.911 -10.798  1.00  0.00           N  
ATOM   1158  CA  GLU A 144       5.896 -16.107 -11.309  1.00  0.00           C  
ATOM   1159  C   GLU A 144       5.229 -16.603 -12.589  1.00  0.00           C  
ATOM   1160  CB  GLU A 144       5.896 -17.215 -10.252  1.00  0.00           C  
ATOM   1161  O   GLU A 144       5.908 -17.045 -13.518  1.00  0.00           O  
ATOM   1162  CG  GLU A 144       6.793 -16.925  -9.057  1.00  0.00           C  
ATOM   1163  CD  GLU A 144       6.982 -18.125  -8.143  1.00  0.00           C  
ATOM   1164  OE1 GLU A 144       8.068 -18.746  -8.175  1.00  0.00           O  
ATOM   1165  OE2 GLU A 144       6.035 -18.447  -7.391  1.00  0.00           O  
TER    1166      GLU A 144
ENDMDL
END
